# Supplementary material for: Gene regulatory network inference in long-lived C. elegans reveals modular properties that are predictive of novel aging genes
Source: iScience. 2021 Dec 20;25(1):103663. doi: 10.1016/j.isci.2021.103663 (PMC8753122; doi:10.1016/j.isci.2021.103663)
Supplement: Table S1. Datasets used as prior information, related to Figures1 and S1 and Table 1 [file mmc2.csv]

Genotype	Age	Strain	Perturbation type	Data type	Data source	Source	Comments
aak-2	day-4 adult	N2	See comment	microarray	GSE77111	Hou et al., 2016	overexpression
acs-3	young adult	N2	mutant	microarray	GSE48605	Ward et al., 2014
age-1	young adult	N2	mutant	microarray	GSE18200	Iser et al., 2011
ash-2	young adult	N2	mutant	microarray	GSE61094	Robert et al., 2014	dissected germline
bcat-1	young adult	N2	RNAi	RNA-Seq	GSE60672	Mansfeld et al., 2015	has adult age of 1, 10 and 20 days data
c34b2.8	young adult	N2	RNAi	microarray	GSE9897	Falk et al., 2008
cav-1	day-1 adult	N2	RNAi	RNA-Seq	GSE100045	Roitenburg et al., 2017
cco-1	day-1 adult	N2	RNAi	RNA-Seq	GSE78990	Merkwirth et al., 2016
cde-1	young adult	N2	mutant	microarray	GSE18202	van Wolfswinkel et al., 2009	germline
ced-4	young adult	N2	mutant	microarray	GSE54024	Yee et al., 2014
cep-1	young adult	N2	RNAi	microarray	Supplementary table	Baruah et al., 2014
cep-1	young adult	N2	mutant	microarray	Supplementary table	Greiss et al., 2008
cgh-1	young adult	N2	RNAi	microarray	GSE33084	Scheckel et al., 2012
cgh-1	young adult	N2	mutant	microarray	GSE33084	Scheckel et al., 2012
clk-1	young adult	N2	mutant	microarray	Supplementary table	Christina et al., 2009
cpf-1	young adult	N2	RNAi	RNA-Seq	GSE79822	Garrido-Lecca et al., 2016
crh-1	L4	N2	mutant	microarray	GSE40809	Ma et al., 2012	https://www.ebi.ac.uk/arrayexpress/experiments/E-GEOD-40809/samples/
csr-1	young adult	N2	RNAi	germline RNA-Seq	GSE67954	Campbell et al., 2015
cyc-1	young adult	N2	RNAi	microarray	Supplementary table	Christina et al., 2009
d2030.4	young adult	N2	RNAi	microarray	GSE9897	Falk et al., 2008
daf-10	young adult	N2	mutant	microarray	GSE41943	Gaglia et al., 2012
daf-12	L4	N2	mutant	qPCR	Supplementary table	Shostak et al., 2004
daf-12	L4	N2	mutant	microarray	GSE41661	Ma et al., 2012	https://www.ebi.ac.uk/arrayexpress/experiments/E-GEOD-41661/samples/
daf-16	young adult	N2	mutant	RNA-Seq	GSE72426	Chen et al., 2015
daf-16	day-1 adult	N2	mutant	RNA-Seq	GSE70117	Heimbucher et al., 2015
daf-16	day-4 adult	N2	mutant	microarray	GSE27677	Uno et al., 2013
daf-16	young adult	N2	mutant	microarray	GSE62297	Zhang et al., 2015
daf-16	young adult	N2	mutant	microarray	Supplementary table	Walther et al., 2015
daf-16	young adult	N2	mutant	RNA-Seq	PRJEB8029	Essers et al., 2014
daf-2	day-4 adult	N2	mutant	microarray	GSE77111	Hou et al., 2016
daf-2	young adult	N2	mutant	RNA-Seq	GSE76946	Knutson et al., 2016
daf-2	day-1 adult	N2	mutant	RNA-Seq	GSE94077	Son et al., 2017
daf-2	young adult	N2	mutant	RNA-Seq	GSE81409	Sonoda et al., 2016
daf-2	young adult	N2	mutant	microarray	GSE30725	Rizki et al., 2011
daf-2	day-1 adult	N2	RNAi	RNA-Seq	GSE100045	Roitenburg et al., 2017
daf-2	young adult	N2	mutant & RNAi	microarray	Supplementary table	Murphy et al., 2003
daf-2	young adult	N2	mutant	microarray	GSE52340	Chen et al., 2013
daf-2	young adult	N2	mutant	microarray	Supplementary table	Walther et al., 2015
daf-2	young adult	N2	mutant	RNA-Seq	PRJEB8029	Essers et al., 2014
daf-2	young adult	N2	mutant	RNA-Seq	GSE36041	Zarse et al., 2012
daf-2	young adult	N2	mutant	microarray	GSE81409	Sonada et al., 2016
daf-9	L4	N2	mutant	microarray	GSE41661	Ma et al., 2012	https://www.ebi.ac.uk/arrayexpress/experiments/E-GEOD-41661/samples/
dapk-1	young adult	N2	mutant	phenotype quantitation	Publication data	Tong et al., 2009
dcr-1	young adult	N2	mutant	microarray	E-MEXP-956	Welker et al., 2007
deps-1	young adult	N2	RNAi	microarray	GSE9993	Spike et al., 2008	disssected gonad
dev-1	day-3 adult	N2	RNAi	microarray	GSE83722	Kim et al., 2016
dkf-2	young adult	N2	See comment	microarray	GSE12456	Ren et al., 2009	increased DKF-2 activity by pathogen
dpl-1	young adult	N2	mutant	microarray	GSE5069	Leacock et al., 2006
dpl-1	young adult	N2	mutant	microarray	GSE5071	Chi et al., 2006	disssected gonad
dpy-21	young adult	N2	mutant	RNA-seq	GSE67650	Kramer et al., 2015
dpy-27	young adult	N2	mutant	RNA-seq	GSE67650	Kramer et al., 2015
dys-1	day-2 adult	N2	mutant	qPCR	Supplementary table	Towers et al., 2006
eat-2	young adult	N2	mutant	RNA-Seq	GSE55988	Heestand et al., 2013
eat-2	day-2 adult	N2	mutant	microarray	GSE64336	Calvert et al., 2016
efl-1	young adult	N2	mutant	microarray	GSE5069	Leacock et al., 2006
efl-1	young adult	N2	mutant	microarray	GSE5071	Chi et al., 2006	disssected gonad
egl-9	young adult	N2	Mutant	RNA-Seq	GSE97355	Albores et al., 2017
elt-2	day-2,3 adult	N2	RNAi	microarray	GSE63846	Block et al., 2015
elt-2	young adult	N2	mutant	microarray	GSE63846	Twumasi-Boateng et al., 2012
eor-1	day-2 adult	N2	mutant	microarray	Supplementary table	Lui et al., 2011
ets-4	young adult	N2	RNAi	RNA-Seq	GSE75160	Habacher et al., 2016
fer-1	young adult	N2	mutant	microarray	GSE16753	Krajacic et al., 2009
flcn-1	young adult	N2	mutant	microarray	GSE43207	Gharbi et al., 2013
fog-2	young adult	N2	mutant	RNA-seq	GSE67650	Kramer et al., 2015
fshr-1	young adult	N2	mutant	microarray	GSE72029	Miller et al., 2015
gas-1	young adult	N2	RNAi	microarray	GSE9897	Falk et al., 2008
gas-1	young adult	N2	mutant	microarray	GSE9967	Falk et al., 2008
gas-1	young adult	N2	mutant	microarray	GSE66680	McCormack et al., 2015
gld-1	young adult	N2	mutant	microarray	GSE33084	Scheckel et al., 2012
gld-1	day-3 adult	N2	RNAi	RNA-Seq	GSE65406	Gomes et al., 2016
gld-2	mixed of L4 and young adult	N2	RNAi	RNA-Seq	GSE57993	Elewa et al., 2015
gld-2	young adult	N2	RNAi	RNA-Seq	GSE58918	Nousch et al., 2014
gld-3	mixed of L4 and young adult	N2	RNAi	RNA-Seq	GSE57993	Elewa et al., 2015
gld-4	young adult	N2	RNAi	RNA-Seq	GSE58918	Nousch et al., 2014
glh-1	day-1 adult	N2	mutant	RNA-Seq	GSE76946	Knutson et al., 2016	dissected gonad
glp-1	young adult	N2	mutant	microarray	GSE15159	Boyd et al., 2010
glp-1	young adult	N2	mutant	microarray	GSE43864	Gracida et al., 2013
glp-1	young adult	N2	mutant	microarray	GSE21531	Waters et al., 2010
glp-1	day-1 adult	N2	mutant	RNA-Seq	GSE63075	Steinbaugh et al., 2015
h3k36	young adult	N2	CRISPR	western blot	GSE93086	Amendola et al., 2017
hbl-1	L4	N2	mutant	microarray	Publication data	Niwa et al., 2009	overexpression
hcf-1	young adult	N2	mutant	microarray	GSE30725	Rizki et al., 2011
hif-1	young adult	N2	Mutant	RNA-Seq	GSE97355	Albores et al., 2017
his-24	mixed of L4 and young adult	N2	mutant	microarray	GSE33339, GSE25714	Studencka et al., 2012
hlh-29	young adult	N2	mutant	microarray	GSE65417	Thanh et al., 2013
hpl-1	mixed of L4 and young adult	N2	mutant	microarray	GSE33339, GSE25714	Studencka et al., 2012	microaray and chip in L4+ adult
hpl-2	mixed of L4 and young adult	N2	mutant	microarray	GSE33339, GSE25714	Studencka et al., 2012
hrde-1	young adult	N2	mutant	RNA-Seq	GSE74405	Ni et al., 2016
hsf-1	day-3 adult	N2	RNAi	microarray	GSE83722	Kim et al., 2016
hsp-6	day-3 adult	N2	RNAi	microarray	GSE83722	Kim et al., 2016
hyl-2	young adult	N2	mutant	RNA-Seq	GSE83887	Ladage et al., 2016
idr-1	L4	N2	RNAi	microarray	GSE40252	Chamoli et al., 2014	mekk-3/idr-1 RNAi; ***pha-4 target
ifg-1	day-3 adult	N2	RNAi	microarray	GSE28665	Rogers et al., 2011
isp-1	young adult	N2	mutant	microarray	GSE54024	Yee et al., 2014
isp-1	young adult	N2	mutant	microarray	Supplementary table	Christina et al., 2009
isp-1	young adult	N2	RNAi	microarray	GSE9897	Falk et al., 2008
jmjd-1.2	day-1 adult	N2	mutant	RNA-Seq	GSE78990	Merkwirth et al., 2016
jmjd-5	young adult	N2	CRISPR	RNA-Seq	GSE93086	Amendola et al., 2017
Jun-1	day-4 adult	N2	mutant	microarray	GSE27677	Uno et al., 2013
kgb-1	day-4 adult	N2	mutant	microarray	GSE27677	Uno et al., 2013
kin-1	L4	N2	mutant	microarray	GSE40809	Ma et al., 2012	https://www.ebi.ac.uk/arrayexpress/experiments/E-GEOD-40809/samples/
let-60	young adult	N2	RNAi	microarray	Supplementary table	Romagnolo et al., 2002
lin-28	day-4 adult	N2	RNAi	RNA-Seq	GSE86077	Wang et al., 2017
lin-35	young adult	N2	mutant	microarray	GSE5069	Leacock et al., 2006
lin-35	young adult	N2	mutant	microarray	GSE5071	Chi et al., 2006	disssected gonad
lin-35	L4	N2	mutant	microarray	GSE6547	Kirienko et al., 2007
lin-54	young adult	N2	mutant	microarray	GSE52064	Tabuchi et al., 2014	dissected germline. also have double mutant
math-33	day-1 adult	N2	mutant	RNA-Seq	GSE70117	Heimbucher et al., 2015
mes-2	young adult	N2	mutant	microarray	GSE38158	Gaydos et al., 2012	dissected adult germline
mes-2	young adult	N2	mutant	microarray	GSE49395	Seelk et al., 2016
mes-4	young adult	N2	mutant	microarray	GSE52064	Tabuchi et al., 2014	dissected germline
mes-4	young adult	N2	mutant	microarray	GSE5454	Bender et al., 2006	dissected gonad
mes-4	young adult	N2	mutant	microarray	GSE38158	Gaydos et al., 2012	dissected adult germline
mes-6	young adult	N2	mutant	microarray	GSE49395	Seelk et al., 2016
metr-1	young adult	N2	RNAi	microarray	GSE43952	Watson et al., 2013
mev-1	young adult	N2	RNAi	microarray	GSE9897	Falk et al., 2008
mex-5	mixed of L4 and young adult	N2	RNAi	RNA-Seq	GSE57993	Elewa et al., 2015
mex-6	mixed of L4 and young adult	N2	RNAi	RNA-Seq	GSE57993	Elewa et al., 2015
mir-243	young adult	N2	mutant	microarray	GSE20558	Correa et al., 2010
mir-34	young adult	N2		microarray	GSE76413	Isik et al., 2016	overexpression
mir-60	young adult	N2	Mutant	RNA-Seq	GSE83239	Kato et al., 2016
mtss-1	day-1 adult	N2	RNAi	microarray	Supplementary table	Sugimoto et al., 2008
nac	day-2 adult	N2	RNAi	microarray	GSE63928	Gamerdinger et al., 2015	icd-1, icd-2
nduf-6	young adult	N2	RNAi	microarray	GSE9897	Falk et al., 2008
nhr-114	Young adult	N2	RNAi	microarray	GSE43864	Gracida et al., 2013
nhr-25	young adult	N2	RNAi	microarray	GSE48605	Ward et al., 2014
nhr-62	young adult	N2	mutant	RNA-Seq	GSE55988	Heestand et al., 2013
nhr-64	L4	N2	RNAi	qPCR	Publication data	Liang et al., 2010
nuo-5	young adult	N2	RNAi	microarray	GSE9897	Falk et al., 2008
nuo-6	young adult	N2	mutant	microarray	GSE54024	Yee et al., 2014
oga-1	L4	N2	mutant	microarray	GSE18132	Love et al., 2010
p-granule	young adult	N2	RNAi	germline RNA-Seq	GSE67954	Campbell et al., 2015	p-granule RNAi --simultaneously target pgl-1, pgl-3, glh-1 and glh-4
pcca-1	young adult	N2	RNAi	microarray	GSE43952	Watson et al., 2013
pdf-1	young adult	N2	mutant	microarray	GSE26228	Temmerman et al., 2010
pgl-1	day-1 adult	N2	mutant	RNA-Seq	GSE76946	Knutson et al., 2016	dissected gonad
plep-1	young adult	N2	RNAi	RNA-Seq	GSE68351	Noble et al., 2015
pmk-1	young adult	N2	mutant	RNA-Seq	GSE41205	Mertenskötter et al., 2013	under heat stress
pos-1	mixed of L4 and young adult	N2	RNAi	RNA-Seq	GSE57993	Elewa et al., 2015
prde-1	young adult	N2	mutant	microarray	GSE49220	Weick et al., 2014	Study focued on miRNA
prg-1	young adult	N2	mutant	microarray	GSE49220	Weick et al., 2014	Study focued on miRNA
rege-1	young adult	N2	RNAi	RNA-Seq	GSE75160	Habacher et al., 2016
rhy-1	young adult	N2	Mutant	RNA-Seq	GSE97355	Albores et al., 2017
rsks-1	day-2 adult	N2	mutant	microarray	GSE52340	Chen et al., 2013	have double and triple mutant of daf-16, daf-2, rsks-1
rsks-1	young adult	N2	mutant	microarray	GSE77111	Hou et al., 2016
sams-1	mixed of L4 and young adult	N2	RNAi	microarray	GSE70693	Ding et al., 2015
sbp-1	mixed of L4 and young adult	N2	RNAi	microarray	GSE70692	Ding et al., 2015
set-1	young adult	N2	mutant	RNA-seq	GSE67650	Kramer et al., 2015
set-2	young adult	N2	mutant	microarray	GSE61094	Robert et al., 2014	dissected germline
set-25	young adult	N2	Mutant	RNA-Seq	GSE83528	Klosin et al., 2017
set-4	young adult	N2	mutant	RNA-seq	GSE67650	Kramer et al., 2015
skn-1	day-1 adult	N2	RNAi	RNA-Seq	GSE63075	Steinbaugh et al., 2015
skn-1	L4	N2	mutant	microarray	Supplementary table	Oliviera et al., 2009
smg-2	day-1 adult	N2	mutant	RNA-Seq	GSE94077	Son et al., 2017
smg-2	day-3 adult	N2	RNAi	microarray	Supplementary table	Longman et al., 2013
sun-1	young adult	N2	mutant	RNA-Seq	GSE76773	Daryabeigi et al., 2016
tax-6	young adult	N2	RNAi	microarray	GSE77111	Hou et al., 2016
tdp-1	young adult	N2	mutant	RNA-Seq	GSE61581	Saldi et al., 2014
unc-120	young adult	N2	mutant	microarray	GSE31602	Steiner et al., 2012	muscle specific
unc-120	young adult	N2	mutant	microarray	GSE31602	Steiner et al., 2012
unc-62	day-4 adult	N2	RNAi	RNA-seq	GSE39574	Nostrand et al., 2013
vhl-1	young adult	N2	Mutant	RNA-Seq	GSE97355	Albores et al., 2017
wdr-5	day-1 adult	N2	mutant	microarray	GSE31043	Greer et al., 2011
wdr-5	day-2 adult	N2	mutant	microarray	GSE31043	Greer et al., 2011	transgenerational
wdr-5.1	young adult	N2	mutant	microarray	GSE61094	Robert et al., 2014	dissected germline
xbp-1	day-1 adult	N2	mutant	microarray	GSE20148	Henis-Korenblit et al., 2010
xpa-1	young adult	N2	mutant	microarray	GSE15159	Boyd et al., 2010
y56a3a.19	young adult	N2	RNAi	microarray	GSE9897	Falk et al., 2008
zip-2	young adult	N2	RNAi	microarray	GSE50513	Estes et al., 2010
