# Supplementary material for: Gene regulatory network inference in long-lived C. elegans reveals modular properties that are predictive of novel aging genes
Source: iScience. 2021 Dec 20;25(1):103663. doi: 10.1016/j.isci.2021.103663 (PMC8753122; doi:10.1016/j.isci.2021.103663)
Supplement: Table S2. Physical priors from mechanistic inference, related to Figures 1 and S1 and Table 1 [file mmc3.xlsx]

## Sheet: motifATAC
regulator	target
hmg-12	mex-3
hmg-12	cutl-13
hmg-12	inx-19
hmg-12	F32B5.6
hmg-12	K09H9.11
hmg-12	pdp-1
hmg-12	T01A4.8
hmg-12	T01A4.5
hmg-12	gcy-28
hmg-12	B0041.9
hmg-12	rpl-4
hmg-12	B0041.8
hmg-12	c24A11.2
hmg-12	T08B2.11
hmg-12	bli-4
hmg-12	glh-2
hmg-12	acdh-5
hmg-12	ubql-1
hmg-12	F52A8.1
hmg-12	prg-1
hmg-12	D2030.7
hmg-12	T22c1.1
hmg-12	T22c1.5
hmg-12	T22c1.6
hmg-12	rba-1
hmg-12	lid-1
hmg-12	mrpl-34
hmg-12	aha-1
hmg-12	c25A1.15
hmg-12	sri-5
hmg-12	col-66
hmg-12	vab-10
hmg-12	F58D5.2
hmg-12	F58D5.t1
hmg-12	ptr-17
hmg-12	Y18D10A.16
hmg-12	pad-1
hmg-12	car-1
hmg-12	c01B12.8
hmg-12	sqt-2
hmg-12	fbxb-40
hmg-12	M01D1.11
hmg-12	F19B10.2
hmg-12	R03H10.2
hmg-12	F35D11.4
hmg-12	tsn-1
hmg-12	tag-151
hmg-12	btbd-10
hmg-12	T27F7.4
hmg-12	eif-1
hmg-12	vps-24
hmg-12	vhp-1
hmg-12	sam-4
hmg-12	F59E12.14
hmg-12	zyg-1
hmg-12	rab-3
hmg-12	K10B2.4
hmg-12	egl-27
hmg-12	tbc-6
hmg-12	c30G12.6
hmg-12	c08B11.13
hmg-12	c08B11.11
hmg-12	unc-105
hmg-12	F10B5.8
hmg-12	rpl-10
hmg-12	F10B5.2
hmg-12	mig-5
hmg-12	cct-1
hmg-12	2001-06-01
hmg-12	abu-14
hmg-12	mex-6
hmg-12	T15H9.8
hmg-12	dnj-20
hmg-12	ZK1307.8
hmg-12	c05c10.7
hmg-12	c05c10.5
hmg-12	daf-19
hmg-12	unc-130
hmg-12	c44c11.t2
hmg-12	snrp-200
hmg-12	Y46G5A.40
hmg-12	pisy-1
hmg-12	lec-1
hmg-12	rpoa-1
hmg-12	ZK131.11
hmg-12	his-16
hmg-12	ZK131.14
hmg-12	his-15
hmg-12	F01D5.8
hmg-12	tps-2
hmg-12	c24A1.5
hmg-12	c24A1.6
hmg-12	elf-1
hmg-12	ceh-44
hmg-12	dnj-16
hmg-12	xbp-1
hmg-12	rps-0
hmg-12	B0393.12
hmg-12	rbg-3
hmg-12	ztf-8
hmg-12	Zc395.10
hmg-12	F09F7.4
hmg-12	rpc-2
hmg-12	mlc-3
hmg-12	ced-6
hmg-12	c05D2.11
hmg-12	daf-4
hmg-12	ckk-1
hmg-12	F54E7.9
hmg-12	ska-3
hmg-12	F54E7.11
hmg-12	F54E7.10
hmg-12	rps-12
hmg-12	ubq-1
hmg-12	F25B5.3
hmg-12	anmt-2
hmg-12	rpn-2
hmg-12	atgl-1
hmg-12	c05D11.13
hmg-12	T26A5.8
hmg-12	dlc-1
hmg-12	algn-1
hmg-12	dig-1
hmg-12	sls-2.18
hmg-12	sls-2.16
hmg-12	ZK686.3
hmg-12	cil-1
hmg-12	unc-116
hmg-12	c04D8.2
hmg-12	pac-1
hmg-12	eif-3.D
hmg-12	R08D7.4
hmg-12	baf-1
hmg-12	B0464.9
hmg-12	tag-342
hmg-12	c48B4.11
hmg-12	F58A4.16
hmg-12	hlh-11
hmg-12	tlk-1
hmg-12	vha-1
hmg-12	vha-2
hmg-12	ZK632.2
hmg-12	mcm-6
hmg-12	unc-49
hmg-12	rib-2
hmg-12	oxi-1
hmg-12	crh-1
hmg-12	sma-10
hmg-12	F56A11.9
hmg-12	efn-4
hmg-12	K11H12.1
hmg-12	K11H12.12
hmg-12	K11H12.13
hmg-12	rpl-15
hmg-12	K11H12.8
hmg-12	K11H12.t1
hmg-12	cmk-1
hmg-12	egl-4
hmg-12	Y69A2AR.1
hmg-12	B0212.t1
hmg-12	B0212.7
hmg-12	F30B5.4
hmg-12	Y24D9A.11
hmg-12	Y24D9A.8
hmg-12	M01H9.5
hmg-12	Y73B6A.14
hmg-12	21ur-14889
hmg-12	R05G6.4
hmg-12	pct-1
hmg-12	T26A8.1
hmg-12	pkg-2
hmg-12	F21D5.4
hmg-12	vha-17
hmg-12	F49c12.14
hmg-12	nhr-34
hmg-12	dur-1
hmg-12	uba-1
hmg-12	c24F3.7
hmg-12	c24F3.2
hmg-12	miz-1
hmg-12	T11G6.2
hmg-12	R07H5.8
hmg-12	R07H5.12
hmg-12	R07H5.9
hmg-12	mep-1
hmg-12	M04B2.2
hmg-12	F12F6.11
hmg-12	F12F6.17
hmg-12	F11A10.9
hmg-12	F11A10.7
hmg-12	F11A10.6
hmg-12	F35G2.18
hmg-12	F35G2.8
hmg-12	F35G2.21
hmg-12	F35G2.14
hmg-12	F35G2.1
hmg-12	F35G2.19
hmg-12	F35G2.11
hmg-12	Zc518.6
hmg-12	ccr-4
hmg-12	gex-3
hmg-12	21ur-8352
hmg-12	21ur-13988
hmg-12	21ur-11336
hmg-12	21ur-10602
hmg-12	21ur-9543
hmg-12	21ur-7671
hmg-12	21ur-11991
hmg-12	21ur-6095
hmg-12	21ur-5407
hmg-12	21ur-14362
hmg-12	21ur-6702
hmg-12	B0513.t1
hmg-12	F13G11.144
hmg-12	21ur-5138
hmg-12	dmd-6
hmg-12	eef-1B.2
hmg-12	Y41E3.11
hmg-12	Y41E3.459
hmg-12	ttb-1
hmg-12	cul-3
hmg-12	unc-60
hmg-12	unc-62
hmg-12	Y61A9LA.10
hmg-12	F54D11.4
hmg-12	natc-2
hmg-12	let-418
hmg-12	srh-76
hmg-12	atp-4
hmg-12	W01A11.10
hmg-12	unc-83
hmg-12	K11c4.7
hmg-12	K11c4.6
hmg-12	unc-70
hmg-12	F26D11.16
hmg-12	vps-60
hmg-12	F41E6.5
hmg-12	smk-1
hmg-12	trpp-4
hmg-12	hum-2
hmg-12	F36D4.5
hmg-12	F36D4.9
hmg-12	hcp-2
hmg-12	K07c5.9
hmg-12	K07c5.18
hmg-12	K07c5.10
hmg-12	K07c5.17
hmg-12	K07c5.12
hmg-12	K07c5.11
hmg-12	K07c5.4
hmg-12	Y32F6B.7
hmg-12	crp-1
hmg-12	T28B11.4
hmg-12	T28B11.22
hmg-12	T28B11.18
hmg-12	T28B11.14
hmg-12	T28B11.3
hmg-12	T28B11.12
hmg-12	T28B11.10
hmg-12	T28B11.9
hmg-12	T28B11.23
hmg-12	T28B11.16
hmg-12	T28B11.15
hmg-12	T28B11.6
hmg-12	T28B11.2
hmg-12	T28B11.21
hmg-12	T28B11.5
hmg-12	T28B11.20
hmg-12	saeg-1
hmg-12	F32D8.4
hmg-12	F32D8.14
hmg-12	F32D8.5
hmg-12	pptr-2
hmg-12	c13G3.6
hmg-12	c13G3.8
hmg-12	cyp-29A2
hmg-12	K10D6.4
hmg-12	D2023.15
hmg-12	col-158
hmg-12	D2023.6
hmg-12	sma-1
hmg-12	F58H1.2
hmg-12	snr-4
hmg-12	c52E4.14
hmg-12	c52E4.8
hmg-12	gcy-33
hmg-12	F57F5.7
hmg-12	F57F5.t1
hmg-12	F57F5.1
hmg-12	F10c2.3
hmg-12	R07B7.4
hmg-12	scc-3
hmg-12	F53F1.4
hmg-12	F53F4.1
hmg-12	F53F4.17
hmg-12	c50B8.5
hmg-12	F53F4.22
hmg-12	ddx-17
hmg-12	aip-1
hmg-12	unc-112
hmg-12	set-5
bed-3	cutl-13
bed-3	c53H9.2
bed-3	rpl-27
bed-3	inx-19
bed-3	F32B5.6
bed-3	K09H9.11
bed-3	vbh-1
bed-3	mrpl-17
bed-3	inx-13
bed-3	aars-2
bed-3	cpn-3
bed-3	21ur-15385
bed-3	unc-73
bed-3	c18E3.5
bed-3	scpl-3
bed-3	anc-1
bed-3	pdp-1
bed-3	gcy-28
bed-3	T01A4.8
bed-3	T01A4.5
bed-3	T01A4.6
bed-3	prp-31
bed-3	Y110A7A.7
bed-3	c09D4.4
bed-3	rpl-19
bed-3	21ur-12380
bed-3	cpb-3
bed-3	rps-17
bed-3	T08B2.5
bed-3	K04F10.9
bed-3	bli-4
bed-3	F52A8.1
bed-3	col-35
bed-3	21ur-13320
bed-3	c15A11.2
bed-3	c26c6.12
bed-3	pbrm-1
bed-3	prg-1
bed-3	D2030.7
bed-3	lron-9
bed-3	rlbp-1
bed-3	pck-2
bed-3	T22c1.1
bed-3	T22c1.5
bed-3	T22c1.6
bed-3	jph-1
bed-3	T22c1.14
bed-3	T22c1.15
bed-3	linc-58
bed-3	tbcd-1
bed-3	F43G9.16
bed-3	lmd-1
bed-3	F25H5.9
bed-3	pyk-1
bed-3	F46A9.10
bed-3	rba-1
bed-3	hsr-9
bed-3	ensa-1
bed-3	K10c3.8
bed-3	clec-87
bed-3	rsa-1
bed-3	aha-1
bed-3	c25A1.15
bed-3	Zc247.6
bed-3	Zc247.2
bed-3	Zc434.7
bed-3	Zc434.8
bed-3	hmr-1
bed-3	sri-5
bed-3	F32B4.10
bed-3	col-66
bed-3	ZK1151.4
bed-3	vab-10
bed-3	hrp-2
bed-3	F58D5.10
bed-3	F58D5.2
bed-3	F58D5.t1
bed-3	asah-1
bed-3	unc-101
bed-3	ptr-17
bed-3	pad-1
bed-3	Y18D10A.16
bed-3	car-1
bed-3	fbxa-121
bed-3	M01E5.3
bed-3	T04D3.1
bed-3	eif-3.J
bed-3	c01B12.10
bed-3	sqt-2
bed-3	duxl-1
bed-3	F36H5.4
bed-3	math-28
bed-3	Y110A2AR.3
bed-3	Y110A2AR.1
bed-3	c41H7.6
bed-3	K08A2.1
bed-3	c41H7.5
bed-3	copb-1
bed-3	F19B10.2
bed-3	R03H10.2
bed-3	F35D11.5
bed-3	F35D11.4
bed-3	clec-139
bed-3	pqn-35
bed-3	rpn-5
bed-3	scc-1
bed-3	tsn-1
bed-3	tag-151
bed-3	btbd-10
bed-3	T27F7.4
bed-3	eif-1
bed-3	c04G6.12
bed-3	mpk-2
bed-3	vhp-1
bed-3	anr-54
bed-3	F08B1.8
bed-3	F09E5.22
bed-3	prdx-2
bed-3	rsp-4
bed-3	sam-4
bed-3	F59E12.14
bed-3	zyg-1
bed-3	bli-2
bed-3	c25H3.16
bed-3	F10c1.t2
bed-3	F10c1.17
bed-3	F10c1.18
bed-3	ifb-1
bed-3	msp-64
bed-3	ZK1248.5
bed-3	abts-3
bed-3	T24H7.6
bed-3	T24H7.2
bed-3	snr-3
bed-3	rsp-5
bed-3	T28D9.11
bed-3	T28D9.13
bed-3	T28D9.1
bed-3	tbc-6
bed-3	21ur-12059
bed-3	c44B7.2
bed-3	flcn-1
bed-3	E04F6.4
bed-3	acdh-12
bed-3	c30G12.6
bed-3	puf-8
bed-3	wrt-1
bed-3	F35D2.9
bed-3	F35D2.16
bed-3	R153.9
bed-3	R153.5
bed-3	pde-4
bed-3	F18A1.10
bed-3	lir-1
bed-3	lin-5
bed-3	ostb-1
bed-3	ire-1
bed-3	unc-105
bed-3	F10B5.8
bed-3	rpl-10
bed-3	F10B5.2
bed-3	dylt-3
bed-3	mig-5
bed-3	cct-1
bed-3	K01c8.1
bed-3	c26D10.3
bed-3	hel-1
bed-3	drd-1
bed-3	col-38
bed-3	F54c9.17
bed-3	F54c9.16
bed-3	F54c9.15
bed-3	rpl-5
bed-3	puf-5
bed-3	F54c9.9
bed-3	cpf-1
bed-3	F28c6.11
bed-3	rpl-26
bed-3	suf-1
bed-3	T07D4.5
bed-3	ddx-19
bed-3	2001-06-01
bed-3	dpl-1
bed-3	abu-14
bed-3	dnj-20
bed-3	T15H9.8
bed-3	c08H9.3
bed-3	vgln-1
bed-3	R53.10
bed-3	c18D1.21
bed-3	daf-19
bed-3	c07E3.3
bed-3	c07E3.14
bed-3	crn-3
bed-3	mix-1
bed-3	VM106R.1
bed-3	M106.6
bed-3	R03D7.15
bed-3	R03D7.4
bed-3	unc-130
bed-3	c05D12.5
bed-3	W02B12.1
bed-3	rsp-2
bed-3	Y62F5A.10
bed-3	Y62F5A.9
bed-3	mir-35
bed-3	mir-36
bed-3	mir-37
bed-3	mir-38
bed-3	mir-39
bed-3	mir-40
bed-3	mir-41
bed-3	Y62F5A.14
bed-3	Y62F5A.15
bed-3	Y62F5A.16
bed-3	F54D5.18
bed-3	F54D5.22
bed-3	dnj-13
bed-3	F54D5.7
bed-3	VF13D12L.3
bed-3	F13D12.9
bed-3	patr-1
bed-3	dna-2
bed-3	clh-1
bed-3	Y17G7A.4
bed-3	Y17G7A.3
bed-3	c44c11.t2
bed-3	snrp-200
bed-3	Y46G5A.40
bed-3	Y38F1A.12
bed-3	cyd-1
bed-3	zyx-1
bed-3	pqn-32
bed-3	F32A11.3
bed-3	lec-1
bed-3	ZK131.11
bed-3	ZK131.14
bed-3	ing-3
bed-3	F01D5.8
bed-3	cyp-37A1
bed-3	rpl-43
bed-3	xrn-2
bed-3	c01G12.15
bed-3	madf-5
bed-3	tps-2
bed-3	F19H8.7
bed-3	arl-3
bed-3	Y50D7A.1
bed-3	Y50D7A.14
bed-3	ads-1
bed-3	c24A1.6
bed-3	elf-1
bed-3	pat-12
bed-3	T17H7.1
bed-3	ptl-1
bed-3	daf-7
bed-3	Y54F10AM.8
bed-3	ceh-44
bed-3	H34I24.2
bed-3	daf-2
bed-3	dnj-16
bed-3	xbp-1
bed-3	sup-26
bed-3	B0393.8
bed-3	rps-0
bed-3	ztf-8
bed-3	Zc395.10
bed-3	toc-1
bed-3	mlc-3
bed-3	rpc-2
bed-3	ced-6
bed-3	bas-1
bed-3	basl-1
bed-3	c05D2.11
bed-3	daf-4
bed-3	ckk-1
bed-3	c05H8.3
bed-3	c05H8.4
bed-3	ska-3
bed-3	F54E7.11
bed-3	F54E7.10
bed-3	rps-12
bed-3	pst-2
bed-3	ubq-1
bed-3	F25B5.3
bed-3	21ur-11634
bed-3	wht-7
bed-3	Y42G9A.2
bed-3	Y42G9A.3
bed-3	Y42G9A.8
bed-3	Y42G9A.1
bed-3	F42A10.7
bed-3	c23G10.7
bed-3	rpn-2
bed-3	hot-4
bed-3	T12A2.20
bed-3	stt-3
bed-3	c16A3.11
bed-3	rps-13
bed-3	c16A3.15
bed-3	thoc-2
bed-3	c16A3.5
bed-3	c16A3.4
bed-3	let-716
bed-3	let-721
bed-3	T26A5.8
bed-3	dlc-1
bed-3	algn-1
bed-3	rpt-3
bed-3	mdh-2
bed-3	rbf-1
bed-3	dig-1
bed-3	F31E3.12
bed-3	eef-1A.1
bed-3	mir-5549
bed-3	rfc-4
bed-3	cpg-2
bed-3	sls-2.18
bed-3	cux-7
bed-3	c07H6.2
bed-3	lig-4
bed-3	aco-2
bed-3	clp-1
bed-3	cil-1
bed-3	bath-42
bed-3	hsp-110
bed-3	c30c11.14
bed-3	rpn-3
bed-3	mrpl-32
bed-3	pac-1
bed-3	c04D8.2
bed-3	sup-5
bed-3	B0523.6
bed-3	anr-34
bed-3	zfp-1
bed-3	eif-3.D
bed-3	R08D7.4
bed-3	T23G5.7
bed-3	rnr-1
bed-3	saeg-2
bed-3	T23G5.10
bed-3	emb-30
bed-3	F54c8.1
bed-3	F54c8.4
bed-3	baf-1
bed-3	B0464.9
bed-3	tag-342
bed-3	ZK1098.13
bed-3	ZK1098.12
bed-3	unc-16
bed-3	c48B4.11
bed-3	tlk-1
bed-3	rmd-1
bed-3	vha-1
bed-3	vha-2
bed-3	mcm-6
bed-3	unc-49
bed-3	T21c12.11
bed-3	Y39A1A.30
bed-3	cnt-2
bed-3	rib-2
bed-3	Y48A6B.14
bed-3	Y48A6B.9
bed-3	crh-1
bed-3	nob-1
bed-3	tim-1
bed-3	Y75B8A.49
bed-3	sls-2.8
bed-3	Y75B8A.23
bed-3	daf-18
bed-3	F56A11.9
bed-3	efn-4
bed-3	F56A11.10
bed-3	F56A11.7
bed-3	F56A11.14
bed-3	nhr-76
bed-3	K11H12.1
bed-3	K11H12.9
bed-3	K11H12.12
bed-3	K11H12.13
bed-3	rpl-15
bed-3	K11H12.8
bed-3	K11H12.t1
bed-3	tag-244
bed-3	dsl-3
bed-3	cmk-1
bed-3	egl-4
bed-3	mca-2
bed-3	Y54G2A.7
bed-3	clec-82
bed-3	W08E12.7
bed-3	W08E12.8
bed-3	B0212.t1
bed-3	B0212.7
bed-3	F30B5.4
bed-3	col-34
bed-3	F55F10.3
bed-3	sars-2
bed-3	ell-1
bed-3	M01H9.3
bed-3	M01H9.5
bed-3	M01H9.6
bed-3	F28E10.1
bed-3	msp-55
bed-3	21ur-13692
bed-3	21ur-6379
bed-3	21ur-116
bed-3	21ur-11489
bed-3	21ur-9085
bed-3	21ur-4870
bed-3	c02B10.72
bed-3	perm-3
bed-3	ZK616.62
bed-3	swsn-6
bed-3	csn-5
bed-3	21ur-3089
bed-3	c45E5.1
bed-3	nhr-46
bed-3	21ur-15396
bed-3	21ur-8016
bed-3	unc-44
bed-3	B0350.76
bed-3	hrpf-2
bed-3	21ur-13268
bed-3	Y73B6BL.283
bed-3	21ur-10941
bed-3	21ur-4616
bed-3	21ur-14051
bed-3	21ur-7544
bed-3	Y73B6BL.t1
bed-3	tyr-6
bed-3	Y73B6A.1
bed-3	Y73B6A.14
bed-3	vha-8
bed-3	ZK381.63
bed-3	ima-3
bed-3	hcf-1
bed-3	klp-10
bed-3	F57H12.10
bed-3	arf-3
bed-3	pct-1
bed-3	K07H8.2
bed-3	tbce-1
bed-3	T26A8.1
bed-3	pkg-2
bed-3	F49c12.9
bed-3	rpn-7
bed-3	vha-17
bed-3	idh-1
bed-3	F59B8.5
bed-3	F59B8.1
bed-3	trcs-1
bed-3	nhr-34
bed-3	ZK1251.15
bed-3	c28D4.10
bed-3	gln-6
bed-3	dur-1
bed-3	dhp-2
bed-3	mam-2
bed-3	uba-1
bed-3	dhs-12
bed-3	K04D7.17
bed-3	rack-1
bed-3	mspn-1
bed-3	tkt-1
bed-3	F01G10.10
bed-3	nspd-7
bed-3	21ur-12335
bed-3	Y43c5A.2
bed-3	F01D4.9
bed-3	epi-1
bed-3	R102.5
bed-3	swt-3
bed-3	miz-1
bed-3	mir-8208
bed-3	swsn-4
bed-3	ard-1
bed-3	F01G4.5
bed-3	F01G4.6
bed-3	c08F8.2
bed-3	c08F8.13
bed-3	pfd-1
bed-3	R07H5.8
bed-3	R07H5.12
bed-3	R07H5.9
bed-3	his-57
bed-3	M04B2.12
bed-3	M04B2.11
bed-3	M04B2.10
bed-3	M04B2.13
bed-3	mep-1
bed-3	M04B2.2
bed-3	F12F6.11
bed-3	F12F6.17
bed-3	col-128
bed-3	let-60
bed-3	H01G02.11
bed-3	H01G02.8
bed-3	lpr-2
bed-3	F11A10.9
bed-3	F11A10.7
bed-3	F11A10.6
bed-3	F35G2.19
bed-3	F35G2.11
bed-3	F35G2.1
bed-3	F35G2.7
bed-3	ccr-4
bed-3	Zc518.6
bed-3	wdr-46
bed-3	gex-3
bed-3	F08G5.t3
bed-3	F08G5.t2
bed-3	F08G5.3
bed-3	F08G5.t1
bed-3	F08G5.18
bed-3	F08G5.15
bed-3	F08G5.16
bed-3	F08G5.21
bed-3	F07c6.4
bed-3	M02B1.4
bed-3	M02B1.3
bed-3	lev-1
bed-3	Jc8.15
bed-3	tag-115
bed-3	fat-1
bed-3	Y45F10A.3
bed-3	puf-3
bed-3	21ur-3387
bed-3	21ur-5027
bed-3	21ur-4889
bed-3	lin-66
bed-3	21ur-1259
bed-3	21ur-14046
bed-3	21ur-6720
bed-3	21ur-406
bed-3	21ur-1446
bed-3	21ur-4195
bed-3	21ur-15565
bed-3	21ur-5378
bed-3	21ur-10065
bed-3	21ur-14580
bed-3	21ur-9432
bed-3	21ur-13183
bed-3	21ur-3363
bed-3	21ur-12052
bed-3	21ur-13476
bed-3	21ur-719
bed-3	21ur-3824
bed-3	21ur-3995
bed-3	LLc1.120
bed-3	LLc1.2
bed-3	dld-1
bed-3	21ur-7056
bed-3	21ur-15353
bed-3	21ur-9910
bed-3	21ur-6869
bed-3	21ur-8115
bed-3	21ur-6044
bed-3	21ur-5138
bed-3	dmd-6
bed-3	F13G11.144
bed-3	21ur-3690
bed-3	rps-18
bed-3	eef-1B.2
bed-3	fcd-2
bed-3	Y41E3.459
bed-3	Y41E3.11
bed-3	ttb-1
bed-3	Y108G3AL.3
bed-3	Y108G3AL.2
bed-3	cul-3
bed-3	fbxb-72
bed-3	icl-1
bed-3	c05E4.16
bed-3	srh-2
bed-3	nra-4
bed-3	ZK1005.2
bed-3	unc-60
bed-3	nuo-5
bed-3	F54E2.7
bed-3	F54E2.2
bed-3	rpl-11.1
bed-3	T22F3.3
bed-3	Y45G5AL.1
bed-3	unc-62
bed-3	hpo-39
bed-3	Y61A9LA.3
bed-3	hil-4
bed-3	pgl-3
bed-3	natc-2
bed-3	F08F3.6
bed-3	let-418
bed-3	srh-76
bed-3	c10F3.16
bed-3	F17A9.4
bed-3	F17A9.2
bed-3	dmd-7
bed-3	T05H4.t2
bed-3	T05H4.11
bed-3	atp-4
bed-3	alh-4
bed-3	unc-83
bed-3	W01A11.10
bed-3	lec-10
bed-3	egl-46
bed-3	K11G9.11
bed-3	K11G9.12
bed-3	K11G9.13
bed-3	K11G9.8
bed-3	K11G9.10
bed-3	K11G9.9
bed-3	K11G9.7
bed-3	Zc404.2
bed-3	spe-39
bed-3	unc-70
bed-3	K11c4.7
bed-3	K11c4.6
bed-3	K11c4.10
bed-3	F18E3.12
bed-3	F18E3.13
bed-3	c50E3.5
bed-3	vps-32.2
bed-3	let-413
bed-3	F26D11.15
bed-3	F26D11.16
bed-3	oma-2
bed-3	F43H9.4
bed-3	vars-1
bed-3	vps-60
bed-3	F41E6.5
bed-3	smk-1
bed-3	K07B1.7
bed-3	try-5
bed-3	hum-2
bed-3	trpp-4
bed-3	atl-1
bed-3	hcp-2
bed-3	rmd-2
bed-3	c27H6.8
bed-3	c51E3.11
bed-3	c51E3.12
bed-3	K07c5.9
bed-3	K07c5.18
bed-3	K07c5.10
bed-3	K07c5.12
bed-3	K07c5.17
bed-3	K07c5.11
bed-3	K07c5.4
bed-3	Ac3.14
bed-3	Ac3.5
bed-3	col-151
bed-3	Y32F6B.6
bed-3	egl-9
bed-3	Y32F6B.7
bed-3	Y32F6B.5
bed-3	crp-1
bed-3	T28B11.1
bed-3	T28B11.17
bed-3	T28B11.4
bed-3	T28B11.19
bed-3	T28B11.18
bed-3	T28B11.22
bed-3	T28B11.7
bed-3	T28B11.14
bed-3	T28B11.11
bed-3	T28B11.13
bed-3	T28B11.24
bed-3	T28B11.3
bed-3	T28B11.12
bed-3	T28B11.10
bed-3	T28B11.9
bed-3	T28B11.23
bed-3	T28B11.6
bed-3	T28B11.21
bed-3	T28B11.16
bed-3	T28B11.15
bed-3	T28B11.2
bed-3	T28B11.25
bed-3	T28B11.8
bed-3	T28B11.5
bed-3	T28B11.20
bed-3	plrg-1
bed-3	saeg-1
bed-3	F32D8.4
bed-3	F32D8.14
bed-3	F32D8.5
bed-3	F32D8.13
bed-3	F17c11.25
bed-3	zip-9
bed-3	pptr-2
bed-3	c13G3.6
bed-3	c13G3.8
bed-3	gpa-1
bed-3	T19c4.11
bed-3	T19c4.16
bed-3	cyp-29A2
bed-3	K10D6.4
bed-3	F47G9.1
bed-3	F38B7.14
bed-3	ccch-1
bed-3	D2023.15
bed-3	col-158
bed-3	D2023.6
bed-3	sma-1
bed-3	R31.6
bed-3	R31.2
bed-3	F58H1.2
bed-3	rpt-1
bed-3	gcy-33
bed-3	F57F5.7
bed-3	F57F5.t1
bed-3	F57F5.1
bed-3	F10c2.3
bed-3	pqn-53
bed-3	R07B7.4
bed-3	R04F11.3
bed-3	R04F11.5
bed-3	R04F11.2
bed-3	egl-10
bed-3	F28c1.11
bed-3	F28c1.10
bed-3	F18E2.15
bed-3	abcf-1
bed-3	scc-3
bed-3	eat-6
bed-3	B0365.10
bed-3	noca-1
bed-3	twk-43
bed-3	F53F1.4
bed-3	F53F4.1
bed-3	F53F4.17
bed-3	c50B8.5
bed-3	letm-1
bed-3	rde-12
bed-3	tag-65
bed-3	ccz-1
bed-3	T01D3.3
bed-3	T01D3.6
bed-3	ddx-17
bed-3	aip-1
bed-3	end-3
bed-3	par-1
bed-3	H39E23.4
bed-3	AH10.8
bed-3	hda-1
bed-3	pmp-3
bed-3	unc-112
bed-3	set-5
bed-3	fib-1
bed-3	mut-15
bed-3	c06B8.t1
bed-3	c06B8.t2
bed-3	nhr-150
bed-3	F28F8.t2
bed-3	F57G8.t3
bed-3	F57G8.13
bed-3	F57G8.t2
bed-3	nhr-193
bed-3	F57G8.5
bed-3	Y39B6A.70
bed-3	Y39B6A.t9
bed-3	clec-49
hlh-1	F32B5.6
hlh-1	K09H9.11
hlh-1	vbh-1
hlh-1	mrpl-17
hlh-1	aars-2
hlh-1	21ur-15385
hlh-1	unc-73
hlh-1	c18E3.5
hlh-1	scpl-3
hlh-1	anc-1
hlh-1	pdp-1
hlh-1	B0041.9
hlh-1	rpl-4
hlh-1	lmd-2
hlh-1	c24A11.2
hlh-1	c34G6.12
hlh-1	c34G6.13
hlh-1	cdc-7
hlh-1	bli-4
hlh-1	acdh-5
hlh-1	ubql-1
hlh-1	F13G3.6
hlh-1	F13G3.7
hlh-1	c15A11.2
hlh-1	nmy-2
hlh-1	T22c1.1
hlh-1	T22c1.3
hlh-1	T22c1.5
hlh-1	T22c1.6
hlh-1	jph-1
hlh-1	T22c1.14
hlh-1	linc-58
hlh-1	T22c1.15
hlh-1	rba-1
hlh-1	lin-53
hlh-1	hsr-9
hlh-1	zig-1
hlh-1	ensa-1
hlh-1	Zc247.6
hlh-1	Zc247.2
hlh-1	ears-1
hlh-1	Zc434.8
hlh-1	Zc434.7
hlh-1	sri-5
hlh-1	F32B4.10
hlh-1	ZK1151.4
hlh-1	vab-10
hlh-1	hrp-2
hlh-1	F58D5.2
hlh-1	F58D5.t1
hlh-1	pad-1
hlh-1	car-1
hlh-1	pmr-1
hlh-1	smu-1
hlh-1	c01B12.10
hlh-1	sqt-2
hlh-1	duxl-1
hlh-1	F36H5.4
hlh-1	math-28
hlh-1	c41H7.6
hlh-1	K08A2.1
hlh-1	srz-68
hlh-1	c17F4.3
hlh-1	R03H10.2
hlh-1	clec-139
hlh-1	pqn-35
hlh-1	rpn-5
hlh-1	scc-1
hlh-1	tsn-1
hlh-1	tag-151
hlh-1	R05F9.15
hlh-1	btbd-10
hlh-1	c04G6.11
hlh-1	c04G6.12
hlh-1	mpk-2
hlh-1	vhp-1
hlh-1	ccpp-6
hlh-1	rsp-4
hlh-1	T25E4.4
hlh-1	T25E4.1
hlh-1	sam-4
hlh-1	F59E12.14
hlh-1	zyg-1
hlh-1	rab-3
hlh-1	c18A3.13
hlh-1	F10c1.t2
hlh-1	F10c1.17
hlh-1	F10c1.18
hlh-1	ifb-1
hlh-1	T24H7.6
hlh-1	T24H7.3
hlh-1	T24H7.2
hlh-1	T28D9.1
hlh-1	tbc-6
hlh-1	flcn-1
hlh-1	E04F6.4
hlh-1	maoc-1
hlh-1	mrpl-14
hlh-1	cnep-1
hlh-1	ZK1290.20
hlh-1	rol-8
hlh-1	pde-4
hlh-1	lir-1
hlh-1	lin-5
hlh-1	ire-1
hlh-1	dylt-3
hlh-1	mig-5
hlh-1	cct-1
hlh-1	K01c8.1
hlh-1	c26D10.3
hlh-1	puf-5
hlh-1	F54c9.9
hlh-1	ddx-19
hlh-1	dpl-1
hlh-1	ZK1067.3
hlh-1	abu-14
hlh-1	dnj-20
hlh-1	ZK1307.8
hlh-1	c08H9.3
hlh-1	c05c10.7
hlh-1	c05c10.5
hlh-1	R53.10
hlh-1	c18D1.21
hlh-1	daf-19
hlh-1	c07E3.8
hlh-1	c07E3.17
hlh-1	c07E3.3
hlh-1	c07E3.14
hlh-1	clec-61
hlh-1	VM106R.1
hlh-1	mix-1
hlh-1	ptp-3
hlh-1	unc-130
hlh-1	mir-35
hlh-1	mir-36
hlh-1	mir-37
hlh-1	mir-38
hlh-1	mir-39
hlh-1	mir-40
hlh-1	mir-41
hlh-1	Y62F5A.14
hlh-1	Y62F5A.15
hlh-1	Y62F5A.16
hlh-1	VF13D12L.3
hlh-1	F44E5.1
hlh-1	Y38F1A.12
hlh-1	cyd-1
hlh-1	zyx-1
hlh-1	rict-1
hlh-1	pqn-32
hlh-1	lec-1
hlh-1	rpoa-1
hlh-1	ZK131.11
hlh-1	F01D5.8
hlh-1	cyp-37A1
hlh-1	c01G12.15
hlh-1	madf-5
hlh-1	arl-3
hlh-1	tps-2
hlh-1	ads-1
hlh-1	Y50D7A.1
hlh-1	ptl-1
hlh-1	ceh-44
hlh-1	H34I24.2
hlh-1	mec-12
hlh-1	xbp-1
hlh-1	sup-26
hlh-1	ced-6
hlh-1	basl-1
hlh-1	bas-1
hlh-1	daf-4
hlh-1	ckk-1
hlh-1	F54E7.9
hlh-1	ska-3
hlh-1	F54E7.10
hlh-1	rps-12
hlh-1	swp-1
hlh-1	rpl-23
hlh-1	mir-67
hlh-1	EGAP1.4
hlh-1	ubq-1
hlh-1	F25B5.3
hlh-1	21ur-11634
hlh-1	wht-7
hlh-1	Y42G9A.2
hlh-1	Y42G9A.3
hlh-1	F42A10.9
hlh-1	F42A10.7
hlh-1	rpn-2
hlh-1	stt-3
hlh-1	T12A2.1
hlh-1	atgl-1
hlh-1	let-721
hlh-1	T26A5.8
hlh-1	dlc-1
hlh-1	T26A5.10
hlh-1	rpt-3
hlh-1	dig-1
hlh-1	sls-2.5
hlh-1	sls-2.16
hlh-1	sls-2.18
hlh-1	rnp-7
hlh-1	K04G7.11
hlh-1	ZK686.3
hlh-1	aco-2
hlh-1	bath-42
hlh-1	mig-10
hlh-1	rpn-3
hlh-1	mrpl-32
hlh-1	c04D8.3
hlh-1	c04D8.5
hlh-1	pac-1
hlh-1	c04D8.4
hlh-1	c04D8.2
hlh-1	K02D10.1
hlh-1	F54F2.6
hlh-1	zfp-1
hlh-1	T23G5.7
hlh-1	rnr-1
hlh-1	tkr-1
hlh-1	slc-17.2
hlh-1	emb-30
hlh-1	F54c8.1
hlh-1	F54c8.4
hlh-1	ZK1098.13
hlh-1	ZK1098.12
hlh-1	unc-16
hlh-1	F58A4.16
hlh-1	hlh-11
hlh-1	tlk-1
hlh-1	rmd-1
hlh-1	vha-1
hlh-1	vha-2
hlh-1	ZK632.2
hlh-1	mcm-6
hlh-1	enu-3.1
hlh-1	unc-49
hlh-1	Y39A1A.30
hlh-1	cnt-2
hlh-1	rib-2
hlh-1	crh-1
hlh-1	tim-1
hlh-1	sma-10
hlh-1	F56A11.9
hlh-1	F56A11.10
hlh-1	F56A11.7
hlh-1	efn-4
hlh-1	c34H4.5
hlh-1	col-107
hlh-1	tag-244
hlh-1	cmk-1
hlh-1	mca-2
hlh-1	clec-82
hlh-1	W08E12.7
hlh-1	W08E12.8
hlh-1	B0212.t1
hlh-1	B0212.7
hlh-1	F30B5.4
hlh-1	Y24D9A.10
hlh-1	Y24D9A.11
hlh-1	Y24D9A.8
hlh-1	ell-1
hlh-1	elo-6
hlh-1	21ur-8126
hlh-1	21ur-14029
hlh-1	21ur-8422
hlh-1	21ur-11141
hlh-1	F41H10.36
hlh-1	ZK616.62
hlh-1	swsn-6
hlh-1	21ur-15396
hlh-1	unc-44
hlh-1	21ur-8016
hlh-1	B0350.76
hlh-1	smg-3
hlh-1	Y73B6A.1
hlh-1	pgl-1
hlh-1	ima-3
hlh-1	c33H5.13
hlh-1	arf-3
hlh-1	c07G1.13
hlh-1	pct-1
hlh-1	K07H8.10
hlh-1	K07H8.14
hlh-1	daf-31
hlh-1	T26A8.1
hlh-1	pkg-2
hlh-1	F49c12.9
hlh-1	rpn-7
hlh-1	F49c12.14
hlh-1	vha-17
hlh-1	idh-1
hlh-1	F59B8.5
hlh-1	F59B8.1
hlh-1	F38E11.11
hlh-1	F38E11.23
hlh-1	copb-2
hlh-1	trcs-1
hlh-1	ZK1251.15
hlh-1	c28D4.10
hlh-1	gln-6
hlh-1	dhp-2
hlh-1	mam-2
hlh-1	rack-1
hlh-1	mspn-1
hlh-1	c24F3.7
hlh-1	c24F3.2
hlh-1	tkt-1
hlh-1	F01D4.9
hlh-1	epi-1
hlh-1	miz-1
hlh-1	mir-8208
hlh-1	dnc-1
hlh-1	lsm-7
hlh-1	lgg-2
hlh-1	ard-1
hlh-1	swsn-4
hlh-1	R07H5.9
hlh-1	T01G1.5
hlh-1	M04B2.11
hlh-1	M04B2.13
hlh-1	mep-1
hlh-1	M04B2.2
hlh-1	ragc-1
hlh-1	rps-11
hlh-1	21ur-13858
hlh-1	ZK822.5
hlh-1	F35G2.14
hlh-1	F35G2.1
hlh-1	F35G2.11
hlh-1	F35G2.7
hlh-1	Zc518.6
hlh-1	ccr-4
hlh-1	gex-3
hlh-1	dsb-1
hlh-1	col-130
hlh-1	ugt-65
hlh-1	F07c6.4
hlh-1	Jc8.15
hlh-1	tag-115
hlh-1	rpl-12
hlh-1	fat-1
hlh-1	Y45F10A.3
hlh-1	puf-3
hlh-1	21ur-14046
hlh-1	21ur-6720
hlh-1	21ur-406
hlh-1	21ur-1446
hlh-1	21ur-4195
hlh-1	lin-66
hlh-1	21ur-15565
hlh-1	21ur-5378
hlh-1	21ur-9432
hlh-1	21ur-13183
hlh-1	21ur-3363
hlh-1	21ur-12052
hlh-1	21ur-13476
hlh-1	21ur-719
hlh-1	21ur-3824
hlh-1	21ur-3995
hlh-1	LLc1.120
hlh-1	LLc1.2
hlh-1	dld-1
hlh-1	F13G11.144
hlh-1	dmd-6
hlh-1	21ur-3690
hlh-1	eef-1B.2
hlh-1	fcd-2
hlh-1	Y41E3.459
hlh-1	Y41E3.11
hlh-1	Y108G3AL.3
hlh-1	ttb-1
hlh-1	cul-3
hlh-1	fbxb-72
hlh-1	icl-1
hlh-1	c05E4.16
hlh-1	srh-2
hlh-1	ZK1005.2
hlh-1	unc-60
hlh-1	c38c3.4
hlh-1	Y45G5AL.1
hlh-1	unc-62
hlh-1	hpo-39
hlh-1	Y61A9LA.3
hlh-1	Y61A9LA.10
hlh-1	pgl-3
hlh-1	c02E7.7
hlh-1	c02E7.17
hlh-1	c02E7.6
hlh-1	let-418
hlh-1	c10F3.16
hlh-1	F29G9.9
hlh-1	picc-1
hlh-1	F17A9.4
hlh-1	F17A9.2
hlh-1	K12B6.6
hlh-1	T05H4.t2
hlh-1	atp-4
hlh-1	alh-4
hlh-1	W01A11.10
hlh-1	unc-83
hlh-1	egl-46
hlh-1	K11G9.11
hlh-1	K11G9.12
hlh-1	K11G9.13
hlh-1	K11G9.8
hlh-1	K11G9.10
hlh-1	K11G9.9
hlh-1	K11G9.7
hlh-1	Zc404.2
hlh-1	spe-39
hlh-1	K11c4.7
hlh-1	K11c4.6
hlh-1	unc-70
hlh-1	npa-1
hlh-1	F09G2.1
hlh-1	oma-2
hlh-1	vars-1
hlh-1	vps-60
hlh-1	smk-1
hlh-1	F41E6.18
hlh-1	K07B1.7
hlh-1	try-5
hlh-1	hum-2
hlh-1	atl-1
hlh-1	hcp-2
hlh-1	ztf-7
hlh-1	F46B6.15
hlh-1	c08B6.8
hlh-1	Ac3.14
hlh-1	Ac3.5
hlh-1	Y32F6B.7
hlh-1	crp-1
hlh-1	T28B11.1
hlh-1	T28B11.17
hlh-1	T28B11.4
hlh-1	T28B11.19
hlh-1	T28B11.18
hlh-1	T28B11.14
hlh-1	T28B11.22
hlh-1	T28B11.7
hlh-1	T28B11.11
hlh-1	T28B11.13
hlh-1	T28B11.24
hlh-1	T28B11.12
hlh-1	T28B11.10
hlh-1	T28B11.3
hlh-1	T28B11.16
hlh-1	T28B11.8
hlh-1	T28B11.15
hlh-1	T28B11.2
hlh-1	T28B11.25
hlh-1	T28B11.21
hlh-1	T28B11.5
hlh-1	plrg-1
hlh-1	F32D8.14
hlh-1	F32D8.5
hlh-1	F32D8.13
hlh-1	F38B7.14
hlh-1	ccch-1
hlh-1	D2023.15
hlh-1	col-158
hlh-1	D2023.6
hlh-1	sma-1
hlh-1	F58H1.2
hlh-1	rpt-1
hlh-1	ZK836.8
hlh-1	vab-8
hlh-1	scc-3
hlh-1	noca-1
hlh-1	T09E8.6
hlh-1	twk-43
hlh-1	F53F1.4
hlh-1	ddx-17
hlh-1	aip-1
hlh-1	par-1
hlh-1	AH10.8
hlh-1	pmp-3
hlh-1	unc-112
hlh-1	c01G10.15
hlh-1	c01G10.6
hlh-1	c01G10.7
hlh-1	c06B8.2
hlh-1	c06B8.t1
hlh-1	F57G8.t3
hlh-1	F57G8.13
hlh-1	F57G8.t2
hlh-1	nhr-193
hlh-1	F57G8.5
hlh-1	tcc-1
hlh-8	mex-3
hlh-8	cutl-13
hlh-8	c53H9.2
hlh-8	rpl-27
hlh-8	inx-19
hlh-8	F32B5.6
hlh-8	K09H9.11
hlh-8	vbh-1
hlh-8	mrpl-17
hlh-8	inx-13
hlh-8	21ur-15385
hlh-8	unc-73
hlh-8	anc-1
hlh-8	pdp-1
hlh-8	gcy-28
hlh-8	T01A4.8
hlh-8	T01A4.5
hlh-8	T01A4.6
hlh-8	B0041.9
hlh-8	rpl-4
hlh-8	lmd-2
hlh-8	B0041.8
hlh-8	wago-2
hlh-8	pqn-44
hlh-8	glh-3
hlh-8	rps-17
hlh-8	T08B2.5
hlh-8	glh-2
hlh-8	acdh-5
hlh-8	asd-2
hlh-8	T21G5.7
hlh-8	ubql-1
hlh-8	taf-11.2
hlh-8	c01H6.10
hlh-8	c15A11.2
hlh-8	c26c6.12
hlh-8	pbrm-1
hlh-8	D2030.2
hlh-8	lron-9
hlh-8	rlbp-1
hlh-8	pck-2
hlh-8	glb-26
hlh-8	T22c1.3
hlh-8	T22c1.1
hlh-8	jph-1
hlh-8	T22c1.15
hlh-8	T22c1.14
hlh-8	lin-10
hlh-8	F43G9.16
hlh-8	lmd-1
hlh-8	F25H5.9
hlh-8	pyk-1
hlh-8	hsr-9
hlh-8	zig-1
hlh-8	ensa-1
hlh-8	K10c3.8
hlh-8	clec-87
hlh-8	rsa-1
hlh-8	lid-1
hlh-8	mrpl-34
hlh-8	aha-1
hlh-8	c25A1.15
hlh-8	ears-1
hlh-8	hmr-1
hlh-8	sri-5
hlh-8	F32B4.10
hlh-8	dys-1
hlh-8	col-66
hlh-8	vab-10
hlh-8	hrp-2
hlh-8	F58D5.10
hlh-8	F58D5.2
hlh-8	F58D5.t1
hlh-8	ptr-17
hlh-8	pad-1
hlh-8	Y18D10A.16
hlh-8	car-1
hlh-8	pmr-1
hlh-8	smu-1
hlh-8	c01B12.10
hlh-8	sqt-2
hlh-8	Y110A2AR.3
hlh-8	Y110A2AR.1
hlh-8	c41H7.6
hlh-8	K08A2.1
hlh-8	c41H7.5
hlh-8	copb-1
hlh-8	srz-68
hlh-8	c17F4.3
hlh-8	R03H10.2
hlh-8	rpn-5
hlh-8	scc-1
hlh-8	tsn-1
hlh-8	tag-151
hlh-8	R05F9.14
hlh-8	btbd-10
hlh-8	c04G6.12
hlh-8	mpk-2
hlh-8	anr-54
hlh-8	vhp-1
hlh-8	F59E12.14
hlh-8	zyg-1
hlh-8	F10c1.t2
hlh-8	dmd-5
hlh-8	F10c1.17
hlh-8	F10c1.1
hlh-8	F10c1.18
hlh-8	msp-64
hlh-8	ZK1248.5
hlh-8	abts-3
hlh-8	K10B2.4
hlh-8	snr-3
hlh-8	rsp-5
hlh-8	T28D9.1
hlh-8	egl-27
hlh-8	tbc-6
hlh-8	E04F6.4
hlh-8	E04F6.17
hlh-8	maoc-1
hlh-8	mrpl-14
hlh-8	cnep-1
hlh-8	wrt-1
hlh-8	F35D2.16
hlh-8	R153.9
hlh-8	R153.5
hlh-8	pde-4
hlh-8	lir-1
hlh-8	F18A1.11
hlh-8	F18A1.10
hlh-8	ire-1
hlh-8	unc-105
hlh-8	F10B5.8
hlh-8	rpl-10
hlh-8	F10B5.2
hlh-8	dylt-3
hlh-8	mig-5
hlh-8	cct-1
hlh-8	c26D10.3
hlh-8	F54c9.17
hlh-8	F54c9.16
hlh-8	rpl-5
hlh-8	bcs-1
hlh-8	puf-5
hlh-8	F54c9.9
hlh-8	T07D4.5
hlh-8	ddx-19
hlh-8	2001-06-01
hlh-8	abu-14
hlh-8	T15H9.8
hlh-8	vgln-1
hlh-8	R53.10
hlh-8	daf-19
hlh-8	c07E3.8
hlh-8	c07E3.17
hlh-8	c07E3.3
hlh-8	col-80
hlh-8	mix-1
hlh-8	VM106R.1
hlh-8	M106.6
hlh-8	R03D7.15
hlh-8	R03D7.4
hlh-8	ptp-3
hlh-8	F33A8.6
hlh-8	unc-130
hlh-8	clh-2
hlh-8	c05D12.5
hlh-8	W02B12.1
hlh-8	rsp-2
hlh-8	Y62F5A.10
hlh-8	mir-35
hlh-8	mir-36
hlh-8	mir-37
hlh-8	mir-38
hlh-8	Y62F5A.14
hlh-8	Y62F5A.16
hlh-8	mir-39
hlh-8	mir-40
hlh-8	mir-41
hlh-8	Y62F5A.15
hlh-8	F13D12.9
hlh-8	VF13D12L.3
hlh-8	clh-1
hlh-8	Y17G7A.4
hlh-8	Y17G7A.3
hlh-8	c44c11.t2
hlh-8	Y38F1A.12
hlh-8	cyd-1
hlh-8	F42G4.9
hlh-8	zyx-1
hlh-8	pqn-32
hlh-8	lec-1
hlh-8	rpoa-1
hlh-8	ZK131.11
hlh-8	F01D5.8
hlh-8	rpl-43
hlh-8	xrn-2
hlh-8	c01G12.15
hlh-8	madf-5
hlh-8	tps-2
hlh-8	F19H8.7
hlh-8	arl-3
hlh-8	Y50D7A.1
hlh-8	ads-1
hlh-8	Y50D7A.14
hlh-8	c24A1.6
hlh-8	elf-1
hlh-8	pat-12
hlh-8	T17H7.1
hlh-8	cyn-6
hlh-8	daf-7
hlh-8	Y54F10AM.8
hlh-8	ceh-44
hlh-8	mec-12
hlh-8	dnj-16
hlh-8	xbp-1
hlh-8	sup-26
hlh-8	rps-0
hlh-8	B0393.12
hlh-8	rbg-3
hlh-8	F09F7.4
hlh-8	rpc-2
hlh-8	mlc-3
hlh-8	ced-6
hlh-8	bas-1
hlh-8	c05D2.11
hlh-8	daf-4
hlh-8	ckk-1
hlh-8	c05H8.3
hlh-8	c05H8.4
hlh-8	ubq-1
hlh-8	T04c9.1
hlh-8	Y42G9A.8
hlh-8	Y42G9A.1
hlh-8	F42A10.7
hlh-8	c23G10.7
hlh-8	rpn-2
hlh-8	gen-1
hlh-8	T12A2.20
hlh-8	stt-3
hlh-8	c16A3.11
hlh-8	rps-13
hlh-8	c16A3.15
hlh-8	nfx-1
hlh-8	thoc-2
hlh-8	atgl-1
hlh-8	c05D11.13
hlh-8	let-721
hlh-8	T26A5.8
hlh-8	dlc-1
hlh-8	T26A5.10
hlh-8	rpt-3
hlh-8	mdh-2
hlh-8	F20H11.4
hlh-8	dig-1
hlh-8	eef-1A.1
hlh-8	F31E3.12
hlh-8	mir-5549
hlh-8	rfc-4
hlh-8	ZK418.11
hlh-8	cpg-2
hlh-8	sls-2.5
hlh-8	sls-2.18
hlh-8	sls-2.16
hlh-8	rnp-7
hlh-8	K04G7.11
hlh-8	K04G7.1
hlh-8	ZK686.3
hlh-8	aco-2
hlh-8	bath-42
hlh-8	mig-10
hlh-8	c04D8.3
hlh-8	c04D8.5
hlh-8	pac-1
hlh-8	c04D8.4
hlh-8	c04D8.2
hlh-8	sup-5
hlh-8	B0523.6
hlh-8	K02D10.1
hlh-8	F54F2.6
hlh-8	zfp-1
hlh-8	T23G5.7
hlh-8	rnr-1
hlh-8	tkr-1
hlh-8	slc-17.2
hlh-8	emb-30
hlh-8	F54c8.1
hlh-8	F54c8.4
hlh-8	baf-1
hlh-8	B0464.9
hlh-8	tag-342
hlh-8	ZK1098.13
hlh-8	ZK1098.9
hlh-8	ZK1098.12
hlh-8	unc-16
hlh-8	F58A4.16
hlh-8	hlh-11
hlh-8	tlk-1
hlh-8	rmd-1
hlh-8	vha-1
hlh-8	vha-2
hlh-8	mcm-6
hlh-8	ZK632.2
hlh-8	mua-3
hlh-8	M03c11.8
hlh-8	enu-3.1
hlh-8	T21c12.11
hlh-8	unc-49
hlh-8	Y39A1A.30
hlh-8	cnt-2
hlh-8	tbb-1
hlh-8	rib-2
hlh-8	oxi-1
hlh-8	tra-1
hlh-8	crh-1
hlh-8	nob-1
hlh-8	sma-10
hlh-8	daf-18
hlh-8	F56A11.9
hlh-8	F56A11.10
hlh-8	efn-4
hlh-8	F56A11.7
hlh-8	F56A11.14
hlh-8	nhr-76
hlh-8	K11H12.1
hlh-8	K11H12.12
hlh-8	K11H12.9
hlh-8	K11H12.t1
hlh-8	K11H12.8
hlh-8	c34H4.5
hlh-8	col-107
hlh-8	tag-244
hlh-8	nhr-92
hlh-8	cmk-1
hlh-8	egl-4
hlh-8	mca-2
hlh-8	clec-82
hlh-8	Y54G2A.74
hlh-8	Y54G2A.7
hlh-8	B0212.7
hlh-8	B0212.t1
hlh-8	F30B5.4
hlh-8	col-34
hlh-8	M01H9.3
hlh-8	M01H9.5
hlh-8	M01H9.6
hlh-8	msp-55
hlh-8	21ur-13692
hlh-8	gba-4
hlh-8	21ur-7206
hlh-8	Y4c6B.t3
hlh-8	elo-6
hlh-8	21ur-8126
hlh-8	21ur-14029
hlh-8	21ur-8422
hlh-8	21ur-11141
hlh-8	F41H10.36
hlh-8	21ur-4099
hlh-8	21ur-4721
hlh-8	21ur-7646
hlh-8	21ur-5149
hlh-8	21ur-8348
hlh-8	21ur-7216
hlh-8	21ur-15064
hlh-8	21ur-2427
hlh-8	21ur-7725
hlh-8	21ur-15423
hlh-8	fkh-7
hlh-8	21ur-6715
hlh-8	21ur-10079
hlh-8	21ur-8481
hlh-8	21ur-3187
hlh-8	F26D12.100
hlh-8	csn-5
hlh-8	nhr-46
hlh-8	21ur-15396
hlh-8	unc-44
hlh-8	21ur-8016
hlh-8	smg-3
hlh-8	hrpf-2
hlh-8	21ur-9818
hlh-8	21ur-13268
hlh-8	Y73B6BL.283
hlh-8	21ur-3202
hlh-8	21ur-10783
hlh-8	21ur-10941
hlh-8	21ur-4616
hlh-8	Y73B6BL.t1
hlh-8	tyr-6
hlh-8	21ur-14051
hlh-8	21ur-7544
hlh-8	21ur-15240
hlh-8	21ur-14635
hlh-8	21ur-9358
hlh-8	Y73B6A.1
hlh-8	ruvb-2
hlh-8	T22D1.18
hlh-8	ima-3
hlh-8	imp-3
hlh-8	arf-3
hlh-8	c07G1.13
hlh-8	pct-1
hlh-8	K07H8.10
hlh-8	K07H8.14
hlh-8	daf-31
hlh-8	K07H8.2
hlh-8	pkg-2
hlh-8	hyl-1
hlh-8	F21D5.4
hlh-8	daf-15
hlh-8	idh-1
hlh-8	F59B8.5
hlh-8	F38E11.11
hlh-8	F38E11.23
hlh-8	copb-2
hlh-8	c28D4.10
hlh-8	gln-6
hlh-8	dur-1
hlh-8	dhp-2
hlh-8	mam-2
hlh-8	rack-1
hlh-8	mspn-1
hlh-8	tkt-1
hlh-8	F01G10.10
hlh-8	nspd-7
hlh-8	21ur-12335
hlh-8	Y43c5A.2
hlh-8	F01D4.9
hlh-8	ced-5
hlh-8	epi-1
hlh-8	T25B9.9
hlh-8	inpp-1
hlh-8	swt-3
hlh-8	miz-1
hlh-8	mir-8208
hlh-8	T11G6.2
hlh-8	swsn-4
hlh-8	ard-1
hlh-8	F01G4.6
hlh-8	c08F8.13
hlh-8	pfd-1
hlh-8	c08F8.2
hlh-8	B0035.21
hlh-8	his-45
hlh-8	klp-12
hlh-8	his-57
hlh-8	mep-1
[truncated: 130,733 more rows]

## Sheet: eY1HATAC
regulator	target
nhr-33	ugt-1
tbx-8	sfxn-1.1
w02d9.4	sfxn-1.1
tbx-9	sfxn-1.1
ceh-21	sfxn-1.1
dmd-5	mex-6
vab-3	mex-6
nhr-20	mex-6
dmd-3	mex-6
zc204.12	mex-6
nhr-105	mex-6
athp-1	mex-6
dmd-10	mex-6
unc-130	mex-6
ztf-9	mex-6
tbx-9	mex-6
mig-5	mex-6
r06c1.6	mex-6
die-1	mex-6
tbx-11	mex-6
dac-1	mex-6
nhr-72	mex-6
ztf-8	mex-6
ceh-1	eri-12
tbx-9	eri-12
dac-1	eri-12
tbx-8	eri-12
die-1	eri-12
vab-15	eri-12
dmd-3	eri-12
nhr-72	eri-12
dmd-5	eri-12
mls-2	eri-12
dmd-10	amx-2
mls-2	amx-2
mig-5	amx-2
dmd-5	amx-2
unc-130	amx-2
vab-3	amx-2
zc204.12	amx-2
dmd-3	amx-2
die-1	amx-2
r06c1.6	b0019.2
athp-1	b0019.2
ceh-62	b0019.2
ceh-1	b0019.2
ztf-8	b0019.2
aptf-1	b0019.2
unc-3	b0019.2
egl-5	b0019.2
tbx-11	b0019.2
nhr-105	b0019.2
ztf-6	b0019.2
mig-5	b0019.2
tbx-8	b0019.2
zc204.12	b0019.2
pqm-1	b0019.2
mec-3	b0019.2
madf-1	b0019.2
tbx-9	b0019.2
nhr-267	b0019.2
vab-15	b0019.2
drap-1	b0019.2
lin-39	b0019.2
dmd-5	b0019.2
nhr-17	b0019.2
nhr-5	b0019.2
die-1	b0019.2
dac-1	b0019.2
nhr-234	b0019.2
dmd-6	b0019.2
nhr-72	b0019.2
lin-54	b0019.2
lin-54	gna-1
hlh-27	gna-1
nhr-72	gna-1
nhr-5	gna-1
c32d5.1	gna-1
ceh-1	gna-1
nhr-105	gna-1
athp-1	gna-1
dac-1	gna-1
nhr-267	gna-1
dmd-10	gna-1
dmd-3	gna-1
dmd-5	gna-1
mls-2	gna-1
hlh-28	gna-1
nhr-23	gna-1
ztf-8	gna-1
nhr-17	gna-1
mig-5	gna-1
r06c1.6	gna-1
egl-43	col-150
tbx-9	che-12
tbx-8	che-12
nhr-72	b0034.4
mab-9	b0034.4
dac-1	b0034.4
dmd-5	b0034.4
tbx-8	leo-1
die-1	dnj-1
unc-42	dnj-1
ceh-49	dnj-1
lin-54	dnj-1
vab-15	dnj-1
tbx-8	mttu-1
nhr-72	mttu-1
tbx-9	mttu-1
unc-42	pfd-4
unc-4	pfd-4
mig-5	rpl-4
php-3	rpl-4
w02d9.4	rpl-4
lin-54	ptps-1
mls-2	ptps-1
vab-3	ptps-1
zc204.12	cyp-34a7
y82e9br.17	cyp-34a7
odr-7	cyp-34a7
dac-1	cyp-34a7
nhr-20	cyp-34a7
dmd-5	cyp-34a7
unc-42	cyp-34a7
nhr-86	cyp-34a7
ceh-14	cyp-34a7
nhr-33	cyp-34a7
nhr-42	cyp-34a7
nhr-72	cyp-34a7
tbx-9	cyp-34a9
nhr-16	cyp-34a9
nhr-33	cyp-34a9
nhr-86	cyp-34a9
nhr-42	cyp-34a9
nhr-142	cyp-34a9
tbx-8	cyp-34a9
nhr-273	cyp-34a9
c32d5.1	cyp-34a9
lin-54	faah-1
mls-2	faah-1
nhr-91	faah-1
pqm-1	faah-1
zc204.12	faah-1
f10b5.3	faah-1
egl-5	pitr-2
nhr-1	pitr-2
tbx-8	pitr-2
ceh-32	pitr-2
dmd-5	pitr-2
die-1	pitr-2
mls-2	pitr-2
nhr-34	pitr-2
nhr-47	pitr-2
ceh-45	pitr-2
odr-7	b0228.6
tbx-38	b0228.6
unc-130	b0228.7
nfi-1	b0228.7
vab-3	b0228.7
nhr-72	b0228.7
athp-1	b0228.7
r06c1.6	b0228.7
lin-54	b0228.7
dmd-5	b0228.7
zc204.12	b0228.7
die-1	b0228.7
mig-5	b0228.7
unc-42	b0228.7
ztf-8	b0228.7
dmd-4	b0228.7
nhr-105	b0228.7
nhr-5	b0228.7
nhr-273	b0228.8
odr-7	b0228.8
c32d5.1	b0228.8
unc-4	b0228.8
nhr-16	b0228.8
unc-42	b0228.8
tbx-8	b0238.11
zc204.12	b0238.11
ceh-38	b0238.11
mig-5	b0238.11
sem-4	b0238.11
dac-1	b0238.11
nhr-72	b0238.11
ceh-39	b0238.11
ztf-1	b0238.11
tbx-8	b0238.7
nhr-49	b0238.7
die-1	b0238.7
tbx-11	rhr-2
lin-39	rhr-2
tbx-9	rhr-2
athp-1	rhr-2
nhr-72	rhr-2
pqm-1	rhr-2
mls-2	rhr-2
zc204.12	rhr-2
ztf-8	rhr-2
php-3	rhr-2
ceh-19	rhr-2
vab-15	rhr-2
dmd-5	rhr-2
f10b5.3	rhr-2
zc204.12	b0244.9
tbx-8	b0244.9
nhr-5	b0244.9
sox-3	b0244.9
lsy-2	b0244.9
mig-5	b0244.9
dmd-5	b0244.9
nhr-22	b0244.9
f26a10.2	b0250.4
unc-130	b0250.4
zc204.12	b0250.4
lin-39	b0261.7
cog-1	b0261.7
c32d5.1	b0272.3
ceh-10	b0272.3
dmd-4	b0272.3
nhr-69	b0272.3
tbx-9	b0272.3
nhr-72	b0272.3
dmd-5	b0272.3
nhr-20	b0272.3
dmd-8	b0272.3
sox-3	b0272.3
mls-2	b0272.3
ztf-15	b0272.3
dmd-10	b0272.3
nhr-22	b0272.3
mig-5	b0272.3
nhr-5	b0272.3
dac-1	b0272.3
unc-130	b0272.3
ceh-1	b0272.3
vab-15	b0272.3
tbx-8	b0272.4
elt-7	b0272.4
egl-5	b0272.4
nhr-102	nhr-10
nhr-142	nhr-10
nhr-33	nhr-10
nhr-6	nhr-10
mls-2	b0281.8
r06c1.6	b0284.1
lin-54	b0284.1
dmd-3	b0284.1
tbx-8	b0284.1
ztf-1	b0284.1
tbx-11	b0284.1
nhr-72	b0284.1
die-1	b0284.1
tbx-9	b0284.1
zc204.12	b0284.1
mig-5	b0284.1
mls-2	b0284.1
dmd-10	b0284.1
mig-5	cdk-12
athp-1	cdk-12
nhr-72	cdk-12
zc204.12	cdk-12
pqm-1	b0286.3
tbx-9	b0286.3
f10b5.3	b0286.3
tbx-8	b0286.3
elt-7	b0286.3
unc-130	b0294.3
mls-2	b0303.14
c32d5.1	b0303.14
fkh-6	b0303.14
cog-1	b0303.14
dmd-5	b0303.14
vab-3	b0303.14
vab-15	b0303.14
ceh-1	b0303.14
ttll-4	b0303.14
nhr-72	b0303.4
mig-5	b0303.4
y62e10a.14	vps-33.1
h02i12.5	vps-33.1
tbx-9	vps-33.1
let-381	vps-33.1
f10b5.3	hlh-1
c32d5.1	hlh-1
pqm-1	hlh-1
sem-4	hlh-1
die-1	b0304.4
pal-1	b0304.4
unc-130	b0304.4
vab-3	b0304.4
r06c1.6	b0304.4
vab-15	b0304.4
c32d5.1	b0304.4
ceh-19	b0304.4
fozi-1	b0304.4
mls-2	b0304.4
php-3	b0304.4
unc-42	b0304.4
egl-5	b0304.4
die-1	b0310.3
elt-6	ugt-46
end-3	ugt-46
elt-7	ugt-46
nhr-6	b0334.6
tbx-8	b0334.6
vab-15	b0334.6
ceh-21	b0334.6
ceh-10	b0334.6
ceh-1	b0334.6
mig-5	b0336.3
zc204.12	b0336.3
c32d5.1	rgs-5
tbx-8	rgs-5
die-1	rgs-5
nhr-6	rgs-5
tbx-9	rgs-5
lin-54	rgs-5
pqm-1	ife-3
tbx-8	b0361.6
dmd-4	b0361.6
nhr-5	b0361.6
mls-2	b0361.6
nhr-105	b0361.6
zip-10	b0361.6
nhr-72	b0361.6
dmd-5	b0361.6
zc204.12	b0361.6
tbx-9	b0361.6
odr-7	b0361.6
dmd-10	b0361.6
dac-1	b0361.6
php-3	rbg-3
ceh-62	rbg-3
tbx-9	rbg-3
lin-54	rbg-3
mls-2	rbg-3
dac-1	rbg-3
c32d5.1	rbg-3
vab-3	ubc-17
nhr-49	ubc-17
dmd-4	dac-1
r06c1.6	dac-1
ceh-14	dac-1
nfi-1	dac-1
ztf-1	dac-1
mig-5	dac-1
sex-1	dac-1
vab-15	dac-1
ztf-8	dac-1
vab-3	dac-1
athp-1	dac-1
ztf-9	dac-1
nhr-72	dac-1
dmd-5	dac-1
pqm-1	dac-1
dmd-6	dac-1
unc-42	dac-1
tbx-11	dac-1
zk1320.3	dac-1
ceh-62	dac-1
tbx-33	dac-1
somi-1	dac-1
egl-5	dac-1
lin-39	dac-1
dac-1	dac-1
mls-2	dac-1
zip-6	dac-1
ceh-1	dac-1
unc-86	dac-1
die-1	dac-1
zc204.12	dac-1
lin-11	dac-1
ceh-39	rps-29
ceh-1	rps-29
mab-3	rps-29
nhr-66	rps-29
dac-1	rps-29
mig-5	rps-29
ztf-8	rps-29
zip-4	rps-29
vab-3	rps-29
unc-42	rps-29
nhr-105	rps-29
nhr-267	rps-29
ceh-62	rps-29
f10b5.3	rps-29
fkh-9	rps-29
vab-15	rps-29
dmd-10	rps-29
nhr-72	rps-29
dmd-3	rps-29
pqm-1	rps-29
dmd-4	rps-29
dmd-5	rps-29
zc204.12	rps-29
zc204.12	rnt-1
egl-43	hil-5
dmd-5	mtk-1
cog-1	mtk-1
sem-4	mtk-1
tbx-8	mtk-1
unc-130	mtk-1
php-3	mtk-1
tbx-9	mtk-1
ceh-1	mtk-1
ceh-19	mtk-1
vab-15	mtk-1
mls-2	mtk-1
f10b5.3	vps-51
tbx-8	vps-51
y22d7al.16	vps-51
nhr-165	vps-51
mls-2	vps-51
nhr-105	vps-51
dac-1	vps-51
mxl-3	vps-51
nhr-213	vps-51
nhr-267	vps-51
lin-28	vps-51
tbx-9	vps-51
ceh-82	vps-51
nhr-20	vps-51
zc204.12	vps-51
pqm-1	vps-51
mig-5	vps-51
nhr-72	vps-51
bed-3	vps-51
mex-6	vps-51
nhr-5	vps-51
ztf-2	vps-51
nhr-270	vps-51
ceh-37	vps-51
sea-1	vps-51
mab-5	vps-51
hsf-1	vps-51
fkh-5	vps-51
pax-3	vps-51
plp-1	vps-51
ztf-8	b0432.11
ceh-62	b0432.11
lin-54	b0432.11
nhr-6	b0432.11
die-1	b0432.11
c32d5.1	b0432.11
zc204.12	b0432.11
ceh-45	b0432.11
nhr-273	b0432.11
vab-3	b0432.11
tbx-9	b0432.11
nhr-20	lin-8
ceh-38	lin-8
dmd-4	lin-8
mbr-1	lin-8
nhr-17	lin-8
die-1	lin-8
dmd-5	lin-8
lsy-2	lin-8
ceh-39	lin-8
dmd-6	lin-8
nhr-105	lin-8
nhr-72	lin-8
ztf-8	lin-8
t20f10.2	lin-8
mig-5	lin-8
madf-1	lin-8
f19f10.1	lin-8
ceh-1	lin-8
pat-9	lin-8
ceh-14	lin-8
lin-39	lin-8
mls-2	lin-8
vab-15	lin-8
tbx-8	lin-8
dac-1	lin-8
r06c1.6	lin-8
tbx-11	lin-8
tbx-9	lin-8
lin-54	lin-8
ceh-62	lin-8
unc-42	lin-8
zc204.12	lin-8
tbx-9	b0464.6
tbx-9	b0478.3
ceh-45	b0491.5
dmd-5	b0491.5
lin-54	b0491.5
php-3	b0491.5
nhr-72	b0491.5
ceh-39	b0491.5
r06c1.6	b0491.5
mls-2	b0491.5
dmd-4	b0491.5
c32d5.1	b0491.5
ttx-1	b0491.5
ceh-38	b0491.5
dac-1	b0491.5
ceh-62	b0491.5
sox-3	b0491.5
ceh-37	b0491.5
vab-3	b0491.5
mig-5	b0491.5
athp-1	b0491.5
zc204.12	b0491.5
ceh-1	b0491.5
unc-130	b0491.5
mab-5	b0491.5
nhr-105	b0491.5
vab-15	b0491.5
lin-54	b0491.6
nhr-72	b0491.6
tbx-11	b0491.6
dac-1	b0491.6
mig-5	b0491.6
zc204.12	b0491.6
dmd-5	b0491.6
vab-3	b0491.6
nhr-105	b0491.6
tbx-9	b0491.6
nhr-72	b0495.2
mig-5	b0495.2
nhr-5	b0495.2
nhr-5	nhx-2
mig-5	nhx-2
tbx-9	valv-1
lin-54	valv-1
myrf-2	valv-1
nhr-30	valv-1
egl-5	tes-1
tbx-8	tes-1
vab-15	tes-1
vab-3	tes-1
tbx-9	tes-1
mls-2	tes-1
pal-1	tes-1
klf-2	b0507.1
lsy-2	cutl-14
syd-9	cutl-14
c32d5.1	cutl-14
ceh-37	cutl-14
ztf-8	cutl-14
tbx-11	cutl-14
ztf-1	cutl-14
lsl-1	cutl-14
ets-7	b0563.1
tbx-9	b0563.1
elf-1	b0563.1
dac-1	b0563.1
dmd-5	b0563.1
f19f10.1	b0563.1
unc-42	tmbi-4
unc-130	tmbi-4
zc204.12	tmbi-4
dac-1	tmbi-4
aptf-1	unc-30
ceh-37	unc-30
cec-7	unc-30
pax-2	unc-30
pag-3	unc-30
ceh-45	unc-30
ttx-1	unc-30
ceh-36	unc-30
tbx-9	unc-30
egl-43	unc-30
egl-38	unc-30
t24c4.2	unc-30
unc-30	unc-30
nhr-6	unc-30
c32d5.1	unc-30
unc-42	gmeb-1
ztf-3	sup-37
tbx-38	sup-37
bed-2	sup-37
zk1320.3	sup-37
tbx-33	sup-37
tbx-37	sup-37
athp-1	rpm-1
tbx-9	rpm-1
zc204.12	rpm-1
pag-3	rpm-1
ztf-8	rpm-1
mls-2	rpm-1
dac-1	rpm-1
somi-1	rpm-1
mig-5	rpm-1
nhr-142	rpm-1
dmd-5	rpm-1
c32d5.1	rpm-1
nhr-102	rpm-1
zag-1	c01c10.2
die-1	c01f1.1
athp-1	c01f1.1
ztf-16	c01f1.1
r06c1.6	c01f1.1
zc204.12	c01f1.1
f10b5.3	c01f1.1
lin-54	c01f1.1
mig-5	c01f1.1
pqm-1	c01f1.1
nhr-20	c01f1.3
mig-5	c01f1.3
syd-9	c01f1.3
zc204.12	c01f1.3
mls-2	c01f1.3
lin-39	rga-6
ceh-14	rga-6
unc-4	rga-6
ceh-1	rga-6
mls-2	rga-6
vab-3	rga-6
unc-42	rga-6
tbx-11	rga-6
egl-5	rga-6
dmd-4	rga-6
c32d5.1	rga-6
pqm-1	rga-6
ceh-9	rga-6
ztf-8	rga-6
f10b5.3	rga-6
zc204.12	rga-6
vab-15	rga-6
lin-11	rga-6
mig-5	rga-6
cec-7	fem-3
dac-1	fem-3
zc204.12	fem-3
mig-5	fem-3
tra-1	fem-3
cog-1	aly-1
c32d5.1	c01f6.9
vab-15	dnj-3
egl-5	dnj-3
mls-2	dnj-3
bed-3	srx-79
lin-26	c01g10.9
end-3	c01g10.9
end-1	c01g10.9
elt-7	c01g10.9
tbx-9	c01g12.3
die-1	c01g12.3
tbx-8	c01g12.3
vab-15	c01g5.4
unc-42	c01g5.4
mls-2	c01g5.4
unc-130	c01g5.4
tbx-9	c01g5.6
ref-2	c01g5.6
tbx-8	c01g5.6
zc204.12	c01g5.6
nhr-72	c01g5.6
tbx-9	fan-1
zc204.12	fan-1
nhr-72	fan-1
dac-1	fan-1
php-3	fan-1
die-1	fan-1
nhr-105	fan-1
mig-5	fan-1
mls-2	fan-1
tbx-8	fan-1
vab-15	fan-1
egl-5	fan-1
nhr-86	acs-7
mls-2	acs-7
nhr-16	acs-7
vab-15	c01g8.1
mig-5	c01g8.1
zc204.12	c01g8.1
pat-9	c01g8.1
ceh-1	c01g8.1
ceh-14	c01g8.1
dpy-20	c01g8.1
dmd-5	c01g8.1
swsn-1	c01g8.1
dac-1	c01g8.1
unc-130	c01g8.1
unc-42	c01g8.1
mls-2	c01g8.1
athp-1	c01g8.1
tbx-11	c01g8.1
tbx-9	c01g8.1
c32d5.1	c01g8.1
nhr-72	c01g8.1
die-1	c01g8.1
tbx-39	c01g8.1
tbx-8	c01g8.1
lin-11	c01g8.1
unc-42	cln-3.2
vab-15	cln-3.2
mls-2	cln-3.2
dac-1	hpo-32
lin-54	hpo-32
mig-5	hpo-32
nhr-72	hpo-32
unc-130	hpo-32
die-1	hpo-32
y82e9br.17	hpo-32
zc204.12	hpo-32
tbx-9	hpo-32
vab-3	hpo-32
tbx-8	let-526
egl-5	col-61
ceh-1	col-61
die-1	col-61
c32d5.1	c01h6.4
tbx-8	c01h6.4
pal-1	c01h6.4
nhr-142	c01h6.4
dmd-5	hasp-1
zc204.12	hasp-1
nhr-72	hasp-1
tbx-11	hasp-1
odr-7	hasp-1
mls-2	hasp-1
vab-15	c02b10.6
ceh-1	c02b10.6
ceh-32	acdh-6
php-3	acdh-6
mab-9	acdh-6
dmd-3	acdh-6
vab-15	acdh-6
ceh-62	acdh-6
ceh-9	acdh-6
f26a10.2	acdh-6
unc-42	acdh-6
tbx-8	acdh-6
mls-2	acdh-6
nhr-142	acdh-6
f26h9.2	acdh-6
tbx-38	acdh-6
tbx-33	acdh-6
lin-54	acdh-6
egl-5	acdh-6
f10b5.3	str-211
nhr-270	str-211
mab-5	str-211
pqm-1	str-211
tbx-8	srh-20
c32d5.1	tsp-17
dac-1	cids-1
nhr-20	c02g6.2
cebp-1	c02g6.2
nhr-62	fbxa-105
nhr-142	fbxa-105
nhr-102	fbxa-105
nhr-49	fbxa-105
die-1	fbxa-105
nhr-105	fbxa-105
nhr-138	fbxa-105
nhr-4	fbxa-105
pha-4	fbxa-105
lin-54	fbxa-105
c32d5.1	fbxa-105
dac-1	fbxa-105
tbx-9	c03a7.2
nhr-72	c03a7.2
mig-5	c03a7.2
tbx-8	c03a7.2
ceh-45	c03a7.2
zc204.12	c03a7.2
die-1	c03a7.2
f26a10.2	c03a7.2
mbr-1	c03a7.2
lin-54	c03a7.2
zip-10	c03a7.2
dmd-3	srx-39
unc-42	srx-39
tbx-8	c03c10.5
lsy-2	c03c10.5
ztf-6	c03d6.1
tbx-9	clec-222
tbx-8	clec-222
ceh-21	clec-222
nhr-6	clec-222
nhr-72	clec-222
mls-2	nhr-148
cog-1	nhr-149
vab-7	nhr-149
php-3	nhr-149
ceh-14	srsx-24
cog-1	srsx-24
unc-42	srsx-24
ceh-17	srsx-24
tbx-8	srsx-24
unc-4	srsx-24
ceh-8	srsx-24
lin-11	srsx-24
mls-2	srsx-24
nhr-47	nhr-147
nhr-4	nhr-147
nhr-34	nhr-147
nhr-49	nhr-147
nhr-10	nhr-147
nhr-1	nhr-147
mls-2	nhr-147
vab-3	nhr-147
tbx-8	c03h12.1
dmd-5	c03h12.1
ztf-9	egl-27
egl-43	egl-27
nhr-142	srbc-4
y82e9br.17	c04f1.1
nhr-33	lim-7
nhr-102	lim-7
tbx-8	lim-7
tbx-9	lim-7
tbx-37	lim-7
tbx-38	lim-7
ceh-21	lim-7
nhr-142	lim-7
sptf-3	lim-7
c32d5.1	fce-1
tbx-9	fce-1
zc204.12	rpl-14
tbx-9	rpl-14
mls-2	rpl-14
c32d5.1	rpl-14
c52g5.2	c04f12.5
mig-5	c04f12.5
vab-15	c04f12.5
tbx-11	c04f12.5
ztf-8	c04f12.5
ztf-1	c04f12.5
unc-42	c04f12.5
tbx-9	c04f12.5
ceh-1	c04f12.5
unc-4	c04f12.5
zc204.12	c04f12.5
mls-2	c04f12.5
ztf-1	c04f12.7
unc-4	c04f12.7
unc-42	c04f12.7
nhr-72	c04f12.7
r06c1.6	c04f12.7
ceh-14	c04f12.7
ceh-1	c04f12.7
vab-15	c04f12.7
nhr-105	c04f12.7
tbx-8	c04f12.7
dmd-5	c04f12.7
mls-2	c04f12.7
tbx-9	c04f12.7
zc204.12	c04f12.7
athp-1	c04f12.7
tbx-11	c04f12.7
dmd-6	c04f12.7
die-1	c04f12.7
vab-3	c04f12.7
odr-7	srh-229
sma-4	srh-229
c32d5.1	c04f5.2
tbx-8	c04f5.2
tbx-9	c04f5.2
nhr-20	srab-2
odr-7	ugt-63
nhr-205	ugt-63
vab-15	ugt-63
lin-39	ugt-63
cog-1	ugt-63
mls-2	ugt-63
vab-7	ugt-63
egl-43	ugt-63
nhr-20	ugt-63
tbx-8	ugt-63
nhr-66	ugt-63
nhr-70	ugt-63
ceh-1	ugt-63
y82e9br.17	ugt-63
nhr-33	ugt-63
nhr-72	ugt-63
mig-5	ugt-63
lsy-2	ugt-63
pal-1	ugt-63
nhr-16	ugt-63
nhr-86	ugt-63
php-3	ugt-63
ceh-20	ugt-63
nfya-1	c04f5.8
nhr-47	c04f5.8
pqm-1	c04f5.8
nhr-105	c04f5.8
die-1	c04f5.8
dac-1	c04f5.8
zyx-1	c04f5.8
dmd-4	c04f5.8
lin-26	c04f5.8
vab-15	c04f5.8
ceh-1	c04f5.8
ceh-14	c04f5.8
egl-5	c04f5.8
zc204.12	c04f5.8
nhr-66	c04f5.8
nhr-5	c04f5.8
nhr-142	c04f5.8
athp-1	c04f5.8
lin-54	c04f5.8
tbx-8	c04f5.8
lsl-1	c04f5.8
unc-42	c04f5.8
dmd-5	c04f5.8
mig-5	c04f5.8
r06c1.6	c04f5.8
ceh-62	c04f5.8
nhr-86	c04f5.8
ztf-8	c04f5.8
nfi-1	c04f5.8
mls-2	c04f5.8
tbx-9	c04f5.8
nhr-72	c04f5.8
tbx-11	c04f5.8
lsy-2	c04f5.8
vab-3	c04f5.8
nhr-16	c04f5.8
mig-5	unc-78
zc204.12	unc-78
ceh-38	unc-78
tbx-9	ttr-39
sox-3	ttr-39
odr-7	ttr-39
tbx-8	ttr-39
tbx-8	c04g2.5
ztf-17	egl-38
tbx-8	egl-38
tbx-9	egl-38
ztf-17	egl-38
tbx-8	egl-38
tbx-9	c04g6.5
dmd-4	c04g6.5
tbx-8	c04g6.5
nhr-72	c04g6.5
ztf-8	c05c10.3
vab-15	c05c10.3
nhr-20	c05c10.3
c32d5.1	c05c10.3
dmd-3	c05c10.3
dmd-5	c05c10.3
mls-2	c05c10.3
tbx-9	pho-11
dmd-3	pho-11
w02d9.4	pho-11
die-1	c05c12.6
lin-54	c05c12.6
f10b5.3	c05c12.6
mig-5	c05c12.6
pqm-1	c05c12.6
ceh-1	c05c8.2
unc-42	c05c8.2
ceh-62	c05c8.2
mls-2	c05c8.2
dmd-10	c05c8.2
pat-9	c05c8.2
lin-39	c05c8.2
dmd-4	c05c8.2
cog-1	c05c8.2
nhr-72	c05c8.2
ceh-14	c05c8.2
lin-11	c05c8.2
vab-15	c05c8.2
ceh-17	c05c8.2
dmd-5	c05c8.2
vab-3	c05c8.2
die-1	c05c8.2
lin-54	fkb-3
mls-2	c05c8.5
c32d5.1	c05c8.5
mab-9	attf-4
nhr-45	attf-4
mab-5	attf-4
somi-1	attf-4
ztf-8	attf-4
r06c1.6	attf-4
ceh-1	attf-4
vab-3	attf-4
ceh-8	attf-4
dmd-5	attf-4
ceh-62	attf-4
php-3	attf-4
ceh-19	attf-4
tbx-9	attf-4
ceh-30	attf-4
dmd-4	attf-4
nhr-105	attf-4
lin-54	attf-4
athp-1	attf-4
tbx-11	attf-4
dac-1	attf-4
nhr-20	attf-4
pat-9	attf-4
mls-2	attf-4
pqm-1	attf-4
nhr-66	attf-4
egl-5	attf-4
ref-2	attf-4
nhr-72	attf-4
ceh-14	attf-4
die-1	attf-4
ceh-31	attf-4
lin-11	attf-4
vab-15	attf-4
ztf-1	attf-4
nfi-1	attf-4
mig-5	attf-4
zc204.12	attf-4
f10b5.3	attf-4
daf-16	attf-4
unc-42	attf-4
unc-4	attf-4
lin-39	attf-4
dmd-3	wht-1
vab-15	wht-1
dmd-5	wht-1
die-1	wht-1
tbx-9	wht-1
vab-3	wht-1
unc-42	wht-1
ceh-62	c05d12.2
athp-1	c05d12.2
zc204.12	c05d12.2
mig-5	c05d12.2
r06c1.6	c05d12.2
ceh-1	c05d12.2
dmd-5	c05d12.2
vab-15	c05d12.2
mls-2	c05d12.2
pal-1	c05d12.2
lin-54	c05d12.2
vab-3	c05d12.2
ztf-8	c05d12.2
die-1	c05d12.2
syd-9	xnd-1
lin-54	xnd-1
daf-16	xnd-1
f10b5.3	xnd-1
die-1	xnd-1
zc204.12	xnd-1
mig-5	xnd-1
fkh-9	xnd-1
pqm-1	xnd-1
r06c1.6	xnd-1
unc-130	xnd-1
flh-1	xnd-1
dmd-4	xnd-1
dmd-6	xnd-1
athp-1	xnd-1
tbx-8	xnd-1
mls-2	xnd-1
pat-9	xnd-1
dac-1	xnd-1
dmd-5	xnd-1
c32d5.1	xnd-1
nhr-20	xnd-1
tbx-9	srp-1
vab-15	srp-1
tbx-11	srp-1
mig-5	srp-1
tbx-8	srp-1
zc204.12	srp-1
dac-1	srp-1
nhr-49	srp-1
dmd-6	srp-1
die-1	srp-1
ceh-14	srp-1
athp-1	srp-1
mls-2	srp-1
ceh-1	c05g5.1
mls-2	c05g5.1
vab-3	c05g5.1
ceh-62	c05g5.1
dmd-6	c05g5.1
lin-39	c05g5.1
mig-5	sucl-1
dmd-4	sucl-1
sox-3	sucl-1
unc-130	c05g5.5
tbx-9	c05g5.5
klf-2	c05g5.5
mab-9	c05g5.5
tbx-8	c05g5.5
sox-3	c05g5.5
tbx-38	c05g5.5
let-381	c05g5.5
tbx-37	c05g5.5
nhr-72	ckk-1
dmd-4	ckk-1
nhr-66	ckk-1
r06c1.6	ckk-1
ztf-8	ckk-1
nhr-105	ckk-1
tbx-9	ckk-1
ztf-1	ckk-1
mig-5	ckk-1
tbx-8	ckk-1
zc204.12	ckk-1
mig-5	lact-6
ceh-63	lact-6
dmd-3	lact-6
die-1	lact-6
ceh-19	lact-6
dmd-10	lact-6
fkh-2	lact-6
unc-130	lact-6
tbx-8	lact-6
dmd-5	sir-2.4
nhr-105	sir-2.4
sox-3	sir-2.4
nhr-86	sir-2.4
ceh-14	sir-2.4
zc204.12	sir-2.4
tbx-11	sir-2.4
vab-3	sir-2.4
mig-5	sir-2.4
nhr-72	sir-2.4
dac-1	sir-2.4
die-1	sir-2.4
ztf-1	sir-2.4
unc-42	sir-2.4
athp-1	sir-2.4
mls-2	sir-2.4
lin-54	sir-2.4
dmd-4	sir-2.4
athp-1	c06a5.2
zc204.12	c06a5.2
nhr-105	c06a5.2
c32d5.1	c06a5.2
ceh-31	c06a5.2
ceh-62	c06a5.2
unc-130	c06a5.2
ceh-14	c06a5.2
lin-54	c06a5.2
dmd-5	c06a5.2
ztf-8	c06a5.2
vab-3	c06a5.2
tbx-8	c06a5.2
unc-42	c06a5.2
mls-2	c06a5.2
cec-7	c06a5.2
eyg-1	c06a5.2
mig-5	c06a5.2
mls-2	snpc-1.1
die-1	skr-17
tbx-9	nhr-150
dmd-4	nhr-150
dmd-5	nhr-150
tbx-8	nhr-150
ceh-24	c06c3.4
nhr-72	nhr-50
mab-5	nhr-50
die-1	nhr-50
ztf-6	nhr-50
nhr-20	nhr-50
ztf-8	nhr-50
egl-5	nhr-50
nhr-47	nhr-50
nhr-4	nhr-50
ceh-14	nhr-50
ztf-1	nhr-50
lin-11	nhr-50
lin-54	nhr-50
ceh-1	nhr-50
vab-15	nhr-50
lin-39	nhr-50
r06c1.6	nhr-50
unc-42	nhr-50
tbx-11	nhr-50
w02d9.4	nhr-50
mig-5	nhr-50
dmd-6	nhr-50
zc204.12	nhr-50
mls-2	nhr-50
unc-42	c06c6.6
pag-3	c06c6.6
vab-15	c06c6.6
ceh-32	ztf-30
c32d5.1	ubc-22
somi-1	ubc-22
mig-5	ubc-22
tbx-9	ins-9
dmd-5	ins-9
tbx-38	ins-9
dmd-3	ins-9
mig-5	c06e4.3
dmd-5	c06e4.3
lin-54	c06e4.3
nhr-86	c06e4.3
nhr-66	c06e4.3
nhr-142	c06e4.3
nhr-178	c06e4.3
nhr-72	c06e4.3
nhr-70	c06e4.3
tbx-9	c06e4.3
nhr-237	c06e4.3
tbx-8	c06e4.3
dmd-3	c06e4.3
nhr-5	c06e4.3
nhr-16	c06e4.3
nhr-33	c06e4.3
nhr-45	c06e4.3
nhr-42	c06e4.3
nhr-102	c06e4.3
dmd-5	sams-3
mls-2	sams-3
zc204.12	sams-3
unc-130	sams-3
dmd-10	sams-3
dac-1	sams-3
pqm-1	sams-3
vab-3	sams-3
dmd-3	sams-3
tbx-8	nhr-105
tbx-8	klp-18
mig-5	klp-18
nhr-72	klp-18
tbx-9	klp-18
dmd-5	klp-18
tbx-11	klp-18
ztf-8	klp-18
tbx-9	trxr-1
mig-5	trxr-1
mxl-3	trxr-1
nhr-72	trxr-1
dac-1	trxr-1
vab-15	c06g3.8
unc-42	c06g3.8
unc-42	c06g4.4
ceh-63	c06g4.4
ceh-1	c06g4.4
cog-1	c06g4.4
egl-5	c06g4.4
mls-2	c06g4.4
vab-15	c06g4.4
c32d5.1	c06g4.4
ceh-9	c06g4.4
dac-1	c06g4.4
tbx-11	c06g4.4
nhr-105	glb-3
lin-54	glb-3
ets-7	glb-3
f19f10.1	glb-3
elf-1	glb-3
zc204.12	fbxa-157
mls-2	fbxa-157
f10b5.3	fbxa-157
r06c1.6	fbxa-157
pqm-1	fbxa-157
nhr-5	fbxa-157
tbx-9	fbxa-157
dmd-8	fbxa-157
mig-5	fbxa-157
dpy-20	fbxa-157
tbx-37	ham-2
mab-9	ham-2
ceh-10	ham-2
dmd-10	ham-2
tbx-8	ham-2
tbx-38	ham-2
tbx-9	ham-2
peb-1	ham-2
dmd-3	ham-2
vab-3	c07a12.7
tbx-11	ugt-60
lin-39	ugt-60
cog-1	ugt-60
php-3	ugt-60
tbx-8	ugt-60
sox-3	ugt-60
dmd-5	ugt-60
pal-1	ugt-60
egl-5	ugt-60
tbx-37	nuc-1
tbx-9	nuc-1
tbx-8	nuc-1
tbx-38	nuc-1
pie-1	nas-7
ceh-32	nas-7
tbx-37	nas-7
nhr-6	nas-7
tbx-38	nas-7
tbx-8	nas-7
dmd-10	nas-7
nhr-16	c07e3.10
odr-7	c07e3.10
c32d5.1	c07e3.10
vab-3	c07e3.10
lsy-2	pro-2
lsl-1	pro-2
nhr-20	pro-2
dmd-10	c07e3.3
unc-130	c07e3.3
dmd-5	c07e3.3
tbx-8	ceh-57
zc204.12	ceh-57
tbx-9	ceh-57
lin-54	ceh-58
lin-39	ceh-58
ceh-14	ceh-58
ceh-1	ceh-58
mls-2	ceh-58
vab-15	ceh-58
die-1	ceh-58
lin-11	ceh-58
unc-4	ceh-58
unc-42	ceh-58
ceh-62	ceh-58
ceh-9	ceh-58
tbx-8	c07e3.9
unc-42	c07e3.9
vab-3	c07e3.9
mig-5	c07e3.9
madf-1	c07e3.9
tbx-9	c07e3.9
mls-2	c07e3.9
dmd-5	pct-1
zc204.12	pct-1
mls-2	pct-1
ztf-8	pct-1
ztf-1	pct-1
dac-1	pct-1
tbx-9	pct-1
f26h9.2	pct-1
dmd-4	pct-1
tbx-8	pct-1
lin-54	pct-1
die-1	pct-1
nhr-72	pct-1
nhr-20	atf-7
tbx-8	atf-7
tbx-9	atf-7
mig-5	atf-7
zc204.12	atf-7
nhr-142	atf-7
odr-7	atf-7
ccch-5	str-227
mls-2	str-227
dac-1	str-227
vab-15	str-227
dmd-5	str-227
vab-3	str-227
lin-39	str-227
lin-54	str-227
zc204.12	str-227
ceh-18	str-227
tbx-9	c07h4.1
dmd-5	c07h4.1
lin-54	c07h4.1
tbx-11	sod-3
c32d5.1	sod-3
zc204.12	sod-3
nhr-1	sod-3
unc-86	c08b6.8
vab-15	c08b6.8
unc-42	c08b6.8
mls-2	c08b6.8
tbx-9	aos-1
nhr-72	aos-1
nhr-102	aos-1
lsy-2	egl-5
elt-7	fbxa-162
dmd-5	fbxa-162
odr-7	fbxa-162
mxl-3	fbxa-162
ztf-15	fbxa-164
dmd-5	c08f11.12
dmd-3	c08f11.12
nhr-142	c08f11.12
nhr-273	c08f11.12
mls-2	c08f11.3
php-3	ugt-22
ztf-8	ugt-22
elt-6	ugt-22
cec-7	ugt-22
dac-1	ugt-22
egl-5	ugt-22
nhr-273	ugt-22
c32d5.1	ugt-22
mls-2	ugt-22
nhr-86	ugt-22
nhr-72	ugt-22
zc204.12	ugt-22
tbx-8	ugt-22
ceh-32	ugt-22
tbx-37	c08g9.2
snai-1	c08g9.2
elf-1	c08g9.2
ets-7	c08g9.2
f19f10.1	c08g9.2
ceh-32	c08h9.1
tbx-8	c09b9.2
tbx-9	c09b9.2
ceh-38	c09b9.2
unc-42	c09d4.6
php-3	c09d4.6
mls-2	c09d4.6
tra-1	c09d4.6
vab-15	c09d4.6
vab-15	mlt-10
elt-6	mlt-10
pal-1	mlt-10
c32d5.1	c09f5.3
tbx-9	c09f5.3
mls-2	ceh-53
ztf-1	ceh-53
zc204.12	ceh-53
dmd-6	ceh-53
tbx-8	ceh-53
r06c1.6	ceh-53
w02d9.4	ceh-53
tbx-9	ceh-53
ceh-1	dph-2
lin-11	dph-2
ceh-62	dph-2
ceh-31	dph-2
unc-42	dph-2
cog-1	dph-2
vab-15	dph-2
ceh-63	dph-2
athp-1	dph-2
sem-4	dph-2
dmd-5	dph-2
mls-2	dph-2
ceh-14	dph-2
die-1	dph-2
ceh-6	dph-2
ceh-19	dph-2
lin-39	dph-2
unc-4	dph-2
dmd-4	dph-2
tbx-9	dph-2
php-3	dph-2
vab-3	dph-2
zc204.12	dph-2
mab-5	dph-2
dmd-5	col-79
vab-15	c09g5.7
ceh-14	c09g5.7
vab-3	c09g5.7
unc-130	c09g5.7
tbx-8	c09g5.7
unc-42	c09g5.7
mls-2	c09g5.7
pat-9	c09g5.7
die-1	c09g5.7
zc204.12	c09g5.7
tbx-38	oma-1
tbx-8	oma-1
dmd-5	oma-1
mig-5	oma-1
tbx-9	oma-1
ceh-21	npax-4
tbx-8	npax-4
c32d5.1	npax-4
nhr-102	npax-4
ceh-21	npax-4
tbx-9	npax-4
tbx-8	npax-4
c32d5.1	npax-4
mab-9	npax-4
ceh-21	npax-4
tbx-9	npax-4
skn-1	npax-4
nhr-102	npax-4
tbx-9	npax-4
lin-26	npax-4
tbx-8	npax-4
vab-15	c09h5.7
pal-1	c09h5.7
mls-2	c09h5.7
dmd-5	c09h5.7
unc-42	c09h5.7
ceh-19	c09h5.7
flh-2	mnm-2
ceh-17	mnm-2
fkh-2	mnm-2
dac-1	catp-8
nhr-72	catp-8
mls-2	dhs-16
ztf-1	dhs-16
lin-54	dhs-16
die-1	dhs-16
dac-1	dhs-16
nhr-5	dhs-16
zc204.12	dhs-16
ets-7	spch-2
mls-2	spch-2
c32d5.1	spch-2
somi-1	ncx-2
mls-2	ncx-2
tbx-33	ncx-2
daf-3	ugt-27
tbx-9	c11e4.6
tbx-8	c11e4.6
tbx-11	c11e4.6
sox-3	c11e4.6
ztf-1	c11e4.6
mig-5	c11e4.6
nhr-86	c11e4.6
nhr-20	c11e4.6
nhr-66	c11e4.6
nhr-72	c11e4.6
odr-7	c11e4.6
c32d5.1	c11e4.6
y82e9br.17	c11e4.6
nhr-70	c11e4.6
zc204.12	c11g6.2
die-1	nhr-28
zc204.12	nhr-28
tbx-11	nhr-28
vab-15	nhr-28
mls-2	nhr-28
tbx-9	nhr-28
tbx-8	nhr-28
vab-3	c11h1.2
tbx-8	c11h1.2
odr-7	c11h1.2
mls-2	c11h1.2
dac-1	c11h1.2
tbx-11	c11h1.2
zc204.12	c11h1.2
ztf-8	c11h1.2
nhr-72	c11h1.2
tbx-9	c11h1.2
mig-5	c11h1.2
vab-15	c11h1.2
ceh-9	c11h1.2
nhr-142	c11h1.2
w02d9.4	c11h1.2
vab-7	c11h1.2
dmd-5	c11h1.2
lin-39	c11h1.2
cog-1	c11h1.3
tbx-9	c11h1.3
tbx-8	c11h1.3
c32d5.1	c11h1.3
ceh-21	c11h1.5
tbx-9	c11h1.5
tbx-37	c11h1.5
tbx-8	c11h1.5
t24c4.2	c11h1.5
c32d5.1	c11h1.5
nhr-6	lin-41
aptf-1	lin-41
c32d5.1	lin-41
tbx-8	c12d5.9
lin-54	daf-36
tbx-9	daf-36
vab-15	daf-36
ceh-1	daf-36
vab-3	daf-36
dmd-3	daf-36
zc204.12	daf-36
dmd-5	daf-36
vab-15	c13a2.1
ceh-8	c13a2.1
unc-42	c13a2.1
tbx-11	srt-1
pqm-1	srt-1
unc-130	srt-1
tbx-9	srt-1
mig-5	srt-1
nhr-47	srd-71
tbx-8	srd-71
nhr-142	srd-71
tbx-9	srd-71
egl-38	srd-71
f26h9.2	c13c12.2
lin-54	c13c12.2
zc204.12	c13f10.7
tbx-38	ceh-16
tbx-8	ceh-16
c32d5.1	ceh-16
tbx-37	ceh-16
tbx-9	ceh-16
lin-26	c14a11.5
zc204.12	ssr-2
nhr-20	c14a4.8
dmd-10	c14a4.8
ztf-1	c14a4.8
dmd-4	c14a4.8
nhr-142	c14a4.8
lin-54	c14a4.8
dmd-3	c14a4.8
zc204.12	c14a4.8
dmd-5	c14a4.8
nhr-142	wdr-5.1
pag-3	wdr-5.1
mls-2	wdr-5.1
nhr-72	wdr-5.1
c32d5.1	wdr-5.1
tbx-8	c14b1.8
tbx-9	c14b1.8
vab-7	c14b9.3
dmd-5	c14b9.3
mls-2	c14b9.3
zc204.12	c14b9.3
dmd-10	c14c10.1
ceh-24	c14c10.1
dmd-5	c14c10.1
tbx-9	c14c10.1
mls-2	c14c10.1
pal-1	c14c10.1
zc204.12	c14c10.1
unc-130	c14c10.1
dmd-3	c14c10.1
tbx-8	c14c10.1
vab-15	c14c11.7
dac-1	c14c11.7
mls-2	c14c11.7
zc204.12	c14c11.7
dmd-3	c14c11.7
tbx-9	sri-73
tbx-8	sri-73
dmd-5	c14c6.3
mig-5	c14c6.3
zc204.12	c14c6.3
ztf-1	c14c6.3
elt-1	c14c6.3
tbx-11	c14c6.3
r06c1.6	c14c6.3
dmd-10	c14c6.3
tbx-8	c14c6.3
mls-2	c14c6.3
dmd-3	c14c6.3
dmd-3	nhr-155
unc-42	nhr-155
unc-130	nhr-155
lin-11	nhr-155
c32d5.1	nhr-155
mls-2	nhr-155
mig-5	nhr-155
die-1	nhr-155
ceh-14	nhr-155
nhr-20	c14f11.6
nhr-72	c14f11.6
ztf-1	c14f11.6
ztf-8	c14f11.6
mig-5	c14f11.6
tbx-9	c14f11.6
zc204.12	c14f11.6
tbx-8	c14f11.6
bed-3	c14f11.6
vab-15	c15a11.2
c32d5.1	c15a11.2
mls-2	c15a11.2
pqm-1	c15a11.4
f10b5.3	c15a11.4
dmd-3	c15c6.1
mig-5	c15c6.1
lin-54	c15c6.1
tbx-9	c15c6.1
dmd-5	c15c6.1
dmd-6	c15c6.1
c32d5.1	c15c6.1
elt-7	c15c6.1
dmd-10	c15c6.1
nhr-72	c15c6.1
tbx-8	c15c6.1
ztf-8	c15c6.1
nhr-142	c15c7.4
daf-19	xbx-9
tbx-8	tra-2
mig-5	tra-2
cebp-1	c15f1.5
dmd-3	c15f1.5
flh-1	c15f1.5
die-1	c15f1.5
zip-4	c15f1.5
tbx-9	c15f1.5
tbx-8	c15f1.5
dmd-5	dhs-22
tbx-8	nxf-2
zc204.12	nxf-2
tbx-9	c15h9.2
tbx-8	c15h9.2
die-1	c16a11.3
zc204.12	c16a11.3
dmd-5	c16a11.3
unc-130	c16a11.3
ceh-30	c16a11.4
ceh-1	c16a11.4
zip-4	c16a11.4
dac-1	c16a11.4
mig-5	c16a11.4
cebp-1	c16a11.4
athp-1	c16a11.4
zc204.12	c16a11.4
ceh-31	c16a11.4
vab-15	c16a11.4
ceh-62	c16a11.4
ztf-8	c16a11.4
mls-2	c16a11.4
nhr-72	rps-13
tbx-11	rps-13
zc204.12	rps-13
hlh-27	rps-13
dac-1	rps-13
dac-1	har-1
dmd-5	har-1
mls-2	har-1
unc-42	wht-3
dac-1	wht-3
vab-3	wht-3
nhr-72	wht-3
ceh-17	wht-3
fkh-2	c16c10.2
sox-3	c16c10.2
c46e10.8	c16c10.2
lin-54	c16c10.2
die-1	c16c10.2
dac-1	c16c10.4
nhr-72	c16c10.4
zc204.12	ceh-5
mls-2	c16d2.1
unc-42	c16d2.1
die-1	c16d2.1
lin-54	c16d2.1
pal-1	c16d2.1
vab-15	c16d2.1
lin-39	nhr-72
mig-5	nhr-72
die-1	nhr-72
tbx-11	nhr-72
zc204.12	nhr-72
ztf-2	hlh-27
nhr-273	hlh-27
unc-42	hlh-27
dmd-5	hlh-27
ceh-14	hlh-27
nhr-49	hlh-27
eyg-1	hlh-27
tbx-11	hlh-27
dac-1	hlh-27
ceh-43	hlh-27
nhr-105	hlh-27
ceh-30	hlh-27
ceh-31	hlh-27
mls-2	hlh-27
mig-5	hlh-27
ceh-1	hlh-27
ceh-8	hlh-27
ceh-9	hlh-27
athp-1	hlh-27
vab-15	hlh-27
vab-3	hlh-27
ztf-8	hlh-27
ceh-62	hlh-27
nhr-72	hlh-27
tbx-33	hlh-27
lin-39	hlh-27
pag-3	hlh-27
zc204.12	hlh-27
vab-15	acdh-2
nhr-10	acdh-2
daf-12	c17c3.14
nhr-273	c17c3.14
c32d5.1	c17c3.14
lin-54	c17c3.14
ceh-45	ins-12
ceh-21	ins-38
nhr-6	ins-38
daf-12	ins-38
nhr-69	ins-38
odr-7	ins-38
tbx-8	ins-38
nhr-4	ins-38
tbx-9	ins-38
nhr-72	ins-38
dmd-3	ins-11
ceh-45	hlh-25
unc-42	hlh-25
elt-6	hlh-25
egl-5	hlh-25
die-1	hlh-25
vab-15	hlh-25
lin-39	hlh-25
vab-3	dhhc-7
ceh-38	dhhc-7
elt-6	dhhc-7
elt-1	dhhc-7
mls-2	dhhc-7
ceh-48	dhhc-7
cog-1	dhhc-7
vab-15	dhhc-7
tbx-8	dhhc-7
pqm-1	dhhc-7
nfi-1	dhhc-7
ceh-39	dhhc-7
ceh-45	dhhc-7
nhr-6	dhhc-7
madf-1	dhhc-7
tbx-9	dhhc-7
c32d5.1	dhhc-7
ceh-1	c17e4.6
mls-2	c17e4.6
ceh-9	c17e4.6
ceh-14	c17e4.6
unc-42	c17e4.6
ceh-31	c17e4.6
tbx-8	c17e4.6
vab-15	c17e4.6
php-3	c17e4.6
c32d5.1	c17e4.6
ceh-43	c17e4.6
tbx-9	c17e4.6
tbx-11	c17e4.6
ceh-31	irld-22
unc-42	irld-22
ceh-30	irld-22
mls-2	irld-22
unc-4	irld-22
ceh-9	irld-22
tbx-9	nhr-157
zc204.12	nhr-157
tbx-8	nhr-157
ztf-3	nhr-157
vab-15	nhr-158
tbx-9	nhr-158
unc-3	nhr-158
tbx-8	nhr-158
ztf-8	nhr-158
die-1	nhr-158
odr-7	nhr-158
athp-1	nhr-158
ceh-62	nhr-158
r06c1.6	nhr-158
ceh-18	nhr-158
mls-2	nhr-158
ceh-1	nhr-158
dmd-5	nhr-158
zc204.12	nhr-158
mig-5	nhr-158
dmd-6	nhr-158
lin-54	nhr-158
pqm-1	nhr-124
f10b5.3	nhr-124
mig-5	nhr-124
dmd-5	ugt-23
end-3	ugt-23
end-1	ugt-23
tbx-9	ugt-23
tbx-8	ugt-23
mls-2	ugt-23
dmd-3	ugt-23
somi-1	nra-3
vab-15	cdc-14
php-3	cdc-14
pal-1	cdc-14
mig-5	c17h11.2
zc204.12	c17h11.2
ceh-21	c17h11.2
tbx-37	c17h11.2
dac-1	c17h11.2
tbx-8	c17h11.2
tbx-9	c17h11.2
dmd-3	c17h11.5
lin-54	c17h11.5
die-1	c17h11.5
nhr-49	anat-1
dac-1	anat-1
zc204.12	anat-1
mig-5	anat-1
mls-2	anat-1
ztf-1	anat-1
tbx-11	anat-1
vab-15	anat-1
nhr-4	anat-1
nhr-47	anat-1
php-3	vha-8
zc204.12	vha-8
cog-1	vha-8
mig-5	vha-8
f26a10.2	vha-8
ztf-8	vha-8
dmd-5	vha-8
vab-15	vha-8
ceh-1	vha-8
ceh-38	vha-8
egl-5	vha-8
nhr-72	vha-8
cec-7	vha-8
tbx-9	c17h12.8
ztf-8	ceh-48
dmd-5	ceh-48
mls-2	ceh-48
ztf-1	ceh-48
dmd-4	ceh-48
mig-5	ceh-48
nhr-105	c18a11.1
nhr-86	c18a11.1
nhr-33	c18a11.1
dac-1	c18a11.1
nhr-273	c18a11.1
nhr-66	c18a11.1
cebp-1	c18a11.1
zip-4	c18a11.1
tbx-11	c18a11.1
nhr-20	c18a11.1
unc-130	c18a11.1
mig-5	c18a11.1
zc204.12	c18a11.1
nhr-72	c18a11.1
r06c1.6	c18a11.1
athp-1	c18a11.1
ceh-39	c18a11.1
tbx-9	c18a11.2
nhr-20	xol-1
tbx-9	xol-1
ceh-1	xol-1
mls-2	xol-1
die-1	xol-1
zc204.12	xol-1
tbx-8	xol-1
unc-42	xol-1
tra-1	xol-1
ceh-37	srbc-8
unc-42	srbc-8
ceh-45	srbc-8
vab-3	srbc-8
mls-2	srbc-8
ttx-1	srbc-8
unc-4	srbc-8
tbx-8	dsc-1
mls-2	dsc-1
tab-1	dsc-1
ztf-1	fbxa-97
mls-2	fbxa-97
dmd-3	fbxa-97
nhr-72	fbxa-97
dmd-10	fbxa-97
tbx-11	fbxa-97
ztf-15	fbxa-97
dmd-5	fbxa-97
dmd-3	c18b2.2
zc204.12	die-1
nhr-49	c18d1.2
mls-2	c18d1.2
vab-15	c18d1.2
nhr-142	c18d1.2
mig-5	flp-4
ztf-1	flp-4
mls-2	flp-4
lin-54	c18e3.1
lsy-2	hop-1
mls-2	hop-1
nhr-20	hop-1
c32d5.1	hop-1
die-1	hop-1
dmd-5	hop-1
nhr-2	sftd-3
pal-1	sftd-3
tbx-9	hil-4
tbx-8	hil-4
flh-1	hil-4
ceh-24	hil-4
hinf-1	hil-4
zc204.12	c18g1.9
lin-54	c18g1.9
die-1	c18g1.9
mls-2	rpy-1
egl-43	rpy-1
vab-15	rpy-1
ceh-20	rpy-1
atf-8	rps-3
dmd-3	rps-3
nhr-72	rps-3
tbx-11	rps-3
dmd-4	rps-3
dmd-10	rps-3
zc204.12	rps-3
dmd-5	rps-3
athp-1	rps-3
tbx-9	rps-3
lin-54	rps-3
odr-7	rps-3
c32d5.1	rps-3
nhr-273	rps-3
ccch-5	rps-3
nhr-72	rpn-2
nhr-72	c23g10.8
dpy-20	c23g10.8
zc204.12	c23g10.8
tbx-8	c23g10.8
nhr-86	c23h3.9
nhr-42	c23h3.9
ztf-3	c23h3.9
nhr-102	c23h3.9
nhr-70	c23h3.9
nhr-33	c23h3.9
y82e9br.17	c23h3.9
lin-26	c23h3.9
nhr-45	c23h3.9
nhr-109	c23h3.9
tbx-9	c23h3.9
mig-5	c23h3.9
nhr-142	c23h3.9
tbx-8	c23h3.9
nhr-16	c23h3.9
ztf-1	c23h3.9
unc-130	c23h4.2
fkh-9	c23h4.2
nhr-142	c23h4.2
[truncated: 16,215 more rows]

## Sheet: ChIPATAC
regulator	target
efl-1	aat-3
daf-16	aat-3
w03f9.2	aat-3
ama-1	aat-3
lin-35	aat-3
dpl-1	aat-3
hpl-2	aat-3
snpc-4	aat-3
f23b12.7	aat-3
unc-62	aat-3
hpl-2	abt-5
hpl-2	abu-4
ama-1	aco-1
efl-1	aco-1
lin-35	aco-1
w03f9.2	aco-2
pha-4	aco-2
daf-16	aco-2
f23b12.7	aco-2
unc-62	aco-2
hpl-2	aco-2
dpl-1	aco-2
efl-1	aco-2
ama-1	aco-2
hpl-2	acr-12
pha-4	act-1
ama-1	act-1
efl-1	act-1
hpl-2	act-1
daf-16	act-1
w03f9.2	act-1
unc-62	act-1
efl-1	act-2
dpl-1	act-2
hpl-2	act-2
ama-1	act-2
hpl-2	act-3
ama-1	act-3
nfya-1	act-4
daf-16	act-4
efl-1	act-4
w03f9.2	act-4
pha-4	act-4
unc-62	act-4
hpl-2	act-4
lin-35	act-4
dpl-1	act-4
ama-1	act-4
daf-16	acy-1
w03f9.2	acy-1
hpl-2	acy-3
daf-16	acy-3
w03f9.2	acy-3
w03f9.2	add-2
ama-1	add-2
unc-62	add-2
lin-35	adm-2
ama-1	adt-1
ama-1	adt-2
daf-16	adt-2
hpl-2	adt-2
ama-1	aex-6
hpl-2	aex-6
hpl-2	agt-1
ama-1	agt-1
lin-35	agt-1
efl-1	agt-1
hpl-2	agt-2
w03f9.2	agt-2
dpl-1	agt-2
ama-1	agt-2
snpc-4	agt-2
efl-1	agt-2
pha-4	agt-2
lin-35	agt-2
unc-62	agt-2
daf-16	agt-2
daf-16	aip-1
f23b12.7	aip-1
w03f9.2	aip-1
efl-1	aip-1
dpl-1	aip-1
snpc-4	aip-1
lin-35	aip-1
unc-62	aip-1
hpl-2	aip-1
ama-1	aip-1
hpl-2	air-2
hpl-2	ajm-1
daf-16	ajm-1
ama-1	ajm-1
efl-1	ajm-1
w03f9.2	ajm-1
pha-4	ajm-1
ama-1	aka-1
w03f9.2	aka-1
efl-1	aka-1
hpl-2	aka-1
daf-16	aka-1
nfya-1	aka-1
f23b12.7	aka-1
snpc-4	aka-1
dpl-1	aka-1
unc-62	aka-1
ama-1	alg-1
hpl-2	alg-1
daf-16	alg-1
w03f9.2	alg-1
unc-62	alg-1
efl-1	alg-1
daf-16	alg-2
unc-62	alg-2
snpc-4	alg-2
pha-4	alg-2
efl-1	alg-2
w03f9.2	alg-2
lin-35	alg-2
dpl-1	alg-2
f23b12.7	alg-2
hpl-2	alg-2
ama-1	alh-1
pha-4	alh-1
hpl-2	alh-1
f23b12.7	alh-1
w03f9.2	alh-3
lin-35	alh-3
hpl-2	alh-3
dpl-1	alh-3
ama-1	alh-4
hpl-2	alh-4
daf-16	alh-4
efl-1	alh-6
w03f9.2	alh-6
dpl-1	alh-6
hpl-2	alh-6
daf-16	alh-6
daf-16	alh-8
pha-4	alh-8
hpl-2	alh-8
w03f9.2	alh-8
lin-35	alh-8
ama-1	alh-8
efl-1	alh-8
f23b12.7	alh-8
daf-16	alh-9
ama-1	alh-9
hpl-2	alh-9
lin-35	alh-9
efl-1	aly-3
hpl-2	aly-3
ama-1	aly-3
daf-16	aly-3
w03f9.2	aly-3
dpl-1	aly-3
hpl-2	ama-1
hpl-2	anc-1
pha-4	anc-1
w03f9.2	anc-1
efl-1	apc-2
dpl-1	apc-2
hpl-2	ape-1
daf-16	ape-1
efl-1	ape-1
ama-1	ape-1
hpl-2	app-1
w03f9.2	app-1
daf-16	app-1
w03f9.2	aps-2
lin-35	aps-2
efl-1	aps-1
w03f9.2	aps-1
hpl-2	aps-1
daf-16	aps-1
ama-1	aps-1
f23b12.7	aps-1
lin-35	aps-1
pha-4	apb-1
w03f9.2	apb-1
hpl-2	apb-1
w03f9.2	apa-2
hpl-2	apa-2
lin-35	apa-2
ama-1	apa-2
daf-16	apa-2
dpl-1	apa-2
unc-62	apa-2
efl-1	apa-2
hpl-2	apb-3
hpl-2	apm-3
ama-1	apm-3
daf-16	apm-3
w03f9.2	apm-3
efl-1	apm-3
unc-62	apm-3
pha-4	aps-3
efl-1	aps-3
w03f9.2	aps-3
daf-16	aps-3
snpc-4	aps-3
hpl-2	apx-1
pha-4	aqp-1
ama-1	aqp-1
w03f9.2	aqp-1
daf-16	aqp-2
ama-1	aqp-7
hpl-2	aqp-7
daf-16	aqp-7
unc-62	aqp-7
daf-16	aqp-9
pha-4	aqp-9
w03f9.2	aqp-9
f23b12.7	aqp-9
unc-62	aqp-9
hpl-2	aqp-9
hpl-2	ard-1
hpl-2	arf-1.2
ama-1	arf-1.2
ama-1	arf-3
w03f9.2	arf-3
f23b12.7	arf-3
hpl-2	arf-3
efl-1	arf-3
lin-35	arf-3
dpl-1	arf-3
pha-4	arl-3
hpl-2	arl-3
w03f9.2	arl-3
ama-1	arl-5
hpl-2	arr-1
ama-1	arr-1
hpl-2	aars-2
daf-16	aars-2
lin-35	aars-2
hpl-2	arx-7
pha-4	arx-7
w03f9.2	arx-7
daf-16	arx-7
hpl-2	asb-2
ama-1	asb-2
pha-4	asb-2
hpl-2	asg-1
ama-1	asp-1
pha-4	asp-1
efl-1	asp-2
unc-62	asp-4
ama-1	asp-4
ama-1	atf-5
daf-16	atf-5
w03f9.2	atf-5
snpc-4	atf-5
f23b12.7	atf-5
unc-62	atf-5
hpl-2	atgp-2
snpc-4	atgp-2
daf-16	atgp-2
hpl-2	atl-1
efl-1	atl-1
w03f9.2	atl-1
hpl-2	atp-2
efl-1	atp-2
pha-4	atp-2
ama-1	atp-2
lin-35	atp-2
daf-16	atp-2
dpl-1	atp-2
w03f9.2	atp-2
daf-16	atx-2
efl-1	atx-2
w03f9.2	atx-2
pha-4	atx-2
hpl-2	atx-2
nfya-1	atx-2
w03f9.2	baf-1
daf-16	baf-1
hpl-2	baf-1
efl-1	baf-1
ama-1	bag-1
pha-4	bag-1
daf-16	bag-1
w03f9.2	bag-1
hpl-2	bag-1
efl-1	bag-1
lin-35	bag-1
f23b12.7	bag-1
lin-35	bas-1
hpl-2	bas-1
w03f9.2	bas-1
daf-16	pah-1
hpl-2	pah-1
hpl-2	bir-1
efl-1	bir-1
daf-16	bir-1
f23b12.7	bir-1
dpl-1	bir-1
w03f9.2	bir-1
snpc-4	bir-1
ama-1	bli-1
hpl-2	bli-1
hpl-2	bli-4
daf-16	bli-4
nfya-1	bli-6
ama-1	bli-6
hpl-2	bpl-1
w03f9.2	bpl-1
efl-1	brd-1
w03f9.2	brd-1
hpl-2	brd-1
dpl-1	brd-1
dpl-1	btf-1
hpl-2	btf-1
efl-1	btf-1
lin-35	btf-1
hpl-2	bub-1
efl-1	bub-1
dpl-1	bub-1
hpl-2	byn-1
hpl-2	cab-1
w03f9.2	cab-1
lin-35	cab-1
hpl-2	cah-3
efl-1	cah-3
nfya-1	cah-4
pha-4	cah-4
w03f9.2	cah-4
ama-1	cap-2
hpl-2	cap-2
lin-35	cap-2
w03f9.2	cap-2
dpl-1	cat-4
daf-16	cav-2
pha-4	cav-2
daf-16	c04a11.t1
hpl-2	c04a11.t1
dpl-1	c04a11.t1
lin-35	c04a11.t1
w03f9.2	c04a11.t1
ama-1	c04a11.t1
f23b12.7	c04a11.t1
pha-4	c04a11.t1
efl-1	c04a11.t1
f23b12.7	c05c9.t1
hpl-2	c05c9.t1
efl-1	c05c9.t1
daf-16	c05c9.t1
hpl-2	c05c9.t2
f23b12.7	c05c9.t2
w03f9.2	c05c9.t2
efl-1	c05c9.t2
nfya-1	cbp-1
w03f9.2	cbp-1
hpl-2	cbp-1
lin-35	cbp-1
ama-1	cbp-1
ama-1	ccf-1
hpl-2	ccf-1
dpl-1	ccf-1
f23b12.7	ccf-1
w03f9.2	ccf-1
pha-4	ccf-1
daf-16	ccf-1
ama-1	cco-1
dpl-1	cco-1
pha-4	cco-1
hpl-2	cco-1
efl-1	cco-1
w03f9.2	cco-1
daf-16	cco-1
lin-35	cco-1
nfya-1	cco-1
f23b12.7	cco-1
snpc-4	cco-1
unc-62	cco-1
hpl-2	ccr-4
ama-1	ccr-4
w03f9.2	ccr-4
snpc-4	ccr-4
lin-35	ccr-4
daf-16	ccr-4
unc-62	ccr-4
efl-1	ccr-4
nfya-1	ccr-4
f23b12.7	ccr-4
efl-1	cct-1
pha-4	cct-1
dpl-1	cct-1
ama-1	cct-1
hpl-2	cct-1
dpl-1	cct-4
efl-1	cct-4
w03f9.2	cct-4
hpl-2	cct-4
ama-1	cct-4
f23b12.7	cct-4
ama-1	cct-5
hpl-2	cct-5
ama-1	cct-6
efl-1	cct-6
dpl-1	cct-6
w03f9.2	cct-6
hpl-2	cct-6
pha-4	cct-6
pha-4	cdc-14
w03f9.2	cdc-14
lin-35	cdc-25.2
efl-1	cdc-25.2
hpl-2	cdc-25.2
dpl-1	cdd-2
efl-1	cdd-2
lin-35	cdd-2
w03f9.2	casy-1
efl-1	cdk-1
hpl-2	cdk-1
dpl-1	cdk-1
w03f9.2	cdk-1
lin-35	cdk-1
lin-35	cdk-7
hpl-2	cdk-7
daf-16	cdk-7
w03f9.2	cdk-7
nfya-1	cdk-7
f23b12.7	cdk-7
ama-1	cdk-7
unc-62	cdk-7
daf-16	cdk-9
w03f9.2	cdk-9
hpl-2	cdk-9
ama-1	cdk-9
dpl-1	cdk-9
hpl-2	cdl-1
efl-1	cdl-1
hpl-2	cdt-1
daf-16	cdt-1
efl-1	cdt-1
w03f9.2	cdt-1
dpl-1	cdt-1
hpl-2	ced-6
unc-62	ced-6
ama-1	ced-9
hpl-2	ced-9
w03f9.2	ced-9
daf-16	ced-9
snpc-4	pros-1
lin-35	pros-1
f23b12.7	pros-1
daf-16	pros-1
dpl-1	pros-1
w03f9.2	ceh-38
nfya-1	ceh-38
pha-4	ceh-38
unc-62	ceh-38
snpc-4	ceh-38
hpl-2	ceh-38
ama-1	ceh-38
daf-16	ceh-38
f23b12.7	ceh-38
dpl-1	ceh-38
dpl-1	ceh-44
lin-35	ceh-44
hpl-2	ceh-44
unc-62	ceh-44
w03f9.2	ceh-44
hpl-2	cep-1
efl-1	cep-1
hpl-2	cey-2
w03f9.2	cey-2
lin-35	cey-2
efl-1	cey-2
efl-1	cey-3
hpl-2	cey-3
dpl-1	cey-3
dpl-1	cgh-1
ama-1	cgh-1
hpl-2	cgh-1
pha-4	cgh-1
efl-1	cgh-1
daf-16	cgh-1
hpl-2	chd-3
lin-35	chs-1
hpl-2	chs-1
efl-1	chs-1
w03f9.2	chs-1
dpl-1	chs-1
ama-1	chp-1
w03f9.2	chp-1
hpl-2	chp-1
daf-16	chp-1
f23b12.7	chp-1
efl-1	chp-1
lin-35	chp-1
daf-16	cka-2
w03f9.2	ckb-2
snpc-4	ckb-2
efl-1	ckb-2
w03f9.2	ckb-4
f23b12.7	ckb-4
hpl-2	ckk-1
lin-35	ckk-1
ama-1	ckk-1
dpl-1	ckk-1
efl-1	ckk-1
snpc-4	ckk-1
w03f9.2	ckk-1
daf-16	ckk-1
f23b12.7	ckk-1
daf-16	clh-1
w03f9.2	clh-5
ama-1	clh-6
hpl-2	clh-6
pha-4	cpi-2
w03f9.2	cpi-2
efl-1	cpi-2
dpl-1	cpi-2
lin-35	cpi-2
hpl-2	cpi-2
ama-1	cpi-2
ama-1	clp-1
hpl-2	clp-1
efl-1	clp-1
daf-16	clp-7
w03f9.2	cls-2
efl-1	cls-2
lin-35	cls-2
hpl-2	cls-2
f23b12.7	cls-2
daf-16	cls-2
pha-4	cls-2
ama-1	cls-2
ama-1	cmd-1
pha-4	cmd-1
w03f9.2	cmd-1
hpl-2	cmd-1
daf-16	cmd-1
lin-35	cmd-1
nfya-1	cmd-1
efl-1	cmd-1
hpl-2	cmk-1
daf-16	cmk-1
lin-35	cmk-1
daf-16	cnb-1
hpl-2	cnk-1
hpl-2	cnt-2
nfya-1	cnt-2
efl-1	cnt-2
ama-1	cnx-1
hpl-2	cnx-1
w03f9.2	cnx-1
daf-16	cnx-1
pha-4	cogc-2
hpl-2	cogc-2
efl-1	cogc-2
dpl-1	cogc-2
w03f9.2	cogc-2
daf-16	cogc-2
lin-35	cogc-2
snpc-4	cogc-2
f23b12.7	cogc-2
ama-1	cogc-2
efl-1	coh-3
w03f9.2	coh-3
dpl-1	coh-3
hpl-2	coh-3
hpl-2	col-8
hpl-2	col-9
ama-1	col-14
ama-1	col-19
hpl-2	col-19
ama-1	col-20
hpl-2	col-33
daf-16	col-38
hpl-2	col-38
hpl-2	col-48
ama-1	col-48
lin-35	col-48
ama-1	col-49
hpl-2	col-51
hpl-2	col-54
daf-16	col-54
f23b12.7	col-54
efl-1	col-54
ama-1	col-60
hpl-2	col-60
hpl-2	col-65
hpl-2	h17b01.2
unc-62	h17b01.2
ama-1	col-71
w03f9.2	col-71
daf-16	col-71
daf-16	col-72
hpl-2	col-72
hpl-2	col-77
daf-16	col-79
hpl-2	col-79
ama-1	col-80
w03f9.2	col-80
hpl-2	col-80
hpl-2	col-81
daf-16	col-81
hpl-2	col-84
daf-16	col-85
hpl-2	col-86
hpl-2	col-89
ama-1	col-93
lin-35	col-93
ama-1	col-94
hpl-2	col-95
ama-1	col-103
ama-1	col-107
hpl-2	col-108
hpl-2	col-110
ama-1	col-111
hpl-2	col-116
ama-1	col-118
ama-1	col-119
ama-1	col-122
hpl-2	col-122
ama-1	col-124
hpl-2	col-124
ama-1	col-129
ama-1	col-130
daf-16	col-130
w03f9.2	col-133
hpl-2	col-139
ama-1	col-139
ama-1	col-140
lin-35	col-141
daf-16	col-141
ama-1	col-144
daf-16	col-144
w03f9.2	col-144
lin-35	col-148
ama-1	col-153
daf-16	col-153
nfya-1	col-153
pha-4	col-153
w03f9.2	col-153
unc-62	col-153
snpc-4	col-153
f23b12.7	col-153
hpl-2	col-153
ama-1	col-159
w03f9.2	col-159
daf-16	col-159
ama-1	col-160
daf-16	col-160
daf-16	col-162
lin-35	col-164
hpl-2	col-165
daf-16	col-166
ama-1	col-166
hpl-2	col-171
lin-35	col-172
daf-16	col-172
w03f9.2	col-172
ama-1	col-175
ama-1	col-176
ama-1	col-181
f23b12.7	col-181
hpl-2	col-181
w03f9.2	col-181
dpl-1	col-181
snpc-4	col-181
daf-16	col-181
pha-4	col-181
unc-62	col-181
ama-1	col-182
hpl-2	col-182
ama-1	col-184
hpl-2	col-184
w03f9.2	col-184
hpl-2	col-186
lin-35	col-186
snpc-4	col-186
hpl-2	coq-2
hpl-2	coq-3
ama-1	coq-3
pha-4	coq-3
w03f9.2	coq-6
hpl-2	coq-6
lin-35	coq-6
nfya-1	coq-6
pha-4	coq-6
daf-16	coq-6
efl-1	coq-6
ama-1	coq-6
hpl-2	cor-1
hpl-2	cpf-1
w03f9.2	cpf-1
f23b12.7	cpf-1
efl-1	cpf-1
snpc-4	cpf-1
daf-16	cpf-1
dpl-1	cpf-1
unc-62	cpf-1
pha-4	cpl-1
nfya-1	cpl-1
hpl-2	cpl-1
f23b12.7	cpl-1
w03f9.2	cpl-1
snpc-4	cpl-1
hpl-2	cpn-3
ama-1	cpn-3
ama-1	cpn-4
pha-4	cpn-4
w03f9.2	cpr-1
ama-1	cpr-1
hpl-2	cpr-1
w03f9.2	cpr-3
pha-4	cpr-3
unc-62	cpr-4
pha-4	cpr-4
w03f9.2	cpr-5
unc-62	cpr-6
w03f9.2	cpr-6
ama-1	cpr-6
pha-4	cpr-6
hpl-2	cpr-6
snpc-4	cpr-6
lin-35	cpr-6
pha-4	cpz-1
w03f9.2	cpz-1
snpc-4	cpz-1
unc-62	cpz-1
hpl-2	cpz-1
ama-1	cpz-1
hpl-2	crh-1
daf-16	crh-1
snpc-4	crh-1
w03f9.2	crh-1
f23b12.7	crh-1
lin-35	crh-1
pha-4	crh-1
hpl-2	cars-1
daf-16	cars-1
ama-1	cars-1
w03f9.2	cars-1
ama-1	crt-1
nfya-1	crt-1
pha-4	crt-1
hpl-2	crt-1
w03f9.2	crt-1
hpl-2	csk-1
lin-35	csn-5
w03f9.2	csn-5
f23b12.7	csn-5
hpl-2	csn-5
ama-1	csn-5
ama-1	csn-6
hpl-2	csn-6
lin-35	csn-6
hpl-2	ctn-1
pha-4	cts-1
ama-1	cts-1
f23b12.7	cts-1
w03f9.2	cts-1
lin-35	cts-1
nfya-1	cts-1
daf-16	cts-1
hpl-2	cts-1
efl-1	cts-1
unc-62	cts-1
snpc-4	cts-1
daf-16	cul-1
hpl-2	cul-1
hpl-2	cul-3
daf-16	cul-4
daf-16	cup-5
w03f9.2	cup-5
lin-35	cup-5
dpl-1	cup-5
efl-1	cup-5
f23b12.7	cup-5
hpl-2	cux-7
dpl-1	cux-7
efl-1	cux-7
nfya-1	cux-7
w03f9.2	cux-7
snpc-4	cux-7
lin-35	cux-7
daf-16	cux-7
pha-4	cux-7
f23b12.7	cux-7
efl-1	cyb-1
lin-35	cyb-1
hpl-2	cyb-1
dpl-1	cyb-1
hpl-2	cyb-3
lin-35	cyb-3
ama-1	cyc-1
hpl-2	cyc-1
unc-62	cyd-1
lin-35	cyd-1
dpl-1	cyd-1
hpl-2	cye-1
daf-16	cye-1
w03f9.2	cye-1
unc-62	cye-1
f23b12.7	cye-1
lin-35	cye-1
efl-1	cye-1
dpl-1	cye-1
hpl-2	cyk-3
efl-1	cyn-1
hpl-2	cyn-1
lin-35	cyn-1
ama-1	cyn-1
dpl-1	cyn-1
w03f9.2	cyn-1
daf-16	cyn-1
nfya-1	cyn-1
snpc-4	cyn-1
f23b12.7	cyn-1
efl-1	cyn-3
w03f9.2	cyn-3
daf-16	cyn-3
ama-1	cyn-3
dpl-1	cyn-3
hpl-2	cyn-3
lin-35	cyn-3
nfya-1	cyn-3
f23b12.7	cyn-3
snpc-4	cyn-3
ama-1	cyn-6
hpl-2	cyn-6
lin-35	cyn-7
dpl-1	cyn-7
f23b12.7	cyn-7
ama-1	cyn-7
w03f9.2	cyn-7
efl-1	cyn-7
daf-16	cyn-7
unc-62	cyn-7
snpc-4	cyn-7
hpl-2	cyn-7
efl-1	cyn-8
ama-1	cyn-12
w03f9.2	cyn-12
dpl-1	cyn-12
snpc-4	dac-1
efl-1	daf-1
hpl-2	daf-1
lin-35	daf-1
w03f9.2	daf-1
daf-16	daf-3
unc-62	daf-3
hpl-2	daf-4
lin-35	daf-4
daf-16	daf-5
efl-1	daf-5
lin-35	daf-6
lin-35	daf-7
hpl-2	daf-7
ama-1	daf-12
daf-16	daf-12
lin-35	daf-12
hpl-2	daf-12
nfya-1	daf-12
pha-4	daf-14
ama-1	daf-14
w03f9.2	daf-14
hpl-2	daf-14
nfya-1	daf-14
daf-16	daf-14
lin-35	daf-14
snpc-4	daf-14
unc-62	daf-14
f23b12.7	daf-14
hpl-2	daf-15
ama-1	daf-16
hpl-2	daf-16
w03f9.2	daf-16
lin-35	daf-16
pha-4	daf-16
dpl-1	daf-16
unc-62	daf-16
efl-1	daf-16
daf-16	daf-19
w03f9.2	daf-19
ama-1	daf-19
hpl-2	daf-19
w03f9.2	daf-21
efl-1	daf-21
daf-16	daf-21
pha-4	daf-21
nfya-1	daf-21
snpc-4	daf-21
f23b12.7	daf-21
lin-35	daf-21
hpl-2	daf-21
unc-62	daf-21
hpl-2	daf-31
hpl-2	daz-1
w03f9.2	dcp-66
ama-1	dcp-66
hpl-2	dcp-66
daf-16	dcp-66
hpl-2	dcr-1
efl-1	dcr-1
daf-16	dcr-1
f23b12.7	dcr-1
w03f9.2	dcr-1
efl-1	dcs-1
hpl-2	deb-1
daf-16	deg-1
hpl-2	deg-1
f23b12.7	deg-1
w03f9.2	deg-1
efl-1	deg-1
dpl-1	deg-1
lin-35	del-1
hpl-2	del-1
daf-16	dhc-1
hpl-2	dhc-1
pha-4	dhs-2
w03f9.2	dhs-2
ama-1	dhs-2
hpl-2	dhs-8
daf-16	dhs-8
efl-1	dhs-11
lin-35	dhs-11
hpl-2	dhs-11
efl-1	dhs-12
hpl-2	dhs-12
hpl-2	dhs-13
daf-16	dhs-13
daf-16	dhs-19
ama-1	dhs-21
w03f9.2	dhs-21
daf-16	dhs-28
ama-1	dhs-28
hpl-2	dhs-28
pha-4	dhs-28
ama-1	dif-1
hpl-2	dif-1
hpl-2	dig-1
daf-16	div-1
ama-1	dlc-1
hpl-2	dlc-1
efl-1	dlc-1
pha-4	dlc-1
efl-1	dli-1
w03f9.2	dli-1
pha-4	dli-1
hpl-2	dli-1
f23b12.7	dli-1
dpl-1	dli-1
daf-16	dli-1
snpc-4	dli-1
lin-35	dli-1
ama-1	dlk-1
daf-16	dlk-1
pha-4	dlk-1
w03f9.2	dlk-1
ama-1	dna-2
efl-1	dna-2
dpl-1	dna-2
hpl-2	dna-2
w03f9.2	dna-2
f23b12.7	dna-2
daf-16	dna-2
snpc-4	dna-2
lin-35	dna-2
efl-1	dnc-1
ama-1	dnc-1
pha-4	dnc-1
daf-16	dnc-1
w03f9.2	dnc-1
nfya-1	dnc-1
unc-62	dnc-1
dpl-1	dnc-1
f23b12.7	dnc-1
lin-35	dnc-1
hpl-2	dnj-11
lin-35	dnj-11
w03f9.2	dnj-11
efl-1	dnj-13
w03f9.2	dnj-13
daf-16	dnj-13
f23b12.7	dnj-13
dpl-1	dnj-13
snpc-4	dnj-13
hpl-2	dnj-13
lin-35	dnj-13
w03f9.2	dnj-16
lin-35	dnj-16
ama-1	dnj-16
pha-4	dnj-16
ama-1	dnj-19
hpl-2	dnj-20
daf-16	dnj-20
w03f9.2	dnj-20
f23b12.7	dnj-20
dpl-1	dnj-20
pha-4	dnj-20
hpl-2	dnj-22
efl-1	dnj-22
f23b12.7	dnj-22
w03f9.2	dnj-22
daf-16	dnj-22
dpl-1	dnj-22
snpc-4	dnj-22
dpl-1	dnj-28
w03f9.2	dnj-28
efl-1	dnj-28
hpl-2	dnj-28
daf-16	dnj-28
lin-35	dnj-28
ama-1	dnj-28
pha-4	dnj-28
daf-16	dpf-3
w03f9.2	dpf-3
hpl-2	dpf-3
efl-1	dpf-3
lin-35	dpf-3
dpl-1	dpf-3
daf-16	dpf-4
hpl-2	dpf-7
lin-35	dpl-1
efl-1	dpl-1
ama-1	dpy-4
daf-16	dpy-4
hpl-2	dpy-7
ama-1	dpy-9
daf-16	dpy-9
w03f9.2	dpy-11
hpl-2	dpy-11
lin-35	dpy-11
pha-4	dpy-11
daf-16	dpy-11
f23b12.7	dpy-11
efl-1	dpy-11
hpl-2	dpy-13
w03f9.2	dpy-13
daf-16	dpy-20
ama-1	dpy-23
w03f9.2	dpy-23
daf-16	dpy-23
pha-4	dpy-23
hpl-2	dpy-23
efl-1	dpy-26
hpl-2	dpy-26
daf-16	dpy-26
w03f9.2	dpy-26
f23b12.7	dpy-26
efl-1	dpy-30
lin-35	dpy-30
ama-1	dpy-30
hpl-2	dpy-30
w03f9.2	dpy-30
daf-16	dpy-30
ama-1	drh-1
hpl-2	drh-1
w03f9.2	drh-1
f23b12.7	drh-1
snpc-4	drh-1
daf-16	drh-1
efl-1	dars-1
w03f9.2	dars-1
daf-16	dars-1
hpl-2	dars-1
hpl-2	dyc-1
f23b12.7	dyc-1
daf-16	dyc-1
ama-1	dyc-1
snpc-4	dyc-1
pha-4	dyc-1
dpl-1	dyc-1
unc-62	dyc-1
lin-35	dyc-1
w03f9.2	dyc-1
efl-1	dyc-1
efl-1	dyf-3
w03f9.2	dyf-3
ama-1	dyn-1
hpl-2	dyn-1
daf-16	dys-1
hpl-2	eat-6
daf-16	eat-6
ama-1	eat-16
pha-4	eat-16
nfya-1	eat-16
w03f9.2	eat-16
hpl-2	eat-16
daf-16	eat-16
snpc-4	eat-16
unc-62	eat-16
hpl-2	eat-20
efl-1	ech-2
w03f9.2	ech-2
dpl-1	ech-2
hpl-2	ech-2
f23b12.7	ech-2
w03f9.2	ech-5
efl-1	ech-5
daf-16	ech-5
f23b12.7	ech-5
hpl-2	ech-5
hpl-2	efl-1
pha-4	efl-1
lin-35	efl-1
nfya-1	efl-1
daf-16	efl-1
w03f9.2	efl-1
snpc-4	efl-1
f23b12.7	efl-1
hpl-2	efn-4
w03f9.2	efn-4
unc-62	efn-4
lin-35	efn-4
hpl-2	eftu-2
hpl-2	eef-2
w03f9.2	eef-2
pha-4	eef-2
daf-16	eef-2
nfya-1	eef-2
ama-1	eef-2
snpc-4	eef-2
f23b12.7	eef-2
unc-62	eef-2
ama-1	eef-1a.1
w03f9.2	eef-1a.1
pha-4	eef-1a.1
hpl-2	eef-1a.1
snpc-4	eef-1a.1
daf-16	eef-1a.1
f23b12.7	eef-1a.1
nfya-1	eef-1a.1
dpl-1	eef-1a.1
efl-1	eef-1a.1
lin-35	eef-1a.1
unc-62	eef-1a.1
ama-1	eef-1a.2
dpl-1	eef-1a.2
unc-62	eef-1a.2
hpl-2	eef-1a.2
daf-16	eef-1a.2
efl-1	egl-1
hpl-2	egl-4
w03f9.2	egl-4
daf-16	egl-4
ama-1	egl-4
nfya-1	egl-4
snpc-4	egl-4
unc-62	egl-4
efl-1	egl-4
lin-35	egl-4
pha-4	egl-4
f23b12.7	egl-4
efl-1	egl-8
lin-35	egl-8
hpl-2	egl-8
snpc-4	egl-8
nfya-1	egl-9
daf-16	egl-9
w03f9.2	egl-9
hpl-2	egl-9
pha-4	egl-9
lin-35	egl-9
unc-62	egl-9
hpl-2	egl-10
w03f9.2	egl-10
hpl-2	egl-13
w03f9.2	egl-13
daf-16	egl-17
f23b12.7	egl-17
hpl-2	egl-17
w03f9.2	egl-17
ama-1	egl-17
efl-1	egl-17
lin-35	egl-17
dpl-1	egl-17
snpc-4	egl-17
unc-62	egl-17
hpl-2	egl-18
nfya-1	egl-18
daf-16	egl-18
efl-1	egl-18
lin-35	egl-18
ama-1	egl-21
w03f9.2	egl-21
lin-35	egl-21
hpl-2	egl-27
w03f9.2	egl-27
daf-16	egl-27
unc-62	egl-27
efl-1	egl-27
pha-4	egl-27
nfya-1	egl-27
snpc-4	egl-27
f23b12.7	egl-27
dpl-1	egl-27
lin-35	egl-27
ama-1	egl-27
hpl-2	egl-30
nfya-1	egl-30
f23b12.7	egl-30
daf-16	egl-30
unc-62	egl-30
lin-35	egl-30
efl-1	egl-30
snpc-4	egl-30
ama-1	egl-30
w03f9.2	egl-30
pha-4	egl-30
daf-16	egl-44
hpl-2	egl-44
ama-1	egl-44
hpl-2	ehs-1
w03f9.2	eif-3.d
snpc-4	eif-3.d
daf-16	eif-3.d
f23b12.7	eif-3.d
hpl-2	eif-3.g
efl-1	eif-3.g
ama-1	eif-6
hpl-2	eif-6
f23b12.7	eif-6
w03f9.2	eif-6
daf-16	eif-6
hpl-2	elo-1
daf-16	elo-1
w03f9.2	elo-1
unc-62	elo-1
lin-35	elo-1
hpl-2	elo-3
ama-1	elo-3
ama-1	elo-6
f23b12.7	elo-6
ama-1	elo-7
hpl-2	elo-7
hpl-2	elt-1
unc-62	elt-1
ama-1	elt-1
hpl-2	elt-2
hpl-2	elt-3
daf-16	elt-3
unc-62	elt-3
ama-1	elt-3
lin-35	elt-3
w03f9.2	elt-3
nfya-1	elt-3
ama-1	emb-30
hpl-2	emb-30
w03f9.2	emb-30
lin-35	emb-30
ama-1	emo-1
lin-35	emo-1
snpc-4	emo-1
efl-1	emo-1
w03f9.2	emo-1
pha-4	emo-1
dpl-1	emo-1
w03f9.2	end-1
hpl-2	end-1
nfya-1	end-1
hpl-2	ent-1
ama-1	eor-2
w03f9.2	eor-2
daf-16	eor-2
pha-4	eor-2
f23b12.7	eor-2
hpl-2	epi-1
ama-1	epn-1
pha-4	epn-1
daf-16	epn-1
nfya-1	epn-1
unc-62	epn-1
f23b12.7	epn-1
w03f9.2	epn-1
snpc-4	eps-8
hpl-2	eps-8
w03f9.2	eps-8
daf-16	eps-8
f23b12.7	eps-8
pha-4	eps-8
efl-1	eps-8
dpl-1	eps-8
unc-62	eps-8
hpl-2	qars-1
efl-1	qars-1
hpl-2	ears-1
dpl-1	ears-2
hpl-2	ears-2
w03f9.2	ears-2
efl-1	ears-2
f23b12.7	ears-2
daf-16	ears-2
nfya-1	ears-2
lin-35	ears-2
snpc-4	ears-2
unc-62	ears-2
hpl-2	etr-1
ama-1	etr-1
daf-16	etr-1
w03f9.2	etr-1
ama-1	fos-1
daf-16	fos-1
unc-62	fos-1
w03f9.2	fos-1
hpl-2	fos-1
lin-35	fos-1
efl-1	fos-1
hpl-2	exo-3
efl-1	exo-3
hpl-2	exp-2
hpl-2	far-1
hpl-2	far-2
lin-35	far-2
daf-16	far-2
ama-1	far-6
dpl-1	far-6
hpl-2	far-8
ama-1	fat-1
hpl-2	fat-1
w03f9.2	fat-1
daf-16	fat-1
f23b12.7	fat-1
ama-1	fat-2
hpl-2	fat-2
ama-1	fat-3
w03f9.2	fat-3
daf-16	fat-3
unc-62	fat-3
efl-1	fib-1
hpl-2	fib-1
dpl-1	fib-1
lin-35	fib-1
unc-62	fib-1
w03f9.2	fib-1
f23b12.7	fib-1
nfya-1	fib-1
daf-16	fib-1
snpc-4	fib-1
daf-16	fkb-1
w03f9.2	fkb-1
hpl-2	fkb-1
ama-1	fkb-1
efl-1	fkb-1
pha-4	fkb-1
lin-35	fkb-1
hpl-2	fkb-3
lin-35	fkb-3
ama-1	fkb-3
daf-16	fkb-3
daf-16	fkb-5
hpl-2	fkb-5
unc-62	fkh-7
ama-1	fkh-7
pha-4	fkh-7
lin-35	fkh-7
snpc-4	fkh-7
w03f9.2	fkh-7
nfya-1	fkh-7
f23b12.7	fkh-7
hpl-2	fkh-7
efl-1	fkh-7
pha-4	fkh-9
ama-1	fkh-9
lin-35	fmi-1
efl-1	fmi-1
snpc-4	fmi-1
hpl-2	fmi-1
daf-16	fmo-5
w03f9.2	fmo-5
hpl-2	frm-3
daf-16	frm-3
w03f9.2	frm-7
daf-16	frm-7
f23b12.7	frm-7
hpl-2	frm-7
unc-62	frm-7
snpc-4	frm-7
efl-1	frm-7
lin-35	frm-7
dpl-1	frm-7
ama-1	frm-7
ama-1	ftn-2
pha-4	ftn-2
ama-1	ftt-2
nfya-1	ftt-2
pha-4	ftt-2
w03f9.2	ftt-2
f23b12.7	ftt-2
efl-1	ftt-2
daf-16	ftt-2
hpl-2	fum-1
w03f9.2	fum-1
ama-1	fum-1
efl-1	fum-1
daf-16	fum-1
pha-4	fum-1
f23b12.7	fum-1
dpl-1	fum-1
lin-35	fum-1
efl-1	fzy-1
lin-35	fzy-1
hpl-2	fzy-1
efl-1	gad-1
lin-35	xnd-1
hpl-2	xnd-1
daf-16	gap-2
hpl-2	gap-2
lin-35	gap-2
efl-1	gap-2
pha-4	gck-1
ama-1	gck-1
unc-62	gck-1
w03f9.2	gck-1
lin-35	gck-1
dpl-1	gck-1
hpl-2	gck-1
efl-1	gck-1
daf-16	gck-1
hpl-2	gcy-18
lin-35	gcy-18
hpl-2	gcy-21
hpl-2	gcy-33
efl-1	gcy-35
lin-35	gcy-35
daf-16	gcy-35
unc-62	gcy-35
w03f9.2	gcy-35
dpl-1	gcy-35
pha-4	gcy-35
efl-1	gdi-1
w03f9.2	gdi-1
dpl-1	gdi-1
ama-1	gdi-1
hpl-2	gei-1
ama-1	gei-1
daf-16	gei-1
lin-35	gei-1
pha-4	gei-4
w03f9.2	gei-4
efl-1	gei-4
f23b12.7	gei-4
ama-1	gei-4
daf-16	lin-66
w03f9.2	lin-66
hpl-2	lin-66
efl-1	lin-66
ama-1	lin-66
snpc-4	lin-66
lin-35	lin-66
ama-1	gei-6
hpl-2	gei-6
daf-16	gei-6
w03f9.2	gei-6
pha-4	icl-1
nfya-1	icl-1
f23b12.7	icl-1
w03f9.2	icl-1
unc-62	icl-1
efl-1	icl-1
snpc-4	icl-1
efl-1	acdh-13
dpl-1	acdh-13
lin-35	acdh-13
hpl-2	acdh-13
w03f9.2	acdh-13
snpc-4	acdh-13
hpl-2	snpc-4
efl-1	snpc-4
hpl-2	gei-13
efl-1	gei-14
hpl-2	gei-14
w03f9.2	gei-14
dpl-1	gei-14
hpl-2	gex-2
w03f9.2	gex-2
efl-1	gex-2
snpc-4	gex-2
efl-1	gex-3
f23b12.7	gex-3
dpl-1	gex-3
w03f9.2	gex-3
snpc-4	gex-3
nfya-1	gex-3
lin-35	gex-3
ama-1	gex-3
pha-4	gex-3
hpl-2	gex-3
unc-62	gex-3
hpl-2	gfi-2
daf-16	gfi-2
ama-1	gfi-2
w03f9.2	gfi-2
hpl-2	gfi-3
snpc-4	gfi-3
daf-16	nrde-4
hpl-2	nrde-4
daf-16	gfl-1
ama-1	gfl-1
w03f9.2	gfl-1
hpl-2	gfl-1
efl-1	gfl-1
snpc-4	gfl-1
hpl-2	gld-1
dpl-1	gld-1
efl-1	gld-1
lin-35	gld-1
efl-1	gld-2
dpl-1	gld-2
efl-1	gld-3
hpl-2	gld-3
w03f9.2	glh-1
hpl-2	glh-1
dpl-1	glh-1
efl-1	glh-1
lin-35	glh-1
efl-1	glh-2
lin-35	glh-2
dpl-1	glh-2
w03f9.2	glh-2
hpl-2	glh-2
hpl-2	gln-1
ama-1	gln-1
hpl-2	glt-1
efl-1	glt-3
ama-1	glt-6
w03f9.2	glt-6
lin-35	glt-6
pha-4	glt-6
daf-16	glt-6
hpl-2	glt-6
efl-1	glt-6
efl-1	glt-7
lin-35	glt-7
ama-1	gly-8
hpl-2	gly-10
w03f9.2	gly-10
snpc-4	gly-10
lin-35	gly-10
ama-1	gob-1
hpl-2	gob-1
w03f9.2	gob-1
snpc-4	gpa-1
hpl-2	gpa-4
lin-35	gpa-4
hpl-2	gpa-11
w03f9.2	gpb-1
hpl-2	gpb-1
ama-1	gpb-1
pha-4	gpb-1
daf-16	gpb-1
efl-1	gpb-1
hpl-2	gpd-1
w03f9.2	gpd-1
lin-35	gpd-1
f23b12.7	gpd-1
pha-4	gpd-2
w03f9.2	gpd-2
hpl-2	gpd-2
f23b12.7	gpd-2
unc-62	gpd-2
daf-16	gpd-2
w03f9.2	gpd-3
pha-4	gpd-3
lin-35	grd-6
hpl-2	grd-8
f23b12.7	grd-8
ama-1	grd-8
hpl-2	grd-11
lin-35	grd-11
efl-1	grd-12
daf-16	grd-13
hpl-2	grd-15
daf-16	grk-1
ama-1	grk-1
snpc-4	grl-3
daf-16	grl-3
w03f9.2	grl-3
f23b12.7	grl-3
dpl-1	grl-3
efl-1	grl-3
ama-1	grl-4
hpl-2	grl-4
ama-1	grl-10
lin-35	grl-10
hpl-2	grl-10
efl-1	grl-10
dpl-1	grl-10
w03f9.2	grl-10
hpl-2	grl-16
ama-1	grl-16
lin-35	grl-17
hpl-2	grl-21
w03f9.2	grl-21
lin-35	grl-25
hpl-2	grl-27
hpl-2	grl-29
w03f9.2	grp-1
nfya-1	gsa-1
daf-16	gsa-1
snpc-4	gsa-1
w03f9.2	gsa-1
unc-62	gsa-1
hpl-2	gsa-1
hpl-2	gsp-1
ama-1	gsp-2
efl-1	gsp-2
pha-4	gsp-2
hpl-2	gsp-2
f23b12.7	gst-1
daf-16	gst-1
w03f9.2	gst-1
pha-4	gst-1
lin-35	gst-1
hpl-2	gst-1
efl-1	gst-1
ama-1	gst-1
f23b12.7	gst-7
efl-1	gst-7
dpl-1	gst-7
w03f9.2	gst-7
unc-62	gst-7
pha-4	gst-7
ama-1	gst-7
w03f9.2	gst-38
snpc-4	gst-38
hpl-2	gst-40
ama-1	gst-40
pha-4	gst-42
w03f9.2	gst-42
ama-1	gta-1
lin-35	gta-1
w03f9.2	haf-2
hpl-2	haf-4
w03f9.2	haf-4
hpl-2	haf-9
f23b12.7	haf-9
w03f9.2	haf-9
pha-4	haf-9
dpl-1	haf-9
efl-1	haf-9
unc-62	haf-9
unc-62	ham-1
daf-16	ham-1
w03f9.2	ham-1
hpl-2	hbl-1
efl-1	hcp-1
dpl-1	hcp-1
hpl-2	hcp-1
lin-35	hcp-1
efl-1	hcp-2
dpl-1	hcp-2
hpl-2	hcp-2
efl-1	hcp-3
hpl-2	hcp-3
dpl-1	hcp-3
w03f9.2	hcp-3
daf-16	hcp-3
hpl-2	hcp-4
daf-16	hcp-4
efl-1	hcp-4
efl-1	hcp-6
dpl-1	hcp-6
w03f9.2	hcp-6
hpl-2	hcp-6
lin-35	hcp-6
daf-16	hcp-6
ama-1	hcp-6
snpc-4	hcp-6
hpl-2	hda-1
dpl-1	hda-1
hpl-2	hda-10
efl-1	hda-10
lin-35	hda-10
ama-1	hel-1
hpl-2	hel-1
w03f9.2	hel-1
efl-1	hel-1
lin-35	hel-1
dpl-1	hel-1
hpl-2	her-1
efl-1	her-1
ama-1	hgo-1
hpl-2	hgo-1
w03f9.2	hgo-1
unc-62	hgo-1
ama-1	hif-1
hpl-2	hif-1
lin-35	hif-1
w03f9.2	hif-1
efl-1	hif-1
unc-62	hif-1
dpl-1	hif-1
snpc-4	hif-1
snpc-4	hil-2
efl-1	hil-2
hpl-2	hil-2
ama-1	hil-3
hpl-2	hil-3
lin-35	hil-3
daf-16	hil-3
hpl-2	hil-4
efl-1	hil-4
dpl-1	hil-4
lin-35	hil-4
f23b12.7	hil-4
efl-1	hil-5
hpl-2	hil-5
unc-62	hil-7
efl-1	him-3
lin-35	him-3
hpl-2	him-3
w03f9.2	him-3
dpl-1	him-3
daf-16	him-4
unc-62	him-4
lin-35	him-4
hpl-2	him-4
dpl-1	him-4
pha-4	him-4
f23b12.7	him-4
snpc-4	him-4
ama-1	him-4
w03f9.2	him-4
efl-1	him-4
snpc-4	him-5
hpl-2	him-5
w03f9.2	him-5
daf-16	him-5
ama-1	him-5
lin-35	him-5
efl-1	him-5
f23b12.7	him-5
hpl-2	him-17
dpl-1	him-17
ama-1	his-1
hpl-2	his-24
ama-1	his-24
f23b12.7	his-24
daf-16	his-24
pha-4	his-24
w03f9.2	his-24
dpl-1	his-24
efl-1	his-24
hpl-2	his-31
unc-62	his-31
hpl-2	his-32
ama-1	his-35
hpl-2	his-35
daf-16	his-35
ama-1	c50f4.6
daf-16	c50f4.6
w03f9.2	c50f4.6
hpl-2	c50f4.6
pha-4	c50f4.6
lin-35	c50f4.6
nfya-1	c50f4.6
dpl-1	c50f4.6
f23b12.7	c50f4.6
efl-1	c50f4.6
snpc-4	c50f4.6
unc-62	c50f4.6
ama-1	his-37
w03f9.2	his-37
pha-4	his-37
nfya-1	his-37
daf-16	his-37
dpl-1	his-37
f23b12.7	his-37
lin-35	his-37
snpc-4	his-37
hpl-2	his-37
unc-62	his-37
daf-16	his-38
ama-1	his-41
hpl-2	his-41
daf-16	his-41
w03f9.2	his-41
pha-4	his-41
ama-1	his-42
hpl-2	his-57
lin-35	his-57
ama-1	his-57
w03f9.2	his-59
lin-35	his-59
dpl-1	his-59
f23b12.7	his-59
snpc-4	his-59
hpl-2	his-59
ama-1	his-59
efl-1	his-59
hpl-2	his-60
w03f9.2	his-60
dpl-1	his-60
f23b12.7	his-60
snpc-4	his-60
ama-1	his-60
efl-1	his-61
hpl-2	his-61
snpc-4	his-61
w03f9.2	his-61
unc-62	his-61
daf-16	his-61
dpl-1	his-61
ama-1	his-61
efl-1	his-62
snpc-4	his-62
w03f9.2	his-62
hpl-2	his-62
dpl-1	his-62
ama-1	his-62
f23b12.7	his-62
lin-35	his-62
efl-1	his-63
w03f9.2	his-63
efl-1	his-64
hpl-2	his-64
dpl-1	his-64
hpl-2	his-65
efl-1	his-67
lin-35	his-67
hpl-2	his-67
snpc-4	his-67
dpl-1	his-67
f23b12.7	his-67
efl-1	his-68
lin-35	his-68
hpl-2	his-68
snpc-4	his-68
dpl-1	his-68
f23b12.7	his-68
w03f9.2	his-68
ama-1	his-72
hpl-2	his-72
efl-1	his-72
w03f9.2	his-72
nfya-1	his-72
snpc-4	his-72
dpl-1	his-72
hpl-2	hlh-1
daf-16	hlh-1
dpl-1	hlh-1
ama-1	hlh-11
pha-4	hlh-11
w03f9.2	hlh-11
hpl-2	hlh-11
f23b12.7	hmg-1.1
nfya-1	hmg-1.1
dpl-1	hmg-1.1
hpl-2	hmg-1.1
pha-4	hmg-1.1
efl-1	hmg-1.1
lin-35	hmg-1.1
w03f9.2	hmg-1.1
daf-16	hmg-1.1
unc-62	hmg-1.1
snpc-4	hmg-1.1
w03f9.2	hmg-1.2
daf-16	hmg-1.2
snpc-4	hmg-1.2
unc-62	hmg-1.2
hpl-2	hmg-1.2
efl-1	hmg-3
dpl-1	hmg-3
efl-1	hmg-12
w03f9.2	hmg-12
lin-35	hmg-12
dpl-1	hmg-12
hpl-2	hmg-12
f23b12.7	hmg-12
ama-1	hmg-12
hpl-2	hmp-1
dpl-1	hmp-1
lin-35	hmp-1
hpl-2	hot-2
efl-1	hot-4
dpl-1	hot-4
hpl-2	hpl-1
hpl-2	hpr-9
nfya-1	hpr-9
daf-16	hpr-9
efl-1	hpr-9
w03f9.2	hpr-9
dpl-1	hpr-9
ama-1	hrp-1
f23b12.7	hrp-1
efl-1	hrp-1
dpl-1	hrp-1
hpl-2	hrp-1
pha-4	hrp-1
w03f9.2	hrp-1
lin-35	hrp-1
daf-16	hrp-1
nfya-1	hrp-1
unc-62	hrp-1
ama-1	hars-1
hpl-2	hars-1
efl-1	hars-1
dpl-1	hars-1
efl-1	hsb-1
daf-16	hsb-1
hpl-2	hsb-1
w03f9.2	hsb-1
lin-35	hsb-1
ama-1	hsp-3
pha-4	hsp-3
nfya-1	hsp-3
hpl-2	hsp-3
daf-16	hsp-3
f23b12.7	hsp-3
w03f9.2	hsp-3
unc-62	hsp-3
snpc-4	hsp-3
dpl-1	hsp-3
hpl-2	hsp-4
w03f9.2	hsp-4
daf-16	hsp-4
dpl-1	hsp-4
f23b12.7	hsp-4
ama-1	hsp-6
efl-1	hsp-6
w03f9.2	hsp-6
f23b12.7	hsp-6
dpl-1	hsp-6
w03f9.2	hsp-16.2
f23b12.7	hsp-16.2
snpc-4	hsp-16.2
w03f9.2	hsp-16.41
f23b12.7	hsp-16.41
snpc-4	hsp-16.41
ama-1	hsp-43
lin-35	hsp-43
efl-1	hsp-60
lin-35	hsp-60
ama-1	hsp-60
w03f9.2	hsp-60
hpl-2	hsp-60
hpl-2	hsr-9
w03f9.2	hst-6
daf-16	hst-6
hpl-2	hst-6
hpl-2	htp-2
dpl-1	htp-2
efl-1	htp-2
hpl-2	hum-2
lin-35	hum-2
daf-16	hum-2
efl-1	hum-2
w03f9.2	hum-2
f23b12.7	hum-2
ama-1	hum-2
hpl-2	hyl-1
w03f9.2	hyl-1
unc-62	hyl-1
hpl-2	hyl-2
daf-16	hyl-2
ama-1	icd-1
w03f9.2	icd-1
efl-1	icd-1
dpl-1	icd-1
hpl-2	icd-1
efl-1	icp-1
dpl-1	icp-1
daf-16	icp-1
w03f9.2	icp-1
lin-35	icp-1
ama-1	ida-1
hpl-2	ida-1
w03f9.2	ida-1
lin-35	ida-1
f23b12.7	ida-1
daf-16	ida-1
dpl-1	ida-1
efl-1	ida-1
pha-4	ifc-1
hpl-2	ifc-1
daf-16	ifc-1
efl-1	ifc-1
ama-1	ifc-2
pha-4	ifc-2
w03f9.2	ifc-2
unc-62	ifc-2
hpl-2	ifd-1
hpl-2	ife-2
ama-1	ife-2
daf-16	ife-2
w03f9.2	ife-2
nfya-1	ife-2
efl-1	ife-3
dpl-1	ife-3
lin-35	ife-3
efl-1	iff-1
w03f9.2	iff-1
lin-35	iff-1
daf-16	iff-1
hpl-2	iff-1
dpl-1	iff-1
f23b12.7	iff-1
pha-4	iff-2
nfya-1	iff-2
daf-16	iff-2
f23b12.7	iff-2
ama-1	iff-2
snpc-4	iff-2
w03f9.2	iff-2
unc-62	iff-2
[truncated: 99,598 more rows]
