# Supplementary material for: Gene regulatory network inference in long-lived C. elegans reveals modular properties that are predictive of novel aging genes
Source: iScience. 2021 Dec 20;25(1):103663. doi: 10.1016/j.isci.2021.103663 (PMC8753122; doi:10.1016/j.isci.2021.103663)
Supplement: Table S3. List of WT gold standards, related to Figures 1, S3, and S4 [file mmc4.csv]

regulator	target
dys-1	clec-47
dys-1	b0024.4
dys-1	y17d7b.7
dys-1	col-129
dys-1	col-139
dys-1	f53b2.8
dys-1	clec-68
dys-1	clec-67
dys-1	f46a8.1
dys-1	col-81
dys-1	k02e2.6
dys-1	vit-3
dys-1	m60.2
dys-1	y17d7b.4
dys-1	y43c5a.2
dys-1	col-142
dys-1	clec-41
dys-1	y71a12b.7
dys-1	f29g6.3b
dys-1	k04g7.1
dys-1	metr-1
dys-1	y55h10b.1
dys-1	fard-1
dys-1	y54g2a.21
dys-1	lbp-5
dys-1	k06g5.1
dys-1	t16a9.1
dys-1	npp-8
dys-1	prmt-3
dys-1	pmt-1
dys-1	dnj-16
dys-1	prx-3
dys-1	t16g12.1
dys-1	mct-3
dys-1	sams-1
dys-1	t28f4.4
dys-1	nhr-145
dys-1	prx-10
dys-1	nrfl-1
dys-1	best-7
dys-1	pmp-1
dys-1	sptl-2
dys-1	ifc-2
dys-1	hsp-16.48
dys-1	hsp-16.49
dys-1	hsp-16.41
dys-1	f15e6.3
dys-1	cnc-7
dys-1	hsp-16.11
dys-1	hsp-16.1
dys-1	hsp-16.2
dys-1	f08h9.4
dys-1	c08e3.13
dys-1	nlp-29
dys-1	cpi-1
dys-1	h17b01.2
dys-1	t21b6.3
dys-1	f15e6.4
dys-1	tts-2
dys-1	nit-1
dys-1	gst-20
dys-1	cnc-4
dys-1	clec-222
dys-1	nlp-28
dys-1	y51h7c.3
dys-1	f54d12.4
dys-1	emc-1
dys-1	unc-89
dys-1	y51h7c.7
dys-1	glt-1
dys-1	zk813.1
dys-1	fgt-1
dys-1	k12h4.2
dys-1	y45f10c.2
dys-1	sdha-1
dys-1	ric-4
dys-1	t14b1.1
dys-1	y62h9a.3
dys-1	k07c11.7
dys-1	zk813.2
dys-1	lin-66
dys-1	sms-2
dys-1	daf-19
dys-1	lsy-2
dys-1	f54g2.1
dys-1	cogc-4
dys-1	idhb-1
dys-1	egl-3
dys-1	hecd-1
dys-1	grk-1
dys-1	sca-1
dys-1	y54g2a.26
dys-1	nduo-5
dys-1	chd-7
dys-1	lfi-1
dys-1	c53d5.1
dys-1	meg-4
dys-1	mec-17
dys-1	sli-1
dys-1	kin-2
dys-1	rgs-9
dys-1	lin-59
dys-1	c05b5.8
dys-1	m01a8.1
dys-1	zc373.2
dys-1	nhr-23
dys-1	gcn-2
dys-1	par-3
dys-1	ccpp-1
dys-1	y45g5am.9
dys-1	swan-1
zip-2	clec-47
zip-2	b0024.4
zip-2	clec-67
zip-2	f41d3.9
zip-2	c16e9.2
zip-2	f53a2.9
zip-2	y26d4a.10
zip-2	w04g5.10
zip-2	egl-5
zip-2	f47c12.8
zip-2	cht-1
zip-2	y48g9a.12
zip-2	f10c1.3
zip-2	vet-1
zip-2	f28h7.7
zip-2	f54b11.9
zip-2	f56a8.8
zip-2	nep-14
zip-2	srh-160
zip-2	c29f9.2
zip-2	zk993.2
zip-2	f23b2.10
zip-2	y105c5b.20
zip-2	y17d7b.5
zip-2	pes-2.2
zip-2	k01d12.10
zip-2	nhr-2
zip-2	r03a10.1
zip-2	cav-1
zip-2	f19b10.2
zip-2	eeed8.13
zip-2	str-23
zip-2	f09c8.1
zip-2	pes-2
zip-2	f30a10.4
zip-2	clec-73
zip-2	clec-79
zip-2	nlp-26
zip-2	b0280.17
zip-2	ssp-16
zip-2	f07f6.1
zip-2	k06a5.2
zip-2	zk550.5
zip-2	c34d4.3
zip-2	clec-69
zip-2	b0205.10
zip-2	c04f12.7
zip-2	ram-2
zip-2	ssp-34
zip-2	f32h2.7
zip-2	alg-4
zip-2	f52h3.6
zip-2	zk637.12
zip-2	c49a9.3
zip-2	gln-2
zip-2	y43f8c.5
zip-2	c24h10.4
zip-2	f32b6.4
zip-2	f36a4.4
zip-2	clec-234
zip-2	ttbk-2
zip-2	r13h9.5
zip-2	y59e9al.3
zip-2	y59e9al.2
zip-2	mpz-4
zip-2	f58g1.9
zip-2	sst-20
zip-2	f27c1.1
zip-2	y42h9ar.2
zip-2	clec-123
zip-2	zk84.5
zip-2	f55c12.2
zip-2	y106g6g.4
zip-2	gipc-2
zip-2	y59e9al.6
zip-2	snf-5
zip-2	c33f10.11
zip-2	zc434.9
zip-2	c14c10.1
zip-2	c28d4.5
zip-2	f13a7.7
zip-2	gsp-4
zip-2	c33f10.1
zip-2	gsto-1
zip-2	y38c1aa.7
zip-2	f21h7.5
zip-2	skpo-3
zip-2	atpase
zip-2	clec-151
zip-2	f53a9.6
zip-2	t28h11.7
zip-2	zc477.7
zip-2	nhr-43
zip-2	smz-1
zip-2	f23b12.3
zip-2	f23b12.4
zip-2	w03d8.9
zip-2	w03d8.10
zip-2	ttr-14
zip-2	t23f11.2
zip-2	f26b1.1
zip-2	w09d6.4
zip-2	y47d3a.13
zip-2	c24d10.2
zip-2	t16a9.5
zip-2	t19d12.4
zip-2	t23b3.5
zip-2	f42a9.7
zip-2	k08c9.2
zip-2	c05c12.1
zip-2	f58a6.5
zip-2	cth-1
zip-2	c35e7.9
zip-2	ttr-30
zip-2	ttr-59
zip-2	y57g11a.2
zip-2	y47g6a.26
zip-2	ssq-4
zip-2	ssq-3
zip-2	c27d6.3
zip-2	zk938.1
zip-2	t19d2.1
zip-2	t23g11.1
zip-2	y58a7a.3
zip-2	nas-9
zip-2	y69e1a.1
zip-2	c06a8.6
zip-2	gipc-1
zip-2	k11c4.1
zip-2	ah6.3
zip-2	gsp-3
zip-2	smz-2
zip-2	f07a5.2
zip-2	ssp-35
zip-2	gska-3
zip-2	f17e9.5
zip-2	f54c1.8
zip-2	spch-3
zip-2	spch-2
zip-2	f32b5.4
zip-2	t13f2.9
zip-2	sss-1
zip-2	t10e9.4
zip-2	c43e11.5
zip-2	c50f2.5
zip-2	c45g9.9
zip-2	c45g9.4
zip-2	zk858.2
zip-2	f40h6.1
zip-2	f47b3.5
zip-2	f47b3.4
zip-2	y38h8a.4
zip-2	y38h8a.3
zip-2	c39h7.1
zip-2	f09f7.5
zip-2	zk795.2
zip-2	irld-14
zip-2	t07a5.1
zip-2	spch-1
zip-2	c50e10.1
zip-2	f35h8.4
zip-2	c15c6.2
zip-2	y105c5a.13
zip-2	y105c5a.12
zip-2	f38h4.4
zip-2	c41g7.6
zip-2	f32a11.3
zip-2	c34f11.5
zip-2	zc376.8
zip-2	c16e9.1
zip-2	r07e5.15
zip-2	f17c8.7
zip-2	nlp-25
zip-2	y39b6a.30
zip-2	y73f8a.23
zip-2	f47b3.7
zip-2	f47b3.2
zip-2	sss-2
zip-2	acr-3
zip-2	zk1248.5
zip-2	mpst-4
zip-2	f54h12.5
zip-2	y62h9a.8
zip-2	c50c3.2
zip-2	c07a9.5
zip-2	f53a9.1
zip-2	col-180
zip-2	f10g8.1
zip-2	c55b7.3
zip-2	c08e3.1
zip-2	y43f8a.2
zip-2	m162.7
zip-2	c10c5.2
zip-2	basl-1
zip-2	t08b6.4
zip-2	c04g2.5
zip-2	c36h8.1
zip-2	acox-5
zip-2	tsp-19
zip-2	ugt-36
zip-2	e03h12.7
zip-2	col-162
zip-2	col-161
zip-2	clec-207
zip-2	y116a8a.6
zip-2	y116a8a.4
zip-2	t20d4.4
zip-2	t20d4.3
zip-2	w03g9.5
zip-2	decr-1.1
zip-2	col-149
zip-2	b0393.4
zip-2	t05a10.4
zip-2	f40f8.4
zip-2	f54e7.6
zip-2	c45b2.2
zip-2	col-39
zip-2	nlp-42
zip-2	zk593.9
zip-2	t25b9.4
zip-2	c26f1.1
zip-2	ceeh-1
zip-2	nspb-3
zip-2	nspb-2
zip-2	vap-2
zip-2	snf-2
zip-2	c42d4.3
zip-2	r10d12.10
zip-2	col-7
zip-2	col-62
zip-2	y58a7a.5
zip-2	zk354.2
zip-2	kin-24
zip-2	nspb-5
zip-2	nspb-4
zip-2	nspb-1
zip-2	pgp-5
zip-2	irg-1
zip-2	y73f4a.3
zip-2	fipr-8
zip-2	f55f8.7
zip-2	t23f6.3
zip-2	h08m01.1
zip-2	d1081.5
zip-2	grl-21
zip-2	zip-2
zip-2	nlp-18
zip-2	nep-8
zip-2	cdr-5
zip-2	t02e1.7
zip-2	pgp-6
zip-2	alg-3
zip-2	y47d7a.13
daf-16	clec-47
daf-16	b0024.4
daf-16	col-139
daf-16	clec-67
daf-16	k02e2.6
daf-16	m60.2
daf-16	clec-41
daf-16	lbp-5
daf-16	t16g12.1
daf-16	best-7
daf-16	pmp-1
daf-16	ifc-2
daf-16	c08e3.13
daf-16	cpi-1
daf-16	t21b6.3
daf-16	y51h7c.3
daf-16	k07c11.7
daf-16	lfi-1
daf-16	c05b5.8
daf-16	m01a8.1
daf-16	c16e9.2
daf-16	srh-160
daf-16	f09c8.1
daf-16	nlp-26
daf-16	gsto-1
daf-16	nhr-43
daf-16	t19d12.4
daf-16	cth-1
daf-16	y58a7a.3
daf-16	nas-9
daf-16	c39h7.1
daf-16	y105c5a.13
daf-16	y105c5a.12
daf-16	nlp-25
daf-16	c08e3.1
daf-16	c10c5.2
daf-16	vap-2
daf-16	y58a7a.5
daf-16	pgp-5
daf-16	y73f4a.3
daf-16	fipr-8
daf-16	nep-8
daf-16	pgp-6
daf-16	fbxc-7
daf-16	f12a10.1
daf-16	c07a12.7
daf-16	piit-1
daf-16	pdb1.1
daf-16	f35b12.3
daf-16	f34h10.3
daf-16	gst-3
daf-16	gst-4
daf-16	r07e3.7
daf-16	grd-4
daf-16	c48b4.3
daf-16	f08c6.5
daf-16	ptr-20
daf-16	t23f4.1
daf-16	hda-5
daf-16	clec-8
daf-16	lips-15
daf-16	sek-1
daf-16	f26a1.8
daf-16	f26a1.6
daf-16	t26c5.4
daf-16	djr-1.2
daf-16	cyp-34a5
daf-16	ges-1
daf-16	cyp-34a9
daf-16	y49g5a.1
daf-16	bam-2
daf-16	clec-15
daf-16	d1086.2
daf-16	d1086.1
daf-16	t07d10.3
daf-16	w02d7.5
daf-16	c17g10.7
daf-16	dhs-9
daf-16	his-2
daf-16	dhs-12
daf-16	hacd-1
daf-16	mtl-1
daf-16	t07d1.2
daf-16	f01d4.8
daf-16	t27f6.8
daf-16	t22c8.6
daf-16	egl-6
daf-16	t12d8.5
daf-16	lgc-22
daf-16	f25e2.3
daf-16	ceh-63
daf-16	c55a6.3
daf-16	f59b10.5
daf-16	zk355.3
daf-16	nbid-1
daf-16	col-50
daf-16	dmd-10
daf-16	k07b1.4
daf-16	nspa-2
daf-16	f45d11.15
daf-16	nspa-4
daf-16	f55h12.4
daf-16	sec-15
daf-16	t05f1.11
daf-16	grl-2
daf-16	f41e6.5
daf-16	f41d9.2
daf-16	clec-57
daf-16	c13c4.6
daf-16	ttr-26
daf-16	ttr-25
daf-16	t03f6.3
daf-16	poml-3
daf-16	ins-35
daf-16	f40a3.2
daf-16	c26b9.3
daf-16	hlh-13
daf-16	y55b1bl.1
daf-16	clec-76
daf-16	npr-8
daf-16	cc8.2
daf-16	hex-1
daf-16	sek-4
daf-16	dao-3
daf-16	t28a11.2
daf-16	fkb-7
daf-16	r07a4.3
daf-16	hsp-70
daf-16	m01f1.4
daf-16	ugt-11
daf-16	f53b1.8
daf-16	f46a9.1
daf-16	c46h11.10
daf-16	cdr-3
daf-16	cdr-2
daf-16	nlp-39
daf-16	f35d11.3
daf-16	nspa-1
daf-16	t08b1.4
daf-16	fipr-22
daf-16	ftn-1
daf-16	cyp-13a5
daf-16	dhs-30
daf-16	hsp-12.6
daf-16	clec-17
daf-16	nhr-132
daf-16	zc196.2
daf-16	scl-24
daf-16	f08b12.4
daf-16	zk829.7
daf-16	zig-9
daf-16	zc239.14
daf-16	math-21
daf-16	asm-2
daf-16	f56c9.8
daf-16	y6e2a.5
daf-16	y6e2a.4
daf-16	f35f10.5
daf-16	c52a10.2
daf-16	dct-6
daf-16	c08f11.3
daf-16	f10d11.6
daf-16	cyp-13a11
daf-16	f57c2.5
daf-16	c23h4.2
daf-16	t25f10.3
daf-16	akt-2
daf-16	akt-1
daf-16	mtch-1
daf-16	f41b4.1
daf-16	cyp-13a12
daf-16	poml-4
daf-16	c17b7.2
daf-16	his-42
daf-16	tre-4
daf-16	his-45
daf-16	c06a12.3
daf-16	c06a6.5
daf-16	sod-3
daf-16	y48c3a.3
daf-16	gst-15
daf-16	t05g5.5
daf-16	c11g10.1
daf-16	gpd-3
daf-16	k09c4.5
daf-16	tbb-6
daf-16	t28d9.3
daf-16	ethe-1
daf-16	pnk-1
daf-16	hen-1
daf-16	c02f12.5
daf-16	t19d7.6
daf-16	cyp-14a4
daf-16	r04b5.6
daf-16	madd-4
daf-16	mfb-1
daf-16	egl-13
daf-16	dh11.2
daf-16	y39a3cl.4
daf-16	k03d3.2
daf-16	f02h6.6
daf-16	y34f4.2
daf-16	f38b6.4
daf-16	y61a9la.4
daf-16	d2007.2
daf-16	t05h4.15
daf-16	far-3
daf-16	nspa-8
daf-16	cld-9
daf-16	c54f6.6
daf-16	y80d3a.9
daf-16	c54f6.5
daf-16	b0507.10
daf-16	unc-84
daf-16	b0284.2
daf-16	cyp-14a1
daf-16	cyp-14a3
daf-16	sod-5
daf-16	lin-11
daf-16	stdh-1
daf-16	c06b3.6
daf-16	kin-16
daf-16	nspa-3
daf-16	fbxa-78
daf-16	nspa-5
daf-16	zc410.5
daf-16	dod-6
daf-16	c54c8.12
daf-16	cyp-35b2
daf-16	cyp-35b1
daf-16	f45d11.14
daf-16	cyp-25a2
daf-16	cyp-33e2
daf-16	y9c9a.16
daf-16	r13h4.5
daf-16	r13h4.6
daf-16	ins-23
daf-16	f08g12.5
daf-16	t07d3.4
daf-16	f35f10.7
daf-16	nceh-1
daf-16	f41e7.1
daf-16	yap-1
daf-16	xtr-1
daf-16	h18n23.2
daf-16	c25e10.12
daf-16	his-55
daf-16	c17c3.3
daf-16	his-49
daf-16	hil-1
daf-16	c06g3.3
daf-16	c06e8.5
daf-16	f23f1.2
daf-16	c41g7.3
daf-16	nhr-76
daf-16	nhr-1
daf-16	clec-145
daf-16	r03h10.7
daf-16	t20d4.11
daf-16	f47b10.9
daf-16	try-9
daf-16	f01f1.14
daf-16	dhs-20
daf-16	y6g8.2
daf-16	f44a6.5
daf-16	fipr-23
daf-16	fipr-24
daf-16	fipr-26
daf-16	dhs-26
daf-16	frm-4
daf-16	tyr-2
daf-16	best-5
daf-16	d1005.5
daf-16	srv-24
daf-16	nlp-1
daf-16	w02c12.2
daf-16	aakb-1
daf-16	gnrr-2
daf-16	fbxa-161
daf-16	bath-26
daf-16	dct-7
daf-16	f15e6.9
daf-16	elo-2
daf-16	h39e23.3
daf-16	amt-1
daf-16	arrd-25
daf-16	c17h1.7
daf-16	c54g4.5
daf-16	f54f7.3
daf-16	rskn-2
daf-16	srg-32
daf-16	c25e10.8
daf-16	c08e8.4
daf-16	f58b4.3
daf-16	maa-1
daf-16	nkb-3
daf-16	y53g8b.2
daf-16	cab-1
daf-16	y53g8b.1
daf-16	brp-1
daf-16	t19b10.2
daf-16	f59a7.2
daf-16	k03a11.5
daf-16	slc-36.3
daf-16	comt-4
daf-16	acs-17
daf-16	gst-29
daf-16	t25b2.2
daf-16	tat-4
daf-16	ugt-27
daf-16	btb-17
daf-16	fbxa-163
daf-16	fbxa-164
daf-16	sta-1
daf-16	f09f7.6
daf-16	aat-1
daf-16	b0361.9
daf-16	t27e4.7
daf-16	t23b3.2
daf-16	f49c5.3
daf-16	fbxa-165
daf-16	y57g7a.1
daf-16	c45e5.3
daf-16	c04e12.5
daf-16	e04f6.9
daf-16	y38c1ab.5
daf-16	clx-1
daf-16	chil-17
daf-16	spp-12
daf-16	t03f6.4
daf-16	nnt-1
daf-16	gst-39
daf-16	m162.5
daf-16	c40h1.2
daf-16	w02h5.8
daf-16	y70c5a.3
daf-16	t01d1.4
daf-16	w01a8.8
daf-16	y38c1ab.1
daf-16	f20a1.10
daf-16	c53b7.3
daf-16	his-25
daf-16	clec-13
daf-16	fat-5
daf-16	f58e2.3
daf-16	far-7
daf-16	alh-2
daf-16	t11g6.3
daf-16	asp-9
daf-16	scl-20
daf-16	zc204.12
daf-16	zk455.5
daf-16	unc-38
daf-16	r186.1
daf-16	f15b9.6
daf-16	zc443.3
daf-16	y69h2.3
daf-16	f45d11.1
daf-16	w01c9.1
daf-16	w05b10.4
daf-16	clec-61
daf-16	h16d19.3
daf-16	h19n07.3
daf-16	slc-17.7
daf-16	y26d4a.21
daf-16	ttr-46
daf-16	r06a10.1
daf-16	r53.5
daf-16	chil-7
daf-16	chil-8
daf-16	npr-26
daf-16	y51b9a.8
daf-16	twk-33
daf-16	f40g12.5
daf-16	abhd-5.1
daf-16	thn-1
daf-16	thn-2
daf-16	f45d11.16
daf-16	his-59
daf-16	r09d1.12
daf-16	his-63
daf-16	skr-13
daf-16	skr-12
daf-16	aakg-4
daf-16	icmt-1
daf-16	t01b10.5
daf-16	skr-4
daf-16	c30g12.2
daf-16	his-17
daf-16	hlh-33
daf-16	cyp-33c1
daf-16	ptr-12
daf-16	ttr-41
daf-16	f44d12.2
daf-16	c29e4.10
daf-16	dlhd-1
daf-16	arrd-11
daf-16	ttr-48
daf-16	y51b9a.9
daf-16	jun-1
daf-16	b0238.13
daf-16	b0238.12
daf-16	wbgene00016875
daf-16	d1086.9
daf-16	poml-2
daf-16	mce-1
daf-16	fbxa-187
daf-16	y71h2am.13
daf-16	dod-3
daf-16	f19c6.4
daf-16	f43h9.4
daf-16	aman-1
daf-16	lys-7
daf-16	scrm-1
daf-16	asp-13
daf-16	f44a2.7
daf-16	zk593.3
daf-16	h03a11.1
daf-16	fbxa-151
daf-16	r03h10.1
daf-16	ttr-23
daf-16	m60.4
daf-16	y4c6b.5
daf-16	tth-1
daf-16	lbp-8
daf-16	lec-4
daf-16	c23g10.6
daf-16	b0286.3
daf-16	k11g9.5
daf-16	k11g12.6
daf-16	f45e12.6
daf-16	f36g9.7
daf-16	glt-5
daf-16	sdz-24
daf-16	r05d8.7
daf-16	f47b8.4
daf-16	pepm-1
daf-16	y38f1a.8
daf-16	f47b8.2
daf-16	y37e11b.7
daf-16	y48a6b.8
daf-16	c54d10.10
daf-16	y51a2a.4
daf-16	ugt-41
daf-16	f53e10.1
daf-16	abf-2
daf-16	abf-1
daf-16	t22f7.4
daf-16	y46g5a.29
daf-16	cyp-34a6
daf-16	y54g2a.11
daf-16	acs-21
daf-16	clec-82
daf-16	klo-1
daf-16	f26g1.2
daf-16	nspa-9
daf-16	f52e10.4
daf-16	f18c5.10
daf-16	b0238.1
daf-16	sto-1
daf-16	gsy-1
daf-16	cyp-13b1
daf-16	ttr-5
daf-16	his-10
daf-16	his-13
daf-16	his-9
daf-16	f13d11.4
daf-16	c32f10.4
daf-16	f35f10.6
daf-16	t22b7.7
daf-16	his-14
daf-16	f21a3.2
daf-16	f23f1.7
daf-16	cex-1
daf-16	h06a10.1
daf-16	ttm-2
daf-16	t03g6.3
daf-16	k10h10.5
daf-16	ttr-44
daf-16	w01a11.1
daf-16	sulp-8
daf-16	ctl-1
daf-16	zk899.1
daf-16	f15g9.1
daf-16	f17b5.1
daf-16	col-183
daf-16	scl-25
daf-16	f57h12.6
daf-16	t23g7.2
daf-16	c17g1.2
daf-16	nas-5
daf-16	cutl-24
daf-16	glb-1
daf-16	f16b4.7
daf-16	f57g8.7
daf-16	c14f11.6
daf-16	t02b5.1
daf-16	y105c5a.8
daf-16	ctl-3
daf-16	tom-1
daf-16	his-32
daf-16	c24b5.4
daf-16	his-26
daf-16	his-27
daf-16	tps-1
daf-16	sams-5
daf-16	math-37
daf-16	c07d8.6
daf-16	slc-17.6
daf-16	oat-1
daf-16	ugt-48
daf-16	f14d7.6
daf-16	ugt-46
daf-16	fbxa-128
daf-16	f49f1.7
daf-16	mul-1
daf-16	c49c8.5
daf-16	drd-50
daf-16	f21d5.3
daf-16	f13b6.2
daf-16	clec-4
daf-16	parg-2
daf-16	c49g7.10
daf-16	y38f2ar.9
daf-16	f32a5.3
daf-16	trap-3
daf-16	fmo-1
daf-16	f25b3.4
daf-16	pho-9
daf-16	e02c12.8
daf-16	clec-210
daf-16	zc416.6
daf-16	nhr-63
daf-16	ndg-4
daf-16	ncx-7
daf-16	ncx-6
daf-16	mtl-2
daf-16	zk1240.4
daf-16	exl-1
daf-16	valv-1
daf-16	y17d7b.2
daf-16	k05f1.10
daf-16	h02f09.3
daf-16	f54c8.7
daf-16	aman-3
daf-16	lec-10
daf-16	hpo-13
daf-16	f13a7.11
daf-16	yars-1
daf-16	nhr-176
daf-16	math-14
daf-16	k11h12.4
daf-16	cdf-1
daf-16	cdd-1
daf-16	c05d12.3
daf-16	ver-2
daf-16	cutl-18
daf-16	ifd-2
daf-16	fbxa-74
daf-16	t05f1.9
daf-16	fitm-2
daf-16	ifd-1
daf-16	ifb-2
daf-16	sru-22
daf-16	cah-3
daf-16	pept-1
daf-16	f28h7.3
daf-16	c26b9.7
daf-16	f39g3.5
daf-16	cgr-1
daf-16	cln-3.1
daf-16	clec-174
daf-16	scav-5
daf-16	wbgene00021742
daf-16	y50d4b.4
daf-16	y50d4b.6
daf-16	hsp-17
daf-16	ppk-2
daf-16	t28b4.4
daf-16	y48e1b.8
daf-16	c18a11.4
daf-16	vars-2
daf-16	ugt-2
daf-16	cah-5
daf-16	t08b1.1
daf-16	y75b8a.24
daf-16	f59b1.8
daf-16	ugt-53
daf-16	y75b8a.39
daf-16	klo-2
daf-16	kqt-2
daf-16	arf-1.1
daf-16	y32f6a.4
daf-16	mec-5
daf-16	nas-20
daf-16	c18d4.8
daf-16	c31h5.6
daf-16	clec-3
daf-16	c34h4.2
daf-16	c27a7.1
daf-16	act-5
daf-16	bre-1
daf-16	m02f4.3
daf-16	txl-1
daf-16	sri-40
daf-16	clec-265
daf-16	aqp-4
daf-16	c32d5.6
daf-16	clec-66
daf-16	f58g6.3
daf-16	c11e4.7
daf-16	m04c3.1
daf-16	cccp-1
daf-16	f09e8.2
daf-16	pbo-1
daf-16	cpt-5
daf-16	f53h8.3
daf-16	obr-1
daf-16	his-62
daf-16	tba-4
daf-16	ins-7
daf-16	e02c12.6
daf-16	zk177.3
daf-16	haf-6
daf-16	cdk-5
daf-16	dod-23
daf-16	clec-51
daf-16	ugt-47
daf-16	flr-4
daf-16	t02b11.4
daf-16	c04g6.5
daf-16	y59h11ar.4
daf-16	zk673.1
daf-16	nmat-1
daf-16	f35e12.9
daf-16	c29f7.1
daf-16	acl-1
daf-16	crn-6
daf-16	t09b4.8
daf-16	ugt-16
daf-16	c06b3.7
daf-16	c06b8.2
daf-16	c25d7.5
daf-16	w02b12.1
daf-16	fbxa-157
daf-16	t24a6.20
daf-16	c28g1.5
daf-16	oac-59
daf-16	pho-8
daf-16	pes-7
daf-16	gst-22
daf-16	f13e6.5
daf-16	acn-1
daf-16	his-54
daf-16	dpyd-1
daf-16	h20e11.3
daf-16	h20e11.2
daf-16	his-52
daf-16	y46d2a.2
daf-16	y34b4a.9
daf-16	y39b6a.1
daf-16	y39a1a.24
daf-16	tes-1
daf-16	ssp-19
daf-16	f07b7.2
daf-16	f07b7.1
daf-16	sdz-6
daf-16	ugt-9
daf-16	f53f1.3
daf-16	c18a11.3
daf-16	vha-3
daf-16	y37d8a.4
daf-16	vha-1
daf-16	y41d4b.18
daf-16	c50f2.7
daf-16	dod-17
daf-16	t04f8.2
daf-16	k10d11.5
daf-16	k08d8.6
daf-16	y71h10b.1
daf-16	f14f9.4
daf-16	zk228.4
daf-16	zk228.3
daf-16	c25d7.16
daf-16	acox-2
daf-16	sgk-1
daf-16	pho-13
daf-16	pho-4
daf-16	nrf-6
daf-16	mig-23
daf-16	f56d2.5
daf-16	t05b11.1
daf-16	y32f6a.5
daf-16	t28d6.3
daf-16	unc-93
daf-16	nhr-143
daf-16	haao-1
daf-16	f25a2.1
daf-16	f58b4.5
daf-16	gln-1
daf-16	rgs-7
daf-16	c14c11.4
daf-16	lbp-3
daf-16	c18e9.5
daf-16	lbp-7
daf-16	t25g12.6
daf-16	aqp-8
daf-16	acd-1
daf-16	delm-2
daf-16	f47d12.6
daf-16	gst-28
daf-16	f42a10.7
daf-16	acbp-3
daf-16	tag-38
daf-16	daf-36
daf-16	ugt-28
daf-16	ugt-26
daf-16	pcp-4
daf-16	aat-6
daf-16	aat-4
daf-16	h20e11.1
daf-16	math-3
daf-16	math-4
daf-16	k09c4.1
daf-16	c35a11.4
daf-16	rft-2
daf-16	f43c1.5
daf-16	t26f2.2
daf-16	zk6.11
daf-16	mth-1
daf-16	y45g12c.1
daf-16	cdr-1
daf-16	y41c4a.11
daf-16	gst-38
daf-16	ads-1
daf-16	m03b6.1
daf-16	his-22
daf-16	his-20
daf-16	gale-1
daf-16	c53b7.2
daf-16	c17h12.6
daf-16	t01c8.3
daf-16	far-6
daf-16	f35e12.5
daf-16	h06h21.8
daf-16	gbh-1
daf-16	srx-58
daf-16	lact-9
daf-16	zc376.2
daf-16	elp-1
daf-16	cpt-6
daf-16	c06c3.4
daf-16	cdr-7
daf-16	irld-35
daf-16	f55b11.1
daf-16	pho-7
daf-16	f36a2.3
daf-16	bas-1
daf-16	dod-24
daf-16	c32h11.9
daf-16	dod-21
daf-16	gly-13
daf-16	inx-17
daf-16	m7.12
daf-16	gly-5
daf-16	inx-15
daf-16	y14h12a.1
daf-16	w02h3.1
daf-16	ugt-29
daf-16	c31h2.4
daf-16	y27f2a.6
daf-16	tmem-135
daf-16	f40f4.7
daf-16	f58g6.7
daf-16	w09b7.1
daf-16	w09b7.2
daf-16	srm-3
daf-16	f11d5.7
daf-16	y39d8a.1
daf-16	c10c5.4
daf-16	c10c5.5
daf-16	e04d5.4
daf-16	ugt-44
daf-16	m05b5.4
daf-16	fbxa-14
daf-16	c49a9.5
daf-16	ptr-6
daf-16	k08d10.10
daf-16	c49a9.2
daf-16	k08f9.1
daf-16	y39a3a.3
daf-16	f53c11.1
daf-16	t24c4.4
daf-16	d1086.5
daf-16	t06a1.5
daf-16	scav-1
daf-16	f55g11.2
daf-16	f55g11.4
daf-16	dod-22
daf-16	f55g11.8
daf-16	mig-17
daf-16	f22e5.1
daf-16	wbgene00022585
daf-16	t05c3.6
daf-16	t05e7.1
daf-16	lys-3
daf-16	zk550.2
daf-16	k05b2.4
daf-16	efn-3
daf-16	alh-13
daf-16	oac-6
daf-16	mbf-1
daf-16	erv-46
daf-16	oac-31
daf-16	ttm-5
daf-16	y105e8a.3
daf-16	f55g1.15
daf-16	c16d9.4
daf-16	f58g6.9
daf-16	fat-7
daf-16	hpo-34
daf-16	t16g1.6
daf-16	f36g9.3
daf-16	clec-232
daf-16	oac-20
daf-16	y47h10a.5
daf-16	hum-8
daf-16	irld-53
daf-16	r10d12.1
daf-16	y58a7a.4
daf-16	c49c3.9
daf-16	pgp-7
daf-16	ced-6
daf-16	clec-10
daf-16	cln-3.3
daf-16	asp-17
daf-16	c40h1.7
daf-16	m01g12.9
daf-16	ent-4
daf-16	his-8
daf-16	d2096.1
daf-16	y71f9b.9
daf-16	math-40
daf-16	y43f8b.9
daf-16	abhd-3.2
daf-16	arrd-7
daf-16	f19c7.2
daf-16	f19c7.4
daf-16	k08c7.1
daf-16	zk105.1
daf-16	cng-1
daf-16	clec-74
daf-16	rft-1
daf-16	erm-1
daf-16	rom-1
daf-16	f54e2.1
daf-16	zk896.5
daf-16	zk896.4
daf-16	c32h11.1
daf-16	c32h11.4
daf-16	c32h11.3
daf-16	nhx-2
daf-16	ina-1
daf-16	clec-204
daf-16	hpd-1
daf-16	c49g7.12
daf-16	zig-7
daf-16	pho-1
daf-16	c05d12.4
daf-16	tre-3
daf-16	btb-21
daf-16	dct-18
daf-16	m79.2
daf-16	srh-70
daf-16	f47h4.2
daf-16	acs-3
daf-16	mrps-10
daf-16	e02h9.3
daf-16	f56h6.9
daf-16	c01f1.4
daf-16	ugt-22
daf-16	lact-6
daf-16	ilys-3
daf-16	nep-9
daf-16	rpl-33
daf-16	zk669.3
daf-16	f55a3.6
daf-16	del-5
daf-16	irld-39
daf-16	ins-26
daf-16	ctsa-1
daf-16	f23f1.6
daf-16	snt-7
daf-16	f08a8.4
daf-16	zc395.5
daf-16	spp-20
daf-16	fbxa-99
daf-16	srx-112
daf-16	pcp-2
daf-16	c33d3.4
daf-16	rpl-41
daf-16	zk666.4
daf-16	c09g12.5
daf-16	cct-3
daf-16	c25h3.10
daf-16	f33h12.1
daf-16	srbc-35
daf-16	c17h12.8
daf-16	coq-1
daf-16	k11h12.3
daf-16	f41c3.7
daf-16	f36g3.2
daf-16	c01g10.9
daf-16	srx-77
daf-16	sri-31
daf-16	e02h4.7
daf-16	c38c3.4
daf-16	c08f11.7
daf-16	f10a3.4
daf-16	f57g4.1
daf-16	f55f3.4
daf-16	r08f11.4
daf-16	c10c6.7
daf-16	t14g8.4
daf-16	fbxc-40
daf-16	y32b12c.1
daf-16	t05a8.10
daf-16	c05c9.7
daf-16	dmsr-11
daf-16	f57g4.11
daf-16	c33g8.2
daf-16	c23h3.11
daf-16	y10g11a.90
daf-16	c48c5.7
daf-16	f31e9.6
daf-16	k10g4.3
daf-16	spp-23
daf-16	fbxa-192
daf-16	smd-1
daf-16	lurp-4
daf-16	c02f4.9
daf-16	c33a12.19
daf-16	f08g5.6
daf-16	fipr-1
daf-16	f58f9.4
daf-16	c10e2.5
daf-16	hmit-1.1
daf-16	y102a5c.36
daf-16	f08f1.16
daf-16	ugt-30
daf-16	fbxb-40
daf-16	f08f1.14
daf-16	w02f12.2
daf-16	fbxa-72
daf-16	c10e2.4
daf-16	c10e2.1
daf-16	f12e12.1
daf-16	f22f1.2
daf-16	ckr-2
daf-16	y37a1a.2
daf-16	cyp-34a2
daf-16	r03h10.6
daf-16	y92c3a.9
daf-16	f37c12.22
daf-16	t26h5.9
daf-16	y54g2a.36
daf-16	srr-6
daf-16	y110a2al.3
daf-16	dot-1.2
daf-16	f55b12.10
daf-16	c17e4.20
daf-16	c17e4.2
daf-16	f56d6.8
daf-16	ent-6
daf-16	cls-3
daf-16	h32k16.2
daf-16	srx-14
daf-16	k06c4.19
daf-16	t05b9.3
daf-16	fbxa-162
daf-16	c38h2.3
daf-16	dct-8
daf-16	zc84.7
daf-16	csq-1
daf-16	prk-2
daf-16	nep-3
daf-16	srh-71
daf-16	c06e2.1
daf-16	b0272.4
daf-16	swt-3
daf-16	zk355.8
daf-16	f59c12.4
daf-16	ser-4
daf-16	k06c4.21
daf-16	k08d8.4
daf-16	clec-75
daf-16	col-42
daf-16	y42a5a.3
daf-16	f43g6.16
daf-16	pqn-73
daf-16	sri-43
daf-16	y57a10b.8
daf-16	w01c9.2
daf-16	b0284.1
daf-16	acs-7
daf-16	c17c3.5
daf-16	h01g02.1
daf-16	col-124
daf-16	c50f7.5
daf-16	f36f2.2
daf-16	lipl-2
daf-16	f20g2.5
daf-16	b0348.5
daf-16	f46c5.1
daf-16	grd-5
daf-16	grd-3
daf-16	irg-3
daf-16	c49g7.6
daf-16	irg-2
daf-16	c15h9.9
daf-16	r193.2
daf-16	zk1193.4
daf-16	f28b4.3
daf-16	f25e2.2
daf-16	gba-4
daf-16	papl-1
daf-16	c18h9.6
daf-16	f55h12.2
daf-16	k12h4.7
daf-16	k09c6.9
daf-16	cyp-35a3
daf-16	k09d9.1
daf-16	fip-5
daf-16	y54g2a.3
daf-16	ilys-5
daf-16	drd-1
daf-16	ugt-31
daf-16	w03d8.8
daf-16	zk121.2
daf-16	asp-8
daf-16	y82e9bl.18
daf-16	f56c9.7
daf-16	asp-2
daf-16	y38e10a.14
daf-16	pgp-12
daf-16	pud-2.1
daf-16	f57f4.4
daf-16	drd-2
daf-16	f49c12.7
daf-16	r09h10.5
daf-16	scl-2
daf-16	y16b4a.2
daf-16	t04a6.1
daf-16	asp-1
daf-16	f35f10.4
daf-16	c27b7.9
daf-16	c49f5.7
daf-16	f13d12.6
daf-16	fasn-1
daf-16	k08d8.3
daf-16	lin-48
daf-16	t25c12.3
daf-16	acox-1
daf-16	col-96
daf-16	gsnl-1
daf-16	pho-11
daf-16	y53g8ar.7
daf-16	srp-1
daf-16	f26a3.4
daf-16	f42a10.6
daf-16	acp-6
daf-16	spp-18
daf-16	cpr-5
daf-16	cpr-4
daf-16	f55b11.3
daf-16	f17c11.6
daf-16	t12b3.2
daf-16	k10c2.1
daf-16	vap-1
daf-16	ugt-64
daf-16	lys-6
daf-16	ugt-43
daf-16	y12a6a.1
daf-16	y71h2b.4
daf-16	c36c5.5
daf-16	cpg-9
daf-16	pud-4
daf-16	lys-4
daf-16	t01d3.6
daf-16	clec-173
daf-16	t05e12.3
daf-16	r11d1.3
daf-16	btb-14
daf-16	f39e9.1
daf-16	y43f8b.1
daf-16	tsp-10
daf-16	lys-2
daf-16	best-1
daf-16	t23f2.2
daf-16	c55b7.10
daf-16	fmo-2
daf-16	w02d7.11
daf-16	w08a12.4
daf-16	obr-2
daf-16	c07e3.3
daf-16	w03d2.6
daf-16	y43c5a.3
daf-16	arrd-4
daf-16	y39g8b.7
daf-16	cyp-33d1
daf-16	wht-1
daf-16	m02d8.6
daf-16	y73f4a.2
daf-16	tsp-1
daf-16	c29f7.2
daf-16	chil-28
daf-16	sek-6
daf-16	f59c6.14
daf-16	w03f9.4
daf-16	slc-36.5
daf-16	t02e9.5
daf-16	cyp-37b1
daf-16	r05h10.1
daf-16	c44h9.7
daf-16	ins-22
daf-16	f57b10.9
daf-16	ttr-50
daf-16	t19c9.8
daf-16	f23g4.1
daf-16	k02e7.7
daf-16	c54f6.15
daf-16	srp-3
daf-16	y47d7a.15
daf-16	f17e9.2
daf-16	myo-3
daf-16	gfi-1
daf-16	c03g6.5
daf-16	fbxa-6
daf-16	cpr-2
daf-16	kgb-2
daf-16	y34f4.4
daf-16	scrm-4
daf-16	dgk-2
daf-16	y47h10a.3
daf-16	myo-2
daf-16	t07g12.5
daf-16	zip-8
daf-16	cri-1
daf-16	f14h12.8
daf-16	c03b1.13
daf-16	dct-3
daf-16	rnh-1.3
daf-16	c41h7.2
daf-16	aqp-1
daf-16	ugt-40
daf-16	dao-6
daf-16	c03g6.17
daf-16	btb-16
daf-16	che-10
daf-16	gln-3
daf-16	ist-1
daf-16	snf-1
daf-16	t25g3.4
daf-16	mdh-1
daf-16	y37e11b.5
daf-16	hpo-28
daf-16	clec-52
daf-16	srbc-76
daf-16	clec-60
daf-16	lys-5
daf-16	k02e7.6
daf-16	f01d5.1
daf-16	dod-19
daf-16	f23f12.12
daf-16	math-41
daf-16	catp-3
daf-16	c08f11.13
daf-16	lys-10
daf-16	y45f10d.6
daf-16	gei-7
daf-16	c23g10.11
daf-16	nhr-68
daf-16	f53a9.8
daf-16	lpd-2
daf-16	chs-1
daf-16	ppw-2
daf-16	pud-2.2
daf-16	col-95
daf-16	ech-9
daf-16	f49h12.5
daf-16	k11g9.2
daf-16	dsc-4
daf-16	y46g5a.20
daf-16	ctsa-2
daf-16	clec-186
daf-16	dhs-31
daf-16	rme-2
daf-16	t24d1.3
daf-16	ttr-18
daf-16	mei-2
daf-16	col-73
daf-16	ugt-14
daf-16	tag-243
daf-16	f45e1.4
daf-16	ttr-47
daf-16	nlp-21
daf-16	h09f14.1
daf-16	kpc-1
daf-16	unc-13
daf-16	emre-1
daf-16	y45g5am.6
daf-16	bgal-1
daf-16	zc412.3
daf-16	f31d4.8
daf-16	eol-1
daf-16	tpra-1
daf-16	math-38
daf-16	lbp-1
daf-16	fbxb-119
daf-16	gbh-2
daf-16	r13h4.2
daf-16	y69e1a.5
daf-16	swm-1
daf-16	c34d1.4
daf-16	pept-2
daf-16	spin-1
daf-16	c33e10.1
daf-16	c33a12.4
daf-16	t16g1.4
daf-16	f41e7.7
daf-16	f59e11.5
daf-16	lec-5
daf-16	ttr-17
daf-16	f14d7.7
daf-16	y43b11ar.3
daf-16	f52g2.3
daf-16	dhs-14
daf-16	t16h12.9
daf-16	t08b2.4
daf-16	f10f2.2
daf-16	tnt-4
daf-16	haf-7
daf-16	flp-21
daf-16	acs-14
daf-16	ins-24
daf-16	pqm-96
daf-16	glo-3
daf-16	y54e5a.5
daf-16	c15h9.11
daf-16	t20g5.8
daf-16	trpa-2
daf-16	ttr-29
daf-16	cyp-34a4
daf-16	glc-1
daf-16	t16g1.7
daf-16	f17c11.13
daf-16	acl-7
daf-16	plep-1
daf-16	gtl-1
daf-16	nhr-206
daf-16	c17c3.9
daf-16	clec-231
daf-16	cyp-35a4
daf-16	zk792.1
daf-16	f22e5.2
daf-16	b0416.2
daf-16	ugt-3
daf-16	t27a8.5
daf-16	math-39
daf-16	elo-3
daf-16	snpc-1.3
daf-16	f42a9.6
daf-16	f55g1.7
daf-16	nhr-187
daf-16	f46b3.9
daf-16	f44e5.4_42
daf-16	t27e4.2_92
daf-16	ech-7
daf-16	c52d10.3
daf-16	t27e4.8_92
daf-16	c52d10.1
daf-16	fbxa-82
daf-16	t27e4.9_102
daf-16	cyp-25a1
daf-16	lipl-5
daf-16	lrp-2
daf-16	y43f8b.7
daf-16	y54g11a.5b
daf-16	f44e5.5_42
daf-16	c23h4.7
daf-16	clec-23
daf-16	ugt-6
daf-16	t08d2.8
daf-16	c29f9.3
daf-16	y73b6bl.36
daf-16	str-118
daf-16	t25g12.8
daf-16	c17h1.1
daf-16	str-190
daf-16	irld-17
daf-16	t22f3.10
daf-16	f16b12.5
daf-16	f07h5.13
daf-16	gst-5
daf-16	srt-14
daf-16	sri-63
daf-16	cyp-33e1
daf-16	y70g10a.3
daf-16	srz-61
daf-16	spp-17
daf-16	c18a11.6
daf-16	c37a5.7
daf-16	c17c3.18_2
daf-16	cyp-25a5
daf-16	srh-51
daf-16	nhr-257
daf-16	t24c2.5
daf-16	zk105.5
daf-16	frpr-11
daf-16	t02e1.4
daf-16	c47d12.5
daf-16	t25d10.4
daf-16	f42g2.5
daf-16	c29f9.14
daf-16	scl-11
daf-16	ref-2
daf-16	cytb-5.1
daf-16	y37h2c.1
daf-16	zk265.7
daf-16	cyp-34a10
daf-16	m04d8.5
daf-16	srxa-4
daf-16	f41c6.6
daf-16	c06e2.2
daf-16	y82e9br.17
daf-16	gmeb-1
daf-16	sru-18
daf-16	r10e4.9
daf-16	t25d10.1
daf-16	ugt-5
daf-16	y56a3a.6
daf-16	k03b4.6
daf-16	sru-40
daf-16	eif-3.g
daf-16	c09h10.5
daf-16	sqv-6
daf-16	ilys-6
daf-16	y54e10a.10
daf-16	c17g10.2
daf-16	rps-26
daf-16	rpl-39
daf-16	rps-28
daf-16	f55h2.5
daf-16	f55a11.8
daf-16	abce-1
daf-16	ndc-80
daf-16	mesp-1
daf-16	ugt-63
daf-16	cacn-1
daf-16	ubq-2
daf-16	zhit-3
daf-16	madf-3
daf-16	daz-1
daf-16	nep-22
daf-16	y73b6bl.23
daf-16	f49c12.12
daf-16	y71h2am.3
daf-16	b0524.6
daf-16	b0336.3
daf-16	asp-10
daf-16	h05c05.1
daf-16	tofu-6
daf-16	c05d9.8
daf-16	t28d6.6
daf-16	cpr-8
daf-16	f54d7.7
daf-16	cec-9
daf-16	rps-19
daf-16	tufm-2
daf-16	t07a9.8
daf-16	prp-38
daf-16	c53a5.6
daf-16	zk370.8
daf-16	hrg-2
daf-16	f42a10.5
daf-16	nhr-274
daf-16	galt-1
daf-16	srh-237
daf-16	y42g9a.5
daf-16	snx-3
daf-16	rab-18
daf-16	f40f8.5
daf-16	alkb-8
daf-16	zc308.4
daf-16	nep-7
daf-16	f56h6.3
daf-16	w06e11.1
daf-16	t01c3.3
daf-16	set-32
daf-16	tofu-2
daf-16	pinn-1
daf-16	vha-6
daf-16	y71f9b.6
daf-16	r07e5.11
daf-16	srw-70
daf-16	r08d7.1
daf-16	y54e10br.2
daf-16	y57a10a.29
daf-16	f46a9.2
daf-16	mrpl-20
daf-16	acl-11
daf-16	y39b6a.33
daf-16	mrpl-18
daf-16	t25g3.1
daf-16	lmtr-5
daf-16	iars-1
daf-16	mrps-14
daf-16	c25d7.10
daf-16	f23h11.5
daf-16	him-10
daf-16	asp-12
daf-16	dlc-6
daf-16	k12h6.2
daf-16	rpl-29
daf-16	pop-1
daf-16	r08d7.5
daf-16	nhr-173
daf-16	mrps-26
daf-16	y55f3bl.2
daf-16	acp-2
daf-16	emb-1
daf-16	bre-5
daf-16	y54g11a.2
daf-16	ugt-12
daf-16	syx-4
daf-16	grsp-4
daf-16	c09b8.3
daf-16	y32b12b.2
daf-16	y54e10br.3
daf-16	hoe-1
daf-16	mrt-2
daf-16	snx-13
daf-16	otub-1
daf-16	vps-16
daf-16	rpl-20
daf-16	f54c9.9
daf-16	f44e2.8
daf-16	y54e10a.12
daf-16	f53f8.5
daf-16	w07g4.3
daf-16	y39g10ar.8
daf-16	mecr-1
daf-16	c16c10.2
daf-16	r05h10.3
daf-16	y23h5b.6
daf-16	f59a2.2
daf-16	xpd-1
daf-16	r07b7.2
daf-16	dnj-18
daf-16	mrpl-35
daf-16	abcf-3
daf-16	rps-5
daf-16	mel-46
daf-16	f07c3.9
daf-16	eif-3.h
daf-16	mct-5
daf-16	lsy-13
daf-16	h06i04.1
daf-16	t23g11.4
daf-16	f32e10.5
daf-16	w01d2.1
daf-16	y54h5a.1
daf-16	pik-1
daf-16	t23g11.7
daf-16	math-18
daf-16	c35e7.11
daf-16	y50d4a.1
daf-16	y57g11a.5
daf-16	phb-1
daf-16	f45h10.3
daf-16	f53f1.2
daf-16	y39a3cl.3
daf-16	f58b3.7
daf-16	y48g1c.1
daf-16	lin-37
daf-16	sre-48
daf-16	cdc-48.3
daf-16	y50e8a.14
daf-16	hpo-29
daf-16	mdt-8
daf-16	rpl-32
daf-16	y37e11b.3
daf-16	nol-5
daf-16	c16c10.1
daf-16	ced-3
daf-16	snap-29
daf-16	prmt-1
daf-16	mrpl-16
daf-16	y48g10a.3
daf-16	y49f6c.8
daf-16	adsl-1
daf-16	srh-177
daf-16	msra-1
daf-16	c35a5.8
daf-16	epg-3
daf-16	t16g12.3
daf-16	zk673.11
daf-16	y111b2a.2
daf-16	emo-1
daf-16	d2030.3
daf-16	cec-7
daf-16	lab-1
daf-16	fbxa-123
daf-16	y67d2.7
daf-16	y50f7a.2
daf-16	f14d2.7
daf-16	cyn-12
daf-16	sru-36
daf-16	k04c2.3
daf-16	f02e11.4
daf-16	fbxa-30
daf-16	cgt-1
daf-16	nhr-31
daf-16	arrd-17
daf-16	hlh-11
daf-16	glb-25
daf-16	fozi-1
daf-16	math-26
daf-16	b0507.6
daf-16	ubc-21
daf-16	h25k10.1
daf-16	col-98
daf-16	f54d10.3
daf-16	cutl-15
daf-16	sdz-8
daf-16	f58h1.2
daf-16	f35h10.3
daf-16	nac-1
daf-16	y69h2.10
daf-16	ugt-23
daf-16	cpg-7
daf-16	suro-1
daf-16	k03h1.5
daf-16	f02c12.1
daf-16	y2h9a.4
daf-16	t28f4.6
daf-16	nas-1
daf-16	idhg-2
daf-16	grd-10
daf-16	t14a8.2
daf-16	nhr-107
daf-16	t19d12.3
daf-16	gpx-6
daf-16	c44c10.3
daf-16	y20c6a.1
daf-16	fbxa-29
daf-16	oac-37
daf-16	k05f1.1
daf-16	y4c6b.2
daf-16	c04f12.8
daf-16	f16g10.15
daf-16	w01f3.2
daf-16	col-109
daf-16	gcy-6
daf-16	alh-5
daf-16	pqn-26
daf-16	y4c6b.7
daf-16	gcy-29
daf-16	w03g1.5
daf-16	phat-4
daf-16	gstk-2
daf-16	f46c5.7
daf-16	nhr-53
daf-16	grsp-2
daf-16	t09b9.3
daf-16	f16b4.5
daf-16	y55d5a.1
daf-16	f45e1.5
daf-16	srsx-19
daf-16	bcmo-2
daf-16	c05d12.2
daf-16	gst-10
daf-16	dpy-5
daf-16	f59b10.6
daf-16	c46e1.3
daf-16	t26h5.8
daf-16	phg-1
daf-16	c18b2.5
daf-16	f41e7.2
daf-16	c27a7.2
daf-16	k02e10.6
daf-16	c32d5.7
daf-16	zc196.1
daf-16	y52b11a.4
daf-16	c55a6.6
daf-16	math-35
daf-16	f56h11.2
daf-16	h04m03.12
daf-16	f40f9.10
daf-16	y6e2a.7
daf-16	y116a8c.3
daf-16	zc581.9
daf-16	f26g1.5
daf-16	zc15.10
daf-16	unc-8
daf-16	y38c1aa.6
daf-16	fbxa-69
daf-16	w01b11.6
daf-16	f13b12.3
daf-16	y102a11a.2
daf-16	zip-5
daf-16	t19e7.6
daf-16	pef-1
daf-16	t22b11.3
daf-16	frm-9
daf-16	ctl-2
daf-16	wago-2
daf-16	set-19
daf-16	k12h6.4
daf-16	w02f12.8
daf-16	c28a5.6
daf-16	k07a1.13
daf-16	c44h9.4
daf-16	zk1251.3
daf-16	r07e3.4
daf-16	c38c10.3
daf-16	f43e2.6
daf-16	c09b9.7
daf-16	chil-23
daf-16	zk909.6
daf-16	y38f1a.1
daf-16	c18h7.4
daf-16	c14a6.7
daf-16	math-24
daf-16	c44c10.11
[truncated: 125,481 more rows]
