# Supplementary material for: Gene regulatory network inference in long-lived C. elegans reveals modular properties that are predictive of novel aging genes
Source: iScience. 2021 Dec 20;25(1):103663. doi: 10.1016/j.isci.2021.103663 (PMC8753122; doi:10.1016/j.isci.2021.103663)
Supplement: Table S6. Final three selected networks, related to Figures 1, S3, and S4 [file mmc5.xlsx]

## Sheet: TableS6a_max_AUFE_GRN
regulator	target
ttr-5	e04f6.9
idha-1	f01g4.6
asb-2	aldo-1
cco-2	f26e4.6
ttr-5	abf-2
ucr-1	f32d1.5
scl-20	nlp-39
nuo-6	c18e9.4
agmo-1	wrt-4
agmo-1	f33a8.7
nuo-6	asg-2
agmo-1	r12e2.14
ttr-5	zk930.2
ttr-5	c25e10.8
sod-2	pat-6
zyx-1	pqn-22
abu-11	r03c1.1
abu-11	col-161
ech-6	hphd-1
nhx-2	t08b1.1
nhr-76	y105c5b.15
ech-6	f54d5.12
ttr-5	far-3
abu-11	f35b3.4
nol-5	y48b6a.1
nol-5	y48a6b.3
ule-2	ule-4
ndk-1	fkb-2
ule-4	ule-2
abu-11	f41e6.11
scl-20	c54c8.12
gpd-2	gpd-3
ech-6	t07d3.9
pghm-1	egl-21
scl-20	h39e23.3
hpl-2	nsun-4
argk-1	cth-1
let-363	lpd-3
r05d3.3	k11d9.5
ech-6	folt-2
ech-6	hach-1
elo-2	elo-5
hpl-2	zk84.1
r05d3.3	anr-2
hpl-2	sqt-3
gpd-3	gpd-2
hpl-2	mrpl-2
hpl-2	ergo-1
hpl-2	zk180.6
pat-10	gsnl-1
c16a3.4	b0511.6
r05d3.3	t28c6.11
egl-8	plc-1
kat-1	dhs-25
nhr-182	pqn-35
vha-6	r09h10.5
repo-1	col-184
hpl-2	grl-16
r05d3.3	f56d12.10
r05d3.3	c56e6.7
elo-5	elo-2
ceh-23	col-38
hpl-2	ent-1
npp-2	syf-1
ceh-62	c07e3.3
hpl-2	sym-1
r05d3.3	21ur-11797
hpl-2	col-65
unc-62	r102.5
cth-1	argk-1
c16a3.4	lpd-7
hpl-2	aagr-4
c01f6.9	y57e12am.1
sbt-1	y54g2a.32
hpl-2	dpy-13
sma-9	pqe-1
hpl-2	umps-1
c34b4.2	c34b4.4
qars-1	abcf-3
hpl-2	t06a4.1
hpl-2	col-77
hpl-2	noah-2
r05d3.3	zk637.12
snpc-4	y49e10.10
atf-7	ttr-45
cebp-1	r102.5
hpl-2	ram-2
c16a3.4	dohh-1
lin-3	r12h7.4
hpl-2	f53f1.4
unc-13	f54g2.1
nhr-63	nhr-50
lys-8	y49e10.16
snpc-4	c34f11.5
r05d3.3	y73b6bl.275
hpl-2	zag-1
hpl-2	f08h9.2
hpl-2	y38f2ar.3
hpl-2	cor-1
hpl-2	natc-1
hpl-2	zk418.9
hpl-2	vm106r.1
hpl-2	gap-2
athp-1	col-71
nhr-80	y53c10a.5
lys-8	y7a5a.1
nhr-50	nhr-63
nhr-80	f59d8.3
nhr-80	t27a10.8
hpl-2	ptr-16
hpl-2	afd-1
c16a3.4	jc8.2
cebp-1	f40b5.2
hpl-2	cogc-8
nhr-80	spp-16
hpl-2	c15a11.2
let-363	r06f6.8
drr-1	dpm-3
hpl-2	y48g1c.1
cebp-1	ubc-3
ire-1	svh-2
cebp-1	tbc-1
hpl-2	myo-2
cebp-1	fbxa-24
xnd-1	mei-2
hpl-2	c37a2.7
cebp-1	f08g2.4
nhr-80	y54g2a.7
b0261.1	c27a2.12
snpc-4	y54f10am.6
hpl-2	mrpl-40
snpc-4	t23g11.1
nhr-80	tre-1
cebp-1	y56a3a.33
hpl-2	rpl-4
snpc-4	decr-1.2
cebp-1	unc-108
cebp-1	c18f10.7
nhr-80	zk1240.3
hpl-2	nhr-25
nhr-80	zk6.8
b0261.1	f33d11.8
efl-1	y56a3a.22
nhr-80	sid-1
dpl-1	nop-1
nhr-80	clec-48
rps-11	rpl-12
asb-2	sdhb-1
atp-4	f29b9.11
agmo-1	t19c3.2
ule-5	y62h9a.5
nuo-6	c33a12.1
agmo-1	r02e4.3
ttr-5	lys-7
nuo-1	f02a9.4
unc-52	t21b6.3
ule-5	clec-222
mars-1	abce-1
ndk-1	ncap-1
abu-11	col-91
qars-1	c05d11.1
alg-2	dbn-1
abu-11	abu-8
tbx-34	y43f8c.9
nol-1	rha-2
r05d3.3	f31c3.14
ccr-4	shn-1
pghm-1	t02b11.3
ttr-5	f20a1.6
r05d3.3	anr-39
rpl-23	eef-1b.2
c16a3.4	t23d8.3
arl-8	rap-1
bec-1	abhd-5.2
r05d3.3	t25f10.1
c16a3.4	rrbs-1
hpl-2	pqn-63
ech-6	kat-1
r05d3.3	zk593.11
hpl-2	cyn-1
c16a3.4	ngp-1
hpl-2	tin-9.2
gsa-1	y53f4b.21
r05d3.3	t04c12.17
zim-3	col-42
hpl-2	m153.1
hpl-2	col-48
hpl-2	mig-1
hpl-2	c56c10.4
hpl-2	set-29
dod-24	clec-3
spl-1	acl-6
hpl-2	y48a6c.4
nhr-80	y6g8.2
athp-1	c26b2.8
hpl-2	cdc-48.2
efl-1	t24b8.3
hpl-2	c39h7.1
nhr-182	syd-1
cebp-1	siah-1
let-607	pept-1
xnd-1	deps-1
b0261.1	f11a10.7
daf-16	cgef-1
dpl-1	cdt-1
let-607	t14g8.3
cebp-1	lem-4
dpl-1	hpo-32
daf-16	nhr-25
nhr-80	cyp-33c4
lpd-5	zk809.3
atp-2	atp-3
atp-3	lev-11
cco-2	f29c4.2
asb-2	f46h5.3
inx-8	sra-14
ttr-5	pho-14
agmo-1	k02e11.10
agmo-1	lon-3
agmo-1	f15b9.8
atp-5	f45h10.2
egl-30	m01d7.11
abu-11	abu-15
ttr-5	pvf-1
asg-2	ucr-11
acs-20	f11e6.8
ttr-5	f47g3.4
pat-6	c29f5.1
lpr-5	cdh-10
nuo-2	f17a9.4
pnk-1	y4c6b.5
ech-6	gst-13
eat-6	sca-1
nol-5	y23h5b.6
inx-14	t02e1.6
ttr-5	k07c11.3
r05d3.3	f25h2.16
r05d3.3	f42a9.9
hpl-2	alg-2
hpl-2	lpr-3
dhhc-3	dpt-1
ule-2	c09d4.2
hpl-2	ile-1
hpl-2	t06a4.3
lin-3	t10b11.8
lin-3	c17g10.13
zim-3	col-139
hmg-1.1	y113g7a.15
repo-1	col-106
hpl-2	hlh-1
sesn-1	nas-11
hpl-2	pas-1
lin-3	mec-6
unc-83	spv-1
lin-3	c36e6.2
ule-2	sdz-27
hpl-2	b0198.3
r05d3.3	npr-14
hpl-2	eat-16
hpl-2	wrt-9
r05d3.3	21ur-8658
hpl-2	lam-1
itr-1	t08g11.1
hpl-2	cyc-1
lin-40	k08d12.6
hpl-2	y47d3b.1
rict-1	abt-2
pha-4	vit-2
rbr-2	dpy-28
hpl-2	let-630
hpl-2	pqn-54
b0261.1	f57b10.5
nhr-5	ptr-17
snpc-4	rnh-1.1
unc-130	bub-1
hpl-2	lmn-1
f52b5.7	unc-62
nhr-80	tmem-135
nhr-80	b0395.3
efl-1	c14c11.7
cebp-1	ari-1
hpl-2	mig-14
cebp-1	zc443.4
nhr-48	cpg-2
ceh-13	fat-1
cebp-1	uda-1
cebp-1	lin-24
hpl-2	cut-2
nhr-80	f09g2.1
nhr-80	cyp-33c3
dpl-1	f30f8.1
hpl-2	c54g4.2
ril-1	f36a2.7
atp-4	f44e5.1
rps-12	rps-16
agmo-1	h10e21.4
agmo-1	r02f11.1
agmo-1	grl-7
dld-1	clik-1
asb-2	ucr-2.1
ule-5	y37d8a.19
ule-3	w02d9.6
nuo-1	tric-1b.1
abu-11	y47d7a.13
abu-11	col-162
tbx-34	c27d6.3
gsa-1	sec-24.2
ddl-2	sydn-1
tbx-34	y43f8c.5
zk1320.3	f46g10.1
tbx-34	c41g7.6
c16a3.4	y54e10br.4
hpl-2	t28d6.4
ubh-4	fars-1
hpl-2	pdi-1
r05d3.3	hasp-2
fos-1	unc-57
unc-32	c42c1.11
goa-1	ppk-1
zk1067.2	ubr-1
y56a3a.18	y53c12b.2
c16a3.4	c16a3.6
sbt-1	f20a1.1
hpl-2	npp-16
mes-1	k07c11.4
hpl-2	rga-2
nhr-182	rpn-2
efl-1	cdkr-3
r05d3.3	k11c4.8
bcl-11	gld-2
b0310.2	y67a10a.9
hpl-2	mltn-3
f52b5.7	din-1
hpl-2	mrps-35
hlh-1	acdh-5
atf-7	dgat-2
efl-1	rfc-3
xnd-1	era-1
hpl-2	w08e12.7
let-607	zc416.6
atf-7	f40b5.2
cebp-1	snap-1
cebp-1	f22d6.2
nhr-80	vps-39
repo-1	col-19
pha-4	r02f2.1
cebp-1	mek-1
let-607	mars-1
lin-40	pes-23
snpc-4	h32c10.1
hpl-2	unc-82
dpff-1	f19b2.5
hpl-2	y73f8a.27
dpl-1	cep-1
athp-1	t23g11.1
inx-8	skpo-1
nuo-1	test-1
lpd-5	moma-1
ule-5	nas-20
ttr-5	cyp-35b1
mrpl-12	mrpl-54
c01f6.9	f59f4.2
nol-5	rpoa-2
nol-5	k07h8.10
tbx-34	y54e2a.7
ttr-5	f21c10.11
clec-186	dct-17
bec-1	f17c11.11
hpl-2	y48g8al.12
tbx-34	zk795.2
fat-4	zc155.4
zk1320.3	lys-8
zk1320.3	clec-186
c01f6.9	dylt-1
prdx-3	marb-1
ech-6	clec-43
r05d3.3	21ur-14330
egl-8	plc-3
pnk-1	tre-4
aps-1	t09b4.4
ttr-5	pals-26
r05d3.3	anmt-1
let-526	dpy-21
hpl-2	hil-2
lin-65	thoc-1
r05d3.3	f59b8.5
maoc-1	y48a6b.9
r05d3.3	t01c8.10
cul-1	c17h11.6
hpl-2	nuo-5
efl-1	dpy-11
zk1067.2	f10g7.10
bec-1	acl-14
pha-4	c53b7.3
hpl-2	phb-1
efl-1	rpl-11.1
nnt-1	f25e2.3
efl-1	w03g9.2
r05d3.3	c32d5.18
hpl-2	tag-273
hpl-2	f07h5.8
cebp-1	y60a3a.8
ztf-16	rsa-1
htp-3	eeed8.14
nhr-80	pbo-4
unc-130	aspm-1
cebp-1	paf-2
unc-130	hcp-1
athp-1	vab-1
lin-40	cav-2
ztf-26	acdh-1
nhr-80	ugt-44
hpl-2	b0272.3
f49e8.2	c37a2.7
cebp-1	pitr-1
nhr-80	slc-17.6
snpc-4	tyms-1
dpl-1	pros-1
f49e8.2	y73f8a.27
cco-2	t02h6.11
ucr-1	gas-1
mdh-2	idha-1
inx-8	f54f7.2
ule-3	zk813.7
agmo-1	bed-3
inx-8	t04g9.7
nuo-2	acdh-3
sca-1	eat-6
unc-52	dpyd-1
abu-11	c02e7.7
agmo-1	e01g6.1
col-93	col-20
klo-1	f14e5.1
gcy-28	r08e3.1
tbx-34	msp-10
cth-2	acs-1
scl-20	f45e10.2
argk-1	f59b1.8
c34d10.2	k10b3.5
hpl-2	mig-6
tbx-34	cyc-2.2
wdr-23	h40l08.2
hpl-2	col-89
spr-4	mrck-1
r05d3.3	y24d9a.11
c01f6.9	c33f10.14
hpl-2	c18b2.3
npp-2	npp-1
mtch-1	c46c2.2
tes-1	c15h11.16
vit-1	clec-204
nhr-18	nhr-103
athp-1	c15c6.2
unc-51	r06c1.6
r05d3.3	c28g1.11
hpl-2	col-110
unc-62	tts-1
f49e8.2	msp-57
hpl-2	cgef-1
rad-26	obr-4
hpl-2	e01g4.6
hpl-2	stt-3
snpc-4	y106g6g.1
atf-7	fat-2
cebp-1	vps-32.1
snpc-4	y69a2ar.19
nhr-80	kqt-3
snpc-4	y71g12b.23
cebp-1	t28b11.1
snpc-4	y47h9b.2
cebp-1	crn-4
athp-1	cct-2
dpl-1	lin-9
daf-16	lin-26
mes-4	cut-2
nhr-80	y66h1a.5
cebp-1	d2096.7
snpc-4	y71g12b.17
atp-2	h28o16.1
let-630	zk550.3
gas-1	ucr-1
acn-1	c25f6.7
gas-1	f59c6.5
abu-11	t06e4.14
ndk-1	rpl-25.1
ztf-28	ttr-51
sod-2	y61a9la.11
ttr-5	zk563.7
nuo-2	w03a5.2
wht-8	c01g10.1
atad-3	clu-1
nol-1	y54e10a.10
egl-30	unc-132
cth-2	t01b11.2
mrpl-2	f33e2.5
tbx-34	nspd-9
sem-2	r07b1.9
tbx-34	y45f10b.3
nars-1	c44e4.4
daf-2	rbc-1
dnj-21	hint-1
rha-2	elpc-1
scrm-8	f58a6.5
mecr-1	sars-2
hpl-2	unc-49
wip-1	w04b5.3
acs-20	sulp-3
r05d3.3	f57a8.9
c16a3.4	c24h12.4
aps-3	taf-7.2
kat-1	ivd-1
let-363	mrp-1
arl-8	rab-7
r05d3.3	anr-6
dpy-22	let-19
sbt-1	nlp-18
nhr-182	rpt-1
hpl-2	lin-26
hpl-2	rpl-14
eea-1	xnp-1
snpc-4	rpn-8
nhr-80	nhr-55
zim-3	c16b8.3
hpl-2	exp-2
htp-3	c16c8.16
nhr-48	mex-6
hpl-2	y41d4a.6
hpl-2	clec-119
cebp-1	f36d4.5
snpc-4	m70.1
lin-40	col-19
lin-40	col-119
daf-16	zc190.4
cebp-1	c33a12.4
xnd-1	pos-1
cebp-1	emre-1
dpl-1	cpf-1
nhr-80	cyp-33c5
cebp-1	disl-2
unc-130	orc-1
dpl-1	hpo-9
efl-1	h35b03.2
let-607	f28c10.3
rps-11	rps-7
rps-11	rps-1
nuo-1	t20h4.5
cco-2	y82e9br.3
agmo-1	col-58
gas-1	emb-9
nol-5	m28.5
phb-1	tin-9.1
atp-4	f54a3.5
lpr-5	cdh-7
tbx-34	f52f12.5
cpn-3	mpc-2
tbx-34	c32e8.4
wip-1	lin-1
r05d3.3	t27a10.8
spl-1	pes-9
vha-6	t25c12.3
pbs-5	rsp-8
argk-1	clec-258
asg-2	asg-1
unc-51	dyn-1
ule-2	k09a9.8
hpl-2	cdl-1
sop-2	pqn-59
saeg-1	eri-12
hpl-2	col-186
adr-1	dpy-27
aps-1	linc-15
gst-10	cbl-1
daf-28	ins-30
set-2	ulp-1
r05d3.3	anr-3
nhr-119	h05c05.1
unc-51	camt-1
r05d3.3	him-19
lin-3	w06a7.4
tin-44	c31h2.4
sel-5	sli-1
sptl-1	nmrk-1
atf-7	spp-14
ubxn-1	scm-1
lin-3	r12b2.8
vab-15	wrt-1
nhr-18	atg-16.2
eat-6	acs-5
spl-1	y43f8c.13
htp-3	c16c8.4
ztf-26	col-39
f16b12.6	sumv-1
snpc-4	r09b3.2
lin-3	c48e7.6
mxl-3	srh-2
hpl-2	f17e9.5
unc-130	dut-1
nhr-80	col-119
hpl-2	t07c4.3
efl-1	fnta-1
xnd-1	mex-1
cebp-1	mat-1
cebp-1	t13c5.6
f55b11.4	f59c6.18
ceh-79	y37e3.11
cebp-1	c09e9.1
hpl-2	t23f6.3
nhr-80	t20f10.2
rpl-7	rpl-25.2
nuo-6	nuo-2
atp-2	act-3
ule-3	y62h9a.3
agmo-1	rol-6
let-630	mrps-31
ttr-5	f54d5.3
mdh-1	r13h4.2
k10b3.5	c34d10.2
mrpl-12	mrpl-16
ttr-5	flp-6
mrps-33	mrpl-41
phb-1	f53f4.16
hel-1	c25a1.4
r05d3.3	c46g7.108
lipl-4	c08e8.4
maoc-1	f35h10.2
ndk-1	y51f10.2
scrm-8	f26a3.5
nol-1	b0280.9
maoc-1	pmp-2
gsa-1	tsr-1
sbt-1	nlp-11
c16a3.4	f30a10.9
nhr-62	y51b9a.9
c16a3.4	y54h5a.1
asm-3	lipl-1
lin-3	f23c8.13
hpl-2	f33g12.6
zk1320.3	f01d5.2
smk-1	jmjd-1.2
let-363	lst-6
sma-9	ubr-5
sod-1	f15a4.6
lys-8	nspc-4
lsm-7	snr-5
unc-62	f37c4.5
aha-1	picc-1
hpl-2	cra-1
rle-1	aakb-2
daf-16	lag-1
nhr-80	dpf-3
snpc-4	y39g10ar.32
snpc-4	zk354.3
nhr-80	sur-7
hpl-2	f47f2.1
xnd-1	clec-88
cebp-1	nipi-3
let-607	uggt-1
let-607	dhhc-10
efl-1	c55a6.1
athp-1	bmk-1
f52b5.7	kin-29
snpc-4	fan-1
dpl-1	kbp-1
nhr-80	fard-1
nhr-80	kqt-2
atp-3	f58f12.1
rpl-7	rpl-7a
zyx-1	t23e7.2
atp-5	r04f11.2
ucr-1	mec-7
ttr-5	nas-5
pnk-1	scl-20
lpd-9	vha-2
mev-1	fkb-1
nol-1	f13h8.2
acn-1	f52f10.2
qars-1	eif-3.e
c01f6.9	uev-1
nol-1	y57a10a.27
tbx-34	t22b3.3
tbx-34	c36h8.1
sesn-1	lgc-32
zfp-1	pry-1
hpl-2	mrpl-14
nol-1	h24k24.4
zim-3	col-184
r05d3.3	glb-26
goa-1	c25d7.10
tbx-34	msd-2
hinf-1	f48a11.4
pghm-1	ins-26
unc-83	h24g06.1
rict-1	b0511.12
r05d3.3	anr-1
hpl-2	rps-18
let-363	unc-104
rad-26	pek-1
nhr-11	ptr-8
nhr-63	pho-9
athp-1	rpl-11.1
hpl-2	dars-1
nhr-80	acl-4
dhhc-14	mlt-7
daf-28	flp-11
hpl-2	ears-1
hpl-2	y39a1a.21
chd-7	ulp-4
lpd-2	y41d4b.11
athp-1	dpy-11
atf-7	k06g5.1
atf-7	tre-2
mes-4	nas-30
f52b5.7	zfp-1
nhr-80	zip-12
dpl-1	madf-11
xnd-1	rme-2
nhr-80	viln-1
cebp-1	nex-2
b0261.1	f38e11.9
hpl-2	frm-3
ztf-18	mcm-3
efl-1	k03b4.1
cebp-1	w02d9.10
nhr-80	c04f5.9
nuo-2	nuo-6
nuo-2	y53g8al.2
atp-4	f45h10.3
agmo-1	grl-5
phb-1	mrps-2
agmo-1	y18h1a.9
mev-1	pqn-48
nas-38	lron-2
scl-20	mtl-1
mrpl-2	sco-1
ttr-5	y116a8c.3
wip-1	c16b8.3
nol-1	w07e6.2
cct-6	cct-2
ttr-5	c39d10.2
lars-2	f52c9.3
tbx-34	y67a6a.1
tbx-34	f23b12.1
lys-8	lys-2
hpl-2	y47d3b.6
let-363	f54b3.1
ubc-13	rap-2
ifg-1	cash-1
nol-1	c05c8.2
c16a3.4	nst-1
vha-6	gfi-1
lys-8	y110a2al.9
r05d3.3	21ur-15588
hpl-2	y18d10a.16
erm-1	y106g6h.1
drr-1	c05c8.1
hpl-2	c15c7.5
itr-1	zc116.3
dhhc-3	lir-2
hpl-2	t09b4.5
clk-1	c25h3.3
r05d3.3	f53f4.25
ztf-2	mam-2
clec-186	y51f10.7
rab-10	m106.8
atx-3	ekl-5
ztf-2	msp-55
gla-3	inx-14
hpl-2	c05d9.3
snpc-4	plk-3
pha-4	f42g4.5
cebp-1	t13c2.6
htp-3	c35e7.8
htp-3	puf-6
lin-35	era-1
hpl-2	f49e10.2
snpc-4	clec-123
snpc-4	f32d8.7
lin-3	h14a12.5
hpl-2	k06a5.2
hpl-2	f53h1.4
cebp-1	dpy-31
hpl-2	h11e01.3
hpl-2	c09f5.1
f49e8.2	f13g3.10
snpc-4	catp-4
atf-7	cyk-1
cebp-1	f18h3.4
nhr-80	c06h5.6
daf-16	sqrd-1
nhr-80	y54g2a.10
nhr-80	f22h10.t1
atf-7	y62e10a.13
nhr-80	f56f10.1
efl-1	mpst-7
nhr-80	w02f12.4
daf-16	ptr-14
daf-16	peli-1
dpl-1	ins-37
atp-2	unc-15
atp-4	y38e10a.24
ztf-28	t27a1.2
mrpl-12	t09a5.5
tbx-34	f27c8.5
y48c3a.12	pqn-80
gei-15	lec-3
ttr-5	cup-16
ztf-14	cpn-2
nol-5	zk686.2
rha-2	rpc-1
atf-7	f15e6.3
tbx-34	k08c9.2
scpl-1	rgs-2
rpl-23	bpnt-1
egl-30	gpb-1
mdh-1	anmt-3
let-526	egl-27
tbx-34	msp-56
sbt-1	y73b6bl.35
let-502	nmy-2
nol-1	y49f6b.2
set-26	set-16
mrpl-50	cox-15
zk1320.3	k06a4.7
xnp-1	prpf-4
wht-8	zk1053.2
maoc-1	f46a8.13
repo-1	col-140
let-765	m4.1
ubc-13	kin-10
dhhc-6	zc250.2
bec-1	abhd-5.1
f52b5.7	hif-1
icd-2	drr-2
atf-7	f15e6.10
cey-3	spn-4
lin-3	f56c9.3
hpl-2	rla-1
lin-40	cal-5
nhr-80	h41c03.3
hpl-2	r09e10.6
dpl-1	f54e12.2
cebp-1	rsf-1
cebp-1	c33a12.3
f49e8.2	rps-24
dpl-1	efl-1
nhr-80	y94h6a.2
cebp-1	lsy-2
b0261.1	dos-1
f49e8.2	c46c2.7
efl-1	c48b4.11
rps-11	rpl-15
nuo-6	t27e9.2
ule-3	zk813.1
acn-1	ptr-4
asg-2	d2030.4
tufm-1	eif-3.c
agmo-1	tag-297
mrps-33	k07a1.10
phb-1	t14b4.2
nol-5	y94h6a.5
tbx-34	c27d6.11
erm-1	nkb-1
tbx-34	b0379.7
ttr-5	w05h9.1
col-93	k12h4.7
col-93	kin-15
saeg-1	daf-12
mes-1	clec-75
col-93	col-142
c01f6.9	arx-6
dpy-22	c52b9.8
ech-6	srh-237
hpl-2	m02g9.1
repo-1	nlp-40
tin-44	dnj-10
hpl-2	ubl-1
eat-6	vha-6
pck-2	alh-9
smk-1	thoc-2
ntl-3	dot-1.1
inx-14	c45g9.15
dod-24	asp-14
c16a3.4	e02h1.1
let-526	y37a1b.17
mdh-1	clec-48
inx-14	gla-3
bar-1	k05b2.2
npp-2	m03f8.3
ztf-18	ify-1
y67h2a.10	mdt-30
cbp-1	eel-1
hpl-2	sec-24.1
aakb-2	rle-1
pghm-1	sbt-1
r05d3.3	y48g8al.20
snpc-4	f13b9.2
nhr-142	sec-61
b0261.1	f15d3.6
let-607	stt-3
chd-7	gmeb-1
pha-4	zk355.2
b0261.1	gpa-1
cpna-3	rom-1
zim-3	arrd-10
nhr-80	f59b2.3
athp-1	w08e12.8
efl-1	otub-1
f49e8.2	rpl-29
elt-1	anmt-2
nhr-80	y49e10.18
dpl-1	nasp-1
lin-40	f43c9.2
cebp-1	y34d9a.8
zk185.1	hyls-1
cebp-1	f59b1.8
b0261.1	bed-1
let-607	ncs-2
snpc-4	t19h12.2
cebp-1	lin-23
xnd-1	plk-3
cebp-1	tag-349
cebp-1	dnj-28
cco-2	y51h1a.3
bus-8	qua-1
ule-4	t12b5.15
nuo-2	nduf-6
sod-2	f27d4.1
mrps-30	y87g2a.13
sod-2	c25h3.7
wht-8	wht-6
wip-1	ftt-2
c02f12.5	cyp-34a2
cct-1	mars-1
r05d3.3	f59d8.3
tbx-34	f38h4.4
tbx-34	t27a3.5
zfp-1	f09c8.2
eat-6	fln-2
col-93	r07e5.4
ldb-1	wsp-1
clec-186	zk1320.3
mnk-1	r166.6
nol-1	t26g10.1
sgk-1	pmp-1
klo-1	f42c5.4
fat-4	mboa-2
nlp-7	c05g5.3
r05d3.3	prx-2
asm-3	r05d8.7
maoc-1	t23b12.8
c01f6.9	gpc-2
pdk-1	ensh-1
ceh-88	f18h3.1
htp-3	asfl-1
r05d3.3	c15f1.13
vps-22	c25g4.2
lin-40	nrfl-1
hpl-2	pha-4
rab-5	snap-29
mxl-1	pes-23
ztf-29	hel-1
hpl-2	f40f8.1
nhr-80	f57b1.6
nhr-80	y51h4a.24
dpl-1	c23g10.7
ceh-62	sli-1
w03f9.2	zk856.7
let-607	hsp-3
hpl-2	madf-9
hpl-2	plk-1
efl-1	wdfy-2
dpl-1	aspm-1
b0261.1	f42a6.6
dpl-1	f26f4.8
efl-1	y71f9al.8
b0261.1	ears-2
cebp-1	lst-4
rps-11	rps-0
cyc-1	c25h3.9
cyc-1	isp-1
rpl-7	rpl-6
agmo-1	col-97
agmo-1	col-109
dlat-1	y43f4b.5
ule-3	f57c2.4
atad-3	spg-7
asg-2	f31d4.9
cct-1	cct-6
hel-1	npp-22
tbx-34	k08f4.5
wht-8	zk616.61
wht-8	c48b6.4
ttr-5	k11d12.8
abu-11	c42d4.3
unc-51	y55b1ar.2
ech-6	dhs-7
cdc-48.1	rpn-1
mbl-1	y44e3a.4
tbb-2	maph-1.1
wht-8	y53f4b.11
gpi-1	agl-1
dhhc-3	sgn-1
max-2	y54g2a.26
argk-1	nhr-202
nhr-43	mxl-3
mml-1	tir-1
pdp-1	ndx-7
hif-1	c27d8.3
sptl-1	t21c9.6
hpl-2	h42k12.3
unc-51	sid-3
nhr-80	y43f8c.7
r05d3.3	t05b11.9
hpl-2	t19d2.1
atf-7	lron-7
drr-1	k12c11.7
akt-1	f47b10.9
nhr-17	egl-9
let-363	wdfy-3
hpl-2	pct-1
lin-3	jc8.7
dpl-1	b0238.11
pha-4	vit-6
rict-1	f31c3.3
snpc-4	sfxn-1.2
pnc-1	mct-3
zim-3	ifb-1
xnd-1	w05f2.3
hpl-2	rpt-2
r05d3.3	r11g10.3
mes-4	cif-1
mes-3	kcc-2
dpl-1	cec-5
hpl-2	col-141
nhr-5	ruvb-2
hpl-2	gei-13
nhr-80	c46c11.2
hpl-2	hrpf-2
hpl-2	sup-12
hpl-2	y43f8b.3
hpl-2	mccc-1
let-607	calu-1
ztf-18	bub-1
f49e8.2	rpl-14
cebp-1	f19b10.4
dpl-1	h21p03.2
cebp-1	f13c5.1
let-607	nhx-8
dpl-1	f01g4.4
ule-1	zk813.2
abu-11	t06e4.12
zyx-1	aqp-7
agmo-1	r12a1.3
agmo-1	sqt-1
inx-8	octr-1
mvk-1	gip-1
gcy-28	sesn-1
tbx-34	c35a5.4
ubh-4	e02d9.1
nuo-6	gcsh-2
cth-2	y11d7a.3
rps-16	lsm-6
tbx-34	f32b6.4
tbx-34	nspd-4
rab-7	c44b11.4
zfp-1	tbx-2
atg-5	trpp-1
hmg-1.1	sup-1
ule-2	c17h12.11
acs-20	fmo-1
zk1320.3	h34i24.2
dis-3	w06e11.1
rab-5	cdc-42
lipl-4	cest-1
nhx-2	clec-170
dhhc-3	arl-1
aps-1	tag-175
xnp-1	eea-1
c16a3.4	riok-2
pqn-75	t24c2.5
tom-1	f27d4.6
r05d3.3	y54e10bl.3
pgl-1	fbxa-215
asm-3	c50b6.7
hpl-2	cdh-12
ubxn-1	rpn-13
fat-4	ctg-1
c01f6.9	y71h2am.28
ceh-38	panl-3
nhr-182	cyd-1
pqn-75	y51h4a.8
sbt-1	snet-1
efl-1	tppp-1
r05d3.3	y38e10a.20
zk1320.3	y119d3b.13
hpl-2	hut-1
nhr-80	vit-1
lin-38	spin-4
chd-7	mbk-2
hpl-2	acdh-13
xnd-1	f32d1.7
htp-3	pot-2
hpl-2	nol-5
snpc-4	spp-13
hpl-2	apb-1
efl-1	y54g2a.23
nhr-80	t01d3.6
hpl-2	zc123.1
chd-7	abts-1
cebp-1	y97e10ar.6
nhr-142	saeg-2
nhr-80	hgo-1
crh-1	asah-1
cebp-1	c47g2.4
daf-16	c05a9.2
nhr-80	k04f10.1
nol-5	k07c5.4
agmo-1	col-170
vit-2	c39d10.7
dld-1	tnt-2
nuo-2	rsu-1
erm-1	trap-1
saeg-1	daf-16
ttr-5	ugt-27
nuo-6	w04e12.7
nars-1	dars-1
tbx-34	r07e5.15
tbx-34	y59e9al.2
spg-7	atad-3
tbx-34	m05b5.1
ndk-1	zk856.16
tbx-34	f40g12.10
lbp-9	gpd-1
c34d10.2	b0303.4
let-502	lat-1
maoc-1	m7.8
lbp-6	c32e8.9
cbp-1	chd-7
scpl-1	c10a4.10
cth-2	acp-6
sbt-1	m02e1.2
nhr-176	c07h4.1
r05d3.3	f25h9.6
ogdh-1	cpna-1
daf-2	adpr-1
c16a3.4	c02f5.3
snpc-4	irld-1
let-607	tsn-1
mtch-1	c28h8.4
athp-1	f56b3.11
unc-51	ego-2
set-16	y71g10al.1
klo-1	r01h2.7
cdk-9	f53h1.3
hpl-2	tba-2
hpl-2	hot-8
c16a3.4	f10e7.5
hpl-2	k09a9.6
aakb-1	sid-5
eat-3	t05h10.1
ubxn-1	c18d11.1
pnc-1	f07a11.5
let-363	k02c4.3
lys-8	nspc-19
let-502	c28h8.3
ceh-19	mex-6
mml-1	miz-1
htp-3	zim-2
snpc-4	knl-2
hpl-2	cct-7
let-607	vgln-1
hpl-2	etr-1
lin-35	y82e9br.16
dmd-6	t27e4.7
hpl-2	ssq-2
unc-130	t04d3.5
hpl-2	rpn-1
nhr-80	y105c5a.24
f26h9.2	c31e10.5
let-607	nrde-2
nhr-8	k10d11.2
cebp-1	rheb-1
unc-130	klp-18
daf-16	cysl-2
cebp-1	sup-36
cebp-1	f16b12.4
chd-7	w02b12.10
cebp-1	c14b1.3
dpl-1	h05c05.2
hpl-2	epg-2
f49e8.2	rpl-38
nhr-80	acl-8
efl-1	cdt-2
b0261.1	best-9
nhr-80	nhr-99
cco-1	nuo-3
nuo-6	f53f4.10
inx-8	perm-4
agmo-1	y53f4b.27
myrf-1	pat-9
ttr-5	r01h10.4
zk1320.3	f01d5.3
maoc-1	f25h2.7
ttr-5	e04f6.8
ttr-5	y53h1b.2
c01f6.9	y92h12br.2
nars-1	tars-1
sesn-1	t07d3.4
unc-42	pgl-1
ndg-4	vrp-1
hpl-2	grd-6
ttr-5	y53f4b.45
cth-1	f22b8.7
hpl-2	spds-1
lgg-1	t28f4.5
sbt-1	nlp-7
col-93	col-98
mpz-1	jph-1
dis-3	f55f8.3
ogdh-1	lfi-1
tbx-34	t23b3.5
rab-7	t27c4.1
zip-12	c10g8.8
aps-1	dhfr-1
dhhc-3	faah-4
attf-3	elc-1
let-363	bli-3
hpl-2	rpl-1
swsn-1	f54a3.2
ztf-14	mam-2
nhx-2	cpr-5
r05d3.3	t04c12.30
fat-4	aqp-6
lipl-4	zk353.4
vab-15	rfc-4
r05d3.3	f31c3.16
ceh-62	zk1290.10
mgl-2	cpd-1
ech-6	clec-72
nhr-100	f26h9.5
atf-7	spp-1
nhr-80	fpn-1.2
xnd-1	mesp-1
zk1067.2	spr-4
snpc-4	y57g11c.5
unc-13	unc-79
r05d3.3	f18a11.2
lin-3	linc-169
sgk-1	rgef-1
nhr-80	ttr-1
itr-1	f55h12.3
aha-1	atp-4
f49e8.2	f44e7.9
nhr-80	f55a11.6
mab-9	aha-1
hpl-2	ifd-1
htp-3	ztf-28
nhr-80	c05d12.3
efl-1	idh-2
lin-40	t15b12.1
efl-1	y39g10ar.9
cebp-1	ubxn-6
efl-1	f25h2.4
cebp-1	nmat-2
cebp-1	f34h10.3
lin-35	c55b7.11
cebp-1	f08g2.5
hpl-2	athp-1
lin-35	f36h12.2
efl-1	skp-1
cebp-1	rga-1
nhr-80	aak-2
mdh-2	asb-2
inx-8	f48e3.4
atp-4	w04c9.2
zyx-1	y43f8b.1
mrps-30	cox-10
cyc-1	zig-12
bus-8	cyn-17
nuo-2	y45f3a.4
nol-5	c43e11.9
tbx-34	f55d12.6
ttr-5	cdr-2
tbx-34	f58a6.9
c34d10.2	ubc-8
nol-1	nol-5
ntl-3	h28g03.2
abu-11	abu-10
wht-8	y66d12a.3
let-526	denn-4
hmg-1.1	nlp-6
gsa-1	unc-73
unc-60	dmd-9
tbx-34	c33f10.11
icd-2	prmt-1
sbt-1	crf-1
sbt-1	c47d2.1
nhx-2	f36g3.2
dhhc-3	f46b6.4
ife-1	ubh-3
rab-5	vps-37
pqn-75	c54c6.7
sesn-1	y106g6d.4
tbx-34	ssq-3
lin-15b	spt-16
nuo-4	sptl-2
fos-1	soc-1
vha-6	f28b4.3
pha-4	pyk-1
swsn-4	k06a5.1
let-363	t28c6.7
nhr-18	c28g1.6
hpl-2	col-68
ttr-5	h09g03.1
chn-1	r10e8.8
klo-1	f17c11.12
nhr-55	y39d8a.1
r05d3.3	y57g11a.226
r05d3.3	k08b12.13
pgl-1	f14h3.6
r05d3.3	21ur-12975
atx-3	t08b1.4
c16a3.4	nap-1
nhr-182	rpt-3
shc-1	tbc-20
let-502	b0511.12
rabx-5	zk154.5
sdc-3	apc-17
atf-7	w02d9.10
unc-62	klf-1
htp-3	f52c6.2
cct-4	y54h5a.2
htp-3	y52e8a.2
pha-4	k11d2.4
nhr-80	f19b2.6
htp-3	zim-3
mics-1	smu-1
lin-40	col-124
nhr-232	oma-2
hpl-2	rps-12
hpl-2	y44a6d.2
let-607	t16g1.9
pha-4	nhr-14
htp-3	b0304.2
hpl-2	y106g6h.13
mab-9	unc-24
cebp-1	f37c12.1
cebp-1	f47b8.2
unc-130	c01g10.9
chd-7	c41c4.18
cebp-1	nhr-56
dpl-1	c49h3.6
madf-10	glit-1
pha-4	zc416.2
snpc-4	c42c1.13
efl-1	f44e2.10
ztf-26	f47d12.9
nhr-80	zc328.3
rpl-7	eef-1a.1
cyc-1	unc-87
tufm-1	dhs-24
sod-2	tba-4
bus-8	acdh-6
abu-11	col-154
zyx-1	gei-15
tba-4	gss-1
col-93	clec-67
cct-1	cct-5
unc-51	unc-53
tbx-34	nspd-6
dod-23	y105c5b.5
tbx-34	t11f8.4
wht-8	zk484.7
tbx-34	msp-3
sod-2	rad-8
nol-1	r02f2.7
ule-1	inx-8
drr-2	vig-1
tbx-34	c24d10.2
gei-3	tra-1
tbx-34	acdh-8
sesn-1	perm-5
dis-3	toe-1
pgl-1	c31h1.8
itr-1	lrp-2
repo-1	ttr-15
mtch-1	f54f7.8
zk1320.3	t20d3.2
hpl-2	rps-30
gcy-28	ver-3
nol-1	zc434.4
cdk-9	c43h6.3
zk1320.3	21ur-11815
pqn-21	szy-20
mes-1	chup-1
tin-44	mspn-1
col-93	f53f1.4
cth-2	y80d3a.9
lin-23	dab-1
pghm-1	y119d3b.12
dct-11	k10d2.7
lin-3	cosa-1
wht-8	f26a1.3
let-363	lam-3
sdc-3	c25h3.11
nhr-5	zk792.5
tin-44	d2023.6
ric-4	ric-3
tin-44	c35d10.5
hpl-2	czw-1
hpl-2	mlt-11
sdc-3	tcer-1
y56a3a.18	c16a3.4
nhr-80	f36a2.9
his-37	ubl-5
daf-16	c34e7.4
hpl-2	ccdc-47
efl-1	nbet-1
crtc-1	y20f4.4
zim-3	cpn-3
unc-62	zc250.4
lin-35	col-19
lin-35	y23h5a.2
hpl-2	w02b8.2
hpl-2	y95b8a.2
mel-28	daf-21
snpc-4	m88.4
cebp-1	kgb-1
efl-1	hpr-9
nhr-80	k05f1.6
hpl-2	y32b12b.4
daf-16	uig-1
vab-15	zyg-1
cebp-1	t21b10.3
ucr-1	ucr-2.2
gas-1	pdha-1
asb-2	ant-1.1
ule-1	clec-147
bus-8	wrt-10
mev-1	cey-1
agmo-1	t21c9.9
idha-1	slc-25a46
ucr-1	idhg-1
bus-8	t06d8.10
ttr-5	y32b12b.1
mrpl-2	mrrf-1
wht-8	hdl-2
acs-20	cbn-1
unc-52	t12d8.9
gcy-28	y53f4b.18
nol-5	ddx-27
nol-5	zk795.3
ttr-5	ttr-41
nhr-211	nhr-130
hpl-2	mrpl-28
mrps-33	y95d11a.1
mdh-1	mtch-1
mecr-1	spl-1
hpl-2	c09f9.2
sel-5	rbg-1
mdt-15	f22e12.1
rps-16	rsp-1
ubh-3	ife-1
fbp-1	glb-1
sbp-1	csr-1
tbx-34	c18h2.1
cdc-5l	b0464.6
nhr-130	nhr-211
wht-8	b0244.9
ccr-4	nhr-41
sesn-1	c25e10.12
dhs-21	c49a1.10
dnj-17	zk546.14
y56a3a.18	y40b1b.7
hpl-2	usp-5
lin-3	smut-1
nars-1	21ur-14833
hpl-2	k08e7.5
nhr-17	f26a3.4
tom-1	t05e7.3
dhhc-6	c11h1.2
dis-3	k05c4.5
hpl-2	dpy-7
dhhc-3	mlst-8
swsn-3	attf-2
itr-1	pezo-1
atf-7	f21c10.10
hpl-2	yop-1
lin-13	trr-1
dhhc-3	f08f8.7
snpc-4	c01b12.8
unc-62	f17c11.11
die-1	w08a12.2
hpl-2	eat-20
snpc-4	hmg-3
xnd-1	puf-11
dhhc-3	r144.11
nhr-80	mtm-5
cid-1	gpa-16
efl-1	pbs-6
pha-4	f31f7.1
unc-62	pbo-4
cebp-1	bath-42
snpc-4	sec-22
nhr-96	nhr-90
ztf-18	pri-1
efl-1	y37e3.1
sox-3	fat-3
htp-3	fbxa-206
chd-7	k08d12.4
f55b11.4	wht-2
daf-16	swan-1
nhr-5	zyg-1
nhr-80	nape-1
xnd-1	egg-3
agmo-1	t06e4.8
rps-16	rla-2
bus-8	chs-2
ule-4	ddo-3
acn-1	c02f4.4
ttr-5	b0507.10
atp-5	k09g1.1
tbx-34	c31h1.5
wht-8	w01b6.5
tbx-34	f58d5.7
tbx-34	k01d12.7
mrpl-37	y55f3am.13
wht-8	h20j04.1
tbx-34	f36h12.5
tbx-34	ah6.3
unc-51	sop-2
nuo-2	zk1128.1
vps-16	gly-9
phb-1	r151.10
mes-1	ttyh-1
nhr-212	srp-8
npp-2	cyn-8
let-526	zfh-2
inx-8	t16g12.4
aps-1	trx-2
sbt-1	flp-24
nhr-212	nhr-131
pnk-1	acs-21
rnf-113	dxbp-1
vps-33.1	prx-5
asg-1	snr-7
smg-1	t21b10.3
pup-2	bath-43
uaf-2	isy-1
elc-1	epg-3
cey-4	f19c7.1
lys-8	f58b6.1
r05d3.3	y66h1a.9
pab-2	frm-2
atg-18	c01g6.4
clec-186	asp-5
myrf-2	atf-6
xnd-1	gfat-2
ubc-13	k04f10.3
pgl-1	memi-2
hpl-2	y65b4a.8
hpl-2	egl-18
pha-4	mxl-3
unc-13	ilcr-1
hpl-2	rpl-13
hpl-2	knl-1
unc-130	ima-2
hpl-2	tmc-1
chd-7	t05h4.11
nhr-80	k08b5.2
athp-1	eftu-2
lin-35	ndx-2
lin-40	col-122
ire-1	y110a7a.9
snpc-4	pbs-7
f52b5.7	aak-2
cebp-1	f45d3.4
hpl-2	c12d8.1
atf-2	oma-2
efl-1	calf-1
dpl-1	plp-1
nhr-6	rsa-1
nhr-80	k02e10.6
chd-7	nhr-91
cebp-1	epg-8
cebp-1	mdt-26
atf-7	slc-17.6
dpl-1	lig-1
unc-62	lat-1
dpl-1	f19b6.1
cebp-1	sqv-8
lin-35	rec-8
nhr-80	seld-1
hpl-2	nep-2
cebp-1	y110a7a.7
cebp-1	f19b2.5
dpl-1	cyb-3
dpl-1	c44e4.4
daf-16	inso-1
zyx-1	vha-12
nol-5	k01g5.5
mars-1	fars-3
ule-3	d1086.7
tbx-34	f11g11.4
mars-1	abcf-1
tbx-34	c09b9.2
unc-52	erm-1
tbx-34	c38c3.3
tbx-34	zk512.8
tbx-34	irld-3
ldb-1	sem-4
abu-11	col-133
tbx-34	c17f3.1
alh-6	ldh-1
tbx-34	t05f1.5
cpn-3	f39h12.3
mrps-5	t07h6.1
wht-8	c17g10.3
ech-6	pmp-5
pnk-1	f23f1.7
rab-7	arl-8
rict-1	itr-1
qars-1	eif-3.g
tbx-34	msp-40
npp-3	npp-21
egl-3	snt-4
tbx-34	f34d10.8
gpi-1	c32f10.8
atp-5	c46g7.1
unc-62	c01a2.6
dhhc-3	rib-1
erm-1	vha-19
wip-1	y41d4a.5
spg-7	b0495.7
asg-1	y69a2ar.3
lys-8	k03h6.2
r05d3.3	f53f1.14
drr-1	y54g2a.52
cdk-9	akir-1
sox-4	skr-4
gsa-1	eat-17
col-93	k10c2.8
unc-62	acl-4
nhr-63	t24c4.4
c01f6.9	ins-27
gst-10	y51h4a.5
hpl-2	rps-5
snap-1	zk637.14
zim-3	zk1321.4
dnj-17	f27d4.4
nhr-80	k01c8.1
repo-1	pyk-2
elt-7	try-5
nhr-62	t22f7.1
let-526	mig-38
athp-1	hsp-60
hlh-1	basl-1
nhr-80	nrf-6
sid-2	f54e2.1
f52b5.7	sel-11
vps-33.1	ckb-1
efl-1	c16c10.4
athp-1	mnp-1
f49e8.2	ndx-2
c16a3.4	y54h5a.2
unc-62	siah-1
lin-35	rps-29
atf-7	f57b1.6
efl-1	lsm-5
cebp-1	f13e6.1
cebp-1	gfi-2
zim-3	21ur-12279
f49e8.2	cey-3
nhr-80	mth-1
nhr-80	vps-45
cebp-1	r02d3.8
nhr-80	y42g9a.1
nhr-80	zk1240.9
b0261.1	m04b2.7
daf-16	pak-2
rps-12	rpl-32
atp-2	unc-54
lpd-5	oxy-5
efl-3	f13h8.5
sca-1	ketn-1
k11d2.4	pat-12
rha-2	y45f10d.7
tbx-34	c55c3.3
nol-5	y23h5b.5
tbx-34	c28d4.7
vab-1	crb-1
ttr-5	f26g1.2
tbx-34	nep-6
ttr-5	scl-5
gei-15	ubc-12
mrpl-47	islo-1
tomm-22	tomm-7
nol-1	zk512.2
tbx-34	zk1307.4
rha-2	nol-1
tbx-34	zk1010.5
eat-6	hum-4
zfp-1	vacl-14
mecr-1	f28b3.10
lars-2	esyt-2
spg-7	f46b6.6
zfp-1	d2096.11
cpn-3	lec-9
y79h2a.3	egl-23
clec-186	clec-66
sesn-1	c08h9.15
zfp-3	y56a3a.6
maoc-1	bgal-1
cbp-1	cla-1
sod-1	c54e4.5
ttr-5	sdz-27
f16b12.6	ama-1
atf-7	cab-1
mcd-1	fipp-1
egl-8	y50d7a.1
eif-1	mob-4
f33h1.4	y53f4b.13
r05d3.3	rab-28
ech-6	t05e12.6
mag-1	pbs-5
aps-1	r12c12.6
zip-12	y60a3a.21
sesn-1	zmp-4
swsn-1	set-25
rab-5	taf-9
unc-62	sax-2
nfx-1	rop-1
unc-32	r11h6.2
c38d4.7	c04g6.15
nhr-25	tag-151
madf-10	zc443.4
mes-4	mrps-28
nhr-80	e_be45912.2
efl-1	ebp-2
htp-3	c48b4.10
lsy-2	copb-1
ztf-26	w08e12.8
cebp-1	r12e2.13
zk185.1	zc412.10
snpc-4	lsm-4
efl-1	f09e5.7
hpl-2	col-111
unc-130	f09e5.11
daf-12	m163.1
nhr-5	abcf-1
zk185.1	fahd-1
daf-16	lat-2
nhr-80	mdt-4
ztf-18	hcp-6
cebp-1	w03c9.5
b0261.1	k09a11.1
chd-7	atgl-1
b0261.1	him-5
dpl-1	cec-3
dpl-1	f13c5.1
cebp-1	mig-21
atp-5	lpd-5
rps-23	rpl-22
lpd-5	f40a3.6
tbx-34	y105c5b.18
sca-1	unc-89
sca-1	unc-44
ucr-1	pat-4
bus-8	m03b6.3
ftt-2	mdt-8
scl-20	col-50
zfp-1	par-1
scl-20	f49c12.7
erm-1	rsbp-1
tbx-34	y73f8a.20
mrps-5	f25b5.5
spg-7	hpo-29
tomm-22	t20g5.14
adr-1	prp-8
k11d2.4	f37c4.6
tbx-34	f37a4.4
dlat-1	f54d8.6
klo-1	t28d9.3
egl-30	lin-29
chn-1	y73b6bl.44
pbrm-1	c27f2.8
qars-1	pdi-3
miz-1	mnk-1
chc-1	sax-3
sca-1	w05f2.4
dis-3	y46e12bl.2
y56a3a.18	asc-1
nhr-212	c54d10.13
goa-1	y82e9br.19
ule-3	f09e10.1
nhr-62	nhr-4
gpi-1	c17b7.5
tbx-34	nspd-5
atf-7	f31f7.1
spt-4	y106g6h.14
smg-1	c09e7.7
zk1320.3	y119d3b.21
nhx-2	clec-10
hpl-2	pbs-2
aakb-1	y39a3cr.5
mes-4	t25e4.1
sox-4	cld-9
nnt-1	y66d12a.13
nhr-176	twk-46
hpl-2	npp-11
inx-14	c42c1.8
nhr-205	ugt-9
clk-1	f35c12.3
npa-1	tpp-2
daf-4	atm-1
pnc-1	k10h10.12
repo-1	col-124
unc-13	slt-1
snpc-4	c23g10.1
snpc-4	f54e12.2
htp-3	btb-20
cebp-1	y17g7b.20
atf-7	aex-4
nhr-142	col-129
cebp-1	tag-325
nhr-80	r10h10.3
efl-1	fce-2
nhr-80	ppk-2
nhr-80	h14a12.3
nfya-1	tag-30
cebp-1	nhr-57
hpl-2	nol-10
cebp-1	t11g6.2
nhr-80	homt-1
cebp-1	rpn-8
daf-16	f14d12.1
efl-1	y71f9al.12
chd-7	ckk-1
daf-16	c33d9.3
cebp-1	c50b8.1
nhr-80	fbxa-176
cco-2	kdp-1
rps-11	rps-3
cco-1	acbp-1
tufm-1	mtss-1
mrps-9	cox-11
acn-1	h23n18.5
alg-2	sec-23
dct-18	col-149
pnk-1	t12a2.1
scl-20	f56d6.9
ifd-1	atn-1
egl-30	asd-2
lys-8	spp-5
zyx-1	idhb-1
scl-20	y9c9a.16
mrpl-50	c47g2.3
tbx-34	f55f8.7
wht-8	f21d9.2
phb-1	r02f2.9
tbx-34	r08a2.1
nas-38	y57g11c.42
b0310.2	elt-3
ech-6	sgca-1
mbl-1	y40b1a.3
cth-2	pah-1
ftt-2	ccf-1
efl-1	pbs-3
daf-19	clec-87
pat-10	f42g8.10
sod-1	mdt-20
maoc-1	nhr-146
ttr-5	y37d8a.6
c16a3.4	t25g3.3
col-93	comt-2
goa-1	csnk-1
nhr-31	h28g03.1
clec-186	gba-1
zfh-2	gbf-1
hpk-1	k04c1.2
ddl-2	xrn-1
ttr-1	c07e3.9
maoc-1	b0252.3
col-93	col-178
fbp-1	c15h9.9
rab-7	zc449.4
col-93	col-179
grld-1	zipt-7.2
r05d3.3	c14b9.11
ttr-1	y4c6b.7
tbx-34	smz-1
drr-1	r10e4.9
c01f6.9	smr-1
inx-14	k03h1.7
attf-5	t11g6.5
drr-1	ubc-14
ddl-2	tsg-101
bcl-11	amx-2
pha-4	asp-6
f16b12.6	arid-1
slcf-1	vc5.2
unc-51	apl-1
r05d3.3	h40l08.6
sbt-1	c10c5.7
r05d3.3	c49f5.11
r05d3.3	anr-16
f19b2.6	y113g7a.13
mgl-2	unc-31
r05d3.3	c06c3.10
ceh-100	y76b12c.6
athp-1	cyb-1
nhr-17	dnj-13
dcp-66	zk688.5
hlh-33	y43f8b.2
ulp-1	set-2
acs-5	lgc-45
hmbx-1	snf-12
lin-40	unc-119
pha-4	anc-1
nhr-80	acl-7
snpc-4	ani-2
hpl-2	wago-1
hpl-2	gyg-1
athp-1	t26a5.8
lin-35	sams-1
efl-1	k08h10.10
nhr-80	gly-13
nhr-80	hum-5
ztf-29	snrp-200
cebp-1	cul-1
unc-130	b0285.4
cebp-1	rab-10
nhr-80	cnep-1
zk185.1	f57b9.1
snpc-4	msp-65
cebp-1	riok-1
dpl-1	sys-1
hpl-2	sca-1
daf-16	f56d3.1
let-607	pdi-6
efl-1	f54d5.5
cebp-1	y66d12a.24
nhr-80	y37e3.11
cebp-1	k04f10.7
efl-1	fzy-1
nhr-80	c07h6.4
cebp-1	r12b2.2
zyx-1	act-4
col-93	col-160
pat-6	sod-2
gei-13	m195.2
tufm-1	gfm-1
zyx-1	y69h2.15
bus-8	grd-1
nuo-2	ddo-1
mrpl-2	k04g2.7
tbx-34	y66d12a.11
tbx-34	y47g6a.26
eat-6	let-805
tbx-34	y48b6a.5
let-526	unc-2
pbs-5	hrp-1
gsa-1	npp-25
hmg-1.1	nlp-53
mag-1	rpb-6
wip-1	zip-2
npp-3	snrp-200
lpd-5	c47b2.9
klo-1	c18f10.7
clec-186	t21h3.1
y79h2a.3	nrx-1
tbx-34	gln-2
mdh-1	col-43
let-653	f01g10.9
fat-4	y69h2.9
lbp-7	dlc-2
rps-16	rsp-6
lipl-4	f21a3.11
r05d3.3	f31e3.8
mdt-15	gei-3
tbx-34	msp-36
unc-13	gon-1
pck-2	pck-1
rab-7	y25c1a.7
sbp-1	c30f2.5
mcm-2	air-2
c38d4.7	c55c3.6
unc-32	r10e4.11
rhi-1	t23g11.7
rpt-1	rpn-13
let-23	c44h9.4
nhr-88	c01g6.5
chc-1	c06b8.7
r05d3.3	zk1236.12
nhr-31	pitp-1
r05d3.3	t06d8.12
nhr-119	y105e8a.25
pgl-1	w06b4.1
athp-1	his-59
[truncated: 311,563+ more rows]

## Sheet: TableS6b_max_PFE_GRN
regulator	target
r119.2	r119.2
r119.3	r119.2
y18h1a.9	r119.2
t06a4.1	r119.2
zc123.1	r119.2
y48g8al.12	r119.2
y71g12b.17	r119.2
mppa-1	r119.2
rla-1	r119.2
phb-1	r119.2
nsun-4	r119.2
w03d8.8	r119.2
pqn-72	r119.2
inx-13	r119.2
clec-53	r119.2
abf-2	r119.2
r12e2.15	r119.2
r12e2.1	r119.2
tufm-2	r119.2
pdp-1	r119.2
lpd-5	r119.2
mrpl-19	r119.2
gsp-3	r119.2
ugt-27	r119.2
f25f8.1	r119.2
let-630	r119.2
sem-2	r119.2
f27c1.1	r119.2
ptr-10	r119.2
rad-8	r119.2
oxy-5	r119.2
chn-1	r119.2
ech-1.2	r119.2
spp-15	r119.2
col-58	r119.2
acdh-3	r119.2
t10e9.3	r119.2
plin-1	r119.2
r119.2	r119.3
r119.3	r119.3
y65b4bl.1	r119.3
y18h1a.9	r119.3
zc123.1	r119.3
y95b8a.6	r119.3
nas-30	r119.3
y48g8al.12	r119.3
mppa-1	r119.3
rpl-27	r119.3
rla-1	r119.3
phb-1	r119.3
nsun-4	r119.3
col-49	r119.3
pqn-72	r119.3
inx-13	r119.3
ptr-2	r119.3
clec-53	r119.3
abf-2	r119.3
r12e2.15	r119.3
r12e2.7	r119.3
r12e2.1	r119.3
tufm-2	r119.3
pdp-1	r119.3
mrpl-19	r119.3
gsp-3	r119.3
m04f3.4	r119.3
sem-2	r119.3
erm-1	r119.3
f27c1.1	r119.3
rad-8	r119.3
oxy-5	r119.3
chn-1	r119.3
spp-15	r119.3
r119.2	y65b4bl.1
r119.3	y65b4bl.1
y65b4bl.1	y65b4bl.1
y18h1a.9	y65b4bl.1
t06a4.1	y65b4bl.1
zc123.1	y65b4bl.1
y95b8a.2	y65b4bl.1
haf-6	y65b4bl.1
set-29	y65b4bl.1
mrpl-15	y65b4bl.1
y73e7a.8	y65b4bl.1
y71g12b.17	y65b4bl.1
mppa-1	y65b4bl.1
y71g12b.10	y65b4bl.1
y37e3.8	y65b4bl.1
phb-1	y65b4bl.1
y37e3.17	y65b4bl.1
f23c8.5	y65b4bl.1
f32b5.7	y65b4bl.1
w03d8.8	y65b4bl.1
rpl-1	y65b4bl.1
trap-1	y65b4bl.1
col-48	y65b4bl.1
col-49	y65b4bl.1
mrpl-17	y65b4bl.1
y47g6a.19	y65b4bl.1
inx-13	y65b4bl.1
pgk-1	y65b4bl.1
abf-2	y65b4bl.1
mrrf-1	y65b4bl.1
r12e2.15	y65b4bl.1
r12e2.14	y65b4bl.1
r12e2.1	y65b4bl.1
tufm-2	y65b4bl.1
pdp-1	y65b4bl.1
lpd-5	y65b4bl.1
mrpl-19	y65b4bl.1
gsp-3	y65b4bl.1
ugt-27	y65b4bl.1
ugt-25	y65b4bl.1
f25f8.1	y65b4bl.1
let-630	y65b4bl.1
sem-2	y65b4bl.1
f27c1.1	y65b4bl.1
ptr-10	y65b4bl.1
t19b4.3	y65b4bl.1
rad-8	y65b4bl.1
oxy-5	y65b4bl.1
spch-3	y65b4bl.1
chn-1	y65b4bl.1
ech-1.2	y65b4bl.1
rps-17	y65b4bl.1
spp-15	y65b4bl.1
col-58	y65b4bl.1
f26b1.8	y65b4bl.1
acdh-3	y65b4bl.1
k06a5.2	y65b4bl.1
acdh-1	y65b4bl.1
t10e9.3	y65b4bl.1
plin-1	y65b4bl.1
nduf-6	y65b4bl.1
gcsh-2	y65b4bl.1
unc-15	y65b4bl.1
spe-4	y65b4bl.1
suro-1	y65b4bl.1
t02e1.8	y65b4bl.1
idha-1	y65b4bl.1
syx-17	y65b4bl.1
pqn-26	y65b4bl.1
f36a2.14	y65b4bl.1
f53b6.4	y65b4bl.1
y53h1b.2	y65b4bl.1
r119.2	grl-16
r119.3	grl-16
y65b4bl.1	grl-16
grl-16	grl-16
y18h1a.9	grl-16
t06a4.1	grl-16
y73e7a.8	grl-16
y71g12b.17	grl-16
mppa-1	grl-16
y71g12b.10	grl-16
y37e3.8	grl-16
y37e3.17	grl-16
f23c8.5	grl-16
w03d8.9	grl-16
w10c8.5	grl-16
col-48	grl-16
pqn-72	grl-16
y47g6a.15	grl-16
y47g6a.19	grl-16
rpl-13	grl-16
ptr-2	grl-16
pgk-1	grl-16
mrrf-1	grl-16
r12e2.14	grl-16
r12e2.1	grl-16
tufm-2	grl-16
pdp-1	grl-16
lpd-5	grl-16
cps-6	grl-16
rpl-4	grl-16
gsp-3	grl-16
w09c3.7	grl-16
ugt-27	grl-16
f25f8.1	grl-16
pat-10	grl-16
let-630	grl-16
sem-2	grl-16
atp-3	grl-16
f27c1.1	grl-16
ptr-10	grl-16
t19b4.3	grl-16
rad-8	grl-16
noah-1	grl-16
spch-3	grl-16
ech-1.2	grl-16
spp-15	grl-16
col-58	grl-16
f26b1.8	grl-16
acdh-3	grl-16
k06a5.2	grl-16
acdh-1	grl-16
ucr-11	grl-16
plin-1	grl-16
w01a8.6	grl-16
fecl-1	grl-16
gcsh-2	grl-16
d2030.4	grl-16
cyc-1	grl-16
t19a6.4	grl-16
sod-2	grl-16
egg-6	grl-16
asg-1	grl-16
nra-2	grl-16
tba-1	grl-16
nhr-62	grl-16
strl-1	grl-16
zc434.8	grl-16
sdha-2	grl-16
r119.2	y65b4a.8
grl-16	y65b4a.8
y65b4a.8	y65b4a.8
t06a4.3	y65b4a.8
t06a4.1	y65b4a.8
y95b8a.6	y65b4a.8
y73e7a.8	y65b4a.8
y71g12b.10	y65b4a.8
rla-1	y65b4a.8
y37e3.8	y65b4a.8
y37e3.17	y65b4a.8
nsun-4	y65b4a.8
f32b5.7	y65b4a.8
w03d8.9	y65b4a.8
w10c8.5	y65b4a.8
col-48	y65b4a.8
pqn-72	y65b4a.8
y47g6a.15	y65b4a.8
y47g6a.19	y65b4a.8
ccb-1	y65b4a.8
rpl-13	y65b4a.8
ptr-2	y65b4a.8
pgk-1	y65b4a.8
clec-53	y65b4a.8
mrrf-1	y65b4a.8
t20f5.4	y65b4a.8
lpd-5	y65b4a.8
cps-6	y65b4a.8
acbp-1	y65b4a.8
rpl-4	y65b4a.8
w09c3.7	y65b4a.8
ugt-27	y65b4a.8
f25f8.1	y65b4a.8
pat-10	y65b4a.8
spd-5	y65b4a.8
sem-2	y65b4a.8
mrpl-47	y65b4a.8
atp-3	y65b4a.8
rpl-19	y65b4a.8
t19b4.3	y65b4a.8
che-14	y65b4a.8
haf-9	y65b4a.8
t09b4.8	y65b4a.8
t10e9.4	y65b4a.8
ucr-11	y65b4a.8
w01a8.6	y65b4a.8
fecl-1	y65b4a.8
nas-36	y65b4a.8
d2030.4	y65b4a.8
r119.2	y18h1a.9
r119.3	y18h1a.9
y65b4bl.1	y18h1a.9
y18h1a.9	y18h1a.9
t06a4.1	y18h1a.9
zc123.1	y18h1a.9
set-29	y18h1a.9
y71g12b.17	y18h1a.9
mppa-1	y18h1a.9
phb-1	y18h1a.9
nsun-4	y18h1a.9
f23c8.5	y18h1a.9
w03d8.8	y18h1a.9
rpl-1	y18h1a.9
trap-1	y18h1a.9
col-49	y18h1a.9
mrpl-17	y18h1a.9
inx-13	y18h1a.9
abf-2	y18h1a.9
r12e2.15	y18h1a.9
r12e2.14	y18h1a.9
r12e2.1	y18h1a.9
tufm-2	y18h1a.9
pdp-1	y18h1a.9
lpd-5	y18h1a.9
mrpl-19	y18h1a.9
gsp-3	y18h1a.9
w09c3.7	y18h1a.9
ugt-27	y18h1a.9
ugt-25	y18h1a.9
m04f3.4	y18h1a.9
f25f8.1	y18h1a.9
sem-2	y18h1a.9
dpy-5	y18h1a.9
f27c1.1	y18h1a.9
ptr-10	y18h1a.9
rad-8	y18h1a.9
oxy-5	y18h1a.9
spch-3	y18h1a.9
chn-1	y18h1a.9
t05e7.1	y18h1a.9
ech-1.2	y18h1a.9
spp-15	y18h1a.9
col-58	y18h1a.9
acdh-3	y18h1a.9
k06a5.2	y18h1a.9
t10e9.3	y18h1a.9
plin-1	y18h1a.9
nduf-6	y18h1a.9
unc-15	y18h1a.9
suro-1	y18h1a.9
t02e1.8	y18h1a.9
idha-1	y18h1a.9
syx-17	y18h1a.9
pqn-26	y18h1a.9
f36a2.14	y18h1a.9
y53h1b.2	y18h1a.9
r119.2	t06a4.3
r119.3	t06a4.3
y65b4bl.1	t06a4.3
grl-16	t06a4.3
y65b4a.8	t06a4.3
t06a4.3	t06a4.3
t06a4.1	t06a4.3
y95b8a.6	t06a4.3
rpl-17	t06a4.3
y73e7a.8	t06a4.3
y71g12b.10	t06a4.3
rla-1	t06a4.3
y37e3.8	t06a4.3
y37e3.17	t06a4.3
nsun-4	t06a4.3
f32b5.7	t06a4.3
w03d8.9	t06a4.3
w10c8.5	t06a4.3
col-48	t06a4.3
y47g6a.15	t06a4.3
y47g6a.21	t06a4.3
ccb-1	t06a4.3
rpl-13	t06a4.3
ptr-2	t06a4.3
pgk-1	t06a4.3
mrrf-1	t06a4.3
t20f5.4	t06a4.3
r12e2.7	t06a4.3
cps-6	t06a4.3
acbp-1	t06a4.3
rpl-4	t06a4.3
w09c3.7	t06a4.3
ugt-25	t06a4.3
m04f3.4	t06a4.3
spd-5	t06a4.3
sem-2	t06a4.3
mrpl-47	t06a4.3
atp-3	t06a4.3
f27c1.2	t06a4.3
rpl-19	t06a4.3
pqn-52	t06a4.3
t19b4.3	t06a4.3
che-14	t06a4.3
haf-9	t06a4.3
msrp-2	t06a4.3
nspd-1	t06a4.3
pept-3	t06a4.3
t09b4.8	t06a4.3
t05e7.1	t06a4.3
c10g11.8	t06a4.3
t10e9.4	t06a4.3
ucr-11	t06a4.3
ahcy-1	t06a4.3
smz-2	t06a4.3
nuo-6	t06a4.3
nduf-6	t06a4.3
mrpl-13	t06a4.3
nas-36	t06a4.3
d2005.6	t06a4.3
r119.2	t06a4.1
r119.3	t06a4.1
y65b4bl.1	t06a4.1
grl-16	t06a4.1
t06a4.3	t06a4.1
t06a4.1	t06a4.1
rpl-17	t06a4.1
set-29	t06a4.1
mrpl-15	t06a4.1
y73e7a.8	t06a4.1
y71g12b.17	t06a4.1
mppa-1	t06a4.1
y71g12b.10	t06a4.1
y37e3.8	t06a4.1
y37e3.17	t06a4.1
f23c8.5	t06a4.1
f32b5.7	t06a4.1
w03d8.8	t06a4.1
rpl-1	t06a4.1
trap-1	t06a4.1
col-48	t06a4.1
mrpl-17	t06a4.1
y47g6a.15	t06a4.1
y47g6a.19	t06a4.1
y47g6a.21	t06a4.1
ccb-1	t06a4.1
pgk-1	t06a4.1
abf-2	t06a4.1
mrrf-1	t06a4.1
r12e2.14	t06a4.1
r12e2.1	t06a4.1
tufm-2	t06a4.1
lpd-5	t06a4.1
gsp-3	t06a4.1
w09c3.7	t06a4.1
ugt-27	t06a4.1
ugt-25	t06a4.1
f25f8.1	t06a4.1
let-630	t06a4.1
sem-2	t06a4.1
f27c1.1	t06a4.1
ptr-10	t06a4.1
t19b4.3	t06a4.1
rad-8	t06a4.1
spch-3	t06a4.1
chn-1	t06a4.1
ech-1.2	t06a4.1
spp-15	t06a4.1
col-58	t06a4.1
f26b1.8	t06a4.1
acdh-3	t06a4.1
k06a5.2	t06a4.1
acdh-1	t06a4.1
t10e9.3	t06a4.1
plin-1	t06a4.1
w01a8.6	t06a4.1
fecl-1	t06a4.1
gcsh-2	t06a4.1
egg-6	t06a4.1
asg-1	t06a4.1
r119.2	zc123.1
r119.3	zc123.1
y65b4bl.1	zc123.1
y18h1a.9	zc123.1
t06a4.1	zc123.1
zc123.1	zc123.1
y95b8a.6	zc123.1
rpl-17	zc123.1
set-29	zc123.1
y71g12b.17	zc123.1
y37e3.8	zc123.1
phb-1	zc123.1
y37e3.17	zc123.1
nsun-4	zc123.1
f23c8.5	zc123.1
f32b5.7	zc123.1
w03d8.8	zc123.1
w10c8.5	zc123.1
rpl-1	zc123.1
trap-1	zc123.1
col-48	zc123.1
mrpl-17	zc123.1
y47g6a.15	zc123.1
y47g6a.19	zc123.1
y47g6a.21	zc123.1
ccb-1	zc123.1
inx-13	zc123.1
pgk-1	zc123.1
abf-2	zc123.1
mrrf-1	zc123.1
t20f5.4	zc123.1
r12e2.14	zc123.1
tufm-2	zc123.1
mrpl-19	zc123.1
w09c3.7	zc123.1
ugt-27	zc123.1
ugt-25	zc123.1
m04f3.4	zc123.1
sem-2	zc123.1
erm-1	zc123.1
f27c1.1	zc123.1
t19b4.3	zc123.1
rad-8	zc123.1
oxy-5	zc123.1
spch-3	zc123.1
chn-1	zc123.1
t05e7.1	zc123.1
ech-1.2	zc123.1
spp-15	zc123.1
k06a5.2	zc123.1
t10e9.4	zc123.1
t10e9.3	zc123.1
plin-1	zc123.1
nduf-6	zc123.1
unc-15	zc123.1
suro-1	zc123.1
t02e1.8	zc123.1
cyp-36a1	zc123.1
idha-1	zc123.1
syx-17	zc123.1
pqn-26	zc123.1
f36a2.14	zc123.1
grl-16	y95b8a.6
y65b4a.8	y95b8a.6
t06a4.3	y95b8a.6
t06a4.1	y95b8a.6
y95b8a.6	y95b8a.6
rpl-17	y95b8a.6
y73e7a.8	y95b8a.6
y71g12b.17	y95b8a.6
y71g12b.10	y95b8a.6
y37e3.8	y95b8a.6
y37e3.17	y95b8a.6
f23c8.5	y95b8a.6
f32b5.7	y95b8a.6
w03d8.9	y95b8a.6
w10c8.5	y95b8a.6
col-48	y95b8a.6
y47g6a.15	y95b8a.6
y47g6a.19	y95b8a.6
y47g6a.21	y95b8a.6
ccb-1	y95b8a.6
rpl-13	y95b8a.6
ptr-2	y95b8a.6
pgk-1	y95b8a.6
mrrf-1	y95b8a.6
t20f5.4	y95b8a.6
cps-6	y95b8a.6
acbp-1	y95b8a.6
rpl-4	y95b8a.6
w09c3.7	y95b8a.6
ugt-27	y95b8a.6
ugt-25	y95b8a.6
spd-5	y95b8a.6
sem-2	y95b8a.6
mrpl-47	y95b8a.6
atp-3	y95b8a.6
f27c1.2	y95b8a.6
rpl-19	y95b8a.6
pqn-52	y95b8a.6
t19b4.3	y95b8a.6
che-14	y95b8a.6
haf-9	y95b8a.6
msrp-2	y95b8a.6
pept-3	y95b8a.6
t09b4.8	y95b8a.6
t05e7.1	y95b8a.6
c10g11.8	y95b8a.6
nuo-6	y95b8a.6
nduf-6	y95b8a.6
mrpl-13	y95b8a.6
r119.2	y95b8a.2
r119.3	y95b8a.2
grl-16	y95b8a.2
y65b4a.8	y95b8a.2
t06a4.3	y95b8a.2
t06a4.1	y95b8a.2
zc123.1	y95b8a.2
y95b8a.6	y95b8a.2
y48g8al.12	y95b8a.2
y71g12b.17	y95b8a.2
mppa-1	y95b8a.2
rpl-27	y95b8a.2
rla-1	y95b8a.2
pqn-72	y95b8a.2
y47g6a.15	y95b8a.2
inx-13	y95b8a.2
ptr-2	y95b8a.2
pgk-1	y95b8a.2
clec-53	y95b8a.2
r12e2.15	y95b8a.2
inx-15	y95b8a.2
r12e2.1	y95b8a.2
tufm-2	y95b8a.2
pdp-1	y95b8a.2
lpd-5	y95b8a.2
cps-6	y95b8a.2
mrpl-19	y95b8a.2
gsp-3	y95b8a.2
ugt-27	y95b8a.2
f25f8.1	y95b8a.2
pat-10	y95b8a.2
let-630	y95b8a.2
osr-1	y95b8a.2
f27c1.1	y95b8a.2
ptr-10	y95b8a.2
rad-8	y95b8a.2
noah-1	y95b8a.2
haf-9	y95b8a.2
rps-17	y95b8a.2
col-58	y95b8a.2
f26b1.8	y95b8a.2
ucr-11	y95b8a.2
w01a8.6	y95b8a.2
fecl-1	y95b8a.2
gcsh-2	y95b8a.2
d2030.4	y95b8a.2
cyc-1	y95b8a.2
sod-2	y95b8a.2
egg-6	y95b8a.2
r119.2	nas-30
r119.3	nas-30
grl-16	nas-30
t06a4.1	nas-30
zc123.1	nas-30
haf-6	nas-30
y48g8al.12	nas-30
mrpl-15	nas-30
y71g12b.17	nas-30
mppa-1	nas-30
rla-1	nas-30
phb-1	nas-30
w03d8.8	nas-30
rpl-1	nas-30
trap-1	nas-30
col-49	nas-30
mrpl-17	nas-30
pqn-72	nas-30
inx-13	nas-30
clec-53	nas-30
abf-2	nas-30
r12e2.15	nas-30
r12e2.14	nas-30
inx-15	nas-30
r12e2.1	nas-30
tufm-2	nas-30
pdp-1	nas-30
lpd-5	nas-30
mrpl-19	nas-30
gsp-3	nas-30
ugt-27	nas-30
f25f8.1	nas-30
pat-10	nas-30
let-630	nas-30
sem-2	nas-30
f27c1.1	nas-30
ptr-10	nas-30
rad-8	nas-30
oxy-5	nas-30
spch-3	nas-30
chn-1	nas-30
ech-1.2	nas-30
rps-17	nas-30
spp-15	nas-30
col-58	nas-30
f26b1.8	nas-30
acdh-3	nas-30
k06a5.2	nas-30
acdh-1	nas-30
t10e9.3	nas-30
plin-1	nas-30
w01a8.6	nas-30
fecl-1	nas-30
gcsh-2	nas-30
cyc-1	nas-30
egg-6	nas-30
r119.2	mrpl-38
r119.3	mrpl-38
y65b4bl.1	mrpl-38
y18h1a.9	mrpl-38
t06a4.1	mrpl-38
zc123.1	mrpl-38
y48g8al.12	mrpl-38
set-29	mrpl-38
y71g12b.17	mrpl-38
mppa-1	mrpl-38
rpl-27	mrpl-38
rla-1	mrpl-38
phb-1	mrpl-38
nsun-4	mrpl-38
w03d8.9	mrpl-38
w03d8.8	mrpl-38
rpl-1	mrpl-38
trap-1	mrpl-38
col-49	mrpl-38
inx-13	mrpl-38
abf-2	mrpl-38
r12e2.15	mrpl-38
tufm-2	mrpl-38
pdp-1	mrpl-38
mrpl-19	mrpl-38
gsp-3	mrpl-38
m04f3.4	mrpl-38
erm-1	mrpl-38
f27c1.2	mrpl-38
dpy-5	mrpl-38
f27c1.1	mrpl-38
ptr-10	mrpl-38
rad-8	mrpl-38
oxy-5	mrpl-38
pept-3	mrpl-38
chn-1	mrpl-38
t05e7.1	mrpl-38
ech-1.2	mrpl-38
t10e9.3	mrpl-38
plin-1	mrpl-38
nduf-6	mrpl-38
r119.2	rpl-17
r119.3	rpl-17
y65b4bl.1	rpl-17
y18h1a.9	rpl-17
t06a4.3	rpl-17
t06a4.1	rpl-17
y95b8a.6	rpl-17
y73e7a.8	rpl-17
y71g12b.17	rpl-17
y71g12b.10	rpl-17
y37e3.8	rpl-17
y37e3.17	rpl-17
f23c8.5	rpl-17
f32b5.7	rpl-17
w03d8.9	rpl-17
w10c8.5	rpl-17
col-48	rpl-17
y47g6a.15	rpl-17
y47g6a.19	rpl-17
ccb-1	rpl-17
ptr-2	rpl-17
pgk-1	rpl-17
mrrf-1	rpl-17
t20f5.4	rpl-17
r12e2.14	rpl-17
cps-6	rpl-17
rpl-4	rpl-17
w09c3.7	rpl-17
ugt-27	rpl-17
ugt-25	rpl-17
f25f8.1	rpl-17
spd-5	rpl-17
sem-2	rpl-17
atp-3	rpl-17
t19b4.3	rpl-17
chn-1	rpl-17
t05e7.1	rpl-17
ech-1.2	rpl-17
spp-15	rpl-17
col-58	rpl-17
t10e9.3	rpl-17
plin-1	rpl-17
nduf-6	rpl-17
r119.2	haf-6
r119.3	haf-6
grl-16	haf-6
y65b4a.8	haf-6
t06a4.3	haf-6
t06a4.1	haf-6
zc123.1	haf-6
y95b8a.6	haf-6
y48g8al.12	haf-6
y71g12b.10	haf-6
rpl-27	haf-6
rla-1	haf-6
y37e3.17	haf-6
nsun-4	haf-6
f32b5.7	haf-6
w03d8.9	haf-6
w10c8.5	haf-6
col-48	haf-6
y47g6a.15	haf-6
y47g6a.21	haf-6
ccb-1	haf-6
rpl-13	haf-6
ptr-2	haf-6
pgk-1	haf-6
clec-53	haf-6
mrrf-1	haf-6
t20f5.4	haf-6
cps-6	haf-6
acbp-1	haf-6
rpl-4	haf-6
w09c3.7	haf-6
ugt-25	haf-6
spd-5	haf-6
sem-2	haf-6
mrpl-47	haf-6
atp-3	haf-6
f27c1.2	haf-6
rpl-19	haf-6
pqn-52	haf-6
t19b4.3	haf-6
che-14	haf-6
haf-9	haf-6
pept-3	haf-6
t05e7.1	haf-6
t10e9.4	haf-6
ucr-11	haf-6
mrpl-13	haf-6
r119.2	y48g8al.12
r119.3	y48g8al.12
y65b4bl.1	y48g8al.12
grl-16	y48g8al.12
y18h1a.9	y48g8al.12
t06a4.1	y48g8al.12
zc123.1	y48g8al.12
y95b8a.6	y48g8al.12
y71g12b.17	y48g8al.12
y71g12b.10	y48g8al.12
rla-1	y48g8al.12
y37e3.8	y48g8al.12
y37e3.17	y48g8al.12
nsun-4	y48g8al.12
f32b5.7	y48g8al.12
w03d8.9	y48g8al.12
w10c8.5	y48g8al.12
col-48	y48g8al.12
y47g6a.15	y48g8al.12
y47g6a.19	y48g8al.12
ccb-1	y48g8al.12
ptr-2	y48g8al.12
pgk-1	y48g8al.12
mrrf-1	y48g8al.12
t20f5.4	y48g8al.12
r12e2.14	y48g8al.12
lpd-5	y48g8al.12
w09c3.7	y48g8al.12
ugt-27	y48g8al.12
ugt-25	y48g8al.12
f25f8.1	y48g8al.12
spd-5	y48g8al.12
sem-2	y48g8al.12
f27c1.1	y48g8al.12
t19b4.3	y48g8al.12
spch-3	y48g8al.12
chn-1	y48g8al.12
ech-1.2	y48g8al.12
spp-15	y48g8al.12
col-58	y48g8al.12
k06a5.2	y48g8al.12
t10e9.4	y48g8al.12
t10e9.3	y48g8al.12
plin-1	y48g8al.12
nduf-6	y48g8al.12
unc-15	y48g8al.12
suro-1	y48g8al.12
cyp-36a1	y48g8al.12
pqn-26	y48g8al.12
r119.2	set-29
r119.3	set-29
grl-16	set-29
y18h1a.9	set-29
t06a4.1	set-29
zc123.1	set-29
y95b8a.6	set-29
y95b8a.2	set-29
mrpl-15	set-29
y71g12b.17	set-29
rpl-27	set-29
rla-1	set-29
phb-1	set-29
nsun-4	set-29
f32b5.7	set-29
w10c8.5	set-29
rpl-1	set-29
col-48	set-29
mrpl-17	set-29
y47g6a.15	set-29
y47g6a.19	set-29
y47g6a.21	set-29
inx-13	set-29
ptr-2	set-29
pgk-1	set-29
abf-2	set-29
mrrf-1	set-29
r12e2.14	set-29
r12e2.1	set-29
tufm-2	set-29
lpd-5	set-29
mrpl-19	set-29
gsp-3	set-29
w09c3.7	set-29
ugt-27	set-29
ugt-25	set-29
sem-2	set-29
erm-1	set-29
f27c1.1	set-29
t19b4.3	set-29
rad-8	set-29
spch-3	set-29
chn-1	set-29
spp-15	set-29
t10e9.4	set-29
plin-1	set-29
r119.2	mrpl-15
r119.3	mrpl-15
y65b4bl.1	mrpl-15
y18h1a.9	mrpl-15
t06a4.1	mrpl-15
zc123.1	mrpl-15
y95b8a.6	mrpl-15
y71g12b.17	mrpl-15
mppa-1	mrpl-15
rpl-27	mrpl-15
rla-1	mrpl-15
phb-1	mrpl-15
nsun-4	mrpl-15
w03d8.8	mrpl-15
w10c8.5	mrpl-15
rpl-1	mrpl-15
pqn-72	mrpl-15
y47g6a.15	mrpl-15
inx-13	mrpl-15
ptr-2	mrpl-15
abf-2	mrpl-15
r12e2.15	mrpl-15
tufm-2	mrpl-15
pdp-1	mrpl-15
lpd-5	mrpl-15
mrpl-19	mrpl-15
gsp-3	mrpl-15
w09c3.7	mrpl-15
m04f3.4	mrpl-15
sem-2	mrpl-15
f27c1.1	mrpl-15
rad-8	mrpl-15
oxy-5	mrpl-15
chn-1	mrpl-15
ech-1.2	mrpl-15
spp-15	mrpl-15
t10e9.3	mrpl-15
plin-1	mrpl-15
r119.2	y73e7a.8
r119.3	y73e7a.8
y65b4bl.1	y73e7a.8
y18h1a.9	y73e7a.8
t06a4.1	y73e7a.8
zc123.1	y73e7a.8
rpl-17	y73e7a.8
set-29	y73e7a.8
y73e7a.8	y73e7a.8
y71g12b.17	y73e7a.8
mppa-1	y73e7a.8
y71g12b.10	y73e7a.8
y37e3.8	y73e7a.8
y37e3.17	y73e7a.8
f23c8.5	y73e7a.8
w03d8.9	y73e7a.8
w03d8.8	y73e7a.8
trap-1	y73e7a.8
col-48	y73e7a.8
y47g6a.19	y73e7a.8
y47g6a.21	y73e7a.8
ccb-1	y73e7a.8
abf-2	y73e7a.8
mrrf-1	y73e7a.8
t20f5.4	y73e7a.8
r12e2.14	y73e7a.8
tufm-2	y73e7a.8
pdp-1	y73e7a.8
w09c3.7	y73e7a.8
ugt-27	y73e7a.8
ugt-25	y73e7a.8
m04f3.4	y73e7a.8
f25f8.1	y73e7a.8
sem-2	y73e7a.8
f27c1.2	y73e7a.8
dpy-5	y73e7a.8
f27c1.1	y73e7a.8
ptr-10	y73e7a.8
oxy-5	y73e7a.8
msrp-2	y73e7a.8
spch-3	y73e7a.8
pept-3	y73e7a.8
chn-1	y73e7a.8
t05e7.1	y73e7a.8
ech-1.2	y73e7a.8
spp-15	y73e7a.8
acdh-3	y73e7a.8
k06a5.2	y73e7a.8
t10e9.3	y73e7a.8
d2092.4	y73e7a.8
plin-1	y73e7a.8
nuo-6	y73e7a.8
nduf-6	y73e7a.8
unc-15	y73e7a.8
suro-1	y73e7a.8
t02e1.8	y73e7a.8
idha-1	y73e7a.8
syx-17	y73e7a.8
pqn-26	y73e7a.8
f36a2.14	y73e7a.8
f36f2.2	y73e7a.8
b0379.1	y73e7a.8
y53h1b.2	y73e7a.8
r119.2	y71g12b.17
r119.3	y71g12b.17
y65b4bl.1	y71g12b.17
grl-16	y71g12b.17
y18h1a.9	y71g12b.17
y95b8a.2	y71g12b.17
haf-6	y71g12b.17
y48g8al.12	y71g12b.17
y73e7a.8	y71g12b.17
y71g12b.17	y71g12b.17
mppa-1	y71g12b.17
y71g12b.10	y71g12b.17
y37e3.17	y71g12b.17
f23c8.5	y71g12b.17
w03d8.8	y71g12b.17
col-49	y71g12b.17
mrpl-17	y71g12b.17
pqn-72	y71g12b.17
y47g6a.15	y71g12b.17
y47g6a.19	y71g12b.17
inx-13	y71g12b.17
rpl-13	y71g12b.17
pgk-1	y71g12b.17
clec-53	y71g12b.17
abf-2	y71g12b.17
r12e2.15	y71g12b.17
inx-15	y71g12b.17
r12e2.1	y71g12b.17
tufm-2	y71g12b.17
pdp-1	y71g12b.17
lpd-5	y71g12b.17
cps-6	y71g12b.17
mrpl-19	y71g12b.17
gsp-3	y71g12b.17
ugt-27	y71g12b.17
f25f8.1	y71g12b.17
pat-10	y71g12b.17
let-630	y71g12b.17
osr-1	y71g12b.17
f27c1.1	y71g12b.17
ptr-10	y71g12b.17
rad-8	y71g12b.17
noah-1	y71g12b.17
haf-9	y71g12b.17
t09b4.8	y71g12b.17
ech-1.2	y71g12b.17
rps-17	y71g12b.17
col-58	y71g12b.17
f26b1.8	y71g12b.17
acdh-3	y71g12b.17
acdh-1	y71g12b.17
nuo-2	y71g12b.17
ucr-11	y71g12b.17
unc-87	y71g12b.17
plin-1	y71g12b.17
w01a8.6	y71g12b.17
fecl-1	y71g12b.17
gcsh-2	y71g12b.17
d2030.4	y71g12b.17
cyc-1	y71g12b.17
t19a6.4	y71g12b.17
sod-2	y71g12b.17
egg-6	y71g12b.17
asg-1	y71g12b.17
nra-2	y71g12b.17
tba-1	y71g12b.17
zc434.8	y71g12b.17
r119.2	mppa-1
r119.3	mppa-1
y65b4bl.1	mppa-1
y18h1a.9	mppa-1
zc123.1	mppa-1
y95b8a.6	mppa-1
y48g8al.12	mppa-1
mrpl-15	mppa-1
y71g12b.17	mppa-1
rpl-27	mppa-1
rla-1	mppa-1
phb-1	mppa-1
nsun-4	mppa-1
w03d8.8	mppa-1
w10c8.5	mppa-1
rpl-1	mppa-1
trap-1	mppa-1
col-49	mppa-1
pqn-72	mppa-1
inx-13	mppa-1
ptr-2	mppa-1
abf-2	mppa-1
r12e2.15	mppa-1
r12e2.7	mppa-1
r12e2.1	mppa-1
tufm-2	mppa-1
pdp-1	mppa-1
lpd-5	mppa-1
mrpl-19	mppa-1
gsp-3	mppa-1
m04f3.4	mppa-1
sem-2	mppa-1
erm-1	mppa-1
f27c1.1	mppa-1
rad-8	mppa-1
oxy-5	mppa-1
chn-1	mppa-1
rps-17	mppa-1
spp-15	mppa-1
r119.2	y71g12b.10
r119.3	y71g12b.10
y65b4bl.1	y71g12b.10
grl-16	y71g12b.10
y65b4a.8	y71g12b.10
t06a4.3	y71g12b.10
t06a4.1	y71g12b.10
y95b8a.6	y71g12b.10
y48g8al.12	y71g12b.10
y73e7a.8	y71g12b.10
y71g12b.17	y71g12b.10
mppa-1	y71g12b.10
y71g12b.10	y71g12b.10
rla-1	y71g12b.10
y37e3.17	y71g12b.10
f32b5.7	y71g12b.10
w10c8.5	y71g12b.10
col-48	y71g12b.10
pqn-72	y71g12b.10
y47g6a.15	y71g12b.10
y47g6a.19	y71g12b.10
rpl-13	y71g12b.10
ptr-2	y71g12b.10
pgk-1	y71g12b.10
clec-53	y71g12b.10
mrrf-1	y71g12b.10
r12e2.1	y71g12b.10
lpd-5	y71g12b.10
cps-6	y71g12b.10
rpl-4	y71g12b.10
w09c3.7	y71g12b.10
ugt-27	y71g12b.10
f25f8.1	y71g12b.10
pat-10	y71g12b.10
let-630	y71g12b.10
spd-5	y71g12b.10
sem-2	y71g12b.10
mrpl-47	y71g12b.10
atp-3	y71g12b.10
t19b4.3	y71g12b.10
che-14	y71g12b.10
haf-9	y71g12b.10
ucr-11	y71g12b.10
w01a8.6	y71g12b.10
fecl-1	y71g12b.10
d2030.4	y71g12b.10
r119.2	rpl-27
r119.3	rpl-27
y65b4bl.1	rpl-27
y18h1a.9	rpl-27
t06a4.1	rpl-27
zc123.1	rpl-27
y95b8a.6	rpl-27
y71g12b.17	rpl-27
mppa-1	rpl-27
rla-1	rpl-27
y37e3.17	rpl-27
nsun-4	rpl-27
w03d8.9	rpl-27
w10c8.5	rpl-27
col-48	rpl-27
y47g6a.15	rpl-27
ptr-2	rpl-27
pgk-1	rpl-27
clec-53	rpl-27
mrrf-1	rpl-27
t20f5.4	rpl-27
r12e2.15	rpl-27
tufm-2	rpl-27
w09c3.7	rpl-27
ugt-27	rpl-27
f25f8.1	rpl-27
sem-2	rpl-27
t19b4.3	rpl-27
oxy-5	rpl-27
chn-1	rpl-27
t05e7.1	rpl-27
ech-1.2	rpl-27
spp-15	rpl-27
plin-1	rpl-27
r119.2	rla-1
r119.3	rla-1
y65b4bl.1	rla-1
y18h1a.9	rla-1
t06a4.1	rla-1
zc123.1	rla-1
y95b8a.6	rla-1
y71g12b.17	rla-1
mppa-1	rla-1
rla-1	rla-1
y37e3.17	rla-1
nsun-4	rla-1
w03d8.9	rla-1
w10c8.5	rla-1
col-48	rla-1
pqn-72	rla-1
y47g6a.15	rla-1
ptr-2	rla-1
pgk-1	rla-1
clec-53	rla-1
mrrf-1	rla-1
r12e2.15	rla-1
tufm-2	rla-1
w09c3.7	rla-1
ugt-27	rla-1
f25f8.1	rla-1
sem-2	rla-1
t19b4.3	rla-1
oxy-5	rla-1
chn-1	rla-1
ech-1.2	rla-1
spp-15	rla-1
plin-1	rla-1
r119.2	y37e3.8
r119.3	y37e3.8
y65b4bl.1	y37e3.8
y18h1a.9	y37e3.8
t06a4.3	y37e3.8
t06a4.1	y37e3.8
zc123.1	y37e3.8
y95b8a.6	y37e3.8
y71g12b.17	y37e3.8
mppa-1	y37e3.8
y71g12b.10	y37e3.8
rla-1	y37e3.8
y37e3.8	y37e3.8
y37e3.17	y37e3.8
f32b5.7	y37e3.8
w03d8.9	y37e3.8
w10c8.5	y37e3.8
col-48	y37e3.8
pqn-72	y37e3.8
y47g6a.15	y37e3.8
ptr-2	y37e3.8
pgk-1	y37e3.8
mrrf-1	y37e3.8
t20f5.4	y37e3.8
r12e2.14	y37e3.8
r12e2.1	y37e3.8
tufm-2	y37e3.8
lpd-5	y37e3.8
w09c3.7	y37e3.8
ugt-27	y37e3.8
f25f8.1	y37e3.8
sem-2	y37e3.8
f27c1.1	y37e3.8
ptr-10	y37e3.8
t19b4.3	y37e3.8
chn-1	y37e3.8
ech-1.2	y37e3.8
spp-15	y37e3.8
col-58	y37e3.8
acdh-3	y37e3.8
t10e9.3	y37e3.8
plin-1	y37e3.8
r119.2	phb-1
r119.3	phb-1
y65b4bl.1	phb-1
y18h1a.9	phb-1
t06a4.1	phb-1
zc123.1	phb-1
y95b8a.6	phb-1
y48g8al.12	phb-1
y71g12b.17	phb-1
mppa-1	phb-1
rpl-27	phb-1
rla-1	phb-1
nsun-4	phb-1
w03d8.9	phb-1
w10c8.5	phb-1
col-48	phb-1
pqn-72	phb-1
y47g6a.15	phb-1
ptr-2	phb-1
pgk-1	phb-1
clec-53	phb-1
mrrf-1	phb-1
r12e2.15	phb-1
tufm-2	phb-1
pdp-1	phb-1
lpd-5	phb-1
w09c3.7	phb-1
ugt-27	phb-1
f25f8.1	phb-1
sem-2	phb-1
f27c1.1	phb-1
ptr-10	phb-1
t19b4.3	phb-1
oxy-5	phb-1
chn-1	phb-1
ech-1.2	phb-1
spp-15	phb-1
plin-1	phb-1
r119.2	y37e3.17
y65b4bl.1	y37e3.17
grl-16	y37e3.17
y65b4a.8	y37e3.17
t06a4.3	y37e3.17
t06a4.1	y37e3.17
y95b8a.6	y37e3.17
y73e7a.8	y37e3.17
y71g12b.17	y37e3.17
y71g12b.10	y37e3.17
y37e3.8	y37e3.17
y37e3.17	y37e3.17
f32b5.7	y37e3.17
w03d8.9	y37e3.17
w10c8.5	y37e3.17
col-48	y37e3.17
y47g6a.15	y37e3.17
ccb-1	y37e3.17
rpl-13	y37e3.17
ptr-2	y37e3.17
pgk-1	y37e3.17
mrrf-1	y37e3.17
t20f5.4	y37e3.17
cps-6	y37e3.17
acbp-1	y37e3.17
rpl-4	y37e3.17
w09c3.7	y37e3.17
ugt-27	y37e3.17
f25f8.1	y37e3.17
sem-2	y37e3.17
mrpl-47	y37e3.17
atp-3	y37e3.17
f27c1.2	y37e3.17
rpl-19	y37e3.17
t19b4.3	y37e3.17
che-14	y37e3.17
haf-9	y37e3.17
pept-3	y37e3.17
t05e7.1	y37e3.17
r119.2	nsun-4
r119.3	nsun-4
y65b4bl.1	nsun-4
grl-16	nsun-4
y18h1a.9	nsun-4
t06a4.3	nsun-4
t06a4.1	nsun-4
y95b8a.6	nsun-4
y73e7a.8	nsun-4
y71g12b.17	nsun-4
mppa-1	nsun-4
y71g12b.10	nsun-4
y37e3.8	nsun-4
y37e3.17	nsun-4
w03d8.9	nsun-4
w10c8.5	nsun-4
col-48	nsun-4
pqn-72	nsun-4
y47g6a.15	nsun-4
y47g6a.19	nsun-4
rpl-13	nsun-4
ptr-2	nsun-4
pgk-1	nsun-4
clec-53	nsun-4
mrrf-1	nsun-4
r12e2.1	nsun-4
tufm-2	nsun-4
lpd-5	nsun-4
cps-6	nsun-4
w09c3.7	nsun-4
ugt-27	nsun-4
f25f8.1	nsun-4
pat-10	nsun-4
let-630	nsun-4
sem-2	nsun-4
atp-3	nsun-4
ptr-10	nsun-4
t19b4.3	nsun-4
col-58	nsun-4
plin-1	nsun-4
w01a8.6	nsun-4
fecl-1	nsun-4
r119.2	f23c8.5
r119.3	f23c8.5
grl-16	f23c8.5
y65b4a.8	f23c8.5
t06a4.3	f23c8.5
t06a4.1	f23c8.5
y95b8a.6	f23c8.5
y73e7a.8	f23c8.5
y71g12b.17	f23c8.5
mppa-1	f23c8.5
y71g12b.10	f23c8.5
y37e3.8	f23c8.5
y37e3.17	f23c8.5
f32b5.7	f23c8.5
w03d8.9	f23c8.5
w10c8.5	f23c8.5
col-48	f23c8.5
pqn-72	f23c8.5
y47g6a.15	f23c8.5
y47g6a.19	f23c8.5
ccb-1	f23c8.5
rpl-13	f23c8.5
ptr-2	f23c8.5
pgk-1	f23c8.5
clec-53	f23c8.5
mrrf-1	f23c8.5
t20f5.4	f23c8.5
lpd-5	f23c8.5
cps-6	f23c8.5
rpl-4	f23c8.5
w09c3.7	f23c8.5
ugt-27	f23c8.5
f25f8.1	f23c8.5
pat-10	f23c8.5
let-630	f23c8.5
spd-5	f23c8.5
sem-2	f23c8.5
mrpl-47	f23c8.5
atp-3	f23c8.5
t19b4.3	f23c8.5
che-14	f23c8.5
noah-1	f23c8.5
haf-9	f23c8.5
t09b4.8	f23c8.5
ucr-11	f23c8.5
w01a8.6	f23c8.5
fecl-1	f23c8.5
d2030.4	f23c8.5
r119.2	f32b5.7
r119.3	f32b5.7
y65b4bl.1	f32b5.7
y18h1a.9	f32b5.7
t06a4.1	f32b5.7
zc123.1	f32b5.7
nas-30	f32b5.7
set-29	f32b5.7
y71g12b.17	f32b5.7
rpl-27	f32b5.7
rla-1	f32b5.7
phb-1	f32b5.7
nsun-4	f32b5.7
f32b5.7	f32b5.7
w03d8.9	f32b5.7
w03d8.8	f32b5.7
w10c8.5	f32b5.7
rpl-1	f32b5.7
trap-1	f32b5.7
y47g6a.21	f32b5.7
inx-13	f32b5.7
abf-2	f32b5.7
mrrf-1	f32b5.7
t20f5.4	f32b5.7
r12e2.15	f32b5.7
tufm-2	f32b5.7
mrpl-19	f32b5.7
w09c3.7	f32b5.7
ugt-25	f32b5.7
m04f3.4	f32b5.7
sem-2	f32b5.7
f27c1.2	f32b5.7
f27c1.1	f32b5.7
t19b4.3	f32b5.7
oxy-5	f32b5.7
chn-1	f32b5.7
t05e7.1	f32b5.7
ech-1.2	f32b5.7
spp-15	f32b5.7
t10e9.3	f32b5.7
plin-1	f32b5.7
nduf-6	f32b5.7
r119.2	w03d8.9
r119.3	w03d8.9
y65b4bl.1	w03d8.9
y65b4a.8	w03d8.9
y18h1a.9	w03d8.9
t06a4.3	w03d8.9
t06a4.1	w03d8.9
y95b8a.6	w03d8.9
y48g8al.12	w03d8.9
y73e7a.8	w03d8.9
y71g12b.17	w03d8.9
mppa-1	w03d8.9
y71g12b.10	w03d8.9
rla-1	w03d8.9
y37e3.17	w03d8.9
f32b5.7	w03d8.9
col-48	w03d8.9
mrpl-17	w03d8.9
pqn-72	w03d8.9
y47g6a.15	w03d8.9
y47g6a.19	w03d8.9
rpl-13	w03d8.9
pgk-1	w03d8.9
clec-53	w03d8.9
mrrf-1	w03d8.9
inx-15	w03d8.9
r12e2.1	w03d8.9
tufm-2	w03d8.9
lpd-5	w03d8.9
cps-6	w03d8.9
rpl-4	w03d8.9
gsp-3	w03d8.9
ugt-27	w03d8.9
f25f8.1	w03d8.9
pat-10	w03d8.9
let-630	w03d8.9
spd-5	w03d8.9
osr-1	w03d8.9
sem-2	w03d8.9
mrpl-47	w03d8.9
atp-3	w03d8.9
ptr-10	w03d8.9
t19b4.3	w03d8.9
rad-8	w03d8.9
che-14	w03d8.9
noah-1	w03d8.9
haf-9	w03d8.9
t09b4.8	w03d8.9
col-58	w03d8.9
f26b1.8	w03d8.9
acdh-1	w03d8.9
nuo-2	w03d8.9
ucr-11	w03d8.9
unc-87	w03d8.9
w01a8.6	w03d8.9
fecl-1	w03d8.9
gcsh-2	w03d8.9
nas-36	w03d8.9
d2030.4	w03d8.9
d2005.6	w03d8.9
cyc-1	w03d8.9
t19a6.4	w03d8.9
sod-2	w03d8.9
egg-6	w03d8.9
asg-1	w03d8.9
nra-2	w03d8.9
tba-1	w03d8.9
nhr-62	w03d8.9
strl-1	w03d8.9
iars-2	w03d8.9
zc434.8	w03d8.9
sdha-2	w03d8.9
r119.2	w03d8.8
r119.3	w03d8.8
y65b4bl.1	w03d8.8
grl-16	w03d8.8
y65b4a.8	w03d8.8
t06a4.3	w03d8.8
t06a4.1	w03d8.8
zc123.1	w03d8.8
y95b8a.6	w03d8.8
y48g8al.12	w03d8.8
y71g12b.10	w03d8.8
rpl-27	w03d8.8
rla-1	w03d8.8
y37e3.8	w03d8.8
y37e3.17	w03d8.8
nsun-4	w03d8.8
f32b5.7	w03d8.8
w03d8.9	w03d8.8
w10c8.5	w03d8.8
col-48	w03d8.8
y47g6a.15	w03d8.8
y47g6a.21	w03d8.8
ccb-1	w03d8.8
rpl-13	w03d8.8
ptr-2	w03d8.8
pgk-1	w03d8.8
clec-53	w03d8.8
mrrf-1	w03d8.8
t20f5.4	w03d8.8
cps-6	w03d8.8
acbp-1	w03d8.8
rpl-4	w03d8.8
w09c3.7	w03d8.8
ugt-25	w03d8.8
spd-5	w03d8.8
sem-2	w03d8.8
mrpl-47	w03d8.8
atp-3	w03d8.8
f27c1.2	w03d8.8
rpl-19	w03d8.8
pqn-52	w03d8.8
t19b4.3	w03d8.8
che-14	w03d8.8
haf-9	w03d8.8
msrp-2	w03d8.8
nspd-1	w03d8.8
pept-3	w03d8.8
t09b4.8	w03d8.8
t05e7.1	w03d8.8
c10g11.8	w03d8.8
t10e9.4	w03d8.8
ucr-11	w03d8.8
ahcy-1	w03d8.8
smz-2	w03d8.8
nuo-6	w03d8.8
nduf-6	w03d8.8
myo-1	w03d8.8
mrpl-13	w03d8.8
nas-36	w03d8.8
d2005.6	w03d8.8
cyp-36a1	w03d8.8
r119.2	w10c8.5
grl-16	w10c8.5
y65b4a.8	w10c8.5
t06a4.3	w10c8.5
t06a4.1	w10c8.5
y95b8a.6	w10c8.5
rpl-17	w10c8.5
y73e7a.8	w10c8.5
y71g12b.10	w10c8.5
y37e3.8	w10c8.5
y37e3.17	w10c8.5
f23c8.5	w10c8.5
f32b5.7	w10c8.5
w03d8.9	w10c8.5
w10c8.5	w10c8.5
col-48	w10c8.5
y47g6a.15	w10c8.5
y47g6a.19	w10c8.5
y47g6a.21	w10c8.5
ccb-1	w10c8.5
rpl-13	w10c8.5
ptr-2	w10c8.5
pgk-1	w10c8.5
mrrf-1	w10c8.5
t20f5.4	w10c8.5
cps-6	w10c8.5
acbp-1	w10c8.5
rpl-4	w10c8.5
w09c3.7	w10c8.5
ugt-27	w10c8.5
ugt-25	w10c8.5
pat-10	w10c8.5
spd-5	w10c8.5
mrpl-47	w10c8.5
atp-3	w10c8.5
f27c1.2	w10c8.5
rpl-19	w10c8.5
pqn-52	w10c8.5
t19b4.3	w10c8.5
che-14	w10c8.5
noah-1	w10c8.5
haf-9	w10c8.5
msrp-2	w10c8.5
nspd-1	w10c8.5
pept-3	w10c8.5
t09b4.8	w10c8.5
t05e7.1	w10c8.5
t10e9.4	w10c8.5
nuo-2	w10c8.5
ucr-11	w10c8.5
smz-2	w10c8.5
nuo-6	w10c8.5
mrpl-13	w10c8.5
nas-36	w10c8.5
d2030.4	w10c8.5
d2005.6	w10c8.5
t19a6.4	w10c8.5
r119.2	rpl-1
r119.3	rpl-1
y65b4bl.1	rpl-1
y18h1a.9	rpl-1
t06a4.1	rpl-1
zc123.1	rpl-1
y95b8a.6	rpl-1
y95b8a.2	rpl-1
y71g12b.17	rpl-1
y71g12b.10	rpl-1
rla-1	rpl-1
y37e3.8	rpl-1
y37e3.17	rpl-1
nsun-4	rpl-1
f32b5.7	rpl-1
w03d8.9	rpl-1
w10c8.5	rpl-1
col-48	rpl-1
y47g6a.15	rpl-1
ccb-1	rpl-1
ptr-2	rpl-1
pgk-1	rpl-1
mrrf-1	rpl-1
t20f5.4	rpl-1
w09c3.7	rpl-1
ugt-27	rpl-1
ugt-25	rpl-1
m04f3.4	rpl-1
f25f8.1	rpl-1
sem-2	rpl-1
t19b4.3	rpl-1
oxy-5	rpl-1
chn-1	rpl-1
t05e7.1	rpl-1
ech-1.2	rpl-1
spp-15	rpl-1
t10e9.3	rpl-1
plin-1	rpl-1
nduf-6	rpl-1
r119.2	trap-1
r119.3	trap-1
y65b4bl.1	trap-1
y18h1a.9	trap-1
t06a4.3	trap-1
t06a4.1	trap-1
zc123.1	trap-1
y95b8a.6	trap-1
y95b8a.2	trap-1
y71g12b.17	trap-1
mppa-1	trap-1
rpl-27	trap-1
rla-1	trap-1
phb-1	trap-1
y37e3.17	trap-1
nsun-4	trap-1
w03d8.9	trap-1
w10c8.5	trap-1
col-48	trap-1
y47g6a.15	trap-1
ptr-2	trap-1
pgk-1	trap-1
clec-53	trap-1
mrrf-1	trap-1
t20f5.4	trap-1
r12e2.15	trap-1
tufm-2	trap-1
acbp-1	trap-1
w09c3.7	trap-1
ugt-25	trap-1
m04f3.4	trap-1
sem-2	trap-1
f27c1.2	trap-1
rpl-19	trap-1
t19b4.3	trap-1
oxy-5	trap-1
chn-1	trap-1
t05e7.1	trap-1
spp-15	trap-1
t10e9.3	trap-1
plin-1	trap-1
nduf-6	trap-1
unc-15	trap-1
r119.2	col-48
r119.3	col-48
y65b4bl.1	col-48
y18h1a.9	col-48
t06a4.1	col-48
zc123.1	col-48
y95b8a.2	col-48
set-29	col-48
y73e7a.8	col-48
y71g12b.17	col-48
mppa-1	col-48
y71g12b.10	col-48
y37e3.8	col-48
y37e3.17	col-48
f23c8.5	col-48
f32b5.7	col-48
w03d8.8	col-48
w10c8.5	col-48
rpl-1	col-48
col-48	col-48
mrpl-17	col-48
y47g6a.15	col-48
y47g6a.19	col-48
y47g6a.21	col-48
pgk-1	col-48
abf-2	col-48
mrrf-1	col-48
r12e2.15	col-48
r12e2.14	col-48
r12e2.1	col-48
tufm-2	col-48
lpd-5	col-48
gsp-3	col-48
w09c3.7	col-48
ugt-27	col-48
ugt-25	col-48
f25f8.1	col-48
sem-2	col-48
f27c1.1	col-48
ptr-10	col-48
t19b4.3	col-48
rad-8	col-48
oxy-5	col-48
spch-3	col-48
chn-1	col-48
ech-1.2	col-48
spp-15	col-48
col-58	col-48
f26b1.8	col-48
acdh-3	col-48
k06a5.2	col-48
acdh-1	col-48
t10e9.3	col-48
plin-1	col-48
nduf-6	col-48
gcsh-2	col-48
unc-15	col-48
spe-4	col-48
suro-1	col-48
t02e1.8	col-48
idha-1	col-48
syx-17	col-48
pqn-26	col-48
f36a2.14	col-48
r119.2	col-49
r119.3	col-49
y65b4bl.1	col-49
y18h1a.9	col-49
t06a4.1	col-49
zc123.1	col-49
set-29	col-49
y73e7a.8	col-49
y71g12b.17	col-49
mppa-1	col-49
y71g12b.10	col-49
y37e3.8	col-49
y37e3.17	col-49
f23c8.5	col-49
f32b5.7	col-49
w10c8.5	col-49
col-48	col-49
mrpl-17	col-49
pqn-72	col-49
y47g6a.15	col-49
y47g6a.19	col-49
pgk-1	col-49
abf-2	col-49
mrrf-1	col-49
r12e2.15	col-49
r12e2.14	col-49
r12e2.1	col-49
tufm-2	col-49
pdp-1	col-49
lpd-5	col-49
gsp-3	col-49
w09c3.7	col-49
ugt-27	col-49
f25f8.1	col-49
let-630	col-49
sem-2	col-49
f27c1.1	col-49
ptr-10	col-49
t19b4.3	col-49
rad-8	col-49
spch-3	col-49
chn-1	col-49
ech-1.2	col-49
spp-15	col-49
col-58	col-49
f26b1.8	col-49
acdh-3	col-49
k06a5.2	col-49
acdh-1	col-49
t10e9.3	col-49
plin-1	col-49
w01a8.6	col-49
fecl-1	col-49
gcsh-2	col-49
spe-4	col-49
cyc-1	col-49
t19a6.4	col-49
egg-6	col-49
asg-1	col-49
pqn-26	col-49
nra-2	col-49
tba-1	col-49
nhr-62	col-49
strl-1	col-49
zc434.8	col-49
sdha-2	col-49
r119.2	mrpl-17
r119.3	mrpl-17
y65b4bl.1	mrpl-17
grl-16	mrpl-17
y18h1a.9	mrpl-17
t06a4.3	mrpl-17
t06a4.1	mrpl-17
zc123.1	mrpl-17
y95b8a.6	mrpl-17
y95b8a.2	mrpl-17
y71g12b.17	mrpl-17
mppa-1	mrpl-17
rpl-27	mrpl-17
rla-1	mrpl-17
y37e3.17	mrpl-17
nsun-4	mrpl-17
w03d8.9	mrpl-17
w10c8.5	mrpl-17
col-48	mrpl-17
pqn-72	mrpl-17
y47g6a.15	mrpl-17
ptr-2	mrpl-17
pgk-1	mrpl-17
clec-53	mrpl-17
mrrf-1	mrpl-17
r12e2.15	mrpl-17
tufm-2	mrpl-17
lpd-5	mrpl-17
w09c3.7	mrpl-17
ugt-27	mrpl-17
f25f8.1	mrpl-17
let-630	mrpl-17
sem-2	mrpl-17
t19b4.3	mrpl-17
spp-15	mrpl-17
r119.2	pqn-72
r119.3	pqn-72
grl-16	pqn-72
y65b4a.8	pqn-72
t06a4.3	pqn-72
t06a4.1	pqn-72
zc123.1	pqn-72
y95b8a.6	pqn-72
y48g8al.12	pqn-72
y71g12b.17	pqn-72
mppa-1	pqn-72
rpl-27	pqn-72
rla-1	pqn-72
nsun-4	pqn-72
w03d8.9	pqn-72
w10c8.5	pqn-72
pqn-72	pqn-72
y47g6a.15	pqn-72
rpl-13	pqn-72
ptr-2	pqn-72
pgk-1	pqn-72
clec-53	pqn-72
r12e2.15	pqn-72
tufm-2	pqn-72
pdp-1	pqn-72
lpd-5	pqn-72
cps-6	pqn-72
mrpl-19	pqn-72
acbp-1	pqn-72
f25f8.1	pqn-72
pat-10	pqn-72
let-630	pqn-72
osr-1	pqn-72
mrpl-47	pqn-72
atp-3	pqn-72
ptr-10	pqn-72
che-14	pqn-72
noah-1	pqn-72
haf-9	pqn-72
ucr-11	pqn-72
w01a8.6	pqn-72
fecl-1	pqn-72
d2030.4	pqn-72
r119.2	y47g6a.15
r119.3	y47g6a.15
y65b4bl.1	y47g6a.15
y18h1a.9	y47g6a.15
t06a4.1	y47g6a.15
zc123.1	y47g6a.15
set-29	y47g6a.15
y71g12b.17	y47g6a.15
mppa-1	y47g6a.15
y37e3.8	y47g6a.15
phb-1	y47g6a.15
nsun-4	y47g6a.15
f32b5.7	y47g6a.15
w03d8.8	y47g6a.15
w10c8.5	y47g6a.15
rpl-1	y47g6a.15
col-48	y47g6a.15
col-49	y47g6a.15
mrpl-17	y47g6a.15
y47g6a.15	y47g6a.15
y47g6a.19	y47g6a.15
inx-13	y47g6a.15
ptr-2	y47g6a.15
pgk-1	y47g6a.15
abf-2	y47g6a.15
mrrf-1	y47g6a.15
r12e2.15	y47g6a.15
r12e2.14	y47g6a.15
r12e2.7	y47g6a.15
r12e2.1	y47g6a.15
tufm-2	y47g6a.15
pdp-1	y47g6a.15
lpd-5	y47g6a.15
mrpl-19	y47g6a.15
gsp-3	y47g6a.15
w09c3.7	y47g6a.15
ugt-27	y47g6a.15
ugt-25	y47g6a.15
f25f8.1	y47g6a.15
sem-2	y47g6a.15
f27c1.1	y47g6a.15
t19b4.3	y47g6a.15
rad-8	y47g6a.15
oxy-5	y47g6a.15
spch-3	y47g6a.15
chn-1	y47g6a.15
ech-1.2	y47g6a.15
spp-15	y47g6a.15
col-58	y47g6a.15
k06a5.2	y47g6a.15
acdh-1	y47g6a.15
t10e9.4	y47g6a.15
t10e9.3	y47g6a.15
plin-1	y47g6a.15
nduf-6	y47g6a.15
fecl-1	y47g6a.15
gcsh-2	y47g6a.15
unc-15	y47g6a.15
pqn-26	y47g6a.15
r119.2	y47g6a.19
r119.3	y47g6a.19
y65b4bl.1	y47g6a.19
grl-16	y47g6a.19
y18h1a.9	y47g6a.19
t06a4.1	y47g6a.19
y95b8a.2	y47g6a.19
y48g8al.12	y47g6a.19
y73e7a.8	y47g6a.19
y71g12b.17	y47g6a.19
[truncated: 276,386+ more rows]

## Sheet: TableS6c_middle_AUFE_PFE_GRN
regulator	target
r119.2	r119.2
r119.3	r119.2
y18h1a.9	r119.2
t06a4.1	r119.2
zc123.1	r119.2
y48g8al.12	r119.2
y71g12b.17	r119.2
mppa-1	r119.2
rla-1	r119.2
phb-1	r119.2
nsun-4	r119.2
w03d8.8	r119.2
pqn-72	r119.2
inx-13	r119.2
clec-53	r119.2
abf-2	r119.2
r12e2.15	r119.2
r12e2.1	r119.2
tufm-2	r119.2
pdp-1	r119.2
lpd-5	r119.2
mrpl-19	r119.2
gsp-3	r119.2
ugt-27	r119.2
f25f8.1	r119.2
let-630	r119.2
sem-2	r119.2
f27c1.1	r119.2
ptr-10	r119.2
rad-8	r119.2
oxy-5	r119.2
chn-1	r119.2
ech-1.2	r119.2
spp-15	r119.2
col-58	r119.2
acdh-3	r119.2
t10e9.3	r119.2
plin-1	r119.2
r119.2	r119.3
r119.3	r119.3
y65b4bl.1	r119.3
y18h1a.9	r119.3
zc123.1	r119.3
y95b8a.6	r119.3
nas-30	r119.3
y48g8al.12	r119.3
mppa-1	r119.3
rpl-27	r119.3
rla-1	r119.3
phb-1	r119.3
nsun-4	r119.3
col-49	r119.3
pqn-72	r119.3
inx-13	r119.3
ptr-2	r119.3
clec-53	r119.3
abf-2	r119.3
r12e2.15	r119.3
r12e2.7	r119.3
r12e2.1	r119.3
tufm-2	r119.3
pdp-1	r119.3
mrpl-19	r119.3
gsp-3	r119.3
m04f3.4	r119.3
sem-2	r119.3
erm-1	r119.3
f27c1.1	r119.3
rad-8	r119.3
oxy-5	r119.3
chn-1	r119.3
spp-15	r119.3
r119.2	y65b4bl.1
r119.3	y65b4bl.1
y65b4bl.1	y65b4bl.1
y18h1a.9	y65b4bl.1
t06a4.1	y65b4bl.1
zc123.1	y65b4bl.1
y95b8a.2	y65b4bl.1
haf-6	y65b4bl.1
set-29	y65b4bl.1
mrpl-15	y65b4bl.1
y73e7a.8	y65b4bl.1
y71g12b.17	y65b4bl.1
mppa-1	y65b4bl.1
y71g12b.10	y65b4bl.1
y37e3.8	y65b4bl.1
phb-1	y65b4bl.1
y37e3.17	y65b4bl.1
f23c8.5	y65b4bl.1
f32b5.7	y65b4bl.1
w03d8.8	y65b4bl.1
rpl-1	y65b4bl.1
trap-1	y65b4bl.1
col-48	y65b4bl.1
col-49	y65b4bl.1
mrpl-17	y65b4bl.1
y47g6a.19	y65b4bl.1
inx-13	y65b4bl.1
pgk-1	y65b4bl.1
abf-2	y65b4bl.1
mrrf-1	y65b4bl.1
r12e2.15	y65b4bl.1
r12e2.14	y65b4bl.1
r12e2.1	y65b4bl.1
tufm-2	y65b4bl.1
pdp-1	y65b4bl.1
lpd-5	y65b4bl.1
mrpl-19	y65b4bl.1
gsp-3	y65b4bl.1
ugt-27	y65b4bl.1
ugt-25	y65b4bl.1
f25f8.1	y65b4bl.1
let-630	y65b4bl.1
sem-2	y65b4bl.1
f27c1.1	y65b4bl.1
ptr-10	y65b4bl.1
t19b4.3	y65b4bl.1
rad-8	y65b4bl.1
oxy-5	y65b4bl.1
spch-3	y65b4bl.1
chn-1	y65b4bl.1
ech-1.2	y65b4bl.1
rps-17	y65b4bl.1
spp-15	y65b4bl.1
col-58	y65b4bl.1
f26b1.8	y65b4bl.1
acdh-3	y65b4bl.1
k06a5.2	y65b4bl.1
acdh-1	y65b4bl.1
t10e9.3	y65b4bl.1
plin-1	y65b4bl.1
nduf-6	y65b4bl.1
gcsh-2	y65b4bl.1
unc-15	y65b4bl.1
spe-4	y65b4bl.1
suro-1	y65b4bl.1
t02e1.8	y65b4bl.1
idha-1	y65b4bl.1
syx-17	y65b4bl.1
pqn-26	y65b4bl.1
f36a2.14	y65b4bl.1
f53b6.4	y65b4bl.1
y53h1b.2	y65b4bl.1
r119.2	grl-16
r119.3	grl-16
y65b4bl.1	grl-16
grl-16	grl-16
y18h1a.9	grl-16
t06a4.1	grl-16
y73e7a.8	grl-16
y71g12b.17	grl-16
mppa-1	grl-16
y71g12b.10	grl-16
y37e3.8	grl-16
y37e3.17	grl-16
f23c8.5	grl-16
w03d8.9	grl-16
w10c8.5	grl-16
col-48	grl-16
pqn-72	grl-16
y47g6a.15	grl-16
y47g6a.19	grl-16
rpl-13	grl-16
ptr-2	grl-16
pgk-1	grl-16
mrrf-1	grl-16
r12e2.14	grl-16
r12e2.1	grl-16
tufm-2	grl-16
pdp-1	grl-16
lpd-5	grl-16
cps-6	grl-16
rpl-4	grl-16
gsp-3	grl-16
w09c3.7	grl-16
ugt-27	grl-16
f25f8.1	grl-16
pat-10	grl-16
let-630	grl-16
sem-2	grl-16
atp-3	grl-16
f27c1.1	grl-16
ptr-10	grl-16
t19b4.3	grl-16
rad-8	grl-16
noah-1	grl-16
spch-3	grl-16
ech-1.2	grl-16
spp-15	grl-16
col-58	grl-16
f26b1.8	grl-16
acdh-3	grl-16
k06a5.2	grl-16
acdh-1	grl-16
ucr-11	grl-16
plin-1	grl-16
w01a8.6	grl-16
fecl-1	grl-16
gcsh-2	grl-16
d2030.4	grl-16
cyc-1	grl-16
t19a6.4	grl-16
sod-2	grl-16
egg-6	grl-16
asg-1	grl-16
nra-2	grl-16
tba-1	grl-16
nhr-62	grl-16
strl-1	grl-16
zc434.8	grl-16
sdha-2	grl-16
r119.2	y65b4a.8
grl-16	y65b4a.8
y65b4a.8	y65b4a.8
t06a4.3	y65b4a.8
t06a4.1	y65b4a.8
y95b8a.6	y65b4a.8
y73e7a.8	y65b4a.8
y71g12b.10	y65b4a.8
rla-1	y65b4a.8
y37e3.8	y65b4a.8
y37e3.17	y65b4a.8
nsun-4	y65b4a.8
f32b5.7	y65b4a.8
w03d8.9	y65b4a.8
w10c8.5	y65b4a.8
col-48	y65b4a.8
pqn-72	y65b4a.8
y47g6a.15	y65b4a.8
y47g6a.19	y65b4a.8
ccb-1	y65b4a.8
rpl-13	y65b4a.8
ptr-2	y65b4a.8
pgk-1	y65b4a.8
clec-53	y65b4a.8
mrrf-1	y65b4a.8
t20f5.4	y65b4a.8
lpd-5	y65b4a.8
cps-6	y65b4a.8
acbp-1	y65b4a.8
rpl-4	y65b4a.8
w09c3.7	y65b4a.8
ugt-27	y65b4a.8
f25f8.1	y65b4a.8
pat-10	y65b4a.8
spd-5	y65b4a.8
sem-2	y65b4a.8
mrpl-47	y65b4a.8
atp-3	y65b4a.8
rpl-19	y65b4a.8
t19b4.3	y65b4a.8
che-14	y65b4a.8
haf-9	y65b4a.8
t09b4.8	y65b4a.8
t10e9.4	y65b4a.8
ucr-11	y65b4a.8
w01a8.6	y65b4a.8
fecl-1	y65b4a.8
nas-36	y65b4a.8
d2030.4	y65b4a.8
r119.2	y18h1a.9
r119.3	y18h1a.9
y65b4bl.1	y18h1a.9
y18h1a.9	y18h1a.9
t06a4.1	y18h1a.9
zc123.1	y18h1a.9
set-29	y18h1a.9
y71g12b.17	y18h1a.9
mppa-1	y18h1a.9
phb-1	y18h1a.9
nsun-4	y18h1a.9
f23c8.5	y18h1a.9
w03d8.8	y18h1a.9
rpl-1	y18h1a.9
trap-1	y18h1a.9
col-49	y18h1a.9
mrpl-17	y18h1a.9
inx-13	y18h1a.9
abf-2	y18h1a.9
r12e2.15	y18h1a.9
r12e2.14	y18h1a.9
r12e2.1	y18h1a.9
tufm-2	y18h1a.9
pdp-1	y18h1a.9
lpd-5	y18h1a.9
mrpl-19	y18h1a.9
gsp-3	y18h1a.9
w09c3.7	y18h1a.9
ugt-27	y18h1a.9
ugt-25	y18h1a.9
m04f3.4	y18h1a.9
f25f8.1	y18h1a.9
sem-2	y18h1a.9
dpy-5	y18h1a.9
f27c1.1	y18h1a.9
ptr-10	y18h1a.9
rad-8	y18h1a.9
oxy-5	y18h1a.9
spch-3	y18h1a.9
chn-1	y18h1a.9
t05e7.1	y18h1a.9
ech-1.2	y18h1a.9
spp-15	y18h1a.9
col-58	y18h1a.9
acdh-3	y18h1a.9
k06a5.2	y18h1a.9
t10e9.3	y18h1a.9
plin-1	y18h1a.9
nduf-6	y18h1a.9
unc-15	y18h1a.9
suro-1	y18h1a.9
t02e1.8	y18h1a.9
idha-1	y18h1a.9
syx-17	y18h1a.9
pqn-26	y18h1a.9
f36a2.14	y18h1a.9
y53h1b.2	y18h1a.9
r119.2	t06a4.3
r119.3	t06a4.3
y65b4bl.1	t06a4.3
grl-16	t06a4.3
y65b4a.8	t06a4.3
t06a4.3	t06a4.3
t06a4.1	t06a4.3
y95b8a.6	t06a4.3
rpl-17	t06a4.3
y73e7a.8	t06a4.3
y71g12b.10	t06a4.3
rla-1	t06a4.3
y37e3.8	t06a4.3
y37e3.17	t06a4.3
nsun-4	t06a4.3
f32b5.7	t06a4.3
w03d8.9	t06a4.3
w10c8.5	t06a4.3
col-48	t06a4.3
y47g6a.15	t06a4.3
y47g6a.21	t06a4.3
ccb-1	t06a4.3
rpl-13	t06a4.3
ptr-2	t06a4.3
pgk-1	t06a4.3
mrrf-1	t06a4.3
t20f5.4	t06a4.3
r12e2.7	t06a4.3
cps-6	t06a4.3
acbp-1	t06a4.3
rpl-4	t06a4.3
w09c3.7	t06a4.3
ugt-25	t06a4.3
m04f3.4	t06a4.3
spd-5	t06a4.3
sem-2	t06a4.3
mrpl-47	t06a4.3
atp-3	t06a4.3
f27c1.2	t06a4.3
rpl-19	t06a4.3
pqn-52	t06a4.3
t19b4.3	t06a4.3
che-14	t06a4.3
haf-9	t06a4.3
msrp-2	t06a4.3
nspd-1	t06a4.3
pept-3	t06a4.3
t09b4.8	t06a4.3
t05e7.1	t06a4.3
c10g11.8	t06a4.3
t10e9.4	t06a4.3
ucr-11	t06a4.3
ahcy-1	t06a4.3
smz-2	t06a4.3
nuo-6	t06a4.3
nduf-6	t06a4.3
mrpl-13	t06a4.3
nas-36	t06a4.3
d2005.6	t06a4.3
r119.2	t06a4.1
r119.3	t06a4.1
y65b4bl.1	t06a4.1
grl-16	t06a4.1
t06a4.3	t06a4.1
t06a4.1	t06a4.1
rpl-17	t06a4.1
set-29	t06a4.1
mrpl-15	t06a4.1
y73e7a.8	t06a4.1
y71g12b.17	t06a4.1
mppa-1	t06a4.1
y71g12b.10	t06a4.1
y37e3.8	t06a4.1
y37e3.17	t06a4.1
f23c8.5	t06a4.1
f32b5.7	t06a4.1
w03d8.8	t06a4.1
rpl-1	t06a4.1
trap-1	t06a4.1
col-48	t06a4.1
mrpl-17	t06a4.1
y47g6a.15	t06a4.1
y47g6a.19	t06a4.1
y47g6a.21	t06a4.1
ccb-1	t06a4.1
pgk-1	t06a4.1
abf-2	t06a4.1
mrrf-1	t06a4.1
r12e2.14	t06a4.1
r12e2.1	t06a4.1
tufm-2	t06a4.1
lpd-5	t06a4.1
gsp-3	t06a4.1
w09c3.7	t06a4.1
ugt-27	t06a4.1
ugt-25	t06a4.1
f25f8.1	t06a4.1
let-630	t06a4.1
sem-2	t06a4.1
f27c1.1	t06a4.1
ptr-10	t06a4.1
t19b4.3	t06a4.1
rad-8	t06a4.1
spch-3	t06a4.1
chn-1	t06a4.1
ech-1.2	t06a4.1
spp-15	t06a4.1
col-58	t06a4.1
f26b1.8	t06a4.1
acdh-3	t06a4.1
k06a5.2	t06a4.1
acdh-1	t06a4.1
t10e9.3	t06a4.1
plin-1	t06a4.1
w01a8.6	t06a4.1
fecl-1	t06a4.1
gcsh-2	t06a4.1
egg-6	t06a4.1
asg-1	t06a4.1
r119.2	zc123.1
r119.3	zc123.1
y65b4bl.1	zc123.1
y18h1a.9	zc123.1
t06a4.1	zc123.1
zc123.1	zc123.1
y95b8a.6	zc123.1
rpl-17	zc123.1
set-29	zc123.1
y71g12b.17	zc123.1
y37e3.8	zc123.1
phb-1	zc123.1
y37e3.17	zc123.1
nsun-4	zc123.1
f23c8.5	zc123.1
f32b5.7	zc123.1
w03d8.8	zc123.1
w10c8.5	zc123.1
rpl-1	zc123.1
trap-1	zc123.1
col-48	zc123.1
mrpl-17	zc123.1
y47g6a.15	zc123.1
y47g6a.19	zc123.1
y47g6a.21	zc123.1
ccb-1	zc123.1
inx-13	zc123.1
pgk-1	zc123.1
abf-2	zc123.1
mrrf-1	zc123.1
t20f5.4	zc123.1
r12e2.14	zc123.1
tufm-2	zc123.1
mrpl-19	zc123.1
w09c3.7	zc123.1
ugt-27	zc123.1
ugt-25	zc123.1
m04f3.4	zc123.1
sem-2	zc123.1
erm-1	zc123.1
f27c1.1	zc123.1
t19b4.3	zc123.1
rad-8	zc123.1
oxy-5	zc123.1
spch-3	zc123.1
chn-1	zc123.1
t05e7.1	zc123.1
ech-1.2	zc123.1
spp-15	zc123.1
k06a5.2	zc123.1
t10e9.4	zc123.1
t10e9.3	zc123.1
plin-1	zc123.1
nduf-6	zc123.1
unc-15	zc123.1
suro-1	zc123.1
t02e1.8	zc123.1
cyp-36a1	zc123.1
idha-1	zc123.1
syx-17	zc123.1
pqn-26	zc123.1
f36a2.14	zc123.1
grl-16	y95b8a.6
y65b4a.8	y95b8a.6
t06a4.3	y95b8a.6
t06a4.1	y95b8a.6
y95b8a.6	y95b8a.6
rpl-17	y95b8a.6
y73e7a.8	y95b8a.6
y71g12b.17	y95b8a.6
y71g12b.10	y95b8a.6
y37e3.8	y95b8a.6
y37e3.17	y95b8a.6
f23c8.5	y95b8a.6
f32b5.7	y95b8a.6
w03d8.9	y95b8a.6
w10c8.5	y95b8a.6
col-48	y95b8a.6
y47g6a.15	y95b8a.6
y47g6a.19	y95b8a.6
y47g6a.21	y95b8a.6
ccb-1	y95b8a.6
rpl-13	y95b8a.6
ptr-2	y95b8a.6
pgk-1	y95b8a.6
mrrf-1	y95b8a.6
t20f5.4	y95b8a.6
cps-6	y95b8a.6
acbp-1	y95b8a.6
rpl-4	y95b8a.6
w09c3.7	y95b8a.6
ugt-27	y95b8a.6
ugt-25	y95b8a.6
spd-5	y95b8a.6
sem-2	y95b8a.6
mrpl-47	y95b8a.6
atp-3	y95b8a.6
f27c1.2	y95b8a.6
rpl-19	y95b8a.6
pqn-52	y95b8a.6
t19b4.3	y95b8a.6
che-14	y95b8a.6
haf-9	y95b8a.6
msrp-2	y95b8a.6
pept-3	y95b8a.6
t09b4.8	y95b8a.6
t05e7.1	y95b8a.6
c10g11.8	y95b8a.6
nuo-6	y95b8a.6
nduf-6	y95b8a.6
mrpl-13	y95b8a.6
r119.2	y95b8a.2
r119.3	y95b8a.2
grl-16	y95b8a.2
y65b4a.8	y95b8a.2
t06a4.3	y95b8a.2
t06a4.1	y95b8a.2
zc123.1	y95b8a.2
y95b8a.6	y95b8a.2
y48g8al.12	y95b8a.2
y71g12b.17	y95b8a.2
mppa-1	y95b8a.2
rpl-27	y95b8a.2
rla-1	y95b8a.2
pqn-72	y95b8a.2
y47g6a.15	y95b8a.2
inx-13	y95b8a.2
ptr-2	y95b8a.2
pgk-1	y95b8a.2
clec-53	y95b8a.2
r12e2.15	y95b8a.2
inx-15	y95b8a.2
r12e2.1	y95b8a.2
tufm-2	y95b8a.2
pdp-1	y95b8a.2
lpd-5	y95b8a.2
cps-6	y95b8a.2
mrpl-19	y95b8a.2
gsp-3	y95b8a.2
ugt-27	y95b8a.2
f25f8.1	y95b8a.2
pat-10	y95b8a.2
let-630	y95b8a.2
osr-1	y95b8a.2
f27c1.1	y95b8a.2
ptr-10	y95b8a.2
rad-8	y95b8a.2
noah-1	y95b8a.2
haf-9	y95b8a.2
rps-17	y95b8a.2
col-58	y95b8a.2
f26b1.8	y95b8a.2
ucr-11	y95b8a.2
w01a8.6	y95b8a.2
fecl-1	y95b8a.2
gcsh-2	y95b8a.2
d2030.4	y95b8a.2
cyc-1	y95b8a.2
sod-2	y95b8a.2
egg-6	y95b8a.2
r119.2	nas-30
r119.3	nas-30
grl-16	nas-30
t06a4.1	nas-30
zc123.1	nas-30
haf-6	nas-30
y48g8al.12	nas-30
mrpl-15	nas-30
y71g12b.17	nas-30
mppa-1	nas-30
rla-1	nas-30
phb-1	nas-30
w03d8.8	nas-30
rpl-1	nas-30
trap-1	nas-30
col-49	nas-30
mrpl-17	nas-30
pqn-72	nas-30
inx-13	nas-30
clec-53	nas-30
abf-2	nas-30
r12e2.15	nas-30
r12e2.14	nas-30
inx-15	nas-30
r12e2.1	nas-30
tufm-2	nas-30
pdp-1	nas-30
lpd-5	nas-30
mrpl-19	nas-30
gsp-3	nas-30
ugt-27	nas-30
f25f8.1	nas-30
pat-10	nas-30
let-630	nas-30
sem-2	nas-30
f27c1.1	nas-30
ptr-10	nas-30
rad-8	nas-30
oxy-5	nas-30
spch-3	nas-30
chn-1	nas-30
ech-1.2	nas-30
rps-17	nas-30
spp-15	nas-30
col-58	nas-30
f26b1.8	nas-30
acdh-3	nas-30
k06a5.2	nas-30
acdh-1	nas-30
t10e9.3	nas-30
plin-1	nas-30
w01a8.6	nas-30
fecl-1	nas-30
gcsh-2	nas-30
cyc-1	nas-30
egg-6	nas-30
r119.2	mrpl-38
r119.3	mrpl-38
y65b4bl.1	mrpl-38
y18h1a.9	mrpl-38
t06a4.1	mrpl-38
zc123.1	mrpl-38
y48g8al.12	mrpl-38
set-29	mrpl-38
y71g12b.17	mrpl-38
mppa-1	mrpl-38
rpl-27	mrpl-38
rla-1	mrpl-38
phb-1	mrpl-38
nsun-4	mrpl-38
w03d8.9	mrpl-38
w03d8.8	mrpl-38
rpl-1	mrpl-38
trap-1	mrpl-38
col-49	mrpl-38
inx-13	mrpl-38
abf-2	mrpl-38
r12e2.15	mrpl-38
tufm-2	mrpl-38
pdp-1	mrpl-38
mrpl-19	mrpl-38
gsp-3	mrpl-38
m04f3.4	mrpl-38
erm-1	mrpl-38
f27c1.2	mrpl-38
dpy-5	mrpl-38
f27c1.1	mrpl-38
ptr-10	mrpl-38
rad-8	mrpl-38
oxy-5	mrpl-38
pept-3	mrpl-38
chn-1	mrpl-38
t05e7.1	mrpl-38
ech-1.2	mrpl-38
t10e9.3	mrpl-38
plin-1	mrpl-38
nduf-6	mrpl-38
r119.2	rpl-17
r119.3	rpl-17
y65b4bl.1	rpl-17
y18h1a.9	rpl-17
t06a4.3	rpl-17
t06a4.1	rpl-17
y95b8a.6	rpl-17
y73e7a.8	rpl-17
y71g12b.17	rpl-17
y71g12b.10	rpl-17
y37e3.8	rpl-17
y37e3.17	rpl-17
f23c8.5	rpl-17
f32b5.7	rpl-17
w03d8.9	rpl-17
w10c8.5	rpl-17
col-48	rpl-17
y47g6a.15	rpl-17
y47g6a.19	rpl-17
ccb-1	rpl-17
ptr-2	rpl-17
pgk-1	rpl-17
mrrf-1	rpl-17
t20f5.4	rpl-17
r12e2.14	rpl-17
cps-6	rpl-17
rpl-4	rpl-17
w09c3.7	rpl-17
ugt-27	rpl-17
ugt-25	rpl-17
f25f8.1	rpl-17
spd-5	rpl-17
sem-2	rpl-17
atp-3	rpl-17
t19b4.3	rpl-17
chn-1	rpl-17
t05e7.1	rpl-17
ech-1.2	rpl-17
spp-15	rpl-17
col-58	rpl-17
t10e9.3	rpl-17
plin-1	rpl-17
nduf-6	rpl-17
r119.2	haf-6
r119.3	haf-6
grl-16	haf-6
y65b4a.8	haf-6
t06a4.3	haf-6
t06a4.1	haf-6
zc123.1	haf-6
y95b8a.6	haf-6
y48g8al.12	haf-6
y71g12b.10	haf-6
rpl-27	haf-6
rla-1	haf-6
y37e3.17	haf-6
nsun-4	haf-6
f32b5.7	haf-6
w03d8.9	haf-6
w10c8.5	haf-6
col-48	haf-6
y47g6a.15	haf-6
y47g6a.21	haf-6
ccb-1	haf-6
rpl-13	haf-6
ptr-2	haf-6
pgk-1	haf-6
clec-53	haf-6
mrrf-1	haf-6
t20f5.4	haf-6
cps-6	haf-6
acbp-1	haf-6
rpl-4	haf-6
w09c3.7	haf-6
ugt-25	haf-6
spd-5	haf-6
sem-2	haf-6
mrpl-47	haf-6
atp-3	haf-6
f27c1.2	haf-6
rpl-19	haf-6
pqn-52	haf-6
t19b4.3	haf-6
che-14	haf-6
haf-9	haf-6
pept-3	haf-6
t05e7.1	haf-6
t10e9.4	haf-6
ucr-11	haf-6
mrpl-13	haf-6
r119.2	y48g8al.12
r119.3	y48g8al.12
y65b4bl.1	y48g8al.12
grl-16	y48g8al.12
y18h1a.9	y48g8al.12
t06a4.1	y48g8al.12
zc123.1	y48g8al.12
y95b8a.6	y48g8al.12
y71g12b.17	y48g8al.12
y71g12b.10	y48g8al.12
rla-1	y48g8al.12
y37e3.8	y48g8al.12
y37e3.17	y48g8al.12
nsun-4	y48g8al.12
f32b5.7	y48g8al.12
w03d8.9	y48g8al.12
w10c8.5	y48g8al.12
col-48	y48g8al.12
y47g6a.15	y48g8al.12
y47g6a.19	y48g8al.12
ccb-1	y48g8al.12
ptr-2	y48g8al.12
pgk-1	y48g8al.12
mrrf-1	y48g8al.12
t20f5.4	y48g8al.12
r12e2.14	y48g8al.12
lpd-5	y48g8al.12
w09c3.7	y48g8al.12
ugt-27	y48g8al.12
ugt-25	y48g8al.12
f25f8.1	y48g8al.12
spd-5	y48g8al.12
sem-2	y48g8al.12
f27c1.1	y48g8al.12
t19b4.3	y48g8al.12
spch-3	y48g8al.12
chn-1	y48g8al.12
ech-1.2	y48g8al.12
spp-15	y48g8al.12
col-58	y48g8al.12
k06a5.2	y48g8al.12
t10e9.4	y48g8al.12
t10e9.3	y48g8al.12
plin-1	y48g8al.12
nduf-6	y48g8al.12
unc-15	y48g8al.12
suro-1	y48g8al.12
cyp-36a1	y48g8al.12
pqn-26	y48g8al.12
r119.2	set-29
r119.3	set-29
grl-16	set-29
y18h1a.9	set-29
t06a4.1	set-29
zc123.1	set-29
y95b8a.6	set-29
y95b8a.2	set-29
mrpl-15	set-29
y71g12b.17	set-29
rpl-27	set-29
rla-1	set-29
phb-1	set-29
nsun-4	set-29
f32b5.7	set-29
w10c8.5	set-29
rpl-1	set-29
col-48	set-29
mrpl-17	set-29
y47g6a.15	set-29
y47g6a.19	set-29
y47g6a.21	set-29
inx-13	set-29
ptr-2	set-29
pgk-1	set-29
abf-2	set-29
mrrf-1	set-29
r12e2.14	set-29
r12e2.1	set-29
tufm-2	set-29
lpd-5	set-29
mrpl-19	set-29
gsp-3	set-29
w09c3.7	set-29
ugt-27	set-29
ugt-25	set-29
sem-2	set-29
erm-1	set-29
f27c1.1	set-29
t19b4.3	set-29
rad-8	set-29
spch-3	set-29
chn-1	set-29
spp-15	set-29
t10e9.4	set-29
plin-1	set-29
r119.2	mrpl-15
r119.3	mrpl-15
y65b4bl.1	mrpl-15
y18h1a.9	mrpl-15
t06a4.1	mrpl-15
zc123.1	mrpl-15
y95b8a.6	mrpl-15
y71g12b.17	mrpl-15
mppa-1	mrpl-15
rpl-27	mrpl-15
rla-1	mrpl-15
phb-1	mrpl-15
nsun-4	mrpl-15
w03d8.8	mrpl-15
w10c8.5	mrpl-15
rpl-1	mrpl-15
pqn-72	mrpl-15
y47g6a.15	mrpl-15
inx-13	mrpl-15
ptr-2	mrpl-15
abf-2	mrpl-15
r12e2.15	mrpl-15
tufm-2	mrpl-15
pdp-1	mrpl-15
lpd-5	mrpl-15
mrpl-19	mrpl-15
gsp-3	mrpl-15
w09c3.7	mrpl-15
m04f3.4	mrpl-15
sem-2	mrpl-15
f27c1.1	mrpl-15
rad-8	mrpl-15
oxy-5	mrpl-15
chn-1	mrpl-15
ech-1.2	mrpl-15
spp-15	mrpl-15
t10e9.3	mrpl-15
plin-1	mrpl-15
r119.2	y73e7a.8
r119.3	y73e7a.8
y65b4bl.1	y73e7a.8
y18h1a.9	y73e7a.8
t06a4.1	y73e7a.8
zc123.1	y73e7a.8
rpl-17	y73e7a.8
set-29	y73e7a.8
y73e7a.8	y73e7a.8
y71g12b.17	y73e7a.8
mppa-1	y73e7a.8
y71g12b.10	y73e7a.8
y37e3.8	y73e7a.8
y37e3.17	y73e7a.8
f23c8.5	y73e7a.8
w03d8.9	y73e7a.8
w03d8.8	y73e7a.8
trap-1	y73e7a.8
col-48	y73e7a.8
y47g6a.19	y73e7a.8
y47g6a.21	y73e7a.8
ccb-1	y73e7a.8
abf-2	y73e7a.8
mrrf-1	y73e7a.8
t20f5.4	y73e7a.8
r12e2.14	y73e7a.8
tufm-2	y73e7a.8
pdp-1	y73e7a.8
w09c3.7	y73e7a.8
ugt-27	y73e7a.8
ugt-25	y73e7a.8
m04f3.4	y73e7a.8
f25f8.1	y73e7a.8
sem-2	y73e7a.8
f27c1.2	y73e7a.8
dpy-5	y73e7a.8
f27c1.1	y73e7a.8
ptr-10	y73e7a.8
oxy-5	y73e7a.8
msrp-2	y73e7a.8
spch-3	y73e7a.8
pept-3	y73e7a.8
chn-1	y73e7a.8
t05e7.1	y73e7a.8
ech-1.2	y73e7a.8
spp-15	y73e7a.8
acdh-3	y73e7a.8
k06a5.2	y73e7a.8
t10e9.3	y73e7a.8
d2092.4	y73e7a.8
plin-1	y73e7a.8
nuo-6	y73e7a.8
nduf-6	y73e7a.8
unc-15	y73e7a.8
suro-1	y73e7a.8
t02e1.8	y73e7a.8
idha-1	y73e7a.8
syx-17	y73e7a.8
pqn-26	y73e7a.8
f36a2.14	y73e7a.8
f36f2.2	y73e7a.8
b0379.1	y73e7a.8
y53h1b.2	y73e7a.8
r119.2	y71g12b.17
r119.3	y71g12b.17
y65b4bl.1	y71g12b.17
grl-16	y71g12b.17
y18h1a.9	y71g12b.17
y95b8a.2	y71g12b.17
haf-6	y71g12b.17
y48g8al.12	y71g12b.17
y73e7a.8	y71g12b.17
y71g12b.17	y71g12b.17
mppa-1	y71g12b.17
y71g12b.10	y71g12b.17
y37e3.17	y71g12b.17
f23c8.5	y71g12b.17
w03d8.8	y71g12b.17
col-49	y71g12b.17
mrpl-17	y71g12b.17
pqn-72	y71g12b.17
y47g6a.15	y71g12b.17
y47g6a.19	y71g12b.17
inx-13	y71g12b.17
rpl-13	y71g12b.17
pgk-1	y71g12b.17
clec-53	y71g12b.17
abf-2	y71g12b.17
r12e2.15	y71g12b.17
inx-15	y71g12b.17
r12e2.1	y71g12b.17
tufm-2	y71g12b.17
pdp-1	y71g12b.17
lpd-5	y71g12b.17
cps-6	y71g12b.17
mrpl-19	y71g12b.17
gsp-3	y71g12b.17
ugt-27	y71g12b.17
f25f8.1	y71g12b.17
pat-10	y71g12b.17
let-630	y71g12b.17
osr-1	y71g12b.17
f27c1.1	y71g12b.17
ptr-10	y71g12b.17
rad-8	y71g12b.17
noah-1	y71g12b.17
haf-9	y71g12b.17
t09b4.8	y71g12b.17
ech-1.2	y71g12b.17
rps-17	y71g12b.17
col-58	y71g12b.17
f26b1.8	y71g12b.17
acdh-3	y71g12b.17
acdh-1	y71g12b.17
nuo-2	y71g12b.17
ucr-11	y71g12b.17
unc-87	y71g12b.17
plin-1	y71g12b.17
w01a8.6	y71g12b.17
fecl-1	y71g12b.17
gcsh-2	y71g12b.17
d2030.4	y71g12b.17
cyc-1	y71g12b.17
t19a6.4	y71g12b.17
sod-2	y71g12b.17
egg-6	y71g12b.17
asg-1	y71g12b.17
nra-2	y71g12b.17
tba-1	y71g12b.17
zc434.8	y71g12b.17
r119.2	mppa-1
r119.3	mppa-1
y65b4bl.1	mppa-1
y18h1a.9	mppa-1
zc123.1	mppa-1
y95b8a.6	mppa-1
y48g8al.12	mppa-1
mrpl-15	mppa-1
y71g12b.17	mppa-1
rpl-27	mppa-1
rla-1	mppa-1
phb-1	mppa-1
nsun-4	mppa-1
w03d8.8	mppa-1
w10c8.5	mppa-1
rpl-1	mppa-1
trap-1	mppa-1
col-49	mppa-1
pqn-72	mppa-1
inx-13	mppa-1
ptr-2	mppa-1
abf-2	mppa-1
r12e2.15	mppa-1
r12e2.7	mppa-1
r12e2.1	mppa-1
tufm-2	mppa-1
pdp-1	mppa-1
lpd-5	mppa-1
mrpl-19	mppa-1
gsp-3	mppa-1
m04f3.4	mppa-1
sem-2	mppa-1
erm-1	mppa-1
f27c1.1	mppa-1
rad-8	mppa-1
oxy-5	mppa-1
chn-1	mppa-1
rps-17	mppa-1
spp-15	mppa-1
r119.2	y71g12b.10
r119.3	y71g12b.10
y65b4bl.1	y71g12b.10
grl-16	y71g12b.10
y65b4a.8	y71g12b.10
t06a4.3	y71g12b.10
t06a4.1	y71g12b.10
y95b8a.6	y71g12b.10
y48g8al.12	y71g12b.10
y73e7a.8	y71g12b.10
y71g12b.17	y71g12b.10
mppa-1	y71g12b.10
y71g12b.10	y71g12b.10
rla-1	y71g12b.10
y37e3.17	y71g12b.10
f32b5.7	y71g12b.10
w10c8.5	y71g12b.10
col-48	y71g12b.10
pqn-72	y71g12b.10
y47g6a.15	y71g12b.10
y47g6a.19	y71g12b.10
rpl-13	y71g12b.10
ptr-2	y71g12b.10
pgk-1	y71g12b.10
clec-53	y71g12b.10
mrrf-1	y71g12b.10
r12e2.1	y71g12b.10
lpd-5	y71g12b.10
cps-6	y71g12b.10
rpl-4	y71g12b.10
w09c3.7	y71g12b.10
ugt-27	y71g12b.10
f25f8.1	y71g12b.10
pat-10	y71g12b.10
let-630	y71g12b.10
spd-5	y71g12b.10
sem-2	y71g12b.10
mrpl-47	y71g12b.10
atp-3	y71g12b.10
t19b4.3	y71g12b.10
che-14	y71g12b.10
haf-9	y71g12b.10
ucr-11	y71g12b.10
w01a8.6	y71g12b.10
fecl-1	y71g12b.10
d2030.4	y71g12b.10
r119.2	rpl-27
r119.3	rpl-27
y65b4bl.1	rpl-27
y18h1a.9	rpl-27
t06a4.1	rpl-27
zc123.1	rpl-27
y95b8a.6	rpl-27
y71g12b.17	rpl-27
mppa-1	rpl-27
rla-1	rpl-27
y37e3.17	rpl-27
nsun-4	rpl-27
w03d8.9	rpl-27
w10c8.5	rpl-27
col-48	rpl-27
y47g6a.15	rpl-27
ptr-2	rpl-27
pgk-1	rpl-27
clec-53	rpl-27
mrrf-1	rpl-27
t20f5.4	rpl-27
r12e2.15	rpl-27
tufm-2	rpl-27
w09c3.7	rpl-27
ugt-27	rpl-27
f25f8.1	rpl-27
sem-2	rpl-27
t19b4.3	rpl-27
oxy-5	rpl-27
chn-1	rpl-27
t05e7.1	rpl-27
ech-1.2	rpl-27
spp-15	rpl-27
plin-1	rpl-27
r119.2	rla-1
r119.3	rla-1
y65b4bl.1	rla-1
y18h1a.9	rla-1
t06a4.1	rla-1
zc123.1	rla-1
y95b8a.6	rla-1
y71g12b.17	rla-1
mppa-1	rla-1
rla-1	rla-1
y37e3.17	rla-1
nsun-4	rla-1
w03d8.9	rla-1
w10c8.5	rla-1
col-48	rla-1
pqn-72	rla-1
y47g6a.15	rla-1
ptr-2	rla-1
pgk-1	rla-1
clec-53	rla-1
mrrf-1	rla-1
r12e2.15	rla-1
tufm-2	rla-1
w09c3.7	rla-1
ugt-27	rla-1
f25f8.1	rla-1
sem-2	rla-1
t19b4.3	rla-1
oxy-5	rla-1
chn-1	rla-1
ech-1.2	rla-1
spp-15	rla-1
plin-1	rla-1
r119.2	y37e3.8
r119.3	y37e3.8
y65b4bl.1	y37e3.8
y18h1a.9	y37e3.8
t06a4.3	y37e3.8
t06a4.1	y37e3.8
zc123.1	y37e3.8
y95b8a.6	y37e3.8
y71g12b.17	y37e3.8
mppa-1	y37e3.8
y71g12b.10	y37e3.8
rla-1	y37e3.8
y37e3.8	y37e3.8
y37e3.17	y37e3.8
f32b5.7	y37e3.8
w03d8.9	y37e3.8
w10c8.5	y37e3.8
col-48	y37e3.8
pqn-72	y37e3.8
y47g6a.15	y37e3.8
ptr-2	y37e3.8
pgk-1	y37e3.8
mrrf-1	y37e3.8
t20f5.4	y37e3.8
r12e2.14	y37e3.8
r12e2.1	y37e3.8
tufm-2	y37e3.8
lpd-5	y37e3.8
w09c3.7	y37e3.8
ugt-27	y37e3.8
f25f8.1	y37e3.8
sem-2	y37e3.8
f27c1.1	y37e3.8
ptr-10	y37e3.8
t19b4.3	y37e3.8
chn-1	y37e3.8
ech-1.2	y37e3.8
spp-15	y37e3.8
col-58	y37e3.8
acdh-3	y37e3.8
t10e9.3	y37e3.8
plin-1	y37e3.8
r119.2	phb-1
r119.3	phb-1
y65b4bl.1	phb-1
y18h1a.9	phb-1
t06a4.1	phb-1
zc123.1	phb-1
y95b8a.6	phb-1
y48g8al.12	phb-1
y71g12b.17	phb-1
mppa-1	phb-1
rpl-27	phb-1
rla-1	phb-1
nsun-4	phb-1
w03d8.9	phb-1
w10c8.5	phb-1
col-48	phb-1
pqn-72	phb-1
y47g6a.15	phb-1
ptr-2	phb-1
pgk-1	phb-1
clec-53	phb-1
mrrf-1	phb-1
r12e2.15	phb-1
tufm-2	phb-1
pdp-1	phb-1
lpd-5	phb-1
w09c3.7	phb-1
ugt-27	phb-1
f25f8.1	phb-1
sem-2	phb-1
f27c1.1	phb-1
ptr-10	phb-1
t19b4.3	phb-1
oxy-5	phb-1
chn-1	phb-1
ech-1.2	phb-1
spp-15	phb-1
plin-1	phb-1
r119.2	y37e3.17
y65b4bl.1	y37e3.17
grl-16	y37e3.17
y65b4a.8	y37e3.17
t06a4.3	y37e3.17
t06a4.1	y37e3.17
y95b8a.6	y37e3.17
y73e7a.8	y37e3.17
y71g12b.17	y37e3.17
y71g12b.10	y37e3.17
y37e3.8	y37e3.17
y37e3.17	y37e3.17
f32b5.7	y37e3.17
w03d8.9	y37e3.17
w10c8.5	y37e3.17
col-48	y37e3.17
y47g6a.15	y37e3.17
ccb-1	y37e3.17
rpl-13	y37e3.17
ptr-2	y37e3.17
pgk-1	y37e3.17
mrrf-1	y37e3.17
t20f5.4	y37e3.17
cps-6	y37e3.17
acbp-1	y37e3.17
rpl-4	y37e3.17
w09c3.7	y37e3.17
ugt-27	y37e3.17
f25f8.1	y37e3.17
sem-2	y37e3.17
mrpl-47	y37e3.17
atp-3	y37e3.17
f27c1.2	y37e3.17
rpl-19	y37e3.17
t19b4.3	y37e3.17
che-14	y37e3.17
haf-9	y37e3.17
pept-3	y37e3.17
t05e7.1	y37e3.17
r119.2	nsun-4
r119.3	nsun-4
y65b4bl.1	nsun-4
grl-16	nsun-4
y18h1a.9	nsun-4
t06a4.3	nsun-4
t06a4.1	nsun-4
y95b8a.6	nsun-4
y73e7a.8	nsun-4
y71g12b.17	nsun-4
mppa-1	nsun-4
y71g12b.10	nsun-4
y37e3.8	nsun-4
y37e3.17	nsun-4
w03d8.9	nsun-4
w10c8.5	nsun-4
col-48	nsun-4
pqn-72	nsun-4
y47g6a.15	nsun-4
y47g6a.19	nsun-4
rpl-13	nsun-4
ptr-2	nsun-4
pgk-1	nsun-4
clec-53	nsun-4
mrrf-1	nsun-4
r12e2.1	nsun-4
tufm-2	nsun-4
lpd-5	nsun-4
cps-6	nsun-4
w09c3.7	nsun-4
ugt-27	nsun-4
f25f8.1	nsun-4
pat-10	nsun-4
let-630	nsun-4
sem-2	nsun-4
atp-3	nsun-4
ptr-10	nsun-4
t19b4.3	nsun-4
col-58	nsun-4
plin-1	nsun-4
w01a8.6	nsun-4
fecl-1	nsun-4
r119.2	f23c8.5
r119.3	f23c8.5
grl-16	f23c8.5
y65b4a.8	f23c8.5
t06a4.3	f23c8.5
t06a4.1	f23c8.5
y95b8a.6	f23c8.5
y73e7a.8	f23c8.5
y71g12b.17	f23c8.5
mppa-1	f23c8.5
y71g12b.10	f23c8.5
y37e3.8	f23c8.5
y37e3.17	f23c8.5
f32b5.7	f23c8.5
w03d8.9	f23c8.5
w10c8.5	f23c8.5
col-48	f23c8.5
pqn-72	f23c8.5
y47g6a.15	f23c8.5
y47g6a.19	f23c8.5
ccb-1	f23c8.5
rpl-13	f23c8.5
ptr-2	f23c8.5
pgk-1	f23c8.5
clec-53	f23c8.5
mrrf-1	f23c8.5
t20f5.4	f23c8.5
lpd-5	f23c8.5
cps-6	f23c8.5
rpl-4	f23c8.5
w09c3.7	f23c8.5
ugt-27	f23c8.5
f25f8.1	f23c8.5
pat-10	f23c8.5
let-630	f23c8.5
spd-5	f23c8.5
sem-2	f23c8.5
mrpl-47	f23c8.5
atp-3	f23c8.5
t19b4.3	f23c8.5
che-14	f23c8.5
noah-1	f23c8.5
haf-9	f23c8.5
t09b4.8	f23c8.5
ucr-11	f23c8.5
w01a8.6	f23c8.5
fecl-1	f23c8.5
d2030.4	f23c8.5
r119.2	f32b5.7
r119.3	f32b5.7
y65b4bl.1	f32b5.7
y18h1a.9	f32b5.7
t06a4.1	f32b5.7
zc123.1	f32b5.7
nas-30	f32b5.7
set-29	f32b5.7
y71g12b.17	f32b5.7
rpl-27	f32b5.7
rla-1	f32b5.7
phb-1	f32b5.7
nsun-4	f32b5.7
f32b5.7	f32b5.7
w03d8.9	f32b5.7
w03d8.8	f32b5.7
w10c8.5	f32b5.7
rpl-1	f32b5.7
trap-1	f32b5.7
y47g6a.21	f32b5.7
inx-13	f32b5.7
abf-2	f32b5.7
mrrf-1	f32b5.7
t20f5.4	f32b5.7
r12e2.15	f32b5.7
tufm-2	f32b5.7
mrpl-19	f32b5.7
w09c3.7	f32b5.7
ugt-25	f32b5.7
m04f3.4	f32b5.7
sem-2	f32b5.7
f27c1.2	f32b5.7
f27c1.1	f32b5.7
t19b4.3	f32b5.7
oxy-5	f32b5.7
chn-1	f32b5.7
t05e7.1	f32b5.7
ech-1.2	f32b5.7
spp-15	f32b5.7
t10e9.3	f32b5.7
plin-1	f32b5.7
nduf-6	f32b5.7
r119.2	w03d8.9
r119.3	w03d8.9
y65b4bl.1	w03d8.9
y65b4a.8	w03d8.9
y18h1a.9	w03d8.9
t06a4.3	w03d8.9
t06a4.1	w03d8.9
y95b8a.6	w03d8.9
y48g8al.12	w03d8.9
y73e7a.8	w03d8.9
y71g12b.17	w03d8.9
mppa-1	w03d8.9
y71g12b.10	w03d8.9
rla-1	w03d8.9
y37e3.17	w03d8.9
f32b5.7	w03d8.9
col-48	w03d8.9
mrpl-17	w03d8.9
pqn-72	w03d8.9
y47g6a.15	w03d8.9
y47g6a.19	w03d8.9
rpl-13	w03d8.9
pgk-1	w03d8.9
clec-53	w03d8.9
mrrf-1	w03d8.9
inx-15	w03d8.9
r12e2.1	w03d8.9
tufm-2	w03d8.9
lpd-5	w03d8.9
cps-6	w03d8.9
rpl-4	w03d8.9
gsp-3	w03d8.9
ugt-27	w03d8.9
f25f8.1	w03d8.9
pat-10	w03d8.9
let-630	w03d8.9
spd-5	w03d8.9
osr-1	w03d8.9
sem-2	w03d8.9
mrpl-47	w03d8.9
atp-3	w03d8.9
ptr-10	w03d8.9
t19b4.3	w03d8.9
rad-8	w03d8.9
che-14	w03d8.9
noah-1	w03d8.9
haf-9	w03d8.9
t09b4.8	w03d8.9
col-58	w03d8.9
f26b1.8	w03d8.9
acdh-1	w03d8.9
nuo-2	w03d8.9
ucr-11	w03d8.9
unc-87	w03d8.9
w01a8.6	w03d8.9
fecl-1	w03d8.9
gcsh-2	w03d8.9
nas-36	w03d8.9
d2030.4	w03d8.9
d2005.6	w03d8.9
cyc-1	w03d8.9
t19a6.4	w03d8.9
sod-2	w03d8.9
egg-6	w03d8.9
asg-1	w03d8.9
nra-2	w03d8.9
tba-1	w03d8.9
nhr-62	w03d8.9
strl-1	w03d8.9
iars-2	w03d8.9
zc434.8	w03d8.9
sdha-2	w03d8.9
r119.2	w03d8.8
r119.3	w03d8.8
y65b4bl.1	w03d8.8
grl-16	w03d8.8
y65b4a.8	w03d8.8
t06a4.3	w03d8.8
t06a4.1	w03d8.8
zc123.1	w03d8.8
y95b8a.6	w03d8.8
y48g8al.12	w03d8.8
y71g12b.10	w03d8.8
rpl-27	w03d8.8
rla-1	w03d8.8
y37e3.8	w03d8.8
y37e3.17	w03d8.8
nsun-4	w03d8.8
f32b5.7	w03d8.8
w03d8.9	w03d8.8
w10c8.5	w03d8.8
col-48	w03d8.8
y47g6a.15	w03d8.8
y47g6a.21	w03d8.8
ccb-1	w03d8.8
rpl-13	w03d8.8
ptr-2	w03d8.8
pgk-1	w03d8.8
clec-53	w03d8.8
mrrf-1	w03d8.8
t20f5.4	w03d8.8
cps-6	w03d8.8
acbp-1	w03d8.8
rpl-4	w03d8.8
w09c3.7	w03d8.8
ugt-25	w03d8.8
spd-5	w03d8.8
sem-2	w03d8.8
mrpl-47	w03d8.8
atp-3	w03d8.8
f27c1.2	w03d8.8
rpl-19	w03d8.8
pqn-52	w03d8.8
t19b4.3	w03d8.8
che-14	w03d8.8
haf-9	w03d8.8
msrp-2	w03d8.8
nspd-1	w03d8.8
pept-3	w03d8.8
t09b4.8	w03d8.8
t05e7.1	w03d8.8
c10g11.8	w03d8.8
t10e9.4	w03d8.8
ucr-11	w03d8.8
ahcy-1	w03d8.8
smz-2	w03d8.8
nuo-6	w03d8.8
nduf-6	w03d8.8
myo-1	w03d8.8
mrpl-13	w03d8.8
nas-36	w03d8.8
d2005.6	w03d8.8
cyp-36a1	w03d8.8
r119.2	w10c8.5
grl-16	w10c8.5
y65b4a.8	w10c8.5
t06a4.3	w10c8.5
t06a4.1	w10c8.5
y95b8a.6	w10c8.5
rpl-17	w10c8.5
y73e7a.8	w10c8.5
y71g12b.10	w10c8.5
y37e3.8	w10c8.5
y37e3.17	w10c8.5
f23c8.5	w10c8.5
f32b5.7	w10c8.5
w03d8.9	w10c8.5
w10c8.5	w10c8.5
col-48	w10c8.5
y47g6a.15	w10c8.5
y47g6a.19	w10c8.5
y47g6a.21	w10c8.5
ccb-1	w10c8.5
rpl-13	w10c8.5
ptr-2	w10c8.5
pgk-1	w10c8.5
mrrf-1	w10c8.5
t20f5.4	w10c8.5
cps-6	w10c8.5
acbp-1	w10c8.5
rpl-4	w10c8.5
w09c3.7	w10c8.5
ugt-27	w10c8.5
ugt-25	w10c8.5
pat-10	w10c8.5
spd-5	w10c8.5
mrpl-47	w10c8.5
atp-3	w10c8.5
f27c1.2	w10c8.5
rpl-19	w10c8.5
pqn-52	w10c8.5
t19b4.3	w10c8.5
che-14	w10c8.5
noah-1	w10c8.5
haf-9	w10c8.5
msrp-2	w10c8.5
nspd-1	w10c8.5
pept-3	w10c8.5
t09b4.8	w10c8.5
t05e7.1	w10c8.5
t10e9.4	w10c8.5
nuo-2	w10c8.5
ucr-11	w10c8.5
smz-2	w10c8.5
nuo-6	w10c8.5
mrpl-13	w10c8.5
nas-36	w10c8.5
d2030.4	w10c8.5
d2005.6	w10c8.5
t19a6.4	w10c8.5
r119.2	rpl-1
r119.3	rpl-1
y65b4bl.1	rpl-1
y18h1a.9	rpl-1
t06a4.1	rpl-1
zc123.1	rpl-1
y95b8a.6	rpl-1
y95b8a.2	rpl-1
y71g12b.17	rpl-1
y71g12b.10	rpl-1
rla-1	rpl-1
y37e3.8	rpl-1
y37e3.17	rpl-1
nsun-4	rpl-1
f32b5.7	rpl-1
w03d8.9	rpl-1
w10c8.5	rpl-1
col-48	rpl-1
y47g6a.15	rpl-1
ccb-1	rpl-1
ptr-2	rpl-1
pgk-1	rpl-1
mrrf-1	rpl-1
t20f5.4	rpl-1
w09c3.7	rpl-1
ugt-27	rpl-1
ugt-25	rpl-1
m04f3.4	rpl-1
f25f8.1	rpl-1
sem-2	rpl-1
t19b4.3	rpl-1
oxy-5	rpl-1
chn-1	rpl-1
t05e7.1	rpl-1
ech-1.2	rpl-1
spp-15	rpl-1
t10e9.3	rpl-1
plin-1	rpl-1
nduf-6	rpl-1
r119.2	trap-1
r119.3	trap-1
y65b4bl.1	trap-1
y18h1a.9	trap-1
t06a4.3	trap-1
t06a4.1	trap-1
zc123.1	trap-1
y95b8a.6	trap-1
y95b8a.2	trap-1
y71g12b.17	trap-1
mppa-1	trap-1
rpl-27	trap-1
rla-1	trap-1
phb-1	trap-1
y37e3.17	trap-1
nsun-4	trap-1
w03d8.9	trap-1
w10c8.5	trap-1
col-48	trap-1
y47g6a.15	trap-1
ptr-2	trap-1
pgk-1	trap-1
clec-53	trap-1
mrrf-1	trap-1
t20f5.4	trap-1
r12e2.15	trap-1
tufm-2	trap-1
acbp-1	trap-1
w09c3.7	trap-1
ugt-25	trap-1
m04f3.4	trap-1
sem-2	trap-1
f27c1.2	trap-1
rpl-19	trap-1
t19b4.3	trap-1
oxy-5	trap-1
chn-1	trap-1
t05e7.1	trap-1
spp-15	trap-1
t10e9.3	trap-1
plin-1	trap-1
nduf-6	trap-1
unc-15	trap-1
r119.2	col-48
r119.3	col-48
y65b4bl.1	col-48
y18h1a.9	col-48
t06a4.1	col-48
zc123.1	col-48
y95b8a.2	col-48
set-29	col-48
y73e7a.8	col-48
y71g12b.17	col-48
mppa-1	col-48
y71g12b.10	col-48
y37e3.8	col-48
y37e3.17	col-48
f23c8.5	col-48
f32b5.7	col-48
w03d8.8	col-48
w10c8.5	col-48
rpl-1	col-48
col-48	col-48
mrpl-17	col-48
y47g6a.15	col-48
y47g6a.19	col-48
y47g6a.21	col-48
pgk-1	col-48
abf-2	col-48
mrrf-1	col-48
r12e2.15	col-48
r12e2.14	col-48
r12e2.1	col-48
tufm-2	col-48
lpd-5	col-48
gsp-3	col-48
w09c3.7	col-48
ugt-27	col-48
ugt-25	col-48
f25f8.1	col-48
sem-2	col-48
f27c1.1	col-48
ptr-10	col-48
t19b4.3	col-48
rad-8	col-48
oxy-5	col-48
spch-3	col-48
chn-1	col-48
ech-1.2	col-48
spp-15	col-48
col-58	col-48
f26b1.8	col-48
acdh-3	col-48
k06a5.2	col-48
acdh-1	col-48
t10e9.3	col-48
plin-1	col-48
nduf-6	col-48
gcsh-2	col-48
unc-15	col-48
spe-4	col-48
suro-1	col-48
t02e1.8	col-48
idha-1	col-48
syx-17	col-48
pqn-26	col-48
f36a2.14	col-48
r119.2	col-49
r119.3	col-49
y65b4bl.1	col-49
y18h1a.9	col-49
t06a4.1	col-49
zc123.1	col-49
set-29	col-49
y73e7a.8	col-49
y71g12b.17	col-49
mppa-1	col-49
y71g12b.10	col-49
y37e3.8	col-49
y37e3.17	col-49
f23c8.5	col-49
f32b5.7	col-49
w10c8.5	col-49
col-48	col-49
mrpl-17	col-49
pqn-72	col-49
y47g6a.15	col-49
y47g6a.19	col-49
pgk-1	col-49
abf-2	col-49
mrrf-1	col-49
r12e2.15	col-49
r12e2.14	col-49
r12e2.1	col-49
tufm-2	col-49
pdp-1	col-49
lpd-5	col-49
gsp-3	col-49
w09c3.7	col-49
ugt-27	col-49
f25f8.1	col-49
let-630	col-49
sem-2	col-49
f27c1.1	col-49
ptr-10	col-49
t19b4.3	col-49
rad-8	col-49
spch-3	col-49
chn-1	col-49
ech-1.2	col-49
spp-15	col-49
col-58	col-49
f26b1.8	col-49
acdh-3	col-49
k06a5.2	col-49
acdh-1	col-49
t10e9.3	col-49
plin-1	col-49
w01a8.6	col-49
fecl-1	col-49
gcsh-2	col-49
spe-4	col-49
cyc-1	col-49
t19a6.4	col-49
egg-6	col-49
asg-1	col-49
pqn-26	col-49
nra-2	col-49
tba-1	col-49
nhr-62	col-49
strl-1	col-49
zc434.8	col-49
sdha-2	col-49
r119.2	mrpl-17
r119.3	mrpl-17
y65b4bl.1	mrpl-17
grl-16	mrpl-17
y18h1a.9	mrpl-17
t06a4.3	mrpl-17
t06a4.1	mrpl-17
zc123.1	mrpl-17
y95b8a.6	mrpl-17
y95b8a.2	mrpl-17
y71g12b.17	mrpl-17
mppa-1	mrpl-17
rpl-27	mrpl-17
rla-1	mrpl-17
y37e3.17	mrpl-17
nsun-4	mrpl-17
w03d8.9	mrpl-17
w10c8.5	mrpl-17
col-48	mrpl-17
pqn-72	mrpl-17
y47g6a.15	mrpl-17
ptr-2	mrpl-17
pgk-1	mrpl-17
clec-53	mrpl-17
mrrf-1	mrpl-17
r12e2.15	mrpl-17
tufm-2	mrpl-17
lpd-5	mrpl-17
w09c3.7	mrpl-17
ugt-27	mrpl-17
f25f8.1	mrpl-17
let-630	mrpl-17
sem-2	mrpl-17
t19b4.3	mrpl-17
spp-15	mrpl-17
r119.2	pqn-72
r119.3	pqn-72
grl-16	pqn-72
y65b4a.8	pqn-72
t06a4.3	pqn-72
t06a4.1	pqn-72
zc123.1	pqn-72
y95b8a.6	pqn-72
y48g8al.12	pqn-72
y71g12b.17	pqn-72
mppa-1	pqn-72
rpl-27	pqn-72
rla-1	pqn-72
nsun-4	pqn-72
w03d8.9	pqn-72
w10c8.5	pqn-72
pqn-72	pqn-72
y47g6a.15	pqn-72
rpl-13	pqn-72
ptr-2	pqn-72
pgk-1	pqn-72
clec-53	pqn-72
r12e2.15	pqn-72
tufm-2	pqn-72
pdp-1	pqn-72
lpd-5	pqn-72
cps-6	pqn-72
mrpl-19	pqn-72
acbp-1	pqn-72
f25f8.1	pqn-72
pat-10	pqn-72
let-630	pqn-72
osr-1	pqn-72
mrpl-47	pqn-72
atp-3	pqn-72
ptr-10	pqn-72
che-14	pqn-72
noah-1	pqn-72
haf-9	pqn-72
ucr-11	pqn-72
w01a8.6	pqn-72
fecl-1	pqn-72
d2030.4	pqn-72
r119.2	y47g6a.15
r119.3	y47g6a.15
y65b4bl.1	y47g6a.15
y18h1a.9	y47g6a.15
t06a4.1	y47g6a.15
zc123.1	y47g6a.15
set-29	y47g6a.15
y71g12b.17	y47g6a.15
mppa-1	y47g6a.15
y37e3.8	y47g6a.15
phb-1	y47g6a.15
nsun-4	y47g6a.15
f32b5.7	y47g6a.15
w03d8.8	y47g6a.15
w10c8.5	y47g6a.15
rpl-1	y47g6a.15
col-48	y47g6a.15
col-49	y47g6a.15
mrpl-17	y47g6a.15
y47g6a.15	y47g6a.15
y47g6a.19	y47g6a.15
inx-13	y47g6a.15
ptr-2	y47g6a.15
pgk-1	y47g6a.15
abf-2	y47g6a.15
mrrf-1	y47g6a.15
r12e2.15	y47g6a.15
r12e2.14	y47g6a.15
r12e2.7	y47g6a.15
r12e2.1	y47g6a.15
tufm-2	y47g6a.15
pdp-1	y47g6a.15
lpd-5	y47g6a.15
mrpl-19	y47g6a.15
gsp-3	y47g6a.15
w09c3.7	y47g6a.15
ugt-27	y47g6a.15
ugt-25	y47g6a.15
f25f8.1	y47g6a.15
sem-2	y47g6a.15
f27c1.1	y47g6a.15
t19b4.3	y47g6a.15
rad-8	y47g6a.15
oxy-5	y47g6a.15
spch-3	y47g6a.15
chn-1	y47g6a.15
ech-1.2	y47g6a.15
spp-15	y47g6a.15
col-58	y47g6a.15
k06a5.2	y47g6a.15
acdh-1	y47g6a.15
t10e9.4	y47g6a.15
t10e9.3	y47g6a.15
plin-1	y47g6a.15
nduf-6	y47g6a.15
fecl-1	y47g6a.15
gcsh-2	y47g6a.15
unc-15	y47g6a.15
pqn-26	y47g6a.15
r119.2	y47g6a.19
r119.3	y47g6a.19
y65b4bl.1	y47g6a.19
grl-16	y47g6a.19
y18h1a.9	y47g6a.19
t06a4.1	y47g6a.19
y95b8a.2	y47g6a.19
y48g8al.12	y47g6a.19
y73e7a.8	y47g6a.19
y71g12b.17	y47g6a.19
[truncated: 277,880+ more rows]
