# Supplementary material for: Gene regulatory network inference in long-lived C. elegans reveals modular properties that are predictive of novel aging genes
Source: iScience. 2021 Dec 20;25(1):103663. doi: 10.1016/j.isci.2021.103663 (PMC8753122; doi:10.1016/j.isci.2021.103663)
Supplement: Table S7. qRTPCR results and correlations used to calculate network accuracy, related to Figure 2 [file mmc6.csv]

target	acdh-1-R1	acdh-1-R2	acdh-1-R3	acdh-1-R4	acdh-1-R5	acdh-1-R6	Pearson Correlation Coefficient	Adjusted P-value	bcat-1-R1	bcat-1-R2	bcat-1-R3	bcat-1-R4	bcat-1-R5	bcat-1-R6	bcat-1-R7	Pearson Correlation Coefficient	Adjusted P-value	ets-4-R1	ets-4-R2	ets-4-R3	ets-4-R4	ets-4-R5	ets-4-R6	Pearson Correlation Coefficient	Adjusted P-value	haf-9-R1	haf-9-R2	haf-9-R3	haf-9-R4	haf-9-R5	haf-9-R6	Pearson Correlation Coefficient	Adjusted P-value	mdh-2-R1	mdh-2-R2	mdh-2-R3	mdh-2-R4	mdh-2-R5	mdh-2-R6	Pearson Correlation Coefficient	Adjusted P-value	nduf-6-R1	nduf-6-R2	nduf-6-R3	nduf-6-R4	nduf-6-R5	nduf-6-R6	nduf-6-R7	Pearson Correlation Coefficient
B0491.5	-0.2376114925	-0.81078042	0.130540405	-0.656366587	-0.116329985	-1.113869608	-0.15016026366160207	0.8471528471528398	0.255198129	-0.359226312	-0.7263403505	-0.191070296	0.044709879	0.059162235	1.207957979	-0.29153733308663055	0.5284715284715319	0.0467456705	-0.557008067	0.2786879175	0.945240788	0.032830676	-0.815341072	-0.005734428481074083	0.9860139860139739	-0.190586395	-0.686405354	-0.204823262	0.449487501	-0.572983359	-0.62463833	-0.04288739238853623	0.9180819180819083	-0.0412358335	-0.63810453	0.3701075775	-0.612634623	0.335079942	-0.794365882	-0.6211619426185617	0.21078921078920995	0.700288586	-0.0306636395	-0.4680011745	-0.21899987	0.170282884	0.130950406	-1.949680609	-0.27394035651321413
C12D12.1	-0.918033204	-1.532606533	-0.091968502	0.118005391	0.105342565	-1.922242238	0.14690228272697228	0.8471528471528398	0.169402079	-0.846418967	-0.3079210285	0.056342504	0.519357983	0.293842783	1.93094307	-0.4912928291575228	0.27172827172827113	-1.420047676	-0.6131150865	-0.2545776135	-0.992149462	-0.65405667	-0.818418931	-0.0679297167248821	0.8891108891108803	-0.3903433565	-0.573359652	-0.3408359785	-2.553436034	-0.420437939	-0.707895176	0.30776915249564407	0.5284715284715319	-1.077867852	-0.6629669425	-0.136286743	-0.329315474	-1.490098181	-2.559870855	-0.8312612055582818	0.21078921078920995	0.403631666	-0.3380418495	0.2749411325	0.14835454	0.309638951	0.473527021	2.515198496	0.45464567522261495
C16C10.4	0.090743666	-0.216760457	0.2365947005	0.311814725	0.570445791	-0.481662627	0.004971640577567632	0.9990009990009865	0.102357759	-0.386019452	-0.7047559825	-0.114593886	0.074631323	0.096286757	-2.5940493	0.5970388428614941	0.204795204795204	0.313221989	-0.0813022995	0.3041805485	1.440571113	-2.80004305	0.164190323	0.8830366072350899	0.013986013986013991	0.2028352105	-0.338796543	0.1045109285	-1.639574919	-2.824223309	0.254225737	0.2396657759475548	0.6163836163836168	-0.020667877	-0.1699367065	0.142827242	-0.296530619	0.958906678	-1.507223605	-0.8689944519651698	0.21078921078920995	0.444443946	-0.1936208845	-0.4356640865	-0.24387226	-0.064220977	-0.145052793	-2.67582287	-0.33890832884528227
C17F4.7	-1.229965259	-0.211057082	-1.1664246445	-1.442183656	0.634395048	-2.270061337	0.016029347795034857	0.9990009990009865	-2.892119856	0.756109858	0.9833286175	0.088308219	0.471676322	-0.204196872	-7.517487473	0.21467407900833604	0.6093906093906101	-1.543330616	-0.6085911495	-1.3833081265	-1.157727804	-1.918504386	-1.036641655	0.8884869094670119	0.011988011988011991	-1.6997092995	-1.213617308	-1.7693339515	-1.109506784	-1.587095579	-1.378653927	-0.2001725192919308	0.6713286713286699	-1.392289872	-0.6075044615	-1.056702318	-1.129540126	2.177581741	-2.488309373	-0.58996913098828	0.21078921078920995	-1.635748079	0.2368881555	0.6318526585	-0.16342237	0.333089662	-0.34121368	-7.161360574	-0.6166943690886209
C18D11.1	0.5690445915	0.0691310765	0.2557067125	0.657568607	-0.149872824	0.306369528	0.26959939170971925	0.8471528471528398	0.589084509	0.223603603	-0.7305423975	-0.612786031	0.310691346	0.071245004	7.260712449	-0.48684070142633074	0.2747252747252742	0.8743929705	-0.040026027	0.3295835025	2.205513428	2.604786275	0.870457731	-0.5406981801138612	0.2937062937062936	0.7812358245	-0.151616285	0.1369557515	2.356961827	2.523802377	0.368286175	-0.4594257310553339	0.3536463536463548	1.2871826955	-0.0816640715	0.345171274	-0.510152274	-1.058544386	0.297065021	0.23072348203986742	0.5844155844155859	0.276342206	-0.2826105295	-1.2441375765	-0.65167195	-0.515886454	-0.274334188	7.404041068	0.5608497209313122
C40H1.8	-0.909544899	-0.718515287	0.3407295705	-0.063126755	0.807119291	0.096026248	-0.34484291879886503	0.6473526473526467	0.265253749	-1.648598092	-0.7075682875	0.069122949	0.833718513	-0.011496908	3.59344852	-0.45191518221302046	0.30169830169830175	-1.694096336	-0.6771329695	-0.0193028315	1.759803273	0.5775759	-0.887509852	-0.008630368825256862	0.9770229770229653	-0.6957960795	-0.905993688	-0.2026137865	-0.962358718	0.146901092	-0.484317798	-0.20595421816361792	0.670329670329669	-1.120385287	-0.2126883115	0.152818352	0.898803571	0.625150808	-1.45050713	-0.7422226017119223	0.21078921078920995	0.375383636	-0.2774959845	-0.1409046915	0.139072205	1.019655213	0.208173972	3.516719265	0.5077732658251797
C55A6.7	-0.794638369	-0.680586687	0.0451272305	-0.30950313	0.124449431	-1.034581768	0.09644635345600934	0.9990009990009865	-0.313193416	-0.723454162	-0.7137752275	-0.043067361	-0.218294782	-0.250737973	-0.9559338	0.39586078032944017	0.3766233766233783	-0.553910391	-0.8806652245	-0.2818342815	1.175688283	-5.698666215	0.217415273	0.9013093155852328	0.011988011988011991	-0.0158570545	-0.635500998	0.1306594685	-4.213247379	-5.812253334	0.022532244	0.3152307757043711	0.5194805194805232	0.222183688	-0.9500583665	-0.094275428	-0.785360384	0.813081738	-3.049293915	-0.9021855830735304	0.21078921078920995	0.367774761	-0.3444381245	-0.2465167365	-0.238272565	-0.313081532	-0.613811643	-0.28774366	0.7771169085804102
C55B7.3	-2.692563794	-1.354147987	-0.4267028245	-1.746686304	-1.906551729	-2.071156246	0.48192506616432296	0.33066933066933135	0.104163809	-1.295449787	-2.2971161675	0.414851354	-0.099465037	0.007804317	2.20494337	-0.2798234350389922	0.5484515484515512	-2.530358916	-1.2790208545	-1.1812190665	0.922651756	-6.197715209	-1.503061627	0.9393805923243789	<0.001	-1.9597430045	-1.689106513	-0.3092653015	-5.267581273	-6.721733698	-1.284956627	0.36207963568059803	0.46153846153846506	-0.954352742	-1.3504318615	0.164154057	-1.508037994	1.650651599	-2.983320486	-0.7414777871901463	0.21078921078920995	-0.076765954	-0.0051677745	-0.3619518915	0.272204285	-0.732535947	-1.661212563	2.33774953	0.7561998718759207
F23C8.5	-0.4903611795	-0.862180372	-0.1294651585	-0.674067821	0.21938642	0.646924678	-0.8087023670701308	<0.001	0.543975744	-0.677143261	-1.2759600465	-0.2806409235	-0.161612877	-0.118907368	3.939110526	-0.37183195467694385	0.41658341658341913	-0.3179205585	-0.900666725	-0.2862841755	1.609514393	0.077740104	1.339422124	0.19158442593157338	0.7302697302697269	-0.2788607085	-0.901958119	-0.2208399315	0.268592902	-0.516749707	1.551677994	-0.8321629802061722	0.03896103896103899	0.1030047025	-0.7244252275	0.3041902685	-0.584200442	-0.283668116	0.004863155	0.16654572257170053	0.7862137862137809	0.851710521	0.2302396515	-0.4237214505	-0.406195604	0.026041195	-0.036710138	3.49982971	0.6632139540620757
F26G1.2	1.687315056	-1.115342392	0.2034199455	-0.45682334	-2.101840224	-2.529583518	0.20588869721927655	0.8471528471528398	0.156742854	-0.454710757	-1.7882933375	-1.580221736	-0.245293712	-0.459470458	3.164263685	-0.34863723849434813	0.44555444555444873	2.214700094	-0.7483688545	0.5172043735	-0.444007492	-0.359351035	-1.494925502	-0.21285124047921467	0.7072927072927047	0.8009783255	-1.401778323	-0.2632499915	-0.727571323	-0.489215224	-1.270787588	0.2045468901696089	0.670329670329669	2.026915268	-1.0329879865	0.984764612	-0.256788084	0.228290023	-2.406579065	-0.7475739438991849	0.21078921078920995	-0.356781309	0.1135545305	-1.5520403865	-0.867868655	-0.364190812	-0.224567678	3.889206375	0.4947639661872819
F33G12.6	-0.291488284	-0.461427707	-0.4611799895	-0.57902269	-0.558579799	-2.409013858	0.4209396364079325	0.6473526473526467	-0.354422466	-0.044530902	0.0111636675	-0.446615551	0.036825308	0.071955672	0.25387933	-0.7793798568803074	0.09290709290709277	-0.157649836	-0.3592831745	-0.2606541915	-1.167523273	0.851393005	-0.634611137	-0.9140199084083884	0.009990009990009992	-0.6372913895	-0.688758768	-0.5061404065	-0.378579193	-0.127427113	-0.481268703	-0.5488949803707361	0.2747252747252742	-0.321480062	-0.6832692715	-0.218936423	-1.028288024	0.382112268	-1.538160385	-0.7463508534853088	0.21078921078920995	-0.290387319	-0.2515756945	-0.5074793115	-0.59516257	-0.356550512	0.116753352	0.41865031	0.15028196080059936
T19C9.8	-0.1745825105	-0.275102957	-0.2096186895	0.374369746	-0.0474314	-0.193194797	0.3460465036172852	0.6473526473526467	-0.957308891	-0.110338507	-0.5730032875	-1.183530676	0.100295728	-1.051788358	4.672747931	-0.591421205615235	0.204795204795204	-0.4552289775	0.508665752	0.2356273725	-2.881322718	2.110295545	-0.416902478	-0.7245024715057056	0.07892107892107887	0.064464187	-0.0910049035	-0.02111353	0.857522872	1.953497377	-0.577052416	-0.13212116700045431	0.7402597402597365	-0.790497072	0.279723682	-0.460754008	-0.845507529	-1.017603973	0.014820885	0.5630748311783046	0.21078921078920995	0.720735316	0.5080841055	0.5684701435	-0.26482954	0.505966576	0.409643852	5.084695979	0.5504354102140308
T21H3.1	-0.435744791	-0.6358688185	0.0195709885	-0.745581632	0.800581735	0.37163814	-0.8036824522143431	<0.001	-0.034884897	0.2146712565	-0.552419084	-0.2136039065	0.109107244	-0.47951371	-6.345599003	0.5963989898385832	0.204795204795204	-1.013155854	-1.344778733	-0.918613804	-0.537293672	1.571620995	-0.162041357	-0.8261682943853473	0.02397602397602399	-0.463628773	-0.7811849185	-0.293341563	0.947936892	2.157583542	0.120119079	-0.5556083090963899	0.27172827172827113	-0.1780048875	-0.6016157715	-0.114809716	-0.321125263	0.959914059	-0.494072637	-0.42399953039965754	0.21078921078920995	0.622576622	0.323404291	-0.2222049	-0.2183296805	0.225608887	-0.47926215	-5.40928433	-0.36579362627290635
Y26D4A.21	-0.134552394	-0.141820442	2.1729037055	-1.712919345	-1.049714343	-1.520523868	0.12704945072077545	0.8471528471528398	-0.470445911	0.196884968	-2.1691292575	0.612667229	-0.115700082	-0.108283193	8.537494514	-0.5377955902043421	0.2177822177822169	-0.031838471	-0.6076387195	1.2323954435	0.971403158	-6.091454895	-1.062805332	0.8289704762404676	0.02397602397602399	0.0740791605	-1.326279063	1.1704567585	-4.937479974	-6.196842344	-0.895212036	0.41423182838924943	0.410589410589413	0.811885363	-1.3161521665	2.199292252	-1.359861979	1.679658585	-2.797843311	-0.7289723000997398	0.21078921078920995	-0.161866424	-0.7056200445	-1.8753506865	1.18694709	-0.451035302	-1.774491513	8.698667981	0.5986507571500492
Y43F8B.1	0.4641077225	-0.1334536615	0.2134260745	-1.02909078	-0.612901709	986.9897067	-0.46084023744635316	0.5134865134865174	0.025842152	0.059324068	-0.6663402885	-0.311646196	0.130705281	0.433170318	-2.013140374	0.48944363989677303	0.27272727272727215	0.8825435015	-0.2109700175	0.1892475285	0.374657293	982.671858	-0.000833866	-0.8965045409373008	0.011988011988011991	0.340990593	-0.3063865765	-0.285696728	984.1169932	982.498755	-0.156234043	-0.369125223438742	0.457542457542461	0.8317757095	-0.29780622	0.350689511	-1.221135549	0.288329803	985.5127621	0.9824106965201194	0.12487512487512455	-0.661931074	-0.1278051095	-1.1426147325	-0.59088382	-0.218870467	-0.290278656	-1.868011135	-0.5349546026082279
Y51H1A.3	0.340743391	-0.448235442	0.3816387465	-1.075646876	-0.606973461	-0.026568767	-0.44549278204684195	0.6473526473526467	0.51478011	-0.208172672	-1.214139157	-0.477027921	0.266017566	0.497465371	-0.7970819	0.4377112321221891	0.31668331668331706	0.603104842	-0.554848554	0.3793280875	2.267412023	1.31093928	-0.789969608	-0.23413141129250997	0.6843156843156825	0.0791973585	-0.668789711	-0.1940240025	2.102642972	0.819726072	-0.664058227	-0.25402903034351304	0.5954045954045966	0.547327539	-0.510349368	0.3160930105	-0.936864735	0.23769502	0.071501199	0.07439553874327134	0.9990009990009865	0.747702991	0.1905530305	-0.717652641	-0.51519995	-0.087674608	0.192507222	-0.220297125	0.27393658729153536
Y51H7C.13	-0.636049694	-1.448421797	-1.0824304045	0.044828175	0.028178366	2.748584038	-0.5442153923026934	0.33066933066933135	0.492324619	-1.660716012	-0.9256663225	-0.672708736	-1.873533662	-0.588001373	5.880414975	-0.37690388630151184	0.4045954045954069	-0.718594821	-0.5461735495	-0.4737763215	-975.9106766	0.050760335	-0.794971157	-0.41909605223790386	0.41858141858142117	-0.0173405995	-0.854566578	-0.5899506015	-1.960102234	-1.209188564	-0.457100223	0.18720256907288074	0.6813186813186796	-1.571846217	-0.5924988765	-1.472577958	-0.112762339	0.266753464	-2.1904626	-0.6668905535475539	0.21078921078920995	-0.113322904	-0.0601498095	-0.6969441265	-0.340250825	-0.153690302	-1.592463473	2.714189825	0.7483346992067457
Y54F10AM.5	-0.1087605405	-0.624977983	0.0397162105	-0.856582527	-0.050748032	-0.795637642	-0.41727124048633113	0.6473526473526467	-0.273490985	-0.409474457	-1.13523956	-0.5292873805	0.211257894	0.368058005	-8.703869905	0.5362883892654943	0.22077922077921988	0.1402062525	-0.584839809	-0.0041775125	0.021356278	-0.04692835	-0.283090366	-0.4026579854511049	0.44655344655344975	-0.1295458185	-0.740137079	-0.256347403	0.323471297	-0.442372629	-0.075740837	-0.5545469789047712	0.27172827172827113	0.145619339	-0.641992958	0.050474808	-0.796745348	0.367796297	-1.007744823	-0.6396981301856037	0.21078921078920995	0.281115766	0.1378214305	-0.608626299	-0.5466222045	-0.053528231	0.315566656	-7.134704575	-0.49914775987290816
Y71G12B.10	-0.522428344	-0.654893757	0.0251748105	-0.40544257	0.208547671	0.874158973	-0.6681205244597138	<0.001	-0.138049396	-0.434169757	-0.7207576975	-0.277308736	0.131205663	0.090223932	1.862903435	-0.5411375098106825	0.2167832167832159	-0.307567681	-0.5100600795	0.0440795435	1.057564338	0.48075283	0.163138208	-0.10589990813678651	0.841158841158834	-0.4165329395	-0.603713798	-0.0749219865	0.299988967	-0.128443459	0.266073459	-0.7945637828658405	0.056943056943056986	-0.233046742	-0.6019975665	0.097719022	-0.626309604	-0.228865752	0.803559936	0.797506139941299	0.21078921078920995	0.169384281	-0.0932270645	-0.5203801115	-0.26113108	-0.006130697	-0.078138168	2.466732453	0.5724597510260652
aagr-4	0.9947782265	0.3291885025	0.596229716	0.636810904	0.200168855	1.690355243	-0.42670222496068677	0.6473526473526467	0.939093877	0.527433206	0.0463949235	-0.152527342	0.83345436	0.082238213	1.354848356	-0.01970726381997978	0.9540459540459431	1.2468483465	0.3440322855	0.824598069	0.791644588	1.285380006	0.692695298	-0.8054131305291432	0.02897102897102899	0.6649759315	0.096140966	0.5521777105	1.059708173	1.227580534	-0.067369705	-0.06431752290751007	0.8641358641358562	1.1784364395	0.3291583215	0.53764482		-1.112822295	0.680945554	0.31705115124144906	0.5844155844155859	-0.08131862	-0.2342449905	-0.603917255	-0.7483791695	0.000119956	-0.830976978	0.875264492	0.75533377647875
abu-10	-3.7438723185		-1.828008989	-1.834965227	-0.052696203	-2.573192459	-0.006041809100661488	0.9990009990009865	1.232334757	-2.728535009		-1.976043122	-0.263108122	0.132698871	-1.101646971	0.3881636546160722	0.3956043956043977	-3.3361613985		-4.597629386	-1.716295247	-6.389451627	-1.334436065	0.8893594010434389	0.011988011988011991	-1.1529904235		-2.2954585345	-5.866922162	-6.800719484	-2.424328525	0.31001288189669507	0.52647352647353	-2.8892193355		-3.876407255		3.647160755	-2.968516401	-0.3152365460303151	0.5844155844155859	1.20255277	-1.9435834805		0.4308516005	-1.208660516	0.460991626	-1.497738601	-0.07532565254725729
abu-11	0.3416464865	-0.1267267275	-1.171071864	-1.332829404	-0.091692248	-0.730166673	-0.43155123288791297	0.6473526473526467	0.322796892	-0.271278969	-2.3371222415	-1.651974772	-0.707713031	0.276896869	-0.587465542	0.24925403859493112	0.581418581418583	1.3832207165	-0.1929853845	-0.349329936	1.317281995	-4.30797377	-0.839480464	0.7940987884797723	0.03396603396603399	0.6898970765	-1.166043714	-1.1611825945	-3.488047905	-4.387497721	-1.233074707	0.3743801151345837	0.4495504495504528	1.2317059945	-0.7291875085	0.041317585		-0.095119194	-2.453898958	-0.8409509003356488	0.21078921078920995	-0.375309205	2.6422972795	-1.71125591	-1.5521515595	-0.407354049	-0.791459546	0.092796141	0.21794547665313535
abu-13	-0.7057026835	0.0270328375	1.057861921	-0.302662252	0.001607749	-1.282022681	0.4027678995478434	0.6473526473526467	-0.200513973	0.354954906	-0.5162259865	1.198628753	-0.300106815	-0.141093509	0.437477321	-0.12211852545452445	0.7492507492507452	-0.5516494635	0.0309551855	0.833141274	0.324013832	-7.591551423	-1.270037895	0.8873487608034467	0.011988011988011991	0.0231546815	-0.199536524	0.8210405755	-5.455108724	-8.001588081	-0.944461315	0.46365274457003786	0.3416583416583426	-0.3976290105	-0.3897701335	0.881257575		2.1369786	-4.748519415	-0.9634423884563696	0.21078921078920995	-0.21360975	-0.1577960605	-0.359497685	0.5191484855	-0.437957117	-1.289929669	-0.693783862	0.3365942793675236
acd-1	-0.964691649	-0.228007792	0.3755180805	0.74096136	2.157938326	-2.270716558	0.175714873876113	0.8471528471528398	2.967492294	-1.375686792	-0.5999878925	-0.867812196	0.202425618	-0.833794808	3.828836714	0.08701397648170961	0.8081918081918021	-3.558110181	-0.4654436695	-0.1403535215	981.8777805	-1.353706635	-1.407475102	0.4191588737813304	0.41858141858142117	0.0139919205	-0.251936513	-0.0938367615	979.74765	-1.423492054	-1.345396958	-0.22809437726036727	0.64035964035964	-1.006762807	0.0932918685	-0.528873033	-2.021615754	0.201012793	-2.022089405	-0.5300466730812063	0.21078921078920995	1.416131081	-1.1938682795	0.1845873435	-0.7787844	-0.114562772	-0.463322888	4.993262951	0.6787079139132839
acdh-1	-9.4569410755	-4.8170178495	-7.161485169	-4.748823139	-10.34671902	-10.2382717	1.0	<0.001	-3.739910307	-2.904342281	-1.532414615	-0.3847298815	-0.580382529	-2.254181932	-5.545352125	0.08888954292324591	0.8041958041957983	-1.038527701	-2.7382482405	-0.782907395	-0.234796483	0.236366829	-0.590228227	-0.5835077927176191	0.24075924075923974	-0.00488108	-0.7248950525	-0.404094627	0.149825141	0.006695414	-0.662497117	-0.17162976440197128	0.6943056943056921	-0.182139533	-0.515957817	0.1913219205		0.253492093	-0.310093881	-0.5022132499920103	0.21078921078920995	0.908933974	1.0647530755	-0.312102858	-0.1677101155	-0.17618676	-0.50548624	0.609768655	0.7555703665032609
acdh-11	-0.223909076	-0.4501366005	-0.136152743	-0.890983644	-0.516259268	-1.34696781	0.14249891536862258	0.8471528471528398	-0.078209038	-0.543555496	-0.8689631445	-0.528879407	-0.048276279	-0.200646044	-0.4706056	0.309192618029291	0.5014985014985058	-0.048066744	-0.47348963	-0.0676417115	-0.503511775	-1.359031839	0.112087212	0.631633676743817	0.19980019980019903	-0.183121456	-0.747733911	-0.358558394	-1.445917994	-1.339777086	0.308025211	-0.12193432296826015	0.7662337662337616	-0.184934938	-0.5010410745	0.1777738635		0.348201685	-1.258527281	-0.9347157987400907	0.21078921078920995	0.294294465	0.0569120905	-0.241208072	-0.1650210825	0.005957601	0.167719761	-0.272053338	-0.062493126981988056
acdh-8	-1.3693648035	0.0676186375	-0.270139379				-	-			1.2602227285	-0.014579587				-	-	-0.6438722635	0.4582356505	0.095971629				-	-	-0.7539328935	1.715101376	-2.7935160145				-	-	-0.1017033905	0.8769192665	-1.12800453				-	-	0.330287355	-1.2162091955	0.742840275	0.7765138505				-
acs-5	-1.0389677805	-0.6761654415	-0.1892783105	-1.167415303	0.109947349	0.744277118	-0.6367679758671614	<0.001	0.368577072	-0.669070425	-1.2421737135	-0.5206817925	0.127342326	-0.25702679	0.036960077	0.24716314644346143	0.581418581418583	-0.8614907455	-0.5901194855	-0.132902276	1.327491409	1.182048285	-0.092384908	-0.3023763297364871	0.5644355644355666	-0.7123755905	-0.7697239715	-0.261705917	1.111435793	0.748070826	0.280039474	-0.7021276536878218	0.15484515484515435	-0.5031675215	-0.456096096	0.270115461		-0.364853762	0.106732013	0.3478279025511525	0.3756243756243773	1.02993202	0.0049834225	-0.560585913	-0.045171338	0.114921021	-0.314519063	0.538902237	0.837371378220989
acs-7	-0.8572788135	-0.9086858025	-0.051929229	-1.864837878	0.875122403	0.663192592	-0.7971598408893728	<0.001	-0.374545933	-1.057032414	-2.2161651465	-0.736317667	-0.122371555	-0.099357425	-0.196584147	-0.06872909879180059	0.8491508491508417	-0.4914739235	-0.7273937345	0.504555334	-982.4955894	-1.739322649	1.001047771	-0.41718077481233895	0.42257742257742525	-0.8894972685	-0.996743014	0.0553522905	-1.747190981	-1.22006568	2.194424465	-0.47363559514838793	0.33466533466533543	-0.2262653605	-0.8055768585	0.457405815		1.419060309	-0.311239488	-0.42728286059126197	0.21078921078920995	0.37249598	-0.4283182555	-0.68700839	-0.4081677245	-0.895503802	-0.083348444	-0.495673997	0.2470654891669437
adh-8				490.7331138	-2.0343088	973.6509007	-	-					-1.884157873	-979.8338767	-0.532668546	-	-				486.5649067	-981.1043958	0.747302103	-	-				-493.0730024	-981.5156637	-7.36814774	-	-					-976.7551849	973.9677228	-	-					-1.206390088	-1.018662352	0.100246509	-
ahcy-1	-0.339455096	-0.705169946	-0.0127833175	-0.099541233	0.253878309	0.436549108	-0.6679579666370792	<0.001	0.254830179	0.105915197	0.2034418795	-0.1861505675	-0.094200169	0.013093251	-4.337222018	0.6011598606734191	0.203796203796203	-0.266508357	-0.5259591005	-0.078207591	-0.097959417	1.394330827	0.655371658	-0.7905589967668247	0.03996003996003999	0.3223375325	-0.4672578105	-0.025248664	0.362133522	0.96818298	1.07643591	-0.9253440583868583	<0.001	0.2858706845	-0.447550914	0.2414385435	-0.328427596	-0.759129787	0.576687828	0.6150314257347863	0.21078921078920995	0.311045864	0.1534519725	0.0567085165	-0.472035432	-0.386668227	-0.525495705	-6.069553259	-0.41030037963488947
aip-1	2.438060611	0.0619401575	1.1259772795	-0.703060793	-1.065877793	-2.540248888	0.16008569118639637	0.8471528471528398	0.239801812	0.195945576	-1.0128556365	-0.515574162	0.448140392	-0.303079575	-0.207267084	0.31769790720554747	0.49050949050949466	3.2395708	0.2094375205	1.351388327	-3.21933188	-1.747610641	-1.643544606	-0.05458781213343464	0.9000999000998909	1.2787227895	-0.696973419	0.0654909155	-0.679941397	-1.095354716	-0.962885185	0.43663067683804024	0.38461538461538647	2.229297652	-0.2025895835	1.756867797		0.233047646	-3.047805646	-0.8770727418363637	0.21078921078920995	-0.217432585	0.4228945945	-0.37272288	-0.3336206445	0.275472086	0.550057254	-0.29401424	-0.5875999772909648
alp-1	1.2397632735	-0.826340817	-1.0326611895	-2.259335245	-3.046802483	-3.395258838	0.17993881568171524	0.8471528471528398	1.515115609	0.862222433	-0.4640195725	-0.498035146	0.857313683	1.911096622	2.105121555	-0.15094307452540395	0.6923076923076902	0.735958769	-1.0420418445	-0.2933205515	-3.476205803	-1.037494755	-2.736019717	-0.3919761540335728	0.45654345654345996	0.739565481	0.073109294	-0.7887039615	-2.480779084	-0.618429194	-1.901807623	0.6640808691114879	0.18281718281718215	0.536367083	-0.8959928165	-0.297759578	-1.113650829	-0.591563635	-1.002984785	-0.3212488960724481	0.5844155844155859	2.014975696	0.8395237505	0.2037473285	-0.981307465	1.052122833	2.942021422	2.089746313	0.025943173308417528
aqp-3				0.15819271	0.152772829	-2.633570163	-	-					0.380254006	-0.13494501	0.770287265	-	-				-0.032553392	-2.023506975	-0.790218367	-	-				-1.762199276	-2.697153035	-0.79543856	-	-					0.98077794	-2.509377499	-	-					-0.240382865	-0.553958044	0.549719234	-
aqp-7	0.00790914	-0.076008963	-0.1221030845				-	-	0.511054121	-0.176656963	-0.717798427	-0.3815035625				-	-	-0.0167370155	-0.0055718675	0.272645828				-	-	0.1618604895	-0.4602293005	-0.118854283				-	-	0.0683702	0.070510075	0.1749338795				-	-	0.26844006	-0.1666334885	-0.6414522305	-0.45046988				-
art-1	-0.3953216	-0.180628807	0.7858966535	0.273652386	0.528128255	1.974426288	-0.4297215922179244	0.6473526473526467	1.015615451	-0.834267925	-1.2219193615	-0.030952875	0.038642083	-0.01131016	1.086386363	0.12623290520668337	0.7402597402597365	-0.340511966	-0.203044267	0.74173232	0.966675608	1.664374953	1.185301044	-0.487943521728441	0.34465534465534564	0.502709355	-0.0810570665	0.6421442705	1.193989606	1.627092636	1.142798549	-0.7976766057681808	0.056943056943056986	0.5118053515	-0.307957248	0.775622442	-0.107884639	-1.261714689	0.671252526	0.4034671983065341	0.21078921078920995	1.370016486	-0.331146733	-0.2760102705	0.011372812	-0.043991996	-0.0986055	0.965830966	0.8045314220723546
asp-14	-0.2057098385	-0.867250495	0.0532799275	-1.024355975	-0.923660497	-0.183976485	-0.4176096447478764	0.6473526473526467	-0.072752458	0.333318541	-0.6652116	-0.094444376	-0.335138669	-0.376829489	-0.850312337	0.60286139277683	0.203796203796203	-0.666743775	-1.326940938	-0.9392451645	-2.755519842	-1.197656318	-1.289531493	-0.4391231736765794	0.38961038961039157	-0.3272072495	-1.195425768	-0.323967371	-0.860950873	-1.174580917	-1.01122051	0.30689782279572175	0.5284715284715319	-0.1647422865	-1.5881288815	-0.1974179685		0.787004096	-1.676650664	-0.7004560106586837	0.21078921078920995	0.840768691	0.1609445945	-0.421302063	-0.3266379345	-0.713342806	-0.615203058	-0.755501873	0.4725117618873825
asp-17	0.734229265	1.067113555	0.7962217255	1.262514115	-0.956499715	-3.474668563	0.7226377180089482	<0.001	-0.470064531	-1.8301786945	-0.0460268705	-0.770358107	0.468697548	-1.993525418	4.798233084	-0.46500279147259915	0.28671328671328644	-0.143674544	0.400636025	-0.103881687	-1.808871823	-0.431497015	1.411153797	0.017106914628128134	0.9610389610389498	0.737959648	0.752414447	0.077546507	1.283012917	2.753974889	0.168610495	-0.18811623181735132	0.6813186813186796	-0.5066204585	0.875407946	-0.1005691395	0.495779124	-2.68650202	5.122654514	0.904640406943069	0.21078921078920995	0.759781986	-0.0300234545	-0.171111779	-0.571759186	2.07474098	0.274327723	4.736659979	0.5171533240633368
asp-3	-0.64243015	-0.330047726	-0.4815141845	-1.520011732	0.310175812	0.085635323	-0.701324033417238	<0.001	-0.388616762	0.593144483	-0.3551773715	-0.2136975695	0.010434892	0.368264376	-0.757706774	0.04350168540292054	0.9100899100899006	-0.816398038	-0.5558891495	-0.58877047	-3.373219739	-0.085301391	-0.273372712	-0.5129325246151819	0.3226773226773232	-0.681084186	-0.78905092	-0.649546102	-0.914274738	0.116892617	0.426154863	-0.7383293269791992	0.11888111888111859	-0.3760291095	-0.5245941095	-0.214347836		0.900920919	-0.318309397	-0.3268011335239692	0.5844155844155859	0.537149458	0.4010204955	-0.368125988	-0.31488049	-0.333590042	0.215335524	-0.778196488	-0.09278861241798458
atg-18	0.406375939	-0.346749256	0.401387167	-0.956814542	-0.934766495	-1.704827405	0.20059356902217718	0.8471528471528398	-0.482188062	-0.139529845	-1.0285028125	-0.288329427	0.059425161	-0.168076155	0.170602761	-0.3993484647178892	0.3726273726273742	0.733354562	-0.3386439335	0.450793026	-0.098596039	-6.189477802	-1.062867743	0.8087116665213369	0.02897102897102899	0.0929624715	-0.600486123	0.1275702415	-5.163849668	-5.988175378	-0.621602985	0.4059921893539927	0.4195804195804222	0.5685737075	-0.459770789	0.7301996315		0.695608325	-4.381318453	-0.9922275301678106	<0.001	0.003297898	-0.1176104815	-0.740268188	0.3330009015	0.159066134	-0.297001335	-0.167757715	0.1996906910741637
atp-1	-0.7373506905	-0.816343523	-0.0727729695	-0.542279736	0.276997599	0.202809927	-0.6580771886618297	<0.001	-0.323496668	-0.4489584575	-0.662460977	-0.3401835245	-0.069147589	0.065830098	-5.726193354	0.5353956517328143	0.22077922077921988	-0.5430909595	-0.6891466455	-0.0167658385	1.475156598	-0.424669098	0.905469027	0.4221550363774155	0.409590409590412	-0.583012955	-0.8944054455	-0.3276296495	-0.573004374	-1.029233995	0.993411896	-0.6302993676268217	0.21478521478521392	-0.5213546505	-0.871953138	-0.0490764415	-0.55557289	-0.074254791	-0.574290958	-0.3609744954598789	0.21078921078920995	0.01977666	-0.1068132595	-0.4596978935	-0.2733242935	0.085531148	0.107461475	-5.245122215	-0.5142200361154211
atp-2	-0.3458665245	-0.141381936	0.1051333945	-0.954863447	0.520522393	-1.893245833	0.05455483924321988	0.9990009990009865	-0.098210079	-0.159184325	-0.3787846105	-0.2217509845	-0.494665478	-0.345182915	-4.392718877	0.6148935377775231	0.202797202797202	-0.3063670805	-0.3424207225	0.034436987	-0.03432378	-1.061293148	-1.074398239	0.5423211274651772	0.29270729270729257	-0.4580804395	-0.6535025185	-0.2603647675	-0.33777856	-1.578752916	-1.00204106	0.4881731808549239	0.3186813186813191	-0.161397796	-0.3296247535	0.105136806	-0.647584318	1.985876909	-2.387179256	-0.7926416271230033	0.21078921078920995	0.381519631	0.239255772	-0.217960613	-0.2849851945	-0.448860674	-0.222369512	-3.496227327	-0.3705520862273294
bcat-1	-0.844319949	-0.222835147	0.0654790295	0.273554549	0.802085009	0.39478672	-0.18973087135445166	0.8471528471528398	-0.044557242	-1.0679549055	-1.290460043	-1.086640375	-1.314295361	-1.550868622	-1.928156874	1.0	<0.001	-0.900092665	-0.2754516755	0.081477952	-0.254735311	-0.125527447	1.039950082	0.09958194321459586	0.842157842157835	-0.0782601815	-0.3763795	0.320593294	-1.175165716	-0.575496949	0.894781955	-0.19978033356531405	0.6713286713286699	-0.4527545975	-0.4036489945	0.329288987		0.024510219	-0.651826038	-0.717031670563031	0.21078921078920995	0.208166129	-0.3559428965	-0.618576318	-0.094964649	0.059487249	-0.382553194	0.38897225	0.7302068390555716
best-17	-0.336687624	0.440460138	0.3051989555	-0.3463928	0.087211261	-0.737865667	0.4422201896093606	0.6473526473526467	1.301057344	0.328881638	-0.0843427475	-0.367713941	0.303748223	-0.127893218	-7.205224808	0.6866754597017795	0.16583416583416527	-0.335092416	0.3823418605	0.3380330735	1.139403568	-5.980925605	-0.196360122	0.9421109675515481	<0.001	0.3872715005	0.217341832	0.0783479685	-4.169002424	-6.409895004	-0.114440048	0.39372667502552605	0.4345654345654375	0.430345853	0.3136055135	0.016299322	-1.011371954	0.889936118	-2.517363405	-0.8300595370875359	0.21078921078920995	0.904230431	-0.1796949295	-0.7295917665	-0.666942085	-0.292057757	-0.554142488	-6.603166897	-0.3427847525355183
bli-1	-2.496105824	-1.840771667	-1.1950096945	0.76985641	0.818967616	-0.527685818	-0.030829612295033948	0.9990009990009865	1.430077039	-0.389157947	-0.2921189675	-0.557991781	0.077194083	-1.605978143	7.192192246	-0.3123874404083186	0.4935064935064977	-1.865958796	-1.3164334345	-0.8387824765	0.374657293	975.2020577	0.953946908	-0.8957966762534616	0.011988011988011991	-1.2447096145	-1.383874458	-1.1734565215	975.9619949	973.942612	0.010560192	-0.3699554670065247	0.457542457542461	-1.550713282	-1.5558954065	-0.850127743	-0.653029994	1.857226904	-1.913879385	-0.5088034146206282	0.21078921078920995	1.098137906	-1.3034689245	-0.1078493415	-1.05342067	-0.902246867	-2.262604673	7.424987705	0.7312273371768011
bli-6	-0.793448944	0.885379738	0.9501294655	0.930462735	0.421872391	0.352570333	0.6286851439286374	<0.001	2.503067604	1.540854068	1.6757936225	1.174890729	1.399711623	1.423863962	0.78067175	0.9051060400061852	0.010989010989010992	-1.359997066	0.4576569805	0.4392573485	-976.3330833	978.4901704	3.048072043	-0.8484815663013319	0.01998001998001999	-0.6065941645	0.492219017	0.6005301135	2.106968552	979.1940712	2.039450347	-0.2392376881220845	0.6163836163836168	-0.051985372	0.0071503385	0.858147002	-0.716240149	-3.895554332	1.196788536	0.4873988311361571	0.21078921078920995	0.397321361	-0.8737175845	0.1534310985	-0.90919891	-0.264410767	-0.524643988	1.12260963	0.6681691652632012
brp-1	0.5145514605	-0.079033833	0.040267	-0.382299041	-0.297217718	-1.856811742	0.29267318227712313	0.8471528471528398	-0.378603148	0.085369175	-0.969610918	-0.9159531365	-0.123596004	-0.232176337	-3.719994895	0.5397235443920352	0.2167832167832159	0.699106715	-0.2092941615	0.1362767775	0.812705118	-2.974092007	-0.330794347	0.8211921582512531	0.02597402597402599	0.3457349205	-0.488503309	-0.0876603315	-2.020771163	-3.14648027	-0.576506121	0.4208008034550126	0.4005994005994028	0.8977603595	-0.236625661	0.2795613855	-0.681093949	0.640875362	-2.035629282	-0.8335347618174921	0.21078921078920995	-0.115569105	-0.1640440575	-1.3215548785	-0.8022719805	-0.463128289	-0.155866256	-4.669859275	-0.4647469218465342
c25h3.9	-1.2051928435	-0.1247801675	-1.728941194	-1.834965227	-0.052696203	-2.573192459	0.1050556475270353	0.9990009990009865	-1.046731083	1.273951516	-0.2104136265	-0.358307217	-0.263108122	0.132698871	-1.101646971	-0.08967755456591897	0.8031968031967973	-1.3695057035	-0.3691462495	-1.611518941	-1.716295247	-6.389451627	-1.334436065	0.9134786785947058	0.009990009990009992	-1.4355190035	-1.270769769	-2.1623059695	-5.866922162	-6.800719484	-2.424328525	0.48048864617370524	0.32967032967033033	-0.9820161705	-0.7360810885	-1.427351255		3.647160755	-2.968516401	-0.6152655115959315	0.21078921078920995	0.2274382	0.7843978545	-0.6524887	-0.5535420845	-1.208660516	0.460991626	-1.497738601	-0.3003719494352881
cct-4	-1.2051928435	-0.1247801675	-1.728941194	-1.834965227	-0.052696203	-2.573192459	0.1050556475270353	0.9990009990009865	-1.046731083	1.273951516	-0.2104136265	-0.358307217	-0.263108122	0.132698871	-1.101646971	-0.08967755456591897	0.8031968031967973	-1.3695057035	-0.3691462495	-1.611518941	-1.716295247	-6.389451627	-1.334436065	0.9134786785947058	0.009990009990009992	-1.4355190035	-1.270769769	-2.1623059695	-5.866922162	-6.800719484	-2.424328525	0.48048864617370524	0.32967032967033033	-0.9820161705	-0.7360810885	-1.427351255		3.647160755	-2.968516401	-0.6152655115959315	0.21078921078920995	0.2274382	0.7843978545	-0.6524887	-0.5535420845	-1.208660516	0.460991626	-1.497738601	-0.3003719494352881
clec-186	-0.880196428	-0.4334440125	0.1429815865	-0.443190468	0.49441023	2.258473055	-0.5388349453047657	0.33066933066933135	0.244045421	-0.477378871	-0.597122282	-0.2997198055	0.48660951	-0.349765337	-0.288487462	0.38810884710788124	0.3956043956043977	-0.7636574265	-0.3802442245	0.040292832	-0.301221894	1.754955049	0.604729755	-0.7559996298040401	0.054945054945054986	-0.161625768	-0.442231132	-0.0762724155	0.846973263	2.170343986	0.726256852	-0.6642987646549672	0.18281718281718215	-0.4817111325	-0.5921131445	0.1000529425		-1.304933449	1.436626826	0.8592078321025811	0.21078921078920995	0.828613058	-0.0890211675	-0.02776855	-0.0139123535	0.422223215	-0.115226034	0.015646935	0.5781164554494279
clec-265	-1.4593357095	0.165879135	0.0997731095	1.315809843	0.838436809	2.314141933	-0.04834323604772704	0.9990009990009865	0.818717279	0.134214974	0.7929010665	0.085969919	0.043685755	-0.621509004	-3.148460389	0.7226597953278207	0.11888111888111859	-1.622926407	-0.181892212	-0.3378497355	0.227583033	2.163460839	1.053316886	-0.49684472218736414	0.3336663336663344	-0.5079906705	0.1796189135	-0.310919339	-0.420508138	2.592777942	1.090723349	-0.47990141652973933	0.3336663336663344	-0.5792310395	-0.221683964	0.2243770065	2.086202279	-1.097669215	1.107927304	0.315343013469901	0.5844155844155859	0.748320022	0.0953154655	0.7611235435	-0.0490197075	0.096840751	-0.148659636	-3.921739189	-0.36788676124689595
clec-75	-1.229965259	-0.211057082	-1.1664246445	-1.93891594	0.763210111	-1.617063692	-0.24779351092382013	0.8471528471528398	-2.892119856	0.756109858	0.9833286175	0.088308219	-1.815077422	-1.046133113	983.3779846	-0.565273287655557	0.21078921078920995	-1.543330616	-0.6085911495	-1.3833081265	0.374657293	-5.842267115	-1.557834082	0.9666185563821951	<0.001	-1.6997092995	-1.213617308	-1.7693339515	-4.335969919	-6.034571174	-2.606753268	0.5575500605916233	0.27172827172827113	-1.392289872	-0.6075044615	-1.056702318	-1.244942274	4.480505368	-4.83925461	-0.706009693371406	0.21078921078920995	-1.635748079	0.2368881555	0.6318526585	-0.16342237	-1.953664082	-0.894863133	983.0892618	0.510746923332414
cnp-3	1.0942028615	-2.683151562	0.716171051	-1.019398591	-3.056192866	-1.243695205	-0.07343420517737374	0.9990009990009865	0.774056363	0.740197051	-0.616049736	-0.855802292	1.36771462	1.884168554	-0.085887676	0.03997803898046956	0.9130869130869035	1.6520419435	-2.549565204	0.691467339	-1.540735069	-2.96706344	-1.667120515	0.10460472893497669	0.841158841158834	0.4688443865	-2.7538555285	-0.8845597895	-1.239670086	-1.966924048	-0.814713199	-0.21979842048256018	0.6473526473526467	0.2892418595	-2.828063613	1.2612077475		-0.610445666	-2.691841791	-0.6488247494115273	0.21078921078920995	-1.123786215	0.1363871895	-1.5796513895	-0.7000390395	1.028925812	1.459396298	-0.575295483	-0.6096521854924827
col-109	-1.229965259	-0.211057082	-1.1664246445	-5.002618055	-987.6521018	-989.042339	0.743405979325844	<0.001	-2.892119856	0.756109858	0.9833286175	0.088308219	983.6002981	983.9457556	0.413289155	-0.2943590002260895	0.5284715284715319	-1.543330616	-0.6085911495	-1.3833081265	-1.153169633	-7.12533797	-3.630561717	0.8689695987789519	0.01698301698301699	-1.6997092995	-1.213617308	-1.7693339515	-6.780182704	-6.896068849	-2.662568313	0.522933044503525	0.2937062937062936	-1.392289872	-0.6075044615	-1.056702318	-2.438781179	0.432880388	-2.964851813	-0.6394382292801991	0.21078921078920995	-1.635748079	0.2368881555	0.6318526585	-0.16342237	982.9506073	982.1542292	-0.188768755	-0.6412959136016577
col-129	-1.1079669985	-0.3692300375	-0.346059361	-0.895795621	-0.482789667	-1.684323943	0.46054728795456457	0.5404595404595435	-0.857646998	-0.512860159	-1.3113100415	-0.797695162	-1.343377578	-0.278786602	-0.96873502	0.02039015233230873	0.9470529470529363	0.014235598	-0.1130914605	0.4139993065	985.5940517	488.3317783	0.47937625	-0.024911797357135168	0.9440559440559334	-0.7328639035	-0.4528891765	0.105908829	980.9950219	487.8933473	0.353875345	-0.3399097178297158	0.4925074925074967	-0.2403725255	0.036124139	0.3615715425		1.039482242	-3.485718038	-0.9833064902302886	<0.001	0.035441895	0.0661616195	-0.252713931	-0.6166130245	-0.375616993	-0.257693221	0.318037695	0.6206374555811502
coq-5	-0.6236457385	-0.0806212075	0.034052676	0.193602762	0.471218663	-0.247415716	0.16571654620111176	0.8471528471528398	0.383710122	-0.079607009	-0.5823789115	-0.203491027	0.432655242	-0.322014235	0.446800232	0.13803260840907006	0.7082917082917056	-0.8960375285	-0.0727039245	0.089015344	979.4267385	0.69299988	0.098441275	0.41799144960443513	0.41858141858142117	0.0931684915	-0.285525064	0.1107913055	978.6769064	0.235252707	-0.3643758	-0.2292786941198978	0.6363636363636361	-0.1564219505	-0.1394611085	0.06910814		-0.319278816	-0.213515994	-0.25723588051207	0.5844155844155859	0.756473785	0.2414791345	-0.015621245	-0.1377255195	0.246337359	-0.418789525	1.208180995	0.921514829141671
cpt-3	0.2432782465	-0.7395494335	-0.9517076295	-2.672682835	-2.218650107	-0.776594727	-0.2722001820972936	0.8471528471528398	-1.836732361	-1.315791022	-1.0625920235	-1.830434021	-1.221624427	-0.694277898	0.57726603	-0.8026812431155551	0.058941058941058985	0.191916792	0.1627180235	-0.6878447765	0.354133683	1.911229045	-0.985296482	-0.6745522852003545	0.1338661338661335	-0.593980777	-0.692454559	-1.6695765215	-1.218249419	1.825386347	0.079155504	-0.47101537135052457	0.3376623376623385	-0.562831807	0.3018881595	-0.499990938	-0.542073919	0.763555561	-0.041615454	0.05716462209308007	0.9990009990009865	0.155195796	0.4938881055	0.1786374705	-0.0266163	0.594151106	1.453753032	-2.10957682	-0.73657575280374
cpt-4	1.7155137415	-0.1858217875	0.518983831	-1.868067529	-2.656244875	-2.050694211	0.13617080629808606	0.8471528471528398	0.021940742	-1.133106474	-0.8314881315	-0.820245437	-0.390454533	0.234240691	-0.038306058	-0.056482575852070754	0.8811188811188726	2.3038775065	-0.1961905095	0.145911234	0.064184609	-5.450175005	-0.800678403	0.7045378715981868	0.0899100899100898	0.6333810415	-0.486385004	-0.5999959545	-4.428011614	-6.212325068	0.592542648	0.23280359653190558	0.6313686313686313	1.2605930495	-0.1108929035	2.638286645		-0.694008771	-2.01427184	-0.7197450938243617	0.21078921078920995	0.011533605	1.0726500895	-0.48576684	-0.0741409495	0.052588748	0.134519883	-1.920653191	-0.4230378717807515
cth-1	0.3032750295	0.2959798805	0.4367827015	-2.066596132	-2.664412371	-1.577884877	0.27841525078292234	0.8471528471528398	0.176446518	0.4280557925	-0.2580138565	0.298924436	0.215586697	-1.68811631	-0.574714688	0.5105442330684182	0.2477522477522467	0.2199904735	0.2173281965	0.710393082	0.038656241	-3.393157477	-1.422906625	0.7651390810415223	0.04795204795204799	-0.091523903	-0.361644339	0.131806248	-4.679136261	-3.346566069	-0.326070829	0.3850815939883089	0.4385614385614416	0.006019636	-0.0629967365	0.755209289		0.027166666	-2.776804446	-0.9826535045594695	0.10789210789210767	2.111675953	1.0091011485	0.001543368	0.7998156795	0.861876335	-1.230666444	1.049451982	0.8975266698989777
cup-16	1.315699344	-0.835642114	0.1484141775	-0.758949806	-0.859362125	-2.865683318	0.12847463124113398	0.8471528471528398	-1.099172393	-1.023428249	-2.5581583365	-1.326780692	-1.732735302	-1.876305873	-1.550431397	0.4593189917002447	0.2947052947052946	1.320272068	-0.673537034	0.719965843	-1.328405611	-2.914401713	-1.569713963	0.3584256658943997	0.49550449550449976	0.9367428155	-1.0346719335	0.1034435895	-1.996915955	-2.988137498	-1.112163318	0.45350759812505304	0.36363636363636503	0.909602042	-0.6199443325	0.5349492605		2.362979061	-3.476764967	-0.9211500941726727	0.21078921078920995	-0.3271973	0.7468721795	-1.2103480935	0.0546884155	-0.134046618	-0.644264102	-0.175262282	0.22346186792577136
daf-2	-0.3603081935	-0.7836402375	-0.595811079	-0.29780022	0.428248525	0.170944717	-0.7585052909488584	<0.001	-0.613827993	0.425556646	-0.2502577315	-0.045804732	-0.859719226	0.017764701	-0.503827225	-0.09596375731432091	0.7982017982017925	-0.1951754235	-0.6716462245	-0.429434851	-0.510189294	-1.305266423	-0.385167894	0.6634676945338289	0.1488511488511484	-0.8329269365	-1.042591889	-0.6550649495	-1.335056239	-2.222060177	-0.282222909	-0.004992519369429099	0.9900099900099778	-0.5381855855	-0.4888073335	-0.33877496		0.77763958	-0.561428875	-0.42943685491560624	0.21078921078920995	-0.12806794	0.3821028795	0.002271885	0.000368795500000001	-0.363470106	0.271422963	-0.836264317	-0.6129644622557607
dct-8	1.8366681175	0.02620964	0.42440196	-1.85809453	-2.122880641	-2.726571878	0.16127792637890878	0.8471528471528398	-2.186822504	-1.059728654	-2.7104308525	-1.799071788	-1.202145657	-1.97185794	-3.626049504	0.35136637236815027	0.4405594405594436	1.9591978755	-0.0317292475	1.0629849775	1.389504368	0.049729321	-0.236560217	0.12164801037039652	0.8301698301698234	1.269613369	-0.1383965385	0.3376171185	0.169409027	-0.35767483	0.263943018	0.10170129957346413	0.8011988011987954	2.1071405985	0.1152711755	1.427711482	-0.905579977	0.315998294	-0.316523119	-0.3108652772500238	0.5844155844155859	-0.179085489	0.132316798	-1.5755466455	-0.4385686885	0.243343845	-0.101873289	-2.247180514	-0.3721680793211837
dlat-1	0.341592642	-0.401078168	0.380568453	-0.214547862	0.055499537	0.712367993	-0.7562717409940706	<0.001	0.146319677	-0.7121150285	-1.5673348575	-0.494426547	-0.241229725	0.086377767	1.1192172	-0.2162597335202249	0.6083916083916091	0.505958188	-0.368311052	0.426229181	0.143453408	-0.184250248	1.296408902	0.15133343842605212	0.7922077922077867	0.6933835065	-0.3851012795	0.453138554	-0.037909283	-0.671076206	1.173552464	-0.35528200624600736	0.46653346653347016	0.9144449465	-0.3899997895	0.6660354535	-0.457271939	-0.595613736	0.149426779	0.09054737202668667	0.9990009990009865	0.736802911	0.085745696	-0.992197979	-0.382927609	-0.163162223	0.287928163	-0.077621026	0.27023586933746957
dlat-2	-0.18769885	-0.829434722	-0.098553685	-0.875182384	-0.142333714	-1.003011653	-0.37876209604036126	0.6473526473526467	-0.035247221	-0.038474927	-0.9501536325	-0.142578576	-0.129443996	0.204005947	-1.678444425	0.5262995147048249	0.22677322677322584	-0.044878657	-0.6723040055	-0.001268841	1.431765818	-4.12714321	-0.592095744	0.8625203203648824	0.01998001998001999	-0.2572521335	-0.901133243	-0.3222054925	-2.359323584	-4.780738279	-0.346042416	0.2743425943989073	0.5784215784215802	0.111651715	-0.7395853815	0.1000742675	-1.016259009	0.992427363	-2.077086099	-0.7876091261958261	0.21078921078920995	0.324894066	0.2891874905	-0.5617844115	-0.16762747	-0.187603653	0.093753825	-1.611489095	-0.3291530523099452
dld-1	0.082914861	-0.459759978	0.1184680235	-0.656876439	0.361153491	0.647594748	-0.9276074845533357	<0.001	-0.170800157	0.1353286735	-0.860984639	-0.2661488105	-0.166446166	0.123206899	-5.850851809	0.5587513437532433	0.21278721278721194	0.241925606	-0.5204316555	0.094711739	1.752551273	1.572354327	0.276393645	-0.4015033296280362	0.4495504495504528	0.139805013	-0.613506081	0.0058370055	1.082269312	0.88123032	0.632341689	-0.8144514133164447	0.04295704295704299	0.3707361975	-0.4338724605	0.270611451	-0.186918221	-0.530227121	-0.165312911	-0.07840574712966868	0.9990009990009865	0.187918451	0.487714803	-0.4267618725	-0.2924094435	-0.067660166	0.028912721	-990.4574651	-0.5110753044857764
dnj-11	-0.7326154685	-0.3335937225	0.8697335635	-1.171102273	-0.099029037	-1.725399263	0.1430455086766637	0.8471528471528398	-0.084403178	-0.361088154	-0.6526419315	0.325025518	-0.040441991	0.121345694	0.640492543	-0.36999526476448574	0.41658341658341913	-0.5635561135	-0.3522059645	0.353820654	-0.05239371	-7.105599001	-1.425261392	0.8795582903662637	0.014985014985014991	-0.1559111365	-0.225291219	0.518773429	-5.707521058	-7.152033506	-1.498835461	0.5217105964025055	0.2937062937062936	0.438593625	-0.4551729185	0.97780747		1.907327072	-5.677438425	-0.9890851505131222	<0.001	-0.142897445	-0.5182758555	-0.37641922	1.0290645305	0.001187082	-0.846136443	0.247943069	0.369644685537688
dod-17	-1.2051928435	-0.1247801675	-1.728941194	-1.254298847	-0.40666719	-1.823931092	0.2461473347334269	0.8471528471528398	-1.046731083	1.273951516	-0.2104136265	-0.358307217	-0.4138436	-0.208206028	0.236561232	-0.43962129813416345	0.314685314685315	-1.3695057035	-0.3691462495	-1.611518941	-0.000177292	-5.819901292	-1.243732099	0.9762274992613527	<0.001	-1.4355190035	-1.270769769	-2.1623059695	-5.250463021	-6.124089953	-1.370940613	0.3274590423566619	0.5114885114885155	-0.9820161705	-0.7360810885	-1.427351255		0.952114824	-4.983339308	-0.9157971393889829	0.21078921078920995	0.2274382	0.7843978545	-0.6524887	-0.5535420845	-0.100278165	-0.457579832	-0.653288418	0.20067083991154208
dod-19	-0.3034812325	0.3317661785	0.523054431	0.736321845	1.059303758	-0.720833898	0.3608458302888423	0.6473526473526467	0.741022507	-0.0519246505	0.432395964	0.3705049165	0.240862046	-0.564964754	-3.40746683	0.7117939001836802	0.14485514485514442	-0.717559961	0.3480786935	-0.0431959125	-0.466476902	-0.26698408	-0.5260131	0.199993571912813	0.7182817182817153	-0.050246071	0.2909807045	0.000547679	0.419233652	0.585452618	-1.111557688	0.49723688498793245	0.3096903096903099	-0.425429218	0.453044407	0.001305908	-0.412287136	-0.173610256	0.280725411	0.5097485058991523	0.21078921078920995	0.888182392	-0.30010006	0.193768046	0.260923744	0.551260079	-0.027663154	-3.089357794	-0.3296582348908509
dpy-13	-0.061941539	-0.312780097	-0.4859410695	0.975922715	0.674541216	-979.5610771	0.4603933982540835	0.5724275724275744	0.018060824	1.211721503	0.3269039975	0.526532209	-0.318669262	0.449860472	6.921582796	-0.5788302149748756	0.20879120879120797	-0.060863581	-0.3223471095	-0.1105044215	0.374657293	976.8661642	1.561725938	-0.8962273987635639	0.011988011988011991	-0.0293905395	-0.274811013	-0.3013391965	975.3412607	-6.034571174	1.781166222	-0.22931595359666032	0.6363636363636361	0.253407988	-0.3131303115	-0.315643023	0.423859391	-1.190960807	1.102792761	0.7207526982391361	0.21078921078920995	0.631837801	0.9211218505	0.1250921485	-0.29106283	-0.626759672	0.070153032	6.872485132	0.5681545883689916
dpy-2	-0.010141964	-0.385034937	0.2361071105	-0.2212237	0.292292056	-0.589417207	-0.21149186876424858	0.8471528471528398	3.949965489	0.324219143	-0.4694036175	0.875069249	0.362587773	0.920939607	3.967199175	0.21178590815560216	0.6133866133866139	0.580222419	-0.3514988945	0.5900389785	-0.050937652	-4.513553655	2.279198568	0.7472574494318268	0.058941058941058985	0.2951989505	-0.537849573	0.2607832235	-5.052410004	-5.437118574	1.838974352	0.12731376042719308	0.7522477522477481	0.936776098	-1.1781558915	0.754719877	0.023158766	0.847411793	-2.670476245	-0.8853803630680467	0.21078921078920995	3.157634186	0.1396137655	-1.4373252865	-0.63753777	-1.829724447	-0.544634393	5.222280725	0.7783073299449508
dpyd-1	-0.451273933	-0.055903857	0.369891634	-0.595892659	-0.078073951	-0.01011115	-0.17283584835401672	0.8471528471528398	0.827946787	-0.178855714	-0.773006533	-0.199823467	0.433187891	0.015737921	0.567826645	0.26141112849464565	0.5704295704295724	-0.260404216	0.081739278	0.6409476065	0.261443082	2.332655541	0.487752746	-0.8251537563495256	0.02397602397602399	0.2873015885	-0.1399531745	0.498509922	0.12149167	1.260870352	0.682395816	-0.5429657773636938	0.28171828171828134	-0.0309668065	-0.162667033	0.441866794		-0.479934806	-0.046678052	-0.019412354288413248	0.9990009990009865	0.69613088	-0.0273628305	-0.571987743	-0.0147294895	0.131880161	-0.387018013	0.484497544	0.8477944532795771
ech-6	-2.129673847	-1.09881631	-0.780444754	-0.404888609	-0.526776306	0.525927202	-0.12327278369418178	0.8471528471528398	-0.236105693	-2.055780214	-1.2805641065	-0.3179568645	-0.239331084	-1.27036656	-1.687033218	0.5176652877605502	0.23676323676323577	-1.949093075	-0.745378072	-0.3784378035	0.67224523	0.290656175	0.775127175	0.01697421582584127	0.9610389610389498	-0.381080861	-0.532661187	-0.0495336425	0.530946837	0.159426476	0.675140269	-0.8955207239312932	<0.001	-0.6006103075	-0.624494093	0.202645246		-0.899874262	0.694956136	0.7333248841046018	0.21078921078920995	1.789427719	0.1614841045	-0.260487534	-0.3551371705	-0.093684074	-0.570093592	0.80812327	0.8948999047025181
ech-8	-0.3448311165	-0.3566455475	0.3941161315	-0.856594191	0.336834746	-1.654297601	0.03340545535479689	0.9990009990009865	-0.495350988	-0.260342714	-0.8623139965	0.033742363	-0.127595789	-0.023179102	0.980794359	-0.6030042286956938	0.203796203796203	-0.3116293735	-0.4590199895	0.090460544	-0.222673301	-6.665808043	-1.035489581	0.8753095256655932	0.01598401598401599	0.092069924	-0.2461289275	0.5323716005	-5.527391392	-6.395925561	-0.899445631	0.47060348851889316	0.3376623376623385	0.3865765705	-0.218864538	0.735578707		2.127963047	-4.641275879	-0.9752780403952188	0.21078921078920995	-0.050037345	0.1990213695	-0.41511364	0.5204022055	-0.261720266	-0.424833893	0.949759915	0.5774033741365753
eef-1A.1	-0.7973181855	-0.617349366	-0.510448047	-1.431751579	0.279693231	0.333006055	-0.7693221382513014	<0.001	0.299963926	0.344171314	0.206920231	-0.0830530635	-0.379813796	0.083099983	-4.752766049	0.6067963414189069	0.203796203796203	-0.685134834	-0.671388554	-0.528604252	1.000525058	0.199752262	0.530579729	0.06551298191323912	0.8941058941058851	-0.9811888585	-0.9523655895	-0.837950441	-0.391085363	-0.786017414	0.661745918	-0.8428028630444412	0.02697302697302699	-0.775017461	-0.7847807985	-0.70538375	-0.766830591	0.223491009	-0.939393973	-0.44233470824052007	0.21078921078920995	0.331537345	0.24181633	0.1864786085	-0.290455809	-0.346017494	-0.236682205	-2.156503905	-0.3085730123107965
egl-9	-0.5747868985	-0.0199530975	-0.384742149	-0.575469894	-0.183710577	-1.856524704	0.4595396836435922	0.6473526473526467	-0.662335193	0.517153121	-0.0380007215	0.612397618	-0.175555532	-0.022929665	0.192847423	-0.4909451767686764	0.27172827172827113	-0.5627964815	-0.0922862795	-0.204883031	-0.637244191	0.14479509	-1.134233862	-0.495220050249006	0.33466533466533543	-0.8969320335	-0.511396032	-0.342242944	-0.839061863	-0.001254406	-1.051761078	0.3573113832418107	0.4635364635364671	-0.9610323505	-0.3332470535	-0.522386785		0.405139927	-0.873264238	-0.4938929042562446	0.21078921078920995	-0.00020616	0.5547659645	-0.01133096	0.3380054505	-0.314916647	-0.28582694	-0.115568149	0.1626035941039376
ell-1	-0.29480487	-0.772400744	-0.363696206	0.144980658	-0.19701263	2.069604888	-0.46862954336905277	0.4915084915084957	0.033308169	-0.051274627	-0.2699194795	0.011750209	0.006300246	-0.002451847	-5.39483361	0.5764071000448705	0.20879120879120797	-0.145940114	-0.4321861985	-0.2573302715	0.843694128	1.967910345	0.758600545	-0.6500866400261398	0.1758241758241752	-0.23052619	-0.469141481	-0.463774995	1.024740067	1.661203797	1.248056327	-0.8750254194086806	0.001998001998001998	-0.0827115585	-0.425099096	-0.1195733385	0.064202716	-1.974922936	1.550868001	0.7679825809767457	0.21078921078920995	0.001133746	0.2871282205	0.0426703915	-0.00483603	0.276723897	0.035677769	-6.40501224	-0.5119842576287094
elo-1	-0.9251604745	-0.4747014015	-0.121045385	-0.647031567	0.483178459	0.692596084	-0.5806398965955024	<0.001	0.011252839	0.086605627	-0.297563692	-0.272021102	-0.056137615	-0.252421593	-1.004077901	0.690604253677959	0.16383616383616328	-1.0055573245	-0.434093502	-0.2385768085	-0.744194159	0.719245711	0.176446467	-0.6515521915311582	0.16983016983016924	-0.512051334	-0.572668584	-0.1400184245	-0.355552104	0.568843404	0.543664383	-0.7498268046781972	0.10489510489510469	-0.491693727	-0.357478858	-0.078829255		-0.503626439	0.050141766	0.6732343701610641	0.21078921078920995	0.854215802	0.4613557435	0.038948476	-0.1424114525	0.32071217	0.002155691	-0.278784081	0.3154134229957303
elo-2	-2.928109357	-0.797399135	-0.0502610375	-0.683546899	0.366997131	-1.108936985	0.14476530122579628	0.8471528471528398	1.405103456	-0.5585357125	-0.4119242805	-0.209887378	0.082541804	-0.006562759	-0.765952531	0.8492260851154373	0.04495504495504499	-2.9815125155	-0.6238681365	0.274938277	-0.533286059	0.814675506	-0.073704529	-0.2792576254956157	0.6013986013986024	-1.330182899	-0.7533248015	-0.136010803	-0.130408448	0.568175013	-0.057710775	-0.5081453807422817	0.2987012987012987	-1.4660045105	-0.764420002	-0.0343557465		0.178675414	-2.745970314	-0.9036412951863277	0.21078921078920995	2.146322106	-0.134214705	0.3257479595	0.1002349155	0.051027066	-0.540079808	0.683106806	0.8415055168605681
elo-5	-2.6654419765	-0.8086675785	-0.4188759785	-0.455923436	0.813980151	-1.261287002	0.09218361318270818	0.9990009990009865	1.735501607	0.048184375	-0.0287062645	-0.020921161	0.301183999	0.293794161	-0.372173045	0.8869288010458205	0.01898101898101899	-3.266543993	-0.8253437065	-0.3445843565	-0.394876494	-2.530136185	0.28919544	0.6301691482172946	0.19980019980019903	-1.2912184365	-0.896612336	-0.434790522	-1.280854818	-2.569874426	0.128351271	-0.06279571716837329	0.8641358641358562	-1.524913148	-0.991023929	-0.5426991045		0.731383343	-2.723469957	-0.8278126416789902	0.21078921078920995	1.936679088	-0.258951588	0.0026802475	-0.3090261815	-0.194554554	-0.30772718	-0.258578667	0.5883937671962026
ets-4	-2.268982432	0.7456373365	-0.22945398	-0.766687606	0.13334443	-1.775983171	0.5017645394211462	0.33066933066933135	-0.333431473	-0.2530069625	0.1890145185	0.666980626	0.170333194	0.109271726	0.713816896	-0.6790506249872323	0.16883116883116825	-2.441907172	0.201932831	-1.899211416	0.154669858	-6.29189162	-1.108637839	1.0	<0.001	-1.143986505	0.388227192	-0.0865392445	-4.571283448	-5.149393124	-0.840805885	0.4963843295700801	0.3096903096903099	-1.354141086	0.654936477	-0.949690895		0.81820341	-4.404625011	-0.870115106785997	0.21078921078920995	0.04401466	0.217447457	0.7765629945	0.8352521615	0.119931603	0.391906463	0.37281328	-0.35318558818244983
f17h10.1	-0.533651489	-0.987626885	-0.3308195595	-1.087319924	-0.417482131	-0.687540912	-0.7082111392273517	<0.001	-0.545387323	-0.523480529	-0.941896999	-0.374005572	-0.094031921	-0.044624413	-0.338389278	-0.31608120641572274	0.49050949050949466	0.0293402395	-0.7423922845	-0.030048822	0.44082349	-3.488945779	-0.066435866	0.841661873876147	0.02397602397602399	-0.9245965675	-0.84832045	-0.496280928	-3.093108819	-3.988555178	0.524141438	0.09421332614204483	0.8171828171828108	-0.8305398555	-0.5105889355	0.4648835495		0.125558626	-1.956365831	-0.9136157744437212	0.21078921078920995	0.28095828	-0.0128034955	-0.5233238265	-0.1196321195	0.252937586	-0.061157381	0.007460376	0.38664841316605425
f56f10.1	-0.3459218845	-0.2836904825	0.2746647895	-0.453619744	-0.119749125	-1.571081499	0.3308287290634879	0.6473526473526467	0.191740913	-0.207738606	-0.2356022495	-0.1873697515	0.205690961	-0.349155626	-0.766871914	0.7521676211456965	0.1038961038961037	-0.3993042815	-0.298705505	0.233676529	-3.804762108	-1.56846728	-0.614746327	-0.1031624270253686	0.841158841158834	-0.0510379055	-0.351844084	0.0191682045	-2.92509044	-1.149404572	-0.440565766	0.385321034650441	0.4385614385614416	-0.574169681	-0.424555403	-0.0268403395		-0.107312366	-1.760287565	-0.9830674053383144	<0.001	0.506952036	-0.057245713	0.0849597505	0.0929121665	0.426199163	-0.058045085	-0.527815603	0.0003329601890327827
faah-2	1.378406352	-1.804458422	0.577848289	-1.202681062	-1.993194944	-0.207215859	-0.3046764736882788	0.8471528471528398	0.504880321	0.181184167	-0.2660409295	-1.411399556	0.611163125	-0.193268051	-0.424131075	0.33278706158596677	0.4675324675324712	1.59435278	-0.973846252	0.4352709035	0.647412478	-3.603132538	-1.286751698	0.5968014965770835	0.22677322677322584	-0.477100777	-1.2866430845	-1.104563042	-2.146888383	-3.341876223	-0.693924445	0.18195501907242273	0.6833166833166815	0.512626142	-1.4290172055	1.530609466	-0.067438722	-0.208629431	-1.233523975	-0.5775100266590638	0.21078921078920995	0.453682139	-0.13580099	-0.5202512345	-1.07363531	0.104838644	-0.28652423	-0.227165457	0.4269232353901852
far-3	0.9308825475	1.000279739	0.4360742755	-0.645059032	0.446709142	0.03997953	-0.18847911467161982	0.8471528471528398	0.705943236	0.6896544175	-0.8365914725	-1.1412399425	-0.061517812	0.052289225	1.317372052	-0.04215088001649181	0.9110889110889016		0.7333030805	0.691966038	-0.440120871	-0.552970921	0.323035417	0.49421186928740096	0.33466533466533543	0.8761113625	0.1161628805	0.4859094025	-0.918899895	-0.289354991	-0.066757099	0.4951876350993873	0.3096903096903099		0.5111578885	0.945077882		0.886326479	-0.903353511	-0.9987623065395694	<0.001	0.3958977	-0.4561088205	-1.4135524885	-1.288653233	-1.089391768	-1.029128816	1.47924759	0.7812310589278629
fat-2	-1.0254295995	-0.665271424	-0.81517282	-0.945085826	0.137342123	-0.102970401	-0.6086689657763883	<0.001	-0.058087562	0.4000699275	-0.324625637	-0.0200472675	0.187495096	0.193963042	-0.087365783	-0.02163092855314286	0.9460539460539353	-0.9870054805	-0.626100263	-0.682324491	-0.808800358	0.718665653	-0.609916595	-0.8251531821136816	0.02397602397602399	-1.1164477875	-1.093432249	-0.9613468715	-0.162196438	0.659100698	-0.95294558	-0.3903435151910345	0.4345654345654375	-0.789787046	-0.802883341	-0.5580127335		0.717630205	-0.790685813	-0.4046416957218333	0.21078921078920995	0.531141697	0.344466433	-0.498891912	-0.2178453805	-0.145781089	0.108617715	-0.236561833	0.2302449211400769
fat-4	-0.891128357	-0.6429821895	-0.7460481735	-0.933573379	-0.037273168	-1.826352996	0.10733403229976482	0.9990009990009865	0.14205231	0.4536141455	0.0087849245	-0.157247403	0.202548652	-0.075341215	-0.267896034	0.4681474328974764	0.28271728271728236	-0.891548267	-0.622496972	-0.730760869	-0.610044066	-0.954686985	-1.551312745	0.2131951404620705	0.7072927072927047	-0.892332955	-1.020379955	-1.0027738385	-0.732462229	-1.078209297	-1.39242311	0.4615584835160734	0.3416583416583426	-0.778043997	-0.67283925	-0.731635844		1.334215739	-2.083363992	-0.7418288644409211	0.21078921078920995	0.625685236	0.37898562	-0.110086195	-0.3442005955	-0.073403601	-0.247237314	-0.503718384	0.3237081173091326
fat-7	0.2839948065	-1.5519765775	0.029822871	0.053665478	-1.936549967	-5.961404596	0.4742533840845264	0.4915084915084957	-3.519815298	-1.600762139	-4.8199033415	-1.230171282	-2.37005745	-1.846662793	-3.15224067	-0.10367460663076275	0.784215784215779	0.4311314815	-1.7235731545	0.142657059	-981.2325301	-4.674305821	-1.840179574	-0.41602635095356877	0.4255744255744283	-1.1249669935	-2.529649669	-1.6838409095	-1.461725366	-4.267196766	-0.539628175	-0.2095271289548669	0.6643356643356632	-0.6003791355	-1.3024253735	-0.26261616		3.340449791	-1.665824391	-0.5439628720320565	0.21078921078920995	1.206575425	0.4727663245	-1.17672084	-0.1094646295	0.438286585	0.238638768	-0.827906247	0.1112349615440978
fbxa-85	0.2367535265	0.5693240725	-0.244881824	-0.151363489	-0.544271885	-0.137757202	0.4739516830934225	0.4915084915084957	-0.481040308	0.243981601	0.5559328635	0.168262173	-0.181336112	-0.571652401	0.39979183	-0.41032581233443777	0.3526473526473538	0.5282710665	0.6520046505	-0.144984371	-1.298454787	1.941309102	-0.931909754	-0.7658986583597142	0.04795204795204799	-0.2346187535	0.516369741	0.0293945905	-0.884057131	1.813440747	-0.604457801	0.2071752399127653	0.668331668331667	-0.1996479005	0.5637714765	0.152564975		0.823049508	-0.243171844	-0.571694772274748	0.21078921078920995	0.336898695	0.4103902645	0.833575075	0.3946225155	0.228816802	-0.520072061	-0.006922507	0.33699903980964013
fkb-1	-0.259793338	-0.4679688435	-0.0587044715	-0.231035469	0.922690396	-0.798307287	-0.27802882274451945	0.8471528471528398	0.452200089	-0.29462668	-0.905142092	-0.1668301055	0.317929675	-0.323462491	3.548501671	-0.3901304949441845	0.38961038961039157	-0.3908464895	-0.388214545	0.059314042	0.596649698	0.280675876	-0.579707107	-0.19434080720869215	0.7302697302697269	0.0570358595	-0.422223695	-0.176007018	0.57303269	0.29992674	-0.578582291	-0.091773399843085	0.8241758241758176	0.0741456345	-0.444150272	0.025932814	-0.33590863	0.597996539	-0.733324469	-0.6923647460153793	0.21078921078920995	0.887735929	-0.0477480395	-0.4041483335	-0.3662453425	0.250228597	-0.226541197	2.701624471	0.7280626230315854
fkb-7	-0.120280289	0.144101878	-0.0740843095	-0.310120665	-0.167005729	-2.104767053	0.48288719825162585	0.33066933066933135	1.488010644	1.702923473	0.7947474025	0.021470954	0.956464444	0.765758857	-1.040431105	0.6691117395841613	0.17282717282717222	-0.299361401	-0.0839195645	-0.3445710265	-0.971037452	-1.48829071	-0.017594897	0.6529273386848544	0.16983016983016924	-0.1494006195	-0.291831553	-0.2598014715	-0.067112403	-1.432916729	-0.158851866	0.1280526940637908	0.7492507492507452	0.275070658	-0.0541189815	-0.381184568	-1.066032799	0.876150648	-2.2164613	-0.7795164952766125	0.21078921078920995	0.528037751	-0.0752585495	-0.5691209365	-1.05751802	-0.705431587	-0.480863193	-1.438550365	0.1172563513933681
fmo-2	0.5211776915	-2.5749246625	1.115178191	-5.447537289	-1.524275431	3.456313873	-0.7136767616392414	<0.001	3.250752022	-0.124777154	-2.1676266115	1.838975283	2.334755736	0.446979631	-0.121211356	0.5812129125188623	0.20879120879120797	0.6494700015	-2.2583675645	1.981327294	-0.080607791	-1.35433058	-1.792884278	-0.03731295776067639	0.9320679320679218	0.1746670015	-2.733142659	0.3639834705	-2.130964578	-3.84565524	1.224257064	-0.19208325187858005	0.6783216783216767	-0.3896526655	-2.0247850635	1.610279815		-1.436975086	-1.535658212	-0.39922567659816627	0.21078921078920995	1.089260675	-0.8011248955	-1.70780214	0.7819650055	1.883452874	-1.526466095	-0.300416957	0.42579343022544547
folt-2	-2.9771563665	-1.3693186955	-1.6102696975	-0.203312272	-1.142638012	-2.563812623	0.6453912263006429	<0.001	-1.219467571	-2.9529913745	-1.057473734	-0.7155879225	-1.042725439	-1.178300889	0.988049257	-0.46055232475480756	0.2887112887112885	-1.8012178815	-0.260067422	-1.1687022185	-0.886912692	-1.561646686	-1.140090563	0.7070823633682384	0.08691308691308681	-0.5475415285	0.1871087395	-0.4144316905	-1.446404898	-2.215268317	-0.811613957	0.6231998442911524	0.21578421578421492	-0.4410207505	0.4183266225	0.9295671525	0.212875977	1.213455855	-1.751306885	-0.8902542875092572	0.21078921078920995	1.814933176	0.756182877	0.5042107145	-0.4607645045	-0.282759129	0.199547271	0.972170427	0.6873688394772843
gba-4	-0.618863799	-0.7749632745	0.125713889	-1.124974548	0.945285331	0.635373848	-0.7954032632598782	<0.001	0.694503826	0.577778622	0.0516719735	0.4314922305	0.96018626	0.032151289	0.024589595	0.5670008053323411	0.21078921078920995	-1.4918761435	-1.2604043045	-0.8444616295	-2.163929679	-2.180371611	-0.169100511	0.33954992113100146	0.5134865134865174	-0.209766199	-0.771254595	0.364857833	-1.714918895	-0.424135852	0.488607011	-0.10754084466654718	0.7902097902097848	-0.5046705995	-1.21993551	0.0017296305		-0.226265645	-0.610765919	-0.28958837944325944	0.5844155844155859	0.711264147	0.0298889525	-0.209464693	-0.286135738	0.460976465	-0.413298772	-0.180448534	0.5737644778260252
gipc-2		0.000501772500000053		3.363389	-0.126537721	-1.741306793	0.7053712015622697	<0.001	3.768107122	1.273951516			-3.723326166	-0.702944258	0.333823677	0.6330214889352658	0.19580419580419506				-0.009861624	-7.282355137	-2.999660332	-	-		4.652996996		-6.051012181	-7.98198809	-0.266439235	0.5111490777703405	0.2947052947052946		2.0995295465			3.252589565	-6.890173743	-	-	4.076755365	0.7843978545	-0.757595555		-7.13916599	0.249601194	-2.322274209	0.22113118822586764
glf-1	1.110575241	-1.355313372	0.0429082905	1.54810405	-1.411608094	979.1490076	-0.4599636067796405	0.6333666333666332	1.012320889	-0.126093552	-0.9304131975	0.260209949	-0.408721392	0.298979457	4.93324322	-0.36095285953922074	0.4285714285714314	1.267163964	-0.0022701795	1.3298531585	977.011394	975.3718698	1.998029393	-0.37707978401285674	0.4735264735264773	1.0317141555	-0.399893303	1.1300852385	974.7260407	974.0066847	1.415038237	-0.3698674821600118	0.457542457542461	0.857976138	-1.0606139965	0.884701162	2.056472706	1.354382664	978.4126709	0.982009127240016	0.202797202797202	-0.630098414	-0.4602657595	-2.3216763065	-0.697774485	-0.799853892	-2.353341553	4.71621229	0.6735837823494778
grl-16	-0.2676442035	-1.2654971025	-0.815004669	0.191282469	-1.163295023	-0.688577715	0.19429052138181419	0.8471528471528398	-0.150644568	1.412392841	-0.1253587715	-2.601421102	-0.282600978	-1.036777823	-0.317272051	0.0969620376416134	0.7932067932067877	-0.0019174335	-0.6510318895	-0.372098471	-1.716295247	-980.6091479	1.067203854	0.8957095509698051	0.011988011988011991	0.6108884265	-1.262063894	-0.6335593145	-5.866922162	-981.0204157	1.497933142	0.2370521192546819	0.6243756243756245	1.0470946795	-1.3229554735	-2.0949413		1.452562303	-1.129500713	-0.2611465698479317	0.5844155844155859	-1.081229585	1.5174121345	0.071072705	-1.4250852745	-1.471312231	0.164219031	-1.53590721	-0.40532031711464034
grsp-2	0.1692739745	0.300404068	-0.0353112845	-0.754211115	-0.271191486	-0.821177992	0.16237647151848847	0.8471528471528398	-0.240980766	0.312383903	0.5229390025	-0.599533796	0.125491993	-0.130692478	-1.491287645	0.3353708259279433	0.46053946053946404	-0.0668477385	0.248696401	-0.6890730415	1.217366613	-5.757124325	-0.628597082	0.9440099158412547	<0.001	-0.0471532785	-0.0207342705	-0.6608266665	-4.236671459	-5.852383104	-0.374377037	0.3783993330245295	0.44555444555444873	-0.155297687	0.0830533535	-0.338051203	-0.761331659	0.913143901	-2.771627661	-0.8804575122475083	0.21078921078920995	-1.371015934	-0.6138212645	-0.6908184715	-1.227674195	-0.511154042	-0.540480878	2.15437295	0.3177807828011586
gst-10	-0.312439018	-0.5226712365	0.9391206225	-0.573009486	-0.488351324	2.177715	-0.4287462852228309	0.6473526473526467	0.099311881	-0.242141649	-1.0894346225	-0.1420237375	-0.180585398	0.482856638	-1.022894823	0.39836840156994946	0.3726273726273742	0.1532441105	-0.448922478	0.699738848	0.522855713	2.685144999	0.866601373	-0.8704889326783589	0.01698301698301699	0.098168637	-0.4554394455	0.497894167	1.008367322	1.916662363	0.510960084	-0.558876420654324	0.27172827172827113	0.5437000005	-0.8272264935	0.5327954595	-0.713044253	-1.156139131	0.884358976	0.555676282585781	0.21078921078920995	0.820101709	-0.1008405015	-0.561466322	-0.0928007655	-0.418428061	-0.147176963	-1.720256509	-0.07786739364065526
haf-9	-2.1628567485	-0.7256804525	-0.320293733	-0.868475724	0.951159813	-0.255696736	-0.2444391494025892	0.8471528471528398	1.368112657	-0.226936649	-0.6389624115	0.075765158	0.008719695	0.087104215	-0.346960647	0.8202327375051168	0.053946053946053986	-2.6559080785	-0.7963489845	0.2008849055	0.543548621	0.040094863	0.092684205	0.055596273509441504	0.9000999000998909	-3.8139697785	-2.558215489	-3.1296953895	-5.040754579	-5.064822912	-6.525624662	1.0	<0.001	-0.7069377855	-0.6894646235	-0.0526039105		1.325201736	-1.050864617	-0.5986396399873768	0.21078921078920995	2.04799772	0.1847982495	-0.099922803	0.3054458355	0.27091887	-0.200265347	0.285741454	0.7199910992777632
hpl-2	-0.4145156885	-0.5750236425	0.531297906	-0.573796062	0.456464227	-2.573192459	0.18434321200379636	0.8471528471528398	-0.369996998	0.215523806	-1.3761623515	0.071390043	0.182599571	0.128713661	0.692608109	-0.36146875680734014	0.4285714285714314	-0.1627469285	-0.6896503945	0.618869219	-1.716295247	977.8142783	-0.792297358	-0.8968914359036158	0.011988011988011991	-0.1109737335	-0.923305504	0.4860325705	978.5784849	977.9720707	-0.85530243	-0.3687348361473707	0.457542457542461	-0.1497217205	-0.5623753485	0.31442036		1.135905851	979.4625711	0.9822637147526452	0.12487512487512455	0.537876715	-0.0668214355	-0.94436895	0.0142184805	-0.114115966	-0.400576193	0.086443745	0.6566732432553624
hsp-70	7.0067132085	-0.0778483875	1.408508226	-0.500295535	0.333166142	-3.347173572	-0.11625678929409002	0.9990009990009865	-3.787700233	1.416830856	-0.8836801615	-0.080269022	-0.034855564	0.517762635	0.425717743	-0.78142111096659	0.09190809190809178	7.556342182	-0.3043254245	2.920397014	-0.908722569	-1.313479987	-2.286920183	-0.059866416680672094	0.8951048951048861	4.7350594325	-0.430317974	1.0000351605	2.920354006	0.206720391	-1.80270429	0.2756034287306825	0.5774225774225792	6.3260677055	-0.4054688635	2.883746615		3.151992616	-1.45591136	-0.665881531453538	0.21078921078920995	-4.40699753	0.6667386745	-0.83871805	0.0665277505	-0.240166487	1.936418647	0.800731094	-0.6422252742520136
immt-1	-0.660920392	-0.7569001485	-0.442618438	-0.757156292	-0.014331099	0.599630132	-0.7386091330482785	<0.001	0.216913782	-0.413521019	-0.8435575325	-0.494466577	0.153190951	0.023909039	-0.26133181	0.30240927663156714	0.5094905094905136	-0.6238405445	-0.6598688755	-0.312592852	0.262446359	-0.961916812	0.647774113	0.5740499409406695	0.24975024975024868	-0.4786257155	-0.86983137	-0.4656024985	-1.855136359	-1.18405013	0.907907864	-0.33287601253592003	0.5044955044955087	-0.540798779	-0.8096029915	-0.3326871885		-0.739569528	0.109433669	0.8011118268426485	0.21078921078920995	0.354355885	-0.1715677305	-0.4848712765	-0.3518077945	0.394664431	0.127283291	0.035287504	0.22700198767618862
k12c11.1	-1.0800621865	-0.412061303	-0.01240003	-0.427698706	0.212101863	-0.861776105	0.12927344487708978	0.8471528471528398	0.405806982	-0.605994139	-0.5855925455	-0.173055817	-0.203521802	-0.338304126	0.174250478	0.3512543604887647	0.4405594405594436	-1.3555192865	-0.4015209105	-0.1582087695	-0.250949081	0.648270517	0.072218066	-0.4317987145275159	0.40259740259740484	-0.4850731585	-0.607925389	-0.030838905	-0.505506893	0.511915581	0.011849864	-0.4574055295909519	0.362637362637364	-0.757131189	-0.4835987875	-0.075686293		0.171553313	-1.587326368	-0.917287649587949	0.21078921078920995	0.918219465	-0.3272198855	0.1310546435	-0.0381614245	0.051601832	-0.094121688	0.37043952	0.7304344552879674
lbp-8	-1.3450930335	-1.1551603225	0.783891991	-1.334710508	0.126850292	-2.001512271	-0.015128239598173013	0.9990009990009865	-0.275874243	-0.580454734	-1.9916390165	0.199923213	-0.532381834	-0.232673093	0.230721273	-0.06297084139469503	0.8591408591408514	-1.0791562985	-1.4412864445	-0.157134721	-0.078196779	-6.89381733	-1.079900602	0.8729666567617242	0.01598401598401599	-0.5291525335	-1.127798544	0.5102035305	-4.830147103	-7.016203171	-1.122977083	0.42393430268405063	0.3956043956043977	0.4976224925	-1.5635798085	1.19201949		2.538270753	-6.095359439	-0.955422309459593	0.21078921078920995	0.28126336	0.1905400095	-0.754550345	0.9589389055	-0.44636916	-1.078862992	0.986307409	0.695283487570578
lbp-9	0.389627968	-0.339163979	0.1672429765	-0.408282537	-0.198610015	-2.052410739	0.2431771132639707	0.8471528471528398	0.060385142	-0.328227909	-1.0462256645	-0.336689962	0.424315481	-0.245468059	1.014314535	-0.2673106418198308	0.5614385614385637	0.75756894	-0.3152848305	0.135763739	0.553595537	-4.474584175	-1.140295611	0.804701765897412	0.02897102897102899	0.1327312065	-0.7371654135	-0.038438327	-2.560004517	-5.069247744	-1.294643679	0.4779303436299216	0.3336663336663344	0.260124538	-0.3709906255	0.015057347		1.095244848	-2.814089015	-0.9572124964172734	0.21078921078920995	-0.490200715	-0.2748242705	-1.082922263	-0.5861592745	0.037438206	-0.901330818	1.013653612	0.5961905946308094
lec-10	0.5171716885	-0.065471043	0.5623481045	-0.111589982	-0.186060417	0.702538231	-0.4404382944491875	0.6473526473526467	0.732321099	-0.1980399305	-0.619610833	-0.008821827	0.212086378	0.13736833	-2.279671167	0.7366870542692319	0.10789210789210767	0.3912268925	-0.0184829195	0.4842879925	0.665622273	2.719902502	0.466422237	-0.8944373519662836	0.011988011988011991	0.5549817285	0.041355637	0.460048307	0.943766556	2.783292074	0.414109789	-0.3589344941264955	0.46153846153846506	0.406749306	-0.0778584605	0.640709625	0.069911806	-0.58549568	0.023348794	-0.05963091357157277	0.9990009990009865	0.920985602	-0.014316986	-0.1574224805	-0.2518902255	0.285095562	0.106977479	-3.974391998	-0.36475669415153067
let-767	-1.694561639	-0.761746922	-0.12160185	-1.202684284	0.748090913	2.389935496	-0.564522444712859	0.1598401598401593	0.698291668	-0.220078828	-1.0418211625	-0.072307353	-0.037421145	0.740820105	-0.644687837	0.4774187855058661	0.2807192807192803	-1.4975727965	-0.5709140105	0.0616153265	-0.992475913	3.029977231	1.893946581	-0.6689894780703046	0.14085914085914045	-0.863210751	-0.5681852655	-0.010500764	0.197083391	2.984674584	2.091812886	-0.7333052581389965	0.12487512487512455	-0.532568628	-0.589358742	0.178859173		-0.906408596	0.623594998	0.7268944321683466	0.21078921078920995	1.291455667	0.1070799715	-0.575820492	-0.236032949	0.089258268	0.462386613	0.321012008	0.4394848054817675
lin-3	-0.4442251835	-0.5264557075	-0.571636804	-0.285503464	-0.30917936	-2.066393533	0.42808029276062604	0.6473526473526467	0.226913552	-0.203048469	0.6688620185	-0.118114062	-0.030541284	-0.107389676	-0.716904396	0.4940878803952391	0.26673326673326603	-0.6748838935	-0.5217693095	-1.015908391	0.262505631	-2.616785427	-2.038996512	0.7660828880041723	0.04795204795204799	-0.7044246085	-0.828895149	-0.8725383645	-3.585309327	-8.032744932	-0.214759777	0.25708726176718943	0.5954045954045966	-1.1358402955	-0.5157061185	-0.82396611		-0.936658447	-0.882461712	0.007552647507474811	0.9990009990009865	-0.407449315	-0.3210887605	0.56114809	0.1254178255	0.273019012	-0.45442993	-0.783190838	-0.3449151573292458
lipl-4	-0.2974638385	-0.6591863925	-0.257000699	-2.985741062	-0.715317521	-5.192657997	0.14584543151395807	0.8471528471528398	-1.246806968	0.064647931	-0.8195163765	-0.259422587	0.050705875	-0.115935232	-0.669120975	-0.4694384473826998	0.28271728271728236	-0.2004817135	-0.5513415945	0.145943229	-5.547837762	-4.603962957	-2.068473501	0.2124471313861377	0.7072927072927047	-0.9855600035	-1.111488374	-0.5025369595	-3.886918343	-4.230884657	-1.185902224	0.4272158619910663	0.39360639360639565	-0.1266585655	-0.5310024635	0.22455929		3.172508921	-4.913996713	-0.9115029602960422	0.21078921078920995	-0.115243885	0.3653957195	0.07067837	0.3025937005	-0.088266434	-0.276185432	-0.399093657	-0.14886045052322164
lips-15	0.4301170215	-0.002008237	-0.2225342225	-0.470313943	0.235463197	-0.081722462	-0.6456743116486827	<0.001	-0.722883999	-0.096523672	-0.764242334	-0.8512657485	-0.29289749	-0.455616693	2.097360702	-0.6083891138922592	0.202797202797202	0.304034675	0.084769742	-0.1659400215	2.108817338	0.932700405	1.490837188	0.13370202425643093	0.8191808191808128	0.1732913465	-0.060876162	-0.554623405	0.519613387	1.042994727	1.089070749	-0.882115461427317	0.001998001998001998	0.384254184	0.070113386	-0.247818134	-0.993215819	-1.445202113	0.847643655	0.709244987026119	0.21078921078920995	-0.651671099	-0.7651474245	-1.019931028	-1.045471871	0.038758944	0.050797821	2.219069972	0.3256604698093706
lpd-5	0.02310785	-0.115694086	0.4207593305	-0.635095039	0.583585761	-2.255480805	0.1463135331027432	0.8471528471528398	-0.150729411	-0.496385233	-0.9971035775	-0.3419598915	-0.287397587	-0.235332632	-0.728919773	0.4828238413963391	0.2747252747252742	0.181868091	-0.1721810055	0.279133994	0.624029448	-3.367801295	-0.863580843	0.8469682961884939	0.02097902097902099	0.0538685715	-0.4063300475	0.219485064	-1.224821849	-3.868878037	-0.795920816	0.4440463996977423	0.3716283716283732	0.203553362	-0.237931636	0.337190606	-0.686410916	2.252997672	-3.108558388	-0.8476763595830004	0.21078921078920995	0.291055301	-0.1460734895	-0.645623244	-0.579220667	-0.429818308	-0.317488613	-0.70212861	0.2685417757640247
lpl-1	-0.638291474	-1.069330237	-0.0492608945	-0.076265345	0.183903786	-0.058474282	-0.4429742152810511	0.6473526473526467	-0.092746941	-0.122772517	-0.2452252875	0.287953644	0.468238628	0.332855527	3.088632475	-0.6290810933398239	0.19780219780219704	-0.397113131	-0.4467395545	0.0057876935	-0.236521432	-0.661018515	-0.581976557	0.425506652554583	0.40759240759240994	-0.5211753995	-0.676288098	-0.0268639465	-0.390286073	-1.061414664	-0.483016013	0.2160635445223418	0.6533466533466525	-0.343510012	-0.5975411215	0.167290287	-0.725203599	0.610382573	-0.465105659	-0.3359921194005454	0.5844155844155859	0.711975576	0.1768495255	-0.0042877815	0.2024776	0.197200528	0.164194147	2.222404746	0.6721833979058667
lpr-3	-0.3199088135	0.0750828375	2.280499996	-1.469699452	-0.628235785	-2.063387206	0.2228521201620735	0.8471528471528398	-1.062867698	-0.083503719	-2.0275468315	1.252329198	-0.293169976	0.149402772	1.450527748	-0.46265563497012574	0.28771228771228746	0.0061192965	-0.3302366995	1.639976189	-0.563880473	-7.75577632	-2.124170155	0.7747710341443222	0.04495504495504499	0.1527295715	-0.750880789	1.5597634705	-6.223730832	-7.836623456	-2.01321611	0.5452241239589922	0.2757242757242752	1.5615641295	-0.4881609435	2.92585481		2.797806836	-6.80483427	-0.984441052414252	<0.001	-1.102441915	-1.3964319305	-2.225770495	2.3869028655	-0.539348409	-2.210396516	-0.660000998	0.1760577121065402
lpr-5	0.8168394565	0.3238935275	3.208332861	-1.422900491	-0.329351403	-1.813119208	0.10945387159479118	0.9990009990009865	-0.316296758	0.631544326	-1.9746707465	2.053735838	-0.603365624	0.251122429	1.41202453	-0.20145656429884012	0.6203796203796207	1.1192473515	-0.4669010095	1.882862224	-0.215610218	-7.525571194	-2.3585083	0.7149415655751004	0.08191808191808185	1.0322205815	-0.093099329	2.7443578455	-6.134340497	-7.730050307	-2.256481016	0.6067982039573424	0.23976023976023875	2.5816121945	-0.3759163535	3.64305243		2.84251441	-6.0815614	-0.9690376060425111	0.21078921078920995	-0.608275455	-1.8941588905	-2.485011025	3.1918181805	-0.666624185	-1.484534229	-0.0993364	0.15225764116510718
mak-1	-0.7892626785	-1.429903528	-0.1637339365	-0.837652659	-0.317279227	0.843257263	-0.6808266981740249	<0.001	0.025958982	-0.876914166	-0.72654248	-0.7785844045	-0.420900172	-0.697072534	-3.846136657	0.6987297012030844	0.16383616383616328	-1.056772155	-0.551621521	-0.0903184465	-0.505502202	0.391699995	-0.111969607	-0.574946754689852	0.24975024975024868	-1.0322291605	-0.6036973625	-0.647256665	0.405618997	-0.008913515	0.285697057	-0.7876985035900118	0.060939060939060985	-0.8487332955	-0.863604873	0.3814024965	-0.526907515	-0.712962852	0.726316733	0.6425044181962569	0.21078921078920995	0.800956168	-0.1097278295	-0.399010178	-0.4487827025	0.086504805	-0.072764638	-4.293216677	-0.3570610386910363
mccc-1	-0.1330885335	-0.3578572575	0.191470096	0.390324497	0.148249366	0.289399793	-0.16982837463901634	0.8471528471528398	0.384468827	-0.818448964	-1.3749050715	-0.496391152	0.147217434	-0.167573405	-0.162565998	0.28986795909988833	0.5304695304695338	-0.0348977885	-0.3046760295	0.296749369	-0.094432299	0.524216144	1.432161224	-0.26411925283696086	0.6283716283716284	0.2547818505	-0.4109798445	0.2734313715	-0.942500066	0.380314537	1.372392724	-0.49920525330082643	0.3096903096903099	0.0571906995	-0.5104612285	0.378159365		-0.991782468	-0.10084309	0.127417534234615	0.7862137862137809	0.33552213	-0.2605461755	-0.948881465	-0.2768096645	0.097610774	-0.08696888	0.406329747	0.5166374442158695
mct-4	-0.8653243935	-0.391829484	0.1886216625	-0.978725937	-0.194863305	-1.850758209	0.26079692087443196	0.8471528471528398	0.405804759	-0.228054582	-0.5959640165	0.270985564	0.219742994	-0.029327093	0.975370833	-0.12517646966114004	0.7442557442557404	-0.7449064915	-0.2570199675	0.1870512455	0.853080042	-5.466357323	-0.090566937	0.9299914689032499	<0.001	0.066675052	-0.242320181	0.3399418755	-4.931441091	-5.790052936	-0.030276231	0.36877855700106676	0.457542457542461	0.066384056	-0.4268672515	0.423969418	-1.114337203	1.013949999	-3.059672785	-0.8832868299065965	0.21078921078920995	0.639734136	0.1556167705	-0.0974884405	0.31894163	0.179079007	-0.755984498	-2.24273682	-0.10527593227744386
mdh-1	0.1438232195	0.217270301	0.544017957	-0.587594942	-0.27962975	-1.078258015	0.2988394425065672	0.8471528471528398	0.244782421	-0.868631175	-1.8878444585	-0.5849401745	0.006356	-0.733170323	0.471844658	0.08596017040444062	0.8081918081918021	0.297221608	0.136457534	0.619074217	0.185479719	0.199505855	-0.789071622	-0.17527321336592241	0.7592407592407548	0.2630358945	-0.337290086	0.556538247	-0.255950388	0.347149696	-0.689326304	0.46801029484835843	0.33966033966034054	0.6995840555	0.038868689	0.9266302085		0.445275951	-0.645094712	-0.8970797171132311	0.21078921078920995	0.218662589	-0.5202376035	-1.308101805	-0.5042268165	-0.113283299	-0.762475024	0.622984483	0.7421100399462175
mdh-2	-0.542351047	-0.4063960465	-0.153526751	-0.946237046	-0.021192372	3.051295358	-0.5667324906443251	0.1598401598401593	0.471444873	-0.983950226	-1.272147305	-0.628122845	0.181539389	0.065977895	2.666336621	-0.3348332007078767	0.4625374625374661	-0.406729359	-0.509477141	-0.1654154625	4.295399608	5.138578387	1.16628774	-0.4537802850187601	0.3726273726273742	-0.359402802	-0.671375547	-0.3875965075	3.043722537	4.117012844	1.388218843	-0.6695280183797512	0.18181818181818116	-1.999729279	-1.8051034755	-2.46302376	-2.341169224	-2.433633464	1.146906201	1.0	<0.001	0.448516206	-0.1751241475	-0.5685172315	-0.621341056	0.115583108	-0.039090397	2.718906142	0.6025305484613255
mec-12	0.139864856	0.137623968	0.4672848855	0.104429925	-0.657312064	-2.075077288	0.617246578263722	<0.001	0.372256894	-0.479398932	-1.1381404275	-0.547490456	-0.455841382	0.550886162	2.155438815	-0.3447758851422775	0.44655344655344975	0.222580939	-0.1495854895	0.3772744285	1.561513383	0.496661025	0.294780728	0.1177193912780829	0.8341658341658272	0.4667909455	-0.006942838	0.2330982735	0.095774652	-0.542397654	0.396975822	-0.006125524465651656	0.985014985014973	0.247383358	0.0234561435	0.493543997	-0.679421799	-0.878162587	0.556580285	0.5258539625239226	0.21078921078920995	0.609515831	-0.3347278745	-1.2561739915	-0.88724859	-0.463697412	0.557359602	2.577568501	0.47278108291535786
mec-7	1.352869776	0.672582463	1.3678432655	1.7525635	-0.886219644	-2.970917208	0.6543742548968927	<0.001	-0.546568696	-0.244469202	-1.0415669925	-0.481379371	-0.537584232	-0.064084343	1.153673705	-0.559949155491671	0.21278721278721194	1.553137364	0.7038307405	1.2951387635	-1.693905483	-1.320668425	0.584092338	0.2083404746582947	0.7142857142857114	1.5118087905	0.636931942	1.1666572185	-2.177528404	-1.376728414	0.415023462	0.4601700748692429	0.3436563436563446	1.183629193	0.7418718385	1.321107987	-0.120768424	-2.149539937	-0.568130324	-0.1555456533437271	0.7862137862137809	-0.278263999	-0.3282718945	-1.8609690615	-0.68323553	-0.370242772	0.812745087	1.126232635	0.08347119247764939
mex-1	1.1801816665	0.0996039425	4.755496811	-1.598790798	-0.492393997	-1.950112673	0.07853084824345882	0.9990009990009865	-0.316411118	1.057210876	-2.1773976065	3.186934733	-0.725903732	0.533492023	0.950508152	-0.086148057882814	0.8081918081918021	1.6677356565	-0.5870672545	3.093225424	0.303112522	-7.315832266	-2.036555561	0.6625564407309474	0.1488511488511484	1.2747620865	-0.145395914	4.1119021755	-5.73588458	-7.419809247	-1.973076372	0.5967832931064787	0.2467532467532457	2.9655324445	-0.7342482835	5.121442155		2.665328215	-6.326858175	-0.9385511998095716	0.21078921078920995	-0.633748455	-1.8554541705	-2.213728905	4.5804755005	-0.620408129	-1.641455491	-0.376185653	0.08211661154851
mlc-3	0.0240628545	-0.173767291	-0.2584117785	-0.509281877	0.012245324	-0.326868237	-0.5637159617859786	0.1598401598401593	-0.287243619	0.343585735	-0.707310019	-0.5595786005	-0.331636869	0.146809839	-0.350455048	-0.011665416670340115	0.9750249750249633	0.08445653	-0.1840286245	-0.211030546	-0.089611017	-0.440718459	0.30562731	0.5035974237363988	0.3316683316683324	-0.3061794975	-0.55704429	-0.6052281135	-1.41251212	-0.997563384	0.084115694	-0.10866690962659542	0.7862137862137809	0.072231311	-0.2943416755	-0.0424838835		0.344718799	-0.748849991	-0.8862892352848106	0.21078921078920995	-0.239992473	0.207811333	-0.731787426	-0.6535423365	-0.354053462	-0.16273899	-0.504872775	-0.0770051322168842
mrpl-32	-0.205005834	-0.271867212	0.0881733155	-0.45392647	0.200156361	-3.071615518	0.3264364084246335	0.6473526473526467	-0.154658896	0.171932203	-0.4020030525	0.132862654	-0.289512542	-0.031308168	-2.427971495	0.5547165090432677	0.21378621378621293	0.234696124	-0.2163578845	0.2749932235	-0.510884097	-1.889306095	-1.493354327	0.506481614092106	0.32567432567432625	-0.0962807695	-0.409229578	-0.0918412965	-0.899502178	-2.649603564	-1.195361483	0.5913336020097436	0.2517482517482507	0.100775293	-0.1091570315	0.236422237	-0.509065144	2.067783219	-2.659227015	-0.8411374717984995	0.21078921078920995	0.341050331	0.2759604655	-0.0612172365	-0.14010816	-0.208997242	-0.024695938	-2.017397165	-0.36329537840233034
mrpl-4	-0.328028339	-0.157074767	0.5927368055	-0.14714038	-0.052492669	-2.418197203	0.45163663331164694	0.6473526473526467	0.116405074	-0.605345612	-0.7499383075	0.167975344	0.308518353	-0.171874543	1.73648099	-0.38833852845045563	0.3956043956043977	-0.135509791	-0.1975859395	0.6686863835	2.108192993	-0.162107715	-1.169255917	0.2836681727939757	0.5874125874125888	0.2054387705	-0.060590238	0.7118571735	1.003931302	-0.228414034	-0.955623813	0.47306610688697165	0.33466533466533543	0.275732258	-0.0225560515	0.527367202	-0.609816004	1.673411139	-1.99503552	-0.8185861251549355	0.21078921078920995	0.530845901	0.1845345005	-0.3621872165	0.35957751	-0.023917427	-0.161734073	2.0859489	0.6985265649440948
mrps-26	-0.541075334	-0.097157467	0.6952223505	-1.359118501	-0.721083348	-1.330733218	0.19723993195494627	0.8471528471528398	-0.388709991	0.018743488	-1.0185580325	0.304921284	0.134916158	-0.092608718	-0.16975579	-0.1048820528144479	0.783216783216778	-0.544620741	-0.3779311195	0.3793171935	0.943499003	-5.839456085	-0.838319287	0.9030990276751917	0.011988011988011991	-0.1272109745	-0.746330348	0.4887926735	-5.188777244	-5.877842404	-0.734705805	0.4213625614792394	0.39860139860140076	0.175862328	-0.6140765565	0.829781327	-1.032750299	1.49015942	-2.62227736	-0.8249380132116899	0.21078921078920995	-0.743446014	-0.3438333445	-0.8381523015	0.36384838	-0.145236582	-1.342317548	-0.00497329	0.41086610345536057
mrps-30	-0.686329504	-0.335969382	0.0938818905	0.269899585	0.202485531	-1.919685228	0.4811253407996028	0.3766233766233783	-0.423715836	-0.442625937	-0.7329642925	0.278877574	0.415175683	0.022849107	3.62839291	-0.6145337587792961	0.202797202797202	-0.388012011	-0.3884422445	0.2601651735	1.112894953	-2.16466977	-1.099181067	0.7648657413394006	0.04795204795204799	-0.3826620795	-0.245860363	0.2384052085	-0.508583748	-2.469533619	-1.051230043	0.581661212787894	0.25774225774225684	-0.123172647	-0.2924140465	0.129751877	-0.124636139	1.952454039	-2.240793595	-0.8314779224654325	0.21078921078920995	0.307935091	-0.0875047495	-0.2288341615	0.142584145	0.08459971299999999	0.068746477	1.36666851	0.6013433805939152
mtl-2	-0.9774745785	-0.775037812	-0.3730770395	-1.617998772	-0.675465445	-2.710347051	0.2251077892180673	0.8471528471528398	0.07861042	0.2764605395	-0.719366358	-0.1516350705	0.371365929	-0.362445082	-0.409773261	0.41442137989311323	0.3486513486513497	-1.430946918	-0.987519166	-0.8473592145	-0.38674244	-1.808919085	-1.231833703	0.8267103195473035	0.02397602397602399	-0.4979096	-1.1482402795	-0.4157456835	-0.801953474	-1.654490833	-0.778354586	0.16977361077265368	0.698301698301696	-0.636913808	-0.8963121615	-0.3717383		1.815324354	-3.376646297	-0.8701931470009012	0.21078921078920995	0.725334492	0.569000421	-0.284254012	-0.318215991	-0.31204181	-0.545289696	-0.265327374	0.5998344160930243
nas-36	-0.0798085385	-1.1763281625	-0.550774004	-1.050311107	-0.577058259	-0.673871139	-0.7443962108575457	<0.001	0.381997357	0.205068081	-0.8243610015	-0.450162347	0.300310994	-0.622067198	0.061846356	0.3797880846115926	0.4015984015984038	0.0576784765	-1.0285674295	0.040909734	-0.212039889	-4.670971328	-1.241643729	0.7833551037778259	0.04195804195804199	0.000400961500000001	-1.576372239	-0.2657934495	-3.390446717	-4.508929333	-0.010817991	0.16939087669177524	0.698301698301696	-0.5428264055	-1.2304397535	0.106123985		0.560937191	-2.454655067	-0.9083804954573542	0.21078921078920995	0.17614134	0.4723729045	-0.106843425	-0.2296258195	-0.089138638	-0.901931646	-0.424264277	0.5027130884251693
nduf-6	-0.1124809125	-0.036106169	0.308900172	-0.372606991	-0.570003073	-2.713826244	0.5116969578219952	0.33066933066933135	0.296782713	-0.50732469	-0.976100801	-0.3904228975	0.371670814	-0.509264612	0.293210968	0.14549739605136636	0.7012987012986989	0.154789182	-0.1168630905	0.145361087	0.158101768	-3.978011982	-0.956644584	0.8534044058080575	0.01998001998001999	0.040869813	-0.500646782	0.0714880525	-2.185977043	-3.919921503	-0.725355915	0.44217291385816626	0.3766233766233783	0.1346060625	-0.3448013605	0.219808643		0.848776865	-3.177451326	-0.9866726827585247	<0.001	0.4334267	-0.5355483565	-0.752380375	-0.7038673695	-0.693215373	-1.688840435	0.313711194	0.9999999999999998
nhr-17 V2	0.8091335665	-0.8651100075	0.338603826				-	-	-0.266430223	-0.223688609	-0.5777997415	-0.071667552				-	-	1.887762148	-0.8050213645	1.184303209				-	-	0.0562245715	-0.877770984	-0.1411595195				-	-	0.3608638045	-0.6577381935	1.38867582				-	-	-0.00270395	0.0937096195	-0.268915605	0.0796531055				-
nhr-17 v2				-0.092926531	-0.717418432	1.339176467	-	-					0.396372842	0.073629007	0.200566092	-	-				-0.204493709	978.7887194	0.099368746	-	-				1.12977003	978.980449	0.875476457	-	-					-1.231491998	1.026273788	-	-					0.72648923	0.492392895	0.703608738	-
nhr-23	-1.1657040335	0.9086834775	-0.411288119	0.501666449	0.536630045	-0.519585614	0.562393681540678	0.1598401598401593	-0.018752948	0.632406766	0.9625024135	0.236998453	-0.087526679	0.10717664	1.000780939	-0.501222913618469	0.2567432567432558	-0.8035001985	0.7627096455	-0.125978686	977.249678	-0.951291571	0.039876391	0.4197589374424617	0.41658341658341913	-0.1484994535	0.525059471	-0.0656461945	976.9990174	-1.421246701	-0.171091058	-0.22858907701750836	0.6373626373626371	-0.1084923005	0.8047914715	-0.896047875		0.227191448	-0.304258715	-0.09144840444889873	0.9990009990009865	-0.449301735	0.3487728795	0.676318615	-0.1424989845	-0.781057989	-0.865926819	0.60794478	0.3942331245618884
nhr-62 V2	0.0378184365	1.3922930925	-0.311283599				-	-	-0.416426858	1.356932721	0.5748813335	0.836472193				-	-	-0.0084148585	1.3682945055	0.290404829				-	-	-0.4481844235	1.091707006	0.3679848505				-	-	-0.0493426205	1.1970161615	-0.79866158				-	-	-0.247130825	0.3796415045	0.504122095	0.3116901805				-
nhr-62 v2				-0.648134172	0.499696912	-3.434773358	-	-					-0.069441497	0.693469875	1.202122515	-	-				-0.735359403	-0.871588211	-0.428493016	-	-				-0.78005915	-0.428727805	-0.215238625	-	-					2.377031505	-1.211105308	-	-					-0.249578316	0.092036425	0.474164542	-
nhr-76	-1.080086528	0.222803796	-0.0555645285	-0.159918018	1.153271804	0.543289202	-0.23973366537294244	0.8471528471528398	-0.025933293	0.2352415135	-0.7148760065	0.312411853	-0.062641131	0.314925829	0.326973637	-0.18707118487292682	0.6503496503496496	-0.678823065	0.28033942	0.63022374	0.889600925	1.063879216	0.432825417	-0.20923217681174894	0.7132867132867104	-0.4554996325	0.1513589355	0.3052251445	1.366371856	0.600595944	-0.025494906	-0.19997822152022426	0.6713286713286699	-0.223346925	0.3816934225	-0.3226878705		0.805942751	0.280503366	0.10923138198407531	0.841158841158834	0.61136161	0.125449192	-0.3847996035	0.1098532155	-0.391993349	-0.159465474	0.686819507	0.7833394135662679
nhr-80	-0.7207250335	-0.7267084325	-0.412460019	-1.687541448	-0.366458668	-2.329971817	0.025321676946699873	0.9990009990009865	-0.373261978	0.399143861	-0.1496938865	-0.196146737	-0.195972513	-0.117258854	-0.262606702	-0.13608549084912852	0.7162837162837133	-0.630358369	-0.5977126195	-0.289377781	0.109096965	-5.500816914	-1.211064884	0.9028434059447178	0.011988011988011991	-1.1078606385	-1.098894529	-0.7945163445	-4.64986861	-5.862378721	-0.78482428	0.3321306638288771	0.5044955044955087	-0.7121546105	-0.5916676285	-0.16840019		1.478902063	-4.687621376	-0.9558016739363955	0.21078921078920995	0.188310055	0.2900484195	0.171679738	0.0147040105	-0.025645248	-0.216352146	-0.736683752	-0.1495478355890943
nuo-5	-0.485493308	-0.481418056	0.104659983	-0.836051945	-0.127188135	-1.761855763	0.17849384337370985	0.8471528471528398	0.135470212	-0.5598879995	-0.882249451	-0.214449817	0.163660824	0.069645735	0.31089563	-0.07523890116050104	0.8431568431568359	-0.173767465	-0.475410168	0.231835418	0.31421729	-5.207128622	0.106719832	0.881124406053887	0.014985014985014991	-0.450196433	-0.754175196	-0.0504390995	-4.718847919	-5.349983679	0.265623882	0.2614563971338317	0.5864135864135879	-0.1717716435	-0.569106434	0.271002159		0.202590349	-4.376236754	-0.9993153837988065	<0.001	0.274519175	-0.158605871	-0.3313990485	-0.0016927495	0.18892859	-0.069243483	0.634567852	0.6673972820092675
nuo-6	0.7212489565	-0.3905402125	0.534331096	-1.521062674	-1.218683711	-2.131675835	0.11106363301842306	0.9990009990009865	0.986358147	-0.739110579	1.1662025785	-0.098581142	-0.207482835	-0.246575609	-0.877322705	0.6048099953356907	0.203796203796203	0.2413632615	-0.7722964545	0.268071239	-0.821544249	-2.201754893	-0.867097409	0.508892786646634	0.3226773226773232	-0.0981522435	-1.019569994	-0.0822001195	-1.577570727	-1.999584773	-0.632071167	0.32890985803668593	0.5094905094905136	-0.2652981555	-0.5516793185	0.351763025		-0.205854851	-1.366155557	-0.9172516740267191	0.21078921078920995	1.54310067	-0.4450895105	3.265859115	-0.2601361845	-0.101683507	-0.840168614	-0.29107483	0.2402538951042002
oma-1	0.7796391565	-0.1997317575	4.223854016	-1.623629512	-0.319514383	-1.742992967	0.03203158227372249	0.9990009990009865	-0.303561973	0.490233231	-2.7537946315	2.700673683	-0.233291647	0.559602669	0.940312214	-0.10597353925739038	0.782217782217777	1.2619811315	-0.8413229595	2.463749094	0.283875317	-7.068566088	-1.796873896	0.689453582810721	0.12187812187812157	1.0066015115	-0.240833399	3.5529389355	-5.587950071	-7.301963054	-1.657443121	0.57079174561616	0.265734265734265	2.6294718095	-0.7877188135	4.613223255		2.655618855	-6.06858766	-0.9437692713368302	0.21078921078920995	-0.48279585	-2.4527597155	-3.11835635	4.0703106255	-0.422323816	-1.627592142	-0.57948915	0.10506565055321902
oxy-5	-0.0666206965	-0.216278929	0.34373837	-0.760825464	0.048689806	-2.359800998	0.23602881434878256	0.8471528471528398	0.089502134	-0.280095637	-0.860173306	-0.151913311	-0.071149921	-0.140657749	-3.629913655	0.6320605862471456	0.19780219780219704	0.178678654	-0.283905924	0.2446586485	0.828746688	-2.65701647	-1.434250299	0.744259722064836	0.058941058941058985	0.0911107095	-0.3500125	0.220892831	-0.638783354	-2.884513559	-1.009124271	0.5253934086574046	0.2937062937062936	0.469442859	-0.195087937	0.4707863905	-0.679433129	2.155287606	-2.602811619	-0.8232071711905693	0.21078921078920995	0.416815331	0.1568418255	-0.31992836	-0.307019705	-0.244643159	-0.409188012	-2.886955905	-0.28884799124870764
paf-2	0.143782201	-1.101121147	-0.0075277145	-0.544633145	-0.460842484	0.220438268	-0.6908533271055043	<0.001	-1.251286776	-0.322793557	-1.0656111575	-0.293411356	0.235351233	-0.512838318	4.530599099	-0.6639143072044661	0.17282717282717222	0.585294199	-0.6876569295	0.1466203485	1.681155218	-3.83670727	0.309121313	0.8260586945765226	0.02397602397602399	-0.2871644445	-0.892601248	-0.0554840315	-2.859585384	-3.659604989	0.998996999	0.04295922145745104	0.9180819180819083	0.135284393	-0.6272020915	0.929306147	0.355215221	-0.495911097	-0.551444959	-0.4845370482334903	0.21078921078920995	-0.678624029	0.0775632505	-0.8801667365	-0.06848273	0.211309473	-0.495912558	4.856919314	0.4844842762744606
pat-10	0.3020009205	-0.1877869815	-0.0172481025	-0.553053366	-0.004562707	-1.247854501	0.04264449605858635	0.9990009990009865	0.145362042	-0.1617509625	-0.756656186	-0.589912447	-0.233678382	0.142837858	-3.487146625	0.617256231552233	0.202797202797202	0.4067459045	-0.2986866245	-0.2035868815	1.220114103	-1.511607235	0.245519676	0.7783028032601295	0.04495504495504499	0.120883978	-0.5180235195	-0.5411644075	-1.093538968	-1.511497286	-0.08423896	0.10621496928129832	0.7902097902097848	0.519188186	-0.258394529	0.220956285	-0.628621709	1.149494781	-1.982037191	-0.8379591521098209	0.21078921078920995	-0.249873399	-0.1340288245	-0.963448987	-0.8857448865	-0.438311985	-0.216861111	-3.275640364	-0.47049729428339226
phb-2	-0.5080745315	-0.3769950375	0.1413686765	-0.027891594	0.081047952	1.846322198	-0.45170871727815154	0.6473526473526467	0.312599137	-0.136804769	-0.8181463965	-0.009174717	0.34724852	-0.000433001	0.081284651	0.23632208557350892	0.5874125874125888	-0.5255863305	-0.36436233	0.509594671	3.538127404	1.150306085	0.468602285	0.11805067932784408	0.8341658341658272	0.045669814	-0.553083561	0.21919884	3.330727528	0.865507342	0.321227844	-0.4298045946964315	0.3906093906093926	-0.0607136335	-0.440870578	0.279074163		-1.325167094	1.91044983	0.8611730981777015	0.21078921078920995	0.6883388	0.1833085095	-0.5020752955	0.1322536455	0.214977267	0.100367682	1.001678352	0.6932656015962229
pqn-13	-0.9240325985	0.0384589625	0.081957061	-0.383521228	0.597638919	-1.266671227	0.23379266050728076	0.8471528471528398	0.066675692	0.793588041	0.7825596585	-0.124833077	0.321996371	0.702352303	1.500687104	-0.7078485912518244	0.15084915084915038	-0.7070613885	0.1655635605	0.122840429	0.018934638	-7.288359822	-1.3671483	0.912744800343202	0.009990009990009992	-0.9183152835	0.217222016	-0.1776122095	-5.936554016	-8.00836053	-1.264036506	0.48503735944959225	0.32567432567432625	-0.0496098555	-0.0014411685	-0.258723255		2.769718286	-5.860983749	-0.9363961829920086	0.21078921078920995	-0.584084555	-0.1085634905	-0.054275775	-0.1648309595	-0.403581229	-1.101861859	-0.108852264	0.46599413094029835
prdx-3	0.0477440775	-0.241125107	0.428439012	-0.593593767	-0.086259536	-1.59959491	0.1965769728589601	0.8471528471528398	0.075721617	-0.6311510325	-1.4518086005	-0.273144551	0.298483123	-0.573068875	0.524262382	-0.03259326589862832	0.928071928071918	0.2426798	-0.312564941	0.4982757065	-0.016289396	-5.018231858	-0.496978867	0.8367946653366346	0.02397602397602399	0.092843562	-0.4864318215	0.391876929	-3.370446325	-5.238838598	-0.495015217	0.40782320221254786	0.4195804195804222	0.412052815	-0.4481176115	0.6247869205		0.67670692	-2.558794611	-0.9811521036746251	0.21078921078920995	0.110799522	-0.196608747	-0.8897382875	-0.224636579	-0.067276663	-0.746399339	0.880145636	0.786455511497797
r08b4.3	0.0233801615	0.0099762375	0.140310141	-0.150023769	0.096638091	-3.721733052	0.42520789264233594	0.6473526473526467	0.405397462	-0.233384214	-0.7492942265	-0.166353502	0.282117832	-0.58301548	0.299473409	0.2853636563922236	0.5414585414585444	-0.0856363285	0.1143122955	0.361940039	-1.123890563	-1.527114481	-1.587025135	0.32847476202857534	0.5284715284715319	0.3053894715	-0.223480494	0.2855851205	-1.792575613	-1.340909875	-1.340800795	0.7737203021593214	0.07292707292707291	0.2162724895	-0.0006964035	0.041596295		1.776422697	-3.775425825	-0.9519262670526932	0.21078921078920995	0.310748725	-0.1163177555	-0.462618515	-0.2939013495	-0.055132383	-0.818764841	0.233184474	0.9567724184363846
rack-1	-0.887391527	-1.5793752095	-0.6116683615	-1.035660669	0.5202013	0.038131493	-0.8283687548302705	<0.001	0.828950629	0.0122103985	-0.2746045805	0.242692049	0.008338381	-0.264767723	1.986138292	-0.13627789128630313	0.7162837162837133	-0.735740295	-0.9454030685	-0.3500203415	1.261811723	-1.090587148	0.863757925	0.543893201215773	0.29270729270729257	-0.6725207365	-1.141901606	-0.839116088	-1.882737894	-1.901803368	1.117202163	-0.39803664695994523	0.43156843156843444	-0.737765207	-1.0510075805	-0.282822296	-0.550139448	0.307059582	-1.304182606	-0.7140064134111592	0.21078921078920995	0.640773158	0.033218491	-0.161517387	0.042060858	-0.262342775	-0.60501273	1.825987801	0.8411469687955945
rhy-1	-1.783349139	-0.333185267	-0.3135360895	1.19162223	1.371242341	0.262719598	0.08365986099412726	0.9990009990009865	-0.412934001	-0.692260272	-1.3649834575	0.259985539	-0.346812222	0.296127577	1.139963455	-0.4574910340206314	0.2947052947052946	-2.611923926	-0.7806514895	-0.4866625915	0.866157848	-3.250255235	2.741256323	0.678287373685985	0.13086913086913052	-0.1154870995	-0.516364128	0.3982935285	-3.401211584	-3.609684614	2.008112407	0.0019039471286256826	0.9970029970029846	-0.902003067	-0.8743612015	-0.365876233	1.340495076	-0.823401532	-0.84701531	-0.3091303943892868	0.5844155844155859	-0.127872124	0.3936492205	-0.8178391715	0.291733355	0.088397698	0.323661407	0.716020015	0.09950666616154
rla-0	-0.7517191995	-0.8753525025	-0.0627473795	-0.690200351	0.382770172	3.906077226	-0.5918171481484903	<0.001	-0.014355535	-0.1072806605	-0.098069625	0.291574227	-0.102606293	-0.007976476	-1.401401516	0.5611880143503017	0.21278721278721194	-0.602714401	-0.745017912	-0.00212333	1.985430148	3.6058995	1.196089403	-0.5925956919367411	0.2337662337662328	-0.5678808365	-0.769436137	-0.033786835	2.105444486	2.876135144	1.590270796	-0.7761353225166455	0.07292707292707291	-0.548078652	-0.873079062	-0.0455843275	-0.419312269	-1.264120581	2.652961953	0.9270316704049837	0.21078921078920995	0.099306166	-0.037862386	-0.192281597	0.020657575	0.166026088	-0.00745735	-1.564479266	-0.4552066999600862
rmh-2	-1.7833805785	0.7828598825	-1.595398019	-1.752332887	1.542519966	-2.326234711	0.03339287878783034	0.9990009990009865	2.478192247	1.274033841	1.7830522285	0.510201838	1.85335258	0.971817724	-1.154714279	0.7456180367704627	0.1038961038961037	-2.2844331535	0.2711869305	-2.200700431	975.8390871	-0.666483738	-0.219026309	0.41906383962109045	0.41858141858142117	-2.4267576685	-0.097742504	-1.2264213795	-5.866922162	-3.828911853	0.110000807	0.20665421867122702	0.668331668331667	-1.8598853705	0.5996267265	-2.07878098		2.316883851	-7.021087319	-0.8468606521359444	0.21078921078920995	1.59692662	0.6577145845	1.01574086	-1.0637345995	0.669420862	0.49041134	-2.829163497	-0.2415875715996605
rol-8	-0.023387624	0.421965393	1.6195869455	-1.825813215	-1.825434764	-2.435427068	0.35654144711352037	0.6473526473526467	0.330521869	1.121195398	0.0546818675	0.580972559	0.253554403	0.345927722	6.996117208	-0.551293586859635	0.21378621378621293	-0.239295746	-0.3210613395	0.2717011985	0.648549628	-6.68063803	-1.718283837	0.8756537768830932	0.01598401598401599	-0.3432180245	-0.289407238	0.6710243535	-5.374116684	-7.270968419	-1.387549183	0.5087024353566294	0.29670329670329665	0.218248813	-0.3269579115	1.196071147	-1.521441089	1.407120104	-3.358794743	-0.8317020694345634	0.21078921078920995	-0.487944934	-0.4458106545	-1.1142377065	0.127766425	-0.232819967	-1.200742118	6.84424029	0.566666549269129
rpl-3	-0.724735554	-0.604000956	-0.319018088	-0.954624737	-0.075735231	2.199718232	-0.5901071131319171	<0.001	0.253774699	0.1678956185	-0.0635145345	-0.0090772665	-0.197607853	0.15802852	-5.868744823	0.5933013802355397	0.204795204795204	-0.570609341	-0.585141005	-0.3070760055	1.068122618	2.608535745	0.134724702	-0.6718250443237375	0.1338661338661335	-0.631699294	-0.6886674175	-0.3464810525	1.489291902	1.741385519	0.519608851	-0.68423794076536	0.16483516483516428	-0.479956968	-0.664407699	-0.3295483735	-0.390596962	-0.592049614	1.24957667	0.948087348917641	0.21078921078920995	0.539320793	0.22629522	0.143435712	-0.2306608255	-0.223442246	0.002076173	-8.251487804	-0.46392616693083405
rps-11	-0.720212687	-0.6272019515	-0.202510607	-1.133988589	0.505009888	-1.410208186	-0.23593821945093496	0.8471528471528398	-0.055714311	0.303285804	0.006940567	0.185965148	-0.366156077	-0.359412556	-0.893870585	0.5866230037372264	0.20879120879120797	-0.6115065105	-0.5803798255	-0.2272131805	-0.312150866	-0.67277282	-1.183932089	0.12263601955283372	0.8301698301698234	-0.7984930715	-0.872062759	-0.5102166165	-0.480004227	-1.147664551	-1.028600701	0.379608490848975	0.4445554445554477	-0.548407786	-0.657166808	-0.252720785	-0.668907123	2.071520581	-2.366956956	-0.7325489647789082	0.21078921078920995	0.235374781	0.20019506	0.076815431	-0.2034732005	-0.755093449	-0.680783732	-0.972524712	0.16794219917779807
rps-28	-0.6168263255	-0.310602456	0.101091487	-1.60930103	0.214852463	-3.917768189	0.21119391876754523	0.8471528471528398	-0.204161597	0.3898550875	-0.009934728	0.1715606435	-0.525776559	-0.174915293	0.250569152	-0.2034177130279392	0.6203796203796207	-0.50913178	-0.5564772035	-0.0280967075	-1.895842029	-3.66724985	-2.087883396	0.5937170883136982	0.2317682317682308	-0.726651947	-0.861262175	-0.2908528505	-2.230917087	-4.546518506	-1.661202682	0.5341936493459454	0.28771228771228746	-0.336831367	-0.5497853505	-0.1757806425	-0.754028541	2.859774725	-4.280721342	-0.8430527953232062	0.21078921078920995	0.275032211	0.415900905	0.124631754	-0.1106662665	-1.048774365	-0.629973881	-0.097756726	0.4855762742519664
rps-9	-0.662145821	-1.175434842	-0.340618466	-1.11270629	0.051782592	0.167342973	-0.8813875762665463	<0.001	0.362227227	0.3983751625	-0.1618648035	0.0462252575	-0.109142668	-0.218743943	0.558145964	0.1464072436934304	0.7012987012986989	-0.5491162405	-0.741046465	-0.1987431655	0.658896003	1.109538261	-1.063189405	-0.5526287968581658	0.2837162837162834	-0.696790244	-1.02590557	-0.596958999	0.703500938	0.377064316	-0.819352443	-0.3721884874707911	0.45054945054945383	-0.457891992	-0.9113590485	-0.239919954	-0.435755108	0.668110147	-0.98253245	-0.5956861659892134	0.21078921078920995	0.497331737	0.4481396705	-0.0129967065	-0.189139111	-0.389824523	-0.61239631	0.145176877	0.79019884378912
sams-1	-0.9250176435	0.6829348625	-0.0107384985	-0.555460841	0.720684861	-1.109260341	0.2662761148831883	0.8471528471528398	0.593972142	-0.700266659	-0.5910152465	-0.914433577	-0.472869774	-0.685678493	-0.391110367	0.684633912282459	0.16583416583416527	-1.1266719485	0.722392133	0.028234284	0.147175283	-2.698385146	3.535067222	0.6852729159014975	0.12687312687312655	0.3549803035	0.6733785855	0.2305036735	-2.608066954	-4.05791181	0.796061955	0.30834943594607384	0.5274725274725309	-0.078922978	0.767395965	0.126829733		0.07984226	-0.818143889	-0.7453265819143947	0.21078921078920995	0.748107975	0.1159076545	0.40595811	-0.7474140945	-0.769750305	-0.40769979	1.216429071	0.7241913300983397
sams-3	-0.865721219	0.088421678	0.9713319305	-1.528209367	-1.344027196	-1.917601931	0.4057733637667331	0.6473526473526467	0.033061564	0.146073878	-0.5802070625	0.958486549	0.304254689	0.164556563	4.177152862	-0.5434527624767211	0.2167832167832159	-0.888710556	-0.2914884445	0.2137242485	1.054730668	-6.153435136	-1.666907238	0.903710437660473	0.011988011988011991	-0.9022173695	-0.825488728	0.4251637485	-5.218524326	-6.466532619	-1.381141666	0.47989880579823013	0.3336663336663344	-0.170483357	-0.4782566565	1.090732732	-1.282758836	1.739861162	-3.121082134	-0.8235309306075199	0.21078921078920995	-0.206535849	0.0319724305	-0.4208923415	1.121389235	-0.259024035	-1.580394703	4.469929694	0.6352270821543091
sbp-1	-1.1169311735	-0.3166009475	-0.897105134	0.4278106	0.999418807	-0.054399848	-0.07412197107449414	0.9990009990009865	-0.467147988	0.312289001	0.7098925485	0.530691308	-0.34347864	0.352320483	0.338268277	-0.5564315809016789	0.21278721278721194	-1.1153171735	-0.1311227195	-0.490087631	-0.597060797	0.363266078	1.243525186	-0.15118992158945888	0.7922077922077867	-0.6341914685	0.067893062	-0.0662916505	-1.616496142	0.06268996	0.412485675	-0.025153949856406038	0.9490509490509382	-0.8718764705	-0.0011540385	-1.11740331		0.23184209	-0.461470649	0.0145509513091314	0.9990009990009865	-0.133090785	0.3541343695	1.0634395195	0.5817491255	-0.036716586	0.530624439	0.503631655	-0.39478072219943994
sdha-2	-0.855963379	-0.361416367	0.3364791055	0.09818151	0.253652501	1.169775878	-0.29699962716268347	0.8471528471528398	0.229309829	-0.110566092	-0.7763724775	0.161538039	0.229627863	-0.129770573	7.405450184	-0.5176938946233336	0.23676323676323577	-0.898810496	-0.3924509195	0.3012931735	0.613399378	490.1153711	0.970044538	-0.8957563534625927	0.011988011988011991	0.0336017955	-0.303981908	0.4443493585	-0.531805403	490.0170866	0.804720542	-0.23842281048508998	0.6183816183816188	0.037322818	-0.4636073015	0.657963262	-0.475882324	-1.380916712	0.430501321	0.41535974576542833	0.21078921078920995	0.216338546	0.1636589955	-0.3903608515	0.1606252	0.062323833	-0.017077573	7.396560162	0.5349276639519445
sip-1		-0.3337042125	-0.452367929	980.0262976	-0.422850486	974.8624173	-0.007844974965435791	0.9990009990009865	0.151370747		0.3233094335	-0.111030482	-0.590434766	2.771090778	0.182513575	-0.23928155535900786	0.5874125874125888			0.305295894	-1.716295247	971.8196894	0.078632383	-0.9538550822274076	<0.001		-0.047433649	-0.7304482445	972.8102753	971.4789707	-0.256339041	-0.33417211878924424	0.5014985014985058		-0.2728121635	0.022485095		1.47638258	974.7413493	0.9840988998676181	<0.001	-0.86394422		-0.493651725	-0.3738818445	-2.390895674	-0.379235254	0.426070037	0.16053531414321037
sma-10	-0.8876242115	-1.2191783315	-0.777622283	-1.05435912	-0.216860982	-0.781027637	-0.7636055789272249	<0.001	-0.320306523	0.0863674645	-0.6150134355	-0.471796272	-0.24849576	0.462364218	-0.585149205	-0.026286213763440536	0.9360639360639257	-0.480885322	-0.8362124225	-0.2109463135	-1.918714641	-1.446533804	-0.707766825	0.04810378581174468	0.9160839160839064	-0.6688482025	-0.884046383	-1.046078111	-2.162199206	-2.16191863	-0.014714418	-0.02981138425635485	0.9400599400599295	-0.8807214095	-0.583104261	0.036868584		0.754207688	-1.742684441	-0.8347285695621134	0.21078921078920995	0.430553	0.445808988	-0.0355313335	-0.1107570595	-0.032739403	0.292064648	-0.590660537	-0.2507965229267163
sma-4	-0.1378184695	-0.5863293235	0.1115719795	-1.111901574	-0.863674311	-1.86158851	0.2078730183660328	0.8471528471528398	-0.290512133	0.033254296	-0.299493074	0.199141703	-0.062515381	0.035712732	0.310212426	-0.6380851393123591	0.1918081918081911	0.0754058615	-0.4466950115	0.0734786515	-0.315410427	-6.527555832	-1.09607658	0.8513605313758571	0.01998001998001999	-0.3954366375	-0.4880907385	-0.138770903	-5.738679599	-6.526822966	-0.950788685	0.43606590523029914	0.3866133866133885	-0.077779846	-0.611542518	0.6874447495		1.167163534	-4.525612263	-0.9904034407370637	<0.001	-0.29837462	-0.1144561805	-0.2451696625	0.4980658255	-0.248488155	-0.477348418	-0.227637376	0.07207189304895364
sol-2	-0.549807839	-0.048893857	-0.5433299145	0.72400041	0.309519086	-1.051511168	0.5232118849830948	0.33066933066933135	-0.456400151	0.101848438	0.0508612175	-0.306001511	0.038339658	0.298664267	2.59565447	-0.7190710369318005	0.13086913086913052	-0.079697841	0.1794847055	-0.1673141665	0.147791423	-2.549517975	-0.876815662	0.8926950244999196	0.011988011988011991	-0.4640460195	0.203058607	-0.2230444615	-3.488042139	-5.142633694	-0.452961298	0.42916741300782807	0.3906093906093926	0.140346733	0.3036089935	-0.552448863	-0.295592794	-1.681847337	0.525156026	0.5994783529535117	0.21078921078920995	-0.381271914	-0.000864819500000003	-0.2893580465	-0.552750775	-0.147806962	-0.004039493	3.22744281	0.4434025630774826
str-7	0.812124006	0.219134383	0.3311616405	-1.65807653	-2.107804984	-1.352354898	0.1977254424719429	0.8471528471528398	-1.012143461	0.484390658	0.3586739025	0.599446639	-0.756818412	-0.671197653	-1.469689775	0.12633466548018182	0.7402597402597365	0.628514069	0.3117534155	0.8129370785	1.168770658	-5.16747928	-1.368226532	0.842644181736779	0.02097902097902099	-0.7703504745	-0.210464788	-0.1931775315	-4.680160814	-5.813463749	-0.124178902	0.3482459429420346	0.48051948051948445	0.062967353	0.0291814535	0.531308647	-1.143950624	0.919571803	-3.200371095	-0.8879112479777749	0.21078921078920995	1.964841756	1.4992927805	0.3515328735	1.252788065	0.281996659	0.111966077	-1.816155475	-0.03038973794031774
sucl-1	-0.4050138555	-0.90984783	-0.2096847705	-0.269172227	0.220710199	-0.090826847	-0.6828593887543114	<0.001	0.413161113	0.0086859565	-0.8315228015	-0.252208273	0.224566546	0.224080734	0.816577025	-0.10050757853981218	0.7912087912087857	-0.238475626	-0.655080596	-0.2136340255	1.396446333	-1.055672515	0.98678319	0.6135187722907247	0.2187812187812179	-0.060422422	-0.8802108095	-0.3407854425	-0.831981208	-1.407471362	1.012210772	-0.43193266065978864	0.38961038961039157	-0.10832344	-0.7920948345	-0.1288788425	-0.48191322	0.076572326	-0.906178725	-0.7142888721898353	0.21078921078920995	0.520422721	0.1942058805	-0.5912638925	-0.284322839	0.0387326	-0.060646271	-0.081114736	0.4495024256428255
taco-1	-0.860168224	-1.192434047	-0.4424766445	0.39596799	0.815610636	-0.101504353	-0.3075318992259875	0.8471528471528398	1.557514189	0.056060968	-0.3343417525	-0.157870806	-0.087096747	0.119817622	-0.407253555	0.8873377250144191	0.01898101898101899	-0.715148536	-0.8578640645	-0.2320825915	979.7175659	978.4179784	1.942398363	-0.37695744279095666	0.4735264735264773	0.0062773055	-0.854280688	-0.0631678915	978.6521254	977.731186	1.485253587	-0.3704257379147471	0.4535464535464569	-0.307434982	-0.7795035815	-0.305334518	-0.269742854	0.143180163	0.03876083	0.2922906167358783	0.5844155844155859	1.898971976	0.2653240055	-0.0604004715	-0.244770145	-0.123884917	-0.099233778	-0.517592465	0.45483037758461387
tag-120	1.215788173	0.530676513	0.508401309	-0.14994668	-0.812565144	-1.305600516	0.38426051721343646	0.6473526473526467	0.255375885	0.0655105385	0.3326434565	-0.220192493	0.896996234	-0.087066102	-2.778428783	0.5371275735117411	0.2177822177822169	1.270502317	0.580904878	0.3761229695	1.008167734	-5.092576537	-1.662424768	0.8078381292808996	0.02897102897102899	0.5541891135	0.375486909	0.1485386475	-3.530720789	-4.269043032	-1.227487471	0.6019879657985351	0.24375624375624272	0.641513118	0.4615070615	0.397697382	-0.312039092	0.54134978	-2.451799373	-0.9251238404896293	0.21078921078920995	0.180079206	0.074943059	0.307421351	-0.1779645575	0.374147079	-0.099853659	-1.473828853	-0.3839680408425789
tald-1	-1.229965259	-0.211057082	-1.1664246445	-1.93891594	0.763210111	-1.617063692	-0.24779351092382013	0.8471528471528398	-2.892119856	0.756109858	0.9833286175	0.088308219	-1.815077422	-1.046133113	990.5901225	-0.5652610756950579	0.21078921078920995	-1.543330616	-0.6085911495	-1.3833081265	0.374657293	-5.842267115	-1.557834082	0.9666185563821951	<0.001	-1.6997092995	-1.213617308	-1.7693339515	-4.335969919	-6.034571174	-2.606753268	0.5575500605916233	0.27172827172827113	-1.392289872	-0.6075044615	-1.056702318	-1.244942274	4.480505368	-4.83925461	-0.706009693371406	0.21078921078920995	-1.635748079	0.2368881555	0.6318526585	-0.16342237	-1.953664082	-0.894863133	990.8646391	0.5107509298150269
tatn-1	-0.996291648	0.7000165785	0.049468226	0.548505985	1.163346281	-2.924490616	0.49147561532642636	0.33066933066933135	0.464596052	0.483207531	-0.4009042965	0.9840134125	-0.072191131	1.168294129	1.348967767	-0.31039233606547384	0.4965034965035008	-0.9856159085	0.6778278205	0.6484855635	-0.478137304	-0.907063141	0.672126622	0.5603668436983347	0.25874125874125786	0.446997166	0.2136154105	0.8118602565	-0.118696349	-1.180331125	-0.116266002	0.5595936383869538	0.27172827172827113	0.135512956	0.9400454715	-1.05711456		1.273219874	-1.014482685	-0.4915588771617139	0.21078921078920995	0.468950725	0.2168142495	-0.4604289	0.806256521	-0.057469277	0.705690743	1.535656542	0.30944182660908703
tcer-1	-1.2542844335	-1.0511844725	-1.403052184	-0.453480269	0.768422937	-0.74414145	-0.3355561245563722	0.6473526473526467	-0.663654503	-0.059118524	-0.2588097115	-0.117986112	-0.776572005	0.599869782	-0.477508024	-0.3157655062591803	0.49050949050949466	-1.1300048535	-0.6688135095	-0.857255486	-1.28762954	1.120215656	0.844629085	-0.6139702530678597	0.2187812187812179	-0.9131178635	-0.607014369	-0.9532310695	-1.796513092	0.743702405	1.086151921	-0.546288276526409	0.2757242757242752	-1.3160957805	-0.4615214035	-1.1360594		0.028729056	-0.971797086	-0.22538807047291753	0.5844155844155859	0.06576466	0.4784894945	0.116163005	-0.0208492745	-0.304996565	0.952817673	-0.155003439	-0.632628392512641
tfg-1	-0.103957214	-0.276454272	0.4364363045	0.303027055	0.46938205	1.566594643	-0.5329310670842685	0.33066933066933135	0.869684859	-0.365198522	-0.6355510175	0.057420664	0.307913805	0.279279737	-3.67026947	0.688343529934734	0.16583416583416527	-0.473179501	-0.3421694095	0.2488059885	2.406794053	4.571108765	1.642847495	-0.6117218527290504	0.22077922077921988	0.2304387585	-0.3137184595	0.444640715	1.672098482	4.197911667	1.450524022	-0.6064451620757829	0.23976023976023875	0.277953896	-0.2410797665	0.266379827	-0.111222929	-1.901199523	1.482512596	0.7105418533065074	0.21078921078920995	0.578052916	-0.1415152645	-0.3935567515	-0.069671825	0.027376633	-0.081418853	-2.90471841	-0.3423769429396023
tiam-1	-0.770756919	-0.682881567	-0.6682052445	-0.87059564	-0.324632439	-2.520186923	0.31150785196119	0.8471528471528398	-0.278941311	0.192226823	0.2013080725	0.109065024	0.085269263	0.580060377	-985.129817	0.5630983108509834	0.21278721278721194	-1.024843526	-0.8444460845	-0.7515477515	-1.335388763	-0.142334245	-0.894025932	-0.8521939306682639	0.01998001998001999	-0.9185821695	-0.955567458	-0.7543599615	0.160147387	-1.230479324	-0.033604188	-0.5663624085855798	0.265734265734265	-0.690954372	-0.6283968565	-0.504614338	-0.522967134	0.318453738	-0.942782279	-0.5932374054919765	0.21078921078920995	0.145798726	0.5697365655	0.0674105835	-0.12588534	0.334981173	0.648888237	-985.7318749	-0.5115393244257789
tnt-4	-0.6850947585	-0.7986789425	-0.383763774	-0.042710906	-0.742357337	-7.215526784	0.5022317350452431	0.33066933066933135	-0.544706928	-0.978944954	-0.7616396765	-0.606507392	-0.024600864	0.116194461	-0.994192816	-0.005928042592787758	0.9900099900099778	-0.6568620085	-0.8310732745	-0.302402306	-2.964461408	0.165149109	-2.273010496	-0.6861784609653281	0.12687312687312655	-0.6006136685	-1.143201434	-0.6487122245	0.125957339	-9.428750138	-1.5643602	0.2602615107484056	0.5894105894105908	-0.8703100755	-0.9463573635	-0.29424521		-0.323497076	-0.875667612	-0.5332573093011168	0.21078921078920995	-0.034754095	-0.1268769555	-0.22870361	0.0273065305	0.122239028	0.063137773	-0.281388994	-0.47688697501447397
trap-1	-0.248628183	-0.114817152	0.1973627855	-0.574338014	0.117310303	-0.628900878	-0.07062376572552259	0.9990009990009865	0.368977398	-0.181636911	-0.5597128255	-0.2137826405	-0.06594955	0.08250504	-2.726968275	0.6766493430443502	0.16883116883116825	-0.3480996705	-0.2867576515	0.015613655	-0.105359832	0.194200915	-0.017723505	-0.6187046286853033	0.21278721278721194	-0.104731666	-0.3749697555	-0.142682249	-0.164025438	-0.472314287	0.027412943	-0.38367312952240096	0.4385614385614416	0.0241530245	-0.2616669735	0.051712573	-0.404985633	0.350136629	-0.935920961	-0.8391825975675866	0.21078921078920995	0.820083859	0.1731821845	-0.187233856	-0.257262643	-0.078611603	-0.133560235	-2.770380876	-0.2602129874166627
tre-5	2.7684071265	-0.4627655575	1.584796241	-0.921341974	-2.019422892	-1.953583948	0.08471691791839073	0.9990009990009865	0.854874397	1.240284386	-1.5700562215	-0.496435157	1.978510812	2.183229339	0.221115028	0.002190496596144037	0.9950049950049826	2.4158412465	-0.5869248495	2.160713584	-3.122776155	-2.460139885	-1.03685903	0.037317908691613055	0.9320679320679218	1.2567908915	-0.660476384	-0.1612743595	-2.487634295	-2.129856669	0.355734106	0.16439485796537945	0.7022977022976998	2.0178198445	-0.5274906735	2.31442909		0.162562882	-2.478493102	-0.8224747186434314	0.21078921078920995	0.83405317	-0.1567392305	-2.70251679	-0.0669483595	2.70943471	0.430834069	-0.715691121	-0.01878155819844947
trp-4	-0.662991269	-1.321667227	0.0765475605	-0.08881692	-0.533240364	-1.617063692	0.25972541675660266	0.8471528471528398	0.323992959	0.501336413	0.6690088275	0.392433479	-1.119755362	0.501312992	5.59582771	-0.5135753311286078	0.23876123876123775	-0.648594171	-1.4470140945	-0.1338645115	0.374657293	972.9246407	-2.124705182	-0.896264859677136	0.011988011988011991	-0.3916962745	-1.223362793	0.2975056785	972.9524053	972.9831378	-1.807029688	-0.36826139401734714	0.457542457542461	-0.483199927	-0.7807567165	0.121613007	-0.856446864	-977.6054647	976.6286641	0.8119594124504508	0.21078921078920995	0.282162926	0.9521027555	-0.1998386915	0.648493945	-0.235345412	0.360587312	6.24119503	0.5071833971739368
ttx-3	-0.5689832585	-0.3918170475	-0.137386879	0.380375847	-0.002303191	974.9034114	-0.46021227170717277	0.5944055944055956	-0.712401653	-0.313604849	-1.3070631265	0.094316343	-0.369505077	-0.253095954	1.144273619	-0.5343662723370479	0.22077922077921988	-0.5193121235	-0.3432532195	0.286302414	-1.259121682	-1.116558153	-0.182800521	0.24867170591756357	0.6463536463536458	-0.2652928835	-0.643416494	-0.1386638995	-3.833458695	-2.798621643	0.139563835	0.23546423379830897	0.6283716283716284	-0.7644994455	-0.7289062135	0.12351107		-3.537080085	975.0831128	0.9826726258307681	0.09390609390609377	-0.49291406	-0.5973444105	-0.524605245	-0.5353591495	-0.544578037	-0.477697758	-0.621884881	-0.44030130238190684
tufm-1	-1.040375669	-0.571593477	-0.3498709095	-0.429680264	0.103993412	-1.385283858	0.23514577284893956	0.8471528471528398	0.001328924	-0.086790767	-0.3267045025	0.090317339	-0.184600916	0.110908196	3.062848597	-0.5426062670709657	0.2167832167832159	-1.172943511	-0.5703379945	-0.2414470465	1.2040467480000001	-5.379847835	-0.446678652	0.9369923971496291	<0.001	-0.401685236	-0.5744411585	-0.2266926775	-3.710456664	-6.018004984	-0.519518338	0.36414725498579215	0.459540459540463	-0.457673172	-0.5171940315	-0.081925723	-0.596028799	1.6211444	-3.014733678	-0.8681477923503701	0.21078921078920995	0.279467611	0.6117887405	-0.0226543315	0.168063365	-0.425098843	-0.119718018	2.956236939	0.5946429583423489
ugt-25	0.9090404555	0.0752758665	-0.289979175	-0.288557516	-0.924877395	-2.411457228	0.4065560764773302	0.6473526473526467	0.433625998	-0.088678562	-0.1371161045	-1.4319452715	0.521170851	-0.000879834	-0.410108235	0.2632087418482266	0.5674325674325695	0.6983836925	-0.2508535235	-0.555648402	-1.133547383	-0.287395205	-1.351829368	-0.345813564643128	0.5114885114885155	0.3852342985	-0.3814923245	-0.6164842455	-0.916960863	-1.377028044	-0.714368731	0.4459260662777822	0.36963036963037116	0.866829178	-0.181231888	-0.1702117925	-0.018198701	0.388205906	-1.047433697	-0.7508589390068812	0.21078921078920995	-0.632613419	0.0802576605	-0.8165794735	-1.0744983705	0.338041899	0.114329491	-0.536435386	-0.3684177302540994
unc-10	-0.4969644535	-0.0926919325	1.960968951	-1.041952368	-0.397432089	-2.163429693	0.2790278340139392	0.8471528471528398	-0.484554538	0.684698866	-2.5069417015	1.154227858	-0.319676975	0.300617797	1.584762814	-0.28336157160526254	0.5464535464535493	-0.1183225085	-0.4836572495	1.059900424	0.005577561	-7.150117733	-1.929240891	0.8142026797040205	0.02697302697302699	-0.3966351335	-0.993310699	1.2940547855	-5.772031199	-7.66606404	-1.91088126	0.5231055449626276	0.2937062937062936	1.2192762045	-0.6210699435	2.27923439		2.641024335	-7.042151573	-0.9874676495723766	<0.001	-1.156047965	0.0697815145	-3.22078362	2.2832995205	-0.311642299	-1.105521924	0.113070497	0.09364447572450685
unc-62	-1.030831729	-0.479975732	-0.3913662495	-0.676052725	0.105415551	0.516988413	-0.4922086415974837	0.33066933066933135	-0.328707876	0.072406408	0.0186168825	-0.029382661	-0.125965742	-0.020990528	2.309328169	-0.6506690409495604	0.18281718281718215	-0.971579166	-0.3561026345	-0.4918097415	-0.157653562	2.57888941	0.902645093	-0.7159372027983126	0.08191808191808185	-0.9195083745	-0.472231453	-0.6112251265	0.251655167	1.974169312	1.184819272	-0.7492957670257089	0.10489510489510469	-0.754936302	-0.3848566165	-0.578714103	-0.545162079	-0.116979312	0.001727245	0.6276350952536154	0.21078921078920995	0.079111661	0.2745033155	0.1444550135	-0.025136175	0.116132218	0.071382562	1.436931679	0.516360322957682
unc-69			-1.1664246445	975.9860287	979.2695035	-1.617063692	0.24529518328198793	0.8471528471528398		0.756109858	-0.0111634575	0.088308219	975.1825473	-1.046133113	987.676031	-0.5972207471069919	0.204795204795204	-1.543330616	-1.2521538745		0.374657293	970.196586	-488.9163315	-0.8128757018938659	0.02697302697302699				973.8742521	-6.034571174	489.35399	-	-	-1.392289872	-0.2419679865	-1.056702318	976.5823507	4.480505368	-4.83925461	-0.24854929050945046	0.5844155844155859	-1.635748079		0.7916066485		974.4322861	975.217221	987.6827534	-0.3267569366060394
vap-1	-0.371703304	-0.302765497	1.0370473955	-1.305973054	-1.201294295	-1.698827038	0.2812911771222857	0.8471528471528398	0.104917374	-0.190358697	-1.8409123425	0.149823274	0.422048748	0.026597102	-5.452832305	0.5826190061292331	0.20879120879120797	-0.388848026	-0.7613738495	0.6172836785	1.091757163	-5.948558743	-0.956772537	0.8650360334020868	0.01998001998001999	0.0710517055	-0.850960428	0.7885265485	-5.070148704	-6.363132942	-0.631407666	0.40825681428288596	0.4195804195804222	0.448536663	-0.7723304965	1.229158452	-1.353024471	1.438300723	-2.878591153	-0.7981376555069363	0.21078921078920995	-0.047291159	-1.1496165745	-1.7742215565	0.423355375	0.010762038	-1.199424528	-5.416338115	-0.3279013033148658
vdac-1	0.3230028315	0.1276518085	1.2251320525	-0.183765398	-0.051934627	1.004933958	-0.30115853944946613	0.8471528471528398	0.636326929	-0.651104485	-1.1562684475	0.0687266015	0.140769394	0.134924214	-990.5421828	0.5642125472765419	0.21278721278721194	0.499812834	-0.0257716875	1.0366645875	3.282795988	2.488177307	-0.063769912	-0.27473725599737014	0.610389610389611	0.414949245	-0.121407974	0.886945405	2.104493866	2.164155189	-0.016619663	-0.24833644531238036	0.6043956043956052	0.7695485945	0.015262494	1.117550198	-0.275153928	-0.60274586	1.186044292	0.5294752426299196	0.21078921078920995	0.795438066	-0.0957783085	-0.6100777035	0.101009721	-0.026785194	-0.026727513	-14.51844234	-0.47029666036717976
vhl-1	-0.448163114	-0.381136397	0.1359207305	0.652966525	-0.070330759	-1.291403163	0.5908659598350943	<0.001	0.272724529	-0.646972787	-0.5790764475	-0.107291301	0.577284618	-0.123126383	5.512668978	-0.5082744331296289	0.2477522477522467	-0.362572931	-0.1590213095	0.1890866485	2.215799003	1.867516765	-0.618574107	-0.2944644022358395	0.5714285714285734	0.0892982705	-0.329490968	0.0654582285	1.436440742	1.649696387	-0.494621103	-0.23096711686651655	0.6333666333666332	0.052229473	-0.2917001665	0.252609727	-0.120911119	0.605676128	-1.15471629	-0.909437706247654	0.21078921078920995	0.720888456	-0.0233319795	-0.3894707115	0.106618085	0.231109738	-0.023741883	5.762026914	0.594320357328531
vit-1	-1.6456617105	-0.808826359	0.000344592000000001	-1.567906923	0.098187888	1.290100548	-0.5365004290071742	0.33066933066933135	1.937119627	-0.716082961	-0.4042891385	0.186866179	0.355753796	-0.279726972	0.703958693	0.5540643253085785	0.21378621378621293	-1.6837255425	-0.842255088	-0.2730079705	0.333930375	1.185796395	-0.040172347	-0.4573321630325832	0.3726273726273742	-0.988333445	-0.9718420055	-0.192568879	-0.010627926	0.295202586	-0.134343119	-0.6282727406993569	0.21478521478521392	-0.852120058	-1.3079667195	0.059828825		-1.032864201	-0.39805297	0.19530197915917585	0.5844155844155859	2.349698663	-0.1004582625	0.3293519205	0.344589691	-0.013885898	-0.485560175	0.907119422	0.8512421866747368
vit-2	-1.2051928435	-0.1247801675	-1.728941194	-1.417337451	0.028426214	0.400300321	-0.4210382988107614	0.6473526473526467	-1.046731083	1.273951516	-0.2104136265	-0.358307217	-0.083960985	0.523202989	-0.72198926	-0.25732164669121493	0.5734265734265753	-1.3695057035	-0.3691462495	-1.611518941	-0.354096558	0.125062902	-0.916476983	-0.25308369798295066	0.6433566433566429	-1.4355190035	-1.270769769	-2.1623059695	-0.507161196	-0.251925937	-2.186756539	-0.0743237649560452	0.8451548451548379	-0.9820161705	-0.7360810885	-1.427351255		1.196175711	-0.316380477	0.018232385326265532	0.9990009990009865	0.2274382	0.7843978545	-0.6524887	-0.5535420845	-0.890143973	0.773096072	-0.926844449	-0.32626054952697586
y14h12b.1	-0.7895774935	-2.0336203375	-0.422716909	-0.621587399	-2.894336281	977.3912781	-0.4597157693902087	0.6473526473526467	1.306045502	-0.248906154	0.3836055185	-1.078045572	-0.566317848	-0.835703435	-2.069869561	0.8569101956510488	0.03996003996003999	-1.7994145785	-1.8512709245	-0.748503331	975.8750016	-1.238525523	-0.974805848	0.4183498000970631	0.41858141858142117	-2.2076140685	-2.491357394	-2.0880608145	971.8593068	-2.532132019	-0.685815864	-0.23061951817976176	0.6333666333666332	-2.0154504455	-2.9000862385	0.250958845		-0.857246751	975.3117358	0.982010577678885	0.19280719280719208	0.428917165	0.6663213445	-0.213071955	-0.3580603645	-0.95605688	-1.091696536	-1.432105239	0.22664492299578065
y69a2ar.18	-0.8072797785	-0.2970487875	0.092598536	-0.190290128	0.165402385	-2.906411375	0.4407230038111014	0.6473526473526467	-0.862771368	0.233576471	-3.3800815865	-0.391592912	0.353455604	-0.16512887	0.231743975	-0.17211586660025466	0.6623376623376612	0.2073033165	-0.104035024	0.386142669	-0.568717052	-3.915174814	-0.72891026	0.791494285128418	0.03696303696303699	0.151947328	-0.447546586	0.2131305695	-2.294418777	-4.571527344	-0.535164104	0.40423788855814824	0.4195804195804222	0.812375758	-0.2299693855	0.514424385		1.529217871	-3.900716753	-0.9761728283196396	0.21078921078920995	-0.462929225	0.8873550545	-4.25110907	-0.0104849845	-0.254323166	-0.451575525	0.281655385	0.1871872250176608
[truncated: 34 more columns]
