# Supplementary material for: Gene regulatory network inference in long-lived C. elegans reveals modular properties that are predictive of novel aging genes
Source: iScience. 2021 Dec 20;25(1):103663. doi: 10.1016/j.isci.2021.103663 (PMC8753122; doi:10.1016/j.isci.2021.103663)
Supplement: Table S8. SBM division into hierarchy of modules of each network, related to Figure 3 [file mmc7.xlsx]

## Sheet: TableS8_SBM_networks
Vertex_id	Gene_id	Group_level3	Group_level2	Group_level1	Group_level0
2	r119.2	1	1	1	1	0
3	r119.3	1	1	1	1	0
4	y18h1a.9	2	2	1	1	0
5	t06a4.1	2	2	1	1	0
6	zc123.1	2	2	1	1	0
7	y48g8al.12	2	2	1	1	0
8	y71g12b.17	2	2	1	1	0
9	mppa-1	1	1	1	1	0
10	rla-1	1	1	1	1	0
11	phb-1	1	1	1	1	0
12	nsun-4	1	1	1	1	0
13	w03d8.8	2	2	1	1	0
14	pqn-72	1	1	1	1	0
15	inx-13	1	1	1	1	0
16	clec-53	2	2	1	1	0
17	abf-2	1	1	1	1	0
18	r12e2.15	2	2	1	1	0
19	r12e2.1	2	2	1	1	0
20	tufm-2	1	1	1	1	0
21	pdp-1	1	1	1	1	0
22	lpd-5	1	1	1	1	0
23	mrpl-19	1	1	1	1	0
24	gsp-3	2	2	1	1	0
25	ugt-27	1	1	1	1	0
26	f25f8.1	1	1	1	1	0
27	let-630	1	1	1	1	0
28	sem-2	2	2	1	1	0
29	f27c1.1	2	2	1	1	0
30	ptr-10	2	2	1	1	0
31	rad-8	3	3	2	1	0
32	oxy-5	1	1	1	1	0
33	chn-1	4	4	2	1	0
34	ech-1.2	1	1	1	1	0
35	spp-15	1	1	1	1	0
36	col-58	5	3	2	1	0
37	acdh-3	3	3	2	1	0
38	t10e9.3	6	4	2	1	0
39	plin-1	7	3	2	1	0
40	y65b4bl.1	2	2	1	1	0
41	y95b8a.6	1	1	1	1	0
42	nas-30	2	2	1	1	0
43	rpl-27	1	1	1	1	0
44	col-49	2	2	1	1	0
45	ptr-2	1	1	1	1	0
46	r12e2.7	3	3	2	1	0
47	m04f3.4	1	1	1	1	0
48	erm-1	3	3	2	1	0
49	y95b8a.2	2	2	1	1	0
50	haf-6	1	1	1	1	0
51	set-29	1	1	1	1	0
52	mrpl-15	1	1	1	1	0
53	y73e7a.8	2	2	1	1	0
54	y71g12b.10	1	1	1	1	0
55	y37e3.8	1	1	1	1	0
56	y37e3.17	1	1	1	1	0
57	f23c8.5	1	1	1	1	0
58	f32b5.7	1	1	1	1	0
59	rpl-1	1	1	1	1	0
60	trap-1	1	1	1	1	0
61	col-48	2	2	1	1	0
62	mrpl-17	1	1	1	1	0
63	y47g6a.19	2	2	1	1	0
64	pgk-1	1	1	1	1	0
65	mrrf-1	1	1	1	1	0
66	r12e2.14	7	3	2	1	0
67	ugt-25	3	3	2	1	0
68	t19b4.3	1	1	1	1	0
69	spch-3	8	5	3	0	0
70	rps-17	3	3	2	1	0
71	f26b1.8	9	4	2	1	0
72	k06a5.2	8	5	3	0	0
73	acdh-1	10	6	3	0	0
74	nduf-6	11	3	2	1	0
75	gcsh-2	9	4	2	1	0
76	unc-15	12	4	2	1	0
77	spe-4	13	7	2	1	0
78	suro-1	14	7	2	1	0
79	t02e1.8	14	7	2	1	0
80	idha-1	12	4	2	1	0
81	syx-17	14	7	2	1	0
82	pqn-26	15	8	3	0	0
83	f36a2.14	14	7	2	1	0
84	f53b6.4	15	8	3	0	0
85	y53h1b.2	13	7	2	1	0
86	grl-16	2	2	1	1	0
87	w03d8.9	2	2	1	1	0
88	w10c8.5	1	1	1	1	0
89	y47g6a.15	2	2	1	1	0
90	rpl-13	1	1	1	1	0
91	cps-6	1	1	1	1	0
92	rpl-4	1	1	1	1	0
93	w09c3.7	2	2	1	1	0
94	pat-10	1	1	1	1	0
95	atp-3	1	1	1	1	0
96	noah-1	1	1	1	1	0
97	ucr-11	4	4	2	1	0
98	w01a8.6	11	3	2	1	0
99	fecl-1	11	3	2	1	0
100	d2030.4	6	4	2	1	0
101	cyc-1	12	4	2	1	0
102	t19a6.4	16	4	2	1	0
103	sod-2	16	4	2	1	0
104	egg-6	12	4	2	1	0
105	asg-1	16	4	2	1	0
106	nra-2	14	7	2	1	0
107	tba-1	13	7	2	1	0
108	nhr-62	13	7	2	1	0
109	strl-1	13	7	2	1	0
110	zc434.8	13	7	2	1	0
111	sdha-2	13	7	2	1	0
112	y65b4a.8	1	1	1	1	0
113	t06a4.3	1	1	1	1	0
114	ccb-1	1	1	1	1	0
115	t20f5.4	1	1	1	1	0
116	acbp-1	1	1	1	1	0
117	spd-5	1	1	1	1	0
118	mrpl-47	1	1	1	1	0
119	rpl-19	1	1	1	1	0
120	che-14	2	2	1	1	0
121	haf-9	1	1	1	1	0
122	t09b4.8	7	3	2	1	0
123	t10e9.4	17	3	2	1	0
124	nas-36	18	4	2	1	0
125	dpy-5	2	2	1	1	0
126	t05e7.1	1	1	1	1	0
127	rpl-17	1	1	1	1	0
128	y47g6a.21	1	1	1	1	0
129	f27c1.2	1	1	1	1	0
130	pqn-52	1	1	1	1	0
131	msrp-2	7	3	2	1	0
132	nspd-1	8	5	3	0	0
133	pept-3	1	1	1	1	0
134	c10g11.8	17	3	2	1	0
135	ahcy-1	10	6	3	0	0
136	smz-2	17	3	2	1	0
137	nuo-6	5	3	2	1	0
138	mrpl-13	5	3	2	1	0
139	d2005.6	18	4	2	1	0
140	cyp-36a1	10	6	3	0	0
141	inx-15	1	1	1	1	0
142	osr-1	2	2	1	1	0
143	mrpl-38	1	1	1	1	0
144	d2092.4	10	6	3	0	0
145	f36f2.2	10	6	3	0	0
146	b0379.1	13	7	2	1	0
147	nuo-2	18	4	2	1	0
148	unc-87	16	4	2	1	0
149	iars-2	13	7	2	1	0
150	myo-1	8	5	3	0	0
151	col-60	15	8	3	0	0
152	trhr-1	15	8	3	0	0
153	nduf-7	13	7	2	1	0
154	y106g6a.1	19	9	3	0	0
155	mrps-30	13	7	2	1	0
156	c15c6.1	20	10	4	0	0
157	c31h5.7	13	7	2	1	0
158	c55b7.3	10	6	3	0	0
159	f27d4.1	21	11	4	0	0
160	col-63	10	6	3	0	0
161	mrps-15	13	7	2	1	0
162	f36a2.7	19	9	3	0	0
163	rps-15	22	10	4	0	0
164	rsbp-1	19	9	3	0	0
165	mel-26	19	9	3	0	0
166	mrpl-54	19	9	3	0	0
167	cbl-1	19	9	3	0	0
168	nkb-1	19	9	3	0	0
169	ile-1	23	10	4	0	0
170	k07a1.10	19	9	3	0	0
171	c04f12.1	24	11	4	0	0
172	rpl-14	20	10	4	0	0
173	f26e4.3	19	9	3	0	0
174	cco-1	23	10	4	0	0
175	zig-1	22	10	4	0	0
176	nas-5	23	10	4	0	0
177	lid-1	23	10	4	0	0
178	rps-7	25	10	4	0	0
179	zc434.9	24	11	4	0	0
180	y106g6h.13	15	8	3	0	0
181	f59c6.5	20	10	4	0	0
182	rla-0	23	10	4	0	0
183	hsp-12.1	26	11	4	0	0
184	set-18	27	11	4	0	0
185	c34b2.8	13	7	2	1	0
186	b0205.10	8	5	3	0	0
187	nspd-10	15	8	3	0	0
188	y95d11a.1	13	7	2	1	0
189	f46a8.13	21	11	4	0	0
190	f36d1.7	20	10	4	0	0
191	zk1025.3	15	8	3	0	0
192	col-65	15	8	3	0	0
193	rga-2	21	11	4	0	0
194	y47h10a.4	27	11	4	0	0
195	rrf-2	19	9	3	0	0
196	abhd-11.2	24	11	4	0	0
197	c15c6.2	15	8	3	0	0
198	flp-33	21	11	4	0	0
199	h28o16.1	20	10	4	0	0
200	tba-2	20	10	4	0	0
201	c47b2.9	21	11	4	0	0
202	pals-6	26	11	4	0	0
203	oxa-1	21	11	4	0	0
204	y87g2a.19	21	11	4	0	0
205	y87g2a.2	27	11	4	0	0
206	y87g2a.13	19	9	3	0	0
207	unc-59	21	11	4	0	0
208	w09c5.8	28	10	4	0	0
209	rps-6	21	11	4	0	0
210	y63d3a.7	23	10	4	0	0
211	unc-95	20	10	4	0	0
212	y105e8a.11	29	10	4	0	0
213	lev-11	29	10	4	0	0
214	mtx-1	29	10	4	0	0
215	k11b4.1	20	10	4	0	0
216	unc-54	27	11	4	0	0
217	tep-1	27	11	4	0	0
218	sqt-2	15	8	3	0	0
219	tre-5	27	11	4	0	0
220	col-68	20	10	4	0	0
221	c50d2.1	8	5	3	0	0
222	mrpl-28	20	10	4	0	0
223	abu-11	10	6	3	0	0
224	chs-2	20	10	4	0	0
225	mrpl-41	20	10	4	0	0
226	mps-2	21	11	4	0	0
227	sgcb-1	28	10	4	0	0
228	cpn-2	27	11	4	0	0
229	c03h5.5	23	10	4	0	0
230	clec-10	15	8	3	0	0
231	tomm-22	20	10	4	0	0
232	lgc-34	26	11	4	0	0
233	t27a1.2	27	11	4	0	0
234	mlt-10	8	5	3	0	0
235	mlt-8	22	10	4	0	0
236	acdh-9	20	10	4	0	0
237	t07d3.9	26	11	4	0	0
238	pho-14	19	9	3	0	0
239	lin-42	8	5	3	0	0
240	alh-6	21	11	4	0	0
241	y51h7c.13	8	5	3	0	0
242	y51h7c.1	15	8	3	0	0
243	h17b01.2	8	5	3	0	0
244	fbxa-3	24	11	4	0	0
245	fbxa-182	23	10	4	0	0
246	y25c1a.14	25	10	4	0	0
247	chil-24	29	10	4	0	0
248	zc239.14	26	11	4	0	0
249	nep-8	8	5	3	0	0
250	skpo-2	15	8	3	0	0
251	col-71	10	6	3	0	0
252	fbxa-24	26	11	4	0	0
253	r11f4.1	20	10	4	0	0
254	rhgf-2	25	10	4	0	0
255	f56d3.1	15	8	3	0	0
256	r03h10.2	26	11	4	0	0
257	c01f1.5	10	6	3	0	0
258	sco-1	22	10	4	0	0
259	hlh-1	28	10	4	0	0
260	f35d11.3	20	10	4	0	0
261	lgc-27	28	10	4	0	0
262	fut-6	24	11	4	0	0
263	t05a7.1	21	11	4	0	0
264	f41c3.5	20	10	4	0	0
265	f26g1.2	27	11	4	0	0
266	ttm-2	29	10	4	0	0
267	f26g1.5	15	8	3	0	0
268	nep-12	25	10	4	0	0
269	msp-40	8	5	3	0	0
270	c33f10.1	26	11	4	0	0
271	col-17	15	8	3	0	0
272	col-73	15	8	3	0	0
273	gst-6	21	11	4	0	0
274	ndx-3	20	10	4	0	0
275	f33g12.6	20	10	4	0	0
276	msp-45	15	8	3	0	0
277	msp-49	8	5	3	0	0
278	msp-50	15	8	3	0	0
279	c34f11.8	29	10	4	0	0
280	pho-1	27	11	4	0	0
281	f09e5.3	20	10	4	0	0
282	dct-5	27	11	4	0	0
283	mrps-16	22	10	4	0	0
284	ilcr-2	29	10	4	0	0
285	f12a10.1	21	11	4	0	0
286	t25e4.1	26	11	4	0	0
287	lys-8	27	11	4	0	0
288	bli-2	8	5	3	0	0
289	c25h3.7	29	10	4	0	0
290	c25h3.9	29	10	4	0	0
291	eif-2d	20	10	4	0	0
292	c25h3.14	28	10	4	0	0
293	ifb-2	25	10	4	0	0
294	f10c1.8	22	10	4	0	0
295	ifb-1	22	10	4	0	0
296	msp-142	8	5	3	0	0
297	msp-64	26	11	4	0	0
298	b0034.1	26	11	4	0	0
299	zk84.1	30	10	4	0	0
300	c30b5.6	27	11	4	0	0
301	phb-2	23	10	4	0	0
302	f13h8.5	15	8	3	0	0
303	c29f5.1	20	10	4	0	0
304	f58f12.1	20	10	4	0	0
305	cutl-16	26	11	4	0	0
306	c56c10.4	15	8	3	0	0
307	t19d12.1	26	11	4	0	0
308	c18h9.6	21	11	4	0	0
309	dpy-10	10	6	3	0	0
310	dpy-2	27	11	4	0	0
311	t13c2.6	25	10	4	0	0
312	dnj-5	20	10	4	0	0
313	c44b7.11	20	10	4	0	0
314	art-1	22	10	4	0	0
315	kat-1	20	10	4	0	0
316	c27h5.2	29	10	4	0	0
317	e04f6.4	27	11	4	0	0
318	dhs-7	15	8	3	0	0
319	e04f6.8	22	10	4	0	0
320	e04f6.9	25	10	4	0	0
321	f32a5.3	26	11	4	0	0
322	prx-13	20	10	4	0	0
323	mrpl-14	20	10	4	0	0
324	nas-7	28	10	4	0	0
325	wrt-10	25	10	4	0	0
326	rol-8	8	5	3	0	0
327	r07g3.7	20	10	4	0	0
328	nhx-2	21	11	4	0	0
329	cpna-2	25	10	4	0	0
330	b0228.7	22	10	4	0	0
331	mthf-1	20	10	4	0	0
332	t09a5.5	20	10	4	0	0
333	best-23	24	11	4	0	0
334	dbt-1	29	10	4	0	0
335	t05h10.4	27	11	4	0	0
336	pdha-1	20	10	4	0	0
337	sfxn-5	20	10	4	0	0
338	qua-1	21	11	4	0	0
339	col-77	8	5	3	0	0
340	m195.2	15	8	3	0	0
341	f49e12.12	15	8	3	0	0
342	efl-3	27	11	4	0	0
343	f14e5.1	27	11	4	0	0
344	lips-10	29	10	4	0	0
345	mrps-18b	29	10	4	0	0
346	col-38	15	8	3	0	0
347	rpl-5	21	11	4	0	0
348	bcs-1	21	11	4	0	0
349	f28c6.5	27	11	4	0	0
350	rpl-26	23	10	4	0	0
351	cup-16	27	11	4	0	0
352	rol-6	15	8	3	0	0
353	f07h5.8	10	6	3	0	0
354	pho-13	26	11	4	0	0
355	mrpl-50	22	10	4	0	0
356	enol-1	21	11	4	0	0
357	c18e9.4	21	11	4	0	0
358	c18e9.7	15	8	3	0	0
359	f44g4.2	29	10	4	0	0
360	abu-14	10	6	3	0	0
361	gst-13	28	10	4	0	0
362	t26c5.2	26	11	4	0	0
363	aqp-2	25	10	4	0	0
364	sdhb-1	29	10	4	0	0
365	gss-1	20	10	4	0	0
366	mrpl-53	25	10	4	0	0
367	zk1320.2	27	11	4	0	0
368	aqp-10	25	10	4	0	0
369	zk1321.4	26	11	4	0	0
370	zk938.1	15	8	3	0	0
371	rnh-1.2	23	10	4	0	0
372	c05c10.3	28	10	4	0	0
373	dtmk-1	27	11	4	0	0
374	r53.4	29	10	4	0	0
375	lec-3	20	10	4	0	0
376	let-268	25	10	4	0	0
377	lact-2	21	11	4	0	0
378	phg-1	10	6	3	0	0
379	r05h5.3	24	11	4	0	0
380	tts-2	21	11	4	0	0
381	mrps-14	20	10	4	0	0
382	m02g9.1	29	10	4	0	0
383	cut-4	10	6	3	0	0
384	myrf-1	21	11	4	0	0
385	f59b10.3	15	8	3	0	0
386	dap-3	25	10	4	0	0
387	mrps-22	23	10	4	0	0
388	gbh-1	20	10	4	0	0
389	bli-1	15	8	3	0	0
390	f44f4.3	10	6	3	0	0
391	ptr-8	28	10	4	0	0
392	tba-4	20	10	4	0	0
393	r03d7.2	15	8	3	0	0
394	col-81	10	6	3	0	0
395	ram-2	10	6	3	0	0
396	f33a8.7	15	8	3	0	0
397	rpl-36.a	20	10	4	0	0
398	nuo-1	29	10	4	0	0
399	rps-9	21	11	4	0	0
400	bigr-1	21	11	4	0	0
401	cox-15	23	10	4	0	0
402	t06d8.10	10	6	3	0	0
403	sqt-1	15	8	3	0	0
404	rmd-3	8	5	3	0	0
405	b0491.5	29	10	4	0	0
406	c05d12.3	26	11	4	0	0
407	ooc-3	20	10	4	0	0
408	f54d5.12	29	10	4	0	0
409	f54d5.3	27	11	4	0	0
410	gfat-1	10	6	3	0	0
411	inos-1	25	10	4	0	0
412	f13d12.6	27	11	4	0	0
413	zk930.2	20	10	4	0	0
414	ippk-1	27	11	4	0	0
415	rol-1	8	5	3	0	0
416	tric-1b.1	20	10	4	0	0
417	clec-4	24	11	4	0	0
418	lips-15	25	10	4	0	0
419	cox-10	25	10	4	0	0
420	cnp-2	27	11	4	0	0
421	spds-1	20	10	4	0	0
422	y46g5a.29	27	11	4	0	0
423	dct-18	27	11	4	0	0
424	ptr-18	26	11	4	0	0
425	hphd-1	22	10	4	0	0
426	zyx-1	20	10	4	0	0
427	pqn-32	15	8	3	0	0
428	gfm-1	21	11	4	0	0
429	f32a11.3	8	5	3	0	0
430	f32a11.1	20	10	4	0	0
431	mecr-1	20	10	4	0	0
432	lec-1	29	10	4	0	0
433	mrpl-20	20	10	4	0	0
434	y48e1c.4	22	10	4	0	0
435	e01g4.5	29	10	4	0	0
436	e01g4.6	15	8	3	0	0
437	f45h10.2	21	11	4	0	0
438	nep-17	26	11	4	0	0
439	mrpl-37	22	10	4	0	0
440	tag-10	21	11	4	0	0
441	y54g9a.7	25	10	4	0	0
442	y54g9a.9	22	10	4	0	0
443	c01b9.1	24	11	4	0	0
444	y51h1a.3	29	10	4	0	0
445	mltn-3	10	6	3	0	0
446	f01d5.6	10	6	3	0	0
447	f01d5.10	26	11	4	0	0
448	k09e4.3	22	10	4	0	0
449	men-1	25	10	4	0	0
450	y54g11a.4	29	10	4	0	0
451	k10h10.4	8	5	3	0	0
452	madf-5	27	11	4	0	0
453	tag-297	15	8	3	0	0
454	unc-52	20	10	4	0	0
455	hhat-1	27	11	4	0	0
456	c09f9.2	10	6	3	0	0
457	cdh-7	26	11	4	0	0
458	r03c1.1	26	11	4	0	0
459	elo-9	27	11	4	0	0
460	y53f4b.45	25	10	4	0	0
461	y53f4b.27	10	6	3	0	0
462	gst-26	27	11	4	0	0
463	gst-27	21	11	4	0	0
464	gst-28	24	11	4	0	0
465	fbxa-6	29	10	4	0	0
466	h10e21.4	15	8	3	0	0
467	col-88	10	6	3	0	0
468	pat-4	20	10	4	0	0
469	taco-1	21	11	4	0	0
470	y55b1bl.1	27	11	4	0	0
471	f30h5.3	10	6	3	0	0
472	t17h7.1	10	6	3	0	0
473	cyn-6	20	10	4	0	0
474	ceeh-1	23	10	4	0	0
475	moma-1	29	10	4	0	0
476	fbxa-60	20	10	4	0	0
477	y34f4.1	20	10	4	0	0
478	y34f4.4	27	11	4	0	0
479	exc-6	25	10	4	0	0
480	cdh-12	27	11	4	0	0
481	y119d3b.14	20	10	4	0	0
482	pals-18	21	11	4	0	0
483	y82e9br.3	29	10	4	0	0
484	y82e9br.16	28	10	4	0	0
485	cisd-3.2	29	10	4	0	0
486	y22d7al.9	26	11	4	0	0
487	y22d7al.10	20	10	4	0	0
488	pvf-1	25	10	4	0	0
489	c39b5.5	19	9	3	0	0
490	mrpl-30	25	10	4	0	0
491	y54f10am.8	24	11	4	0	0
492	y54f10am.5	28	10	4	0	0
493	feh-1	20	10	4	0	0
494	gpa-17	27	11	4	0	0
495	set-27	28	10	4	0	0
496	y71h2am.15	23	10	4	0	0
497	y71h2am.5	21	11	4	0	0
498	y71h2am.4	29	10	4	0	0
499	tufm-1	23	10	4	0	0
500	y71h2ar.1	22	10	4	0	0
501	klf-1	27	11	4	0	0
502	y55d5a.4	26	11	4	0	0
503	ubl-1	23	10	4	0	0
504	mec-12	20	10	4	0	0
505	y53g8al.2	20	10	4	0	0
506	c34c12.8	22	10	4	0	0
507	rsu-1	29	10	4	0	0
508	rpl-16	25	10	4	0	0
509	mrpl-35	20	10	4	0	0
510	ben-1	20	10	4	0	0
511	mrps-31	25	10	4	0	0
512	pdi-1	23	10	4	0	0
513	rpl-3	21	11	4	0	0
514	pat-3	25	10	4	0	0
515	zk1058.9	21	11	4	0	0
516	r10e9.2	15	8	3	0	0
517	c36e8.1	23	10	4	0	0
518	r74.2	8	5	3	0	0
519	mnp-1	27	11	4	0	0
520	pals-26	24	11	4	0	0
521	pals-27	24	11	4	0	0
522	prdx-3	21	11	4	0	0
523	mpc-1	21	11	4	0	0
524	rps-1	23	10	4	0	0
525	mrps-34	22	10	4	0	0
526	cisd-3.1	22	10	4	0	0
527	idhg-1	20	10	4	0	0
528	lips-3	26	11	4	0	0
529	dnj-18	22	10	4	0	0
530	mrpl-16	20	10	4	0	0
531	col-89	10	6	3	0	0
532	rps-0	25	10	4	0	0
533	b0393.5	15	8	3	0	0
534	msd-4	26	11	4	0	0
535	gipc-1	8	5	3	0	0
536	mmab-1	29	10	4	0	0
537	mrps-18c	29	10	4	0	0
538	r144.12	25	10	4	0	0
539	atp-2	20	10	4	0	0
540	mrps-26	20	10	4	0	0
541	gop-3	20	10	4	0	0
542	glrx-21	21	11	4	0	0
543	w03a5.2	24	11	4	0	0
544	lon-1	28	10	4	0	0
545	dex-1	27	11	4	0	0
546	f09f7.7	25	10	4	0	0
547	hach-1	21	11	4	0	0
548	mlc-3	21	11	4	0	0
549	ucr-1	20	10	4	0	0
550	hpo-28	21	11	4	0	0
551	c28h8.5	15	8	3	0	0
552	mlp-1	20	10	4	0	0
553	zk328.6	26	11	4	0	0
554	nmt-1	25	10	4	0	0
555	anmt-2	21	11	4	0	0
556	rps-3	27	11	4	0	0
557	c18f10.7	20	10	4	0	0
558	let-767	22	10	4	0	0
559	rps-13	20	10	4	0	0
560	c16a3.5	29	10	4	0	0
561	c05d11.5	27	11	4	0	0
562	nas-4	27	11	4	0	0
563	mdh-2	20	10	4	0	0
564	cra-1	21	11	4	0	0
565	abu-13	15	8	3	0	0
566	eef-1a.1	21	11	4	0	0
567	r01h2.7	20	10	4	0	0
568	zk418.5	20	10	4	0	0
569	zk418.7	22	10	4	0	0
570	rpia-1	25	10	4	0	0
571	nuo-4	20	10	4	0	0
572	rps-14	20	10	4	0	0
573	f37c12.3	20	10	4	0	0
574	dpy-31	25	10	4	0	0
575	t20h4.5	29	10	4	0	0
576	psd-1	20	10	4	0	0
577	alh-12	27	11	4	0	0
578	fum-1	20	10	4	0	0
579	fbn-1	24	11	4	0	0
580	zk686.3	23	10	4	0	0
581	rpl-35	25	10	4	0	0
582	coq-5	29	10	4	0	0
583	c29e4.12	29	10	4	0	0
584	col-90	15	8	3	0	0
585	let-754	25	10	4	0	0
586	c29e4.15	8	5	3	0	0
587	f44b9.2	25	10	4	0	0
588	k12h4.5	21	11	4	0	0
589	k12h4.7	10	6	3	0	0
590	c14b9.3	22	10	4	0	0
591	c14b9.10	21	11	4	0	0
592	hsp-12.2	25	10	4	0	0
593	col-91	27	11	4	0	0
594	mrps-9	28	10	4	0	0
595	f10e9.12	27	11	4	0	0
596	mrpl-32	20	10	4	0	0
597	acdh-6	15	8	3	0	0
598	twk-7	29	10	4	0	0
599	mrpl-11	20	10	4	0	0
600	mtss-1	21	11	4	0	0
601	pat-2	20	10	4	0	0
602	f44e2.4	24	11	4	0	0
603	f44e2.9	29	10	4	0	0
604	lnkn-1	25	10	4	0	0
605	f02a9.4	20	10	4	0	0
606	rnr-1	27	11	4	0	0
607	t02c1.1	26	11	4	0	0
608	c40h1.8	15	8	3	0	0
609	ttr-5	23	10	4	0	0
610	emb-9	23	10	4	0	0
611	k04h4.2	10	6	3	0	0
612	mrps-23	20	10	4	0	0
613	gei-13	26	11	4	0	0
614	ech-6	21	11	4	0	0
615	vha-1	20	10	4	0	0
616	alg-4	15	8	3	0	0
617	gln-2	26	11	4	0	0
618	t16g12.1	15	8	3	0	0
619	zk1128.1	20	10	4	0	0
620	mua-3	28	10	4	0	0
621	cts-1	21	11	4	0	0
622	t20g5.14	20	10	4	0	0
623	div-1	22	10	4	0	0
624	cor-1	20	10	4	0	0
625	r01h10.4	22	10	4	0	0
626	t07a5.1	8	5	3	0	0
627	mev-1	29	10	4	0	0
628	umps-1	20	10	4	0	0
629	f43d9.1	10	6	3	0	0
630	unc-49	23	10	4	0	0
631	y45f3a.4	24	11	4	0	0
632	mrpl-22	25	10	4	0	0
633	y39a1a.9	15	8	3	0	0
634	y39a1a.21	20	10	4	0	0
635	mrpl-12	29	10	4	0	0
636	tbb-1	20	10	4	0	0
637	ptr-19	26	11	4	0	0
638	col-92	15	8	3	0	0
639	col-93	10	6	3	0	0
640	y48a6b.9	29	10	4	0	0
641	hmt-1	23	10	4	0	0
642	t28d6.5	20	10	4	0	0
643	t28d6.4	20	10	4	0	0
644	t28d6.3	15	8	3	0	0
645	y47d3b.1	15	8	3	0	0
646	y47d3b.6	10	6	3	0	0
647	nars-2	25	10	4	0	0
648	c18d11.6	8	5	3	0	0
649	y56a3a.19	29	10	4	0	0
650	nft-1	20	10	4	0	0
651	wah-1	22	10	4	0	0
652	y75b8a.6	20	10	4	0	0
653	grl-15	10	6	3	0	0
654	y111b2a.3	23	10	4	0	0
655	agmo-1	10	6	3	0	0
656	y37d8a.6	22	10	4	0	0
657	cco-2	29	10	4	0	0
658	mrps-10	21	11	4	0	0
659	bckd-1a	20	10	4	0	0
660	zk1010.2	20	10	4	0	0
661	col-97	15	8	3	0	0
662	col-98	15	8	3	0	0
663	f56a8.3	20	10	4	0	0
664	y43f4b.5	22	10	4	0	0
665	myo-6	22	10	4	0	0
666	f45g2.8	21	11	4	0	0
667	t27e9.2	21	11	4	0	0
668	ant-1.1	20	10	4	0	0
669	aldo-1	29	10	4	0	0
670	act-5	20	10	4	0	0
671	t12d8.9	21	11	4	0	0
672	b0545.4	28	10	4	0	0
673	f29c4.2	25	10	4	0	0
674	col-99	20	10	4	0	0
675	y38c1aa.7	15	8	3	0	0
676	dpy-9	10	6	3	0	0
677	pat-6	20	10	4	0	0
678	dsc-4	24	11	4	0	0
679	rps-24	20	10	4	0	0
680	k11h12.9	21	11	4	0	0
681	k11h12.1	21	11	4	0	0
682	rpl-15	23	10	4	0	0
683	mrpl-2	22	10	4	0	0
684	f56b3.11	21	11	4	0	0
685	ech-5	29	10	4	0	0
686	mrpl-46	25	10	4	0	0
687	lem-4	27	11	4	0	0
688	y55f3am.13	21	11	4	0	0
689	y55f3am.14	10	6	3	0	0
690	y55f3ar.1	20	10	4	0	0
691	ost-1	28	10	4	0	0
692	clec-170	15	8	3	0	0
693	col-104	8	5	3	0	0
694	col-107	10	6	3	0	0
695	y41d4b.14	20	10	4	0	0
696	y41d4a.6	20	10	4	0	0
697	col-109	15	8	3	0	0
698	c23h5.8	10	6	3	0	0
699	test-1	29	10	4	0	0
700	vha-11	20	10	4	0	0
701	c45g7.4	10	6	3	0	0
702	cdh-10	27	11	4	0	0
703	y69a2ar.18	20	10	4	0	0
704	y69a2ar.31	20	10	4	0	0
705	y54g2a.57	10	6	3	0	0
706	cpg-9	21	11	4	0	0
707	clec-173	26	11	4	0	0
708	w08e12.7	21	11	4	0	0
709	vha-19	20	10	4	0	0
710	pdhb-1	29	10	4	0	0
711	grd-13	10	6	3	0	0
712	grd-10	26	11	4	0	0
713	unc-17	20	10	4	0	0
714	map-1	25	10	4	0	0
715	clec-67	10	6	3	0	0
716	clec-72	10	6	3	0	0
717	drd-50	15	8	3	0	0
718	f49f1.7	26	11	4	0	0
719	dpy-13	10	6	3	0	0
720	col-34	22	10	4	0	0
721	ttr-20	25	10	4	0	0
722	tald-1	20	10	4	0	0
723	rpl-7a	21	11	4	0	0
724	zk180.5	15	8	3	0	0
725	zk180.6	15	8	3	0	0
726	col-110	10	6	3	0	0
727	col-111	10	6	3	0	0
728	ssq-2	27	11	4	0	0
729	ssq-4	8	5	3	0	0
730	c02b10.3	20	10	4	0	0
731	c24d10.6	20	10	4	0	0
732	lam-1	20	10	4	0	0
733	msp-59	15	8	3	0	0
734	y4c6b.2	29	10	4	0	0
735	gba-4	15	8	3	0	0
736	21ur-5057	15	8	3	0	0
737	c39h7.1	15	8	3	0	0
738	perm-5	29	10	4	0	0
739	c06e7.4	22	10	4	0	0
740	glf-1	26	11	4	0	0
741	mcu-1	21	11	4	0	0
742	c46g7.2	21	11	4	0	0
743	pqn-22	27	11	4	0	0
744	cpi-1	29	10	4	0	0
745	c49a9.3	27	11	4	0	0
746	hil-2	10	6	3	0	0
747	bli-6	8	5	3	0	0
748	prkl-1	21	11	4	0	0
749	rps-4	23	10	4	0	0
750	deb-1	20	10	4	0	0
751	nas-8	10	6	3	0	0
752	col-113	27	11	4	0	0
753	c42d4.3	10	6	3	0	0
754	f42c5.4	25	10	4	0	0
755	tes-1	24	11	4	0	0
756	vdac-1	20	10	4	0	0
757	clec-180	15	8	3	0	0
758	mrpl-1	25	10	4	0	0
759	f33d4.6	15	8	3	0	0
760	sucg-1	21	11	4	0	0
761	clx-1	15	8	3	0	0
762	klo-1	20	10	4	0	0
763	col-14	8	5	3	0	0
764	c49h3.16	15	8	3	0	0
765	col-115	8	5	3	0	0
766	c26b2.8	8	5	3	0	0
767	c26b2.7	22	10	4	0	0
768	f42g8.10	23	10	4	0	0
769	isp-1	29	10	4	0	0
770	clec-51	27	11	4	0	0
771	f17e9.5	15	8	3	0	0
772	d2096.6	15	8	3	0	0
773	acdh-13	21	11	4	0	0
774	cdh-5	15	8	3	0	0
775	mrps-33	25	10	4	0	0
776	col-117	15	8	3	0	0
777	col-3	10	6	3	0	0
778	col-118	25	10	4	0	0
779	alp-1	29	10	4	0	0
780	nhr-11	29	10	4	0	0
781	mppb-1	29	10	4	0	0
782	lpl-1	25	10	4	0	0
783	pcp-3	28	10	4	0	0
784	pcp-2	26	11	4	0	0
785	y11d7a.9	27	11	4	0	0
786	col-120	15	8	3	0	0
787	idh-1	22	10	4	0	0
788	c33a12.1	23	10	4	0	0
789	ins-7	24	11	4	0	0
790	msp-76	26	11	4	0	0
791	fat-3	20	10	4	0	0
792	nspd-2	8	5	3	0	0
793	mccc-1	20	10	4	0	0
794	sss-1	15	8	3	0	0
795	bed-3	19	9	3	0	0
796	dur-1	24	11	4	0	0
797	dhp-2	22	10	4	0	0
798	mam-2	27	11	4	0	0
799	gipc-2	8	5	3	0	0
800	ipla-7	25	10	4	0	0
801	msp-36	26	11	4	0	0
802	spch-1	15	8	3	0	0
803	c04g2.9	15	8	3	0	0
804	msp-38	8	5	3	0	0
805	ttr-54	21	11	4	0	0
806	ttr-53	28	10	4	0	0
807	pps-1	21	11	4	0	0
808	rack-1	23	10	4	0	0
809	gta-1	29	10	4	0	0
810	tram-1	20	10	4	0	0
811	ech-8	28	10	4	0	0
812	tkt-1	22	10	4	0	0
813	thk-1	28	10	4	0	0
814	r09e10.6	15	8	3	0	0
815	r10h10.3	27	11	4	0	0
816	f13b12.4	8	5	3	0	0
817	c02f4.4	10	6	3	0	0
818	efn-2	29	10	4	0	0
819	r09h10.5	26	11	4	0	0
820	epi-1	21	11	4	0	0
821	r102.5	22	10	4	0	0
822	cyb-1	24	11	4	0	0
823	grl-21	15	8	3	0	0
824	ssp-34	15	8	3	0	0
825	best-15	20	10	4	0	0
826	zk596.1	24	11	4	0	0
827	y69e1a.1	8	5	3	0	0
828	y69e1a.2	15	8	3	0	0
829	y69e1a.5	21	11	4	0	0
830	t05e11.9	23	10	4	0	0
831	rps-5	25	10	4	0	0
832	sdz-27	22	10	4	0	0
833	r07h5.8	25	10	4	0	0
834	col-125	15	8	3	0	0
835	col-128	27	11	4	0	0
836	rps-11	25	10	4	0	0
837	zk809.3	29	10	4	0	0
838	ent-1	23	10	4	0	0
839	h01g02.1	25	10	4	0	0
840	ech-2	20	10	4	0	0
841	zk822.2	27	11	4	0	0
842	gdh-1	22	10	4	0	0
843	mrpl-51	23	10	4	0	0
844	col-129	10	6	3	0	0
845	f20b10.3	15	8	3	0	0
846	hpo-12	20	10	4	0	0
847	col-130	10	6	3	0	0
848	irg-4	15	8	3	0	0
849	smz-1	8	5	3	0	0
850	igdb-2	20	10	4	0	0
851	k08e7.5	15	8	3	0	0
852	k08e7.8	24	11	4	0	0
853	t23f6.1	26	11	4	0	0
854	nstp-5	24	11	4	0	0
855	zk896.5	27	11	4	0	0
856	k08d8.3	26	11	4	0	0
857	k08d8.5	10	6	3	0	0
858	k10d11.6	24	11	4	0	0
859	scl-3	27	11	4	0	0
860	scl-5	28	10	4	0	0
861	c39e9.7	25	10	4	0	0
862	c39e9.8	20	10	4	0	0
863	tin-9.2	23	10	4	0	0
864	rpl-12	20	10	4	0	0
865	cox-11	20	10	4	0	0
866	ttr-51	20	10	4	0	0
867	ttr-45	22	10	4	0	0
868	kdp-1	29	10	4	0	0
869	fat-1	22	10	4	0	0
870	fat-2	24	11	4	0	0
871	pqn-74	27	11	4	0	0
872	y62e10a.13	27	11	4	0	0
873	y38h8a.1	26	11	4	0	0
874	y45f10b.13	20	10	4	0	0
875	fbxa-98	20	10	4	0	0
876	sorb-1	25	10	4	0	0
877	noah-2	25	10	4	0	0
878	col-133	15	8	3	0	0
879	xhd-1	21	11	4	0	0
880	dld-1	29	10	4	0	0
881	tag-273	22	10	4	0	0
882	y57g11a.2	15	8	3	0	0
883	t27e7.1	8	5	3	0	0
884	mrps-7	25	10	4	0	0
885	nuo-3	20	10	4	0	0
886	sec-61	21	11	4	0	0
887	rps-18	25	10	4	0	0
888	dpy-4	8	5	3	0	0
889	ccg-1	27	11	4	0	0
890	y105c5b.9	27	11	4	0	0
891	y43d4a.5	10	6	3	0	0
892	y116a8c.27	22	10	4	0	0
893	col-138	8	5	3	0	0
894	zk550.3	29	10	4	0	0
895	dlat-2	29	10	4	0	0
896	npr-26	20	10	4	0	0
897	k09c6.9	10	6	3	0	0
898	ptr-16	24	11	4	0	0
899	t21h3.1	15	8	3	0	0
900	y75b7ar.1	15	8	3	0	0
901	r12a1.3	26	11	4	0	0
902	pqn-54	26	11	4	0	0
903	f52f10.2	15	8	3	0	0
904	f36h9.5	10	6	3	0	0
905	mrpl-39	21	11	4	0	0
906	y32g9b.1	27	11	4	0	0
907	t08b1.4	20	10	4	0	0
908	tnt-4	24	11	4	0	0
909	alh-5	23	10	4	0	0
910	comt-4	15	8	3	0	0
911	lbp-9	29	10	4	0	0
912	f22f7.2	24	11	4	0	0
913	gst-10	26	11	4	0	0
914	irg-3	15	8	3	0	0
915	f53e10.1	20	10	4	0	0
916	w02g9.4	26	11	4	0	0
917	nuo-5	20	10	4	0	0
918	c24b9.3	27	11	4	0	0
919	folt-2	10	6	3	0	0
920	ifc-1	15	8	3	0	0
921	cyp-33c9	27	11	4	0	0
922	y73c8b.1	24	11	4	0	0
923	t28a11.16	10	6	3	0	0
924	f35f10.6	26	11	4	0	0
925	lys-7	27	11	4	0	0
926	f59b1.10	10	6	3	0	0
927	cyp-33c8	25	10	4	0	0
928	ugt-32	15	8	3	0	0
929	cyp-35b1	10	6	3	0	0
930	cyp-34a5	20	10	4	0	0
931	cyp-34a9	27	11	4	0	0
932	phat-4	10	6	3	0	0
933	y45g5am.6	25	10	4	0	0
934	nhr-114	30	10	4	0	0
935	f32d1.5	20	10	4	0	0
936	grl-5	15	8	3	0	0
937	y47d7a.15	10	6	3	0	0
938	y47d7a.13	15	8	3	0	0
939	t08h10.1	23	10	4	0	0
940	y61a9la.11	20	10	4	0	0
941	pmt-2	27	11	4	0	0
942	f41f3.3	15	8	3	0	0
943	col-139	10	6	3	0	0
944	r02f11.1	15	8	3	0	0
945	ugt-8	21	11	4	0	0
946	ugt-14	20	10	4	0	0
947	h23n18.5	10	6	3	0	0
948	c02e7.7	15	8	3	0	0
949	c02e7.6	15	8	3	0	0
950	cpt-4	15	8	3	0	0
951	f14f9.3	10	6	3	0	0
952	abu-15	15	8	3	0	0
953	abu-8	26	11	4	0	0
954	b0238.1	21	11	4	0	0
955	b0238.12	27	11	4	0	0
956	ncx-2	20	10	4	0	0
957	t05c3.6	29	10	4	0	0
958	pqn-13	26	11	4	0	0
959	clec-1	10	6	3	0	0
960	gcst-1	29	10	4	0	0
961	cyn-17	15	8	3	0	0
962	dhs-17	23	10	4	0	0
963	y38a10a.2	10	6	3	0	0
964	f17a9.4	22	10	4	0	0
965	k08b12.1	10	6	3	0	0
966	gfi-1	10	6	3	0	0
967	f57f4.4	10	6	3	0	0
968	atp-4	29	10	4	0	0
969	lec-10	23	10	4	0	0
970	lipl-4	27	11	4	0	0
971	zk1055.6	22	10	4	0	0
972	pmp-5	27	11	4	0	0
973	dlst-1	29	10	4	0	0
974	clik-1	27	11	4	0	0
975	col-141	26	11	4	0	0
976	col-142	26	11	4	0	0
977	f20a1.6	20	10	4	0	0
978	c13f10.5	20	10	4	0	0
979	c03g6.5	27	11	4	0	0
980	cyp-33a1	28	10	4	0	0
981	zk105.1	15	8	3	0	0
982	y97e10c.1	27	11	4	0	0
983	cyp-32a1	22	10	4	0	0
984	c26f1.1	15	8	3	0	0
985	zk742.3	27	11	4	0	0
986	mig-6	20	10	4	0	0
987	f40a3.6	21	11	4	0	0
988	ech-3	20	10	4	0	0
989	k07c11.3	29	10	4	0	0
990	c16d9.1	15	8	3	0	0
991	mrps-2	22	10	4	0	0
992	mrpl-4	25	10	4	0	0
993	t23b12.8	22	10	4	0	0
994	slc-17.8	27	11	4	0	0
995	asns-1	27	11	4	0	0
996	tag-196	25	10	4	0	0
997	f41e6.11	26	11	4	0	0
998	zc196.3	29	10	4	0	0
999	b0507.6	27	11	4	0	0
1000	t19a5.3	15	8	3	0	0
1001	c25e10.8	25	10	4	0	0
1002	swm-1	20	10	4	0	0
1003	c25e10.12	22	10	4	0	0
1004	t27e4.1	27	11	4	0	0
1005	f21c10.7	20	10	4	0	0
1006	f21c10.11	20	10	4	0	0
1007	col-144	8	5	3	0	0
1008	col-145	15	8	3	0	0
1009	col-10	8	5	3	0	0
1010	asp-2	27	11	4	0	0
1011	grd-6	10	6	3	0	0
1012	lron-2	10	6	3	0	0
1013	f44a2.3	27	11	4	0	0
1014	try-5	15	8	3	0	0
1015	flp-6	22	10	4	0	0
1016	gsnl-1	29	10	4	0	0
1017	k09g1.1	27	11	4	0	0
1018	pqn-63	15	8	3	0	0
1019	t06e4.8	15	8	3	0	0
1020	t06e4.14	15	8	3	0	0
1021	t06e4.12	15	8	3	0	0
1022	cyp-29a4	10	6	3	0	0
1023	aqp-4	22	10	4	0	0
1024	f58e6.13	10	6	3	0	0
1025	f58e6.5	15	8	3	0	0
1026	f46b6.6	21	11	4	0	0
1027	uda-1	23	10	4	0	0
1028	ugt-47	22	10	4	0	0
1029	zk856.7	23	10	4	0	0
1030	lys-2	27	11	4	0	0
1031	col-149	10	6	3	0	0
1032	col-150	10	6	3	0	0
1033	crm-1	21	11	4	0	0
1034	col-13	15	8	3	0	0
1035	col-12	8	5	3	0	0
1036	y32f6a.5	22	10	4	0	0
1037	lpd-9	29	10	4	0	0
1038	t21c9.9	15	8	3	0	0
1039	sqv-4	20	10	4	0	0
1040	d1054.9	15	8	3	0	0
1041	f32d8.5	21	11	4	0	0
1042	f32d8.7	8	5	3	0	0
1043	nas-31	27	11	4	0	0
1044	f17c11.11	24	11	4	0	0
1045	col-153	22	10	4	0	0
1046	act-3	29	10	4	0	0
1047	act-2	25	10	4	0	0
1048	act-1	22	10	4	0	0
1049	lact-8	21	11	4	0	0
1050	atp-5	29	10	4	0	0
1051	t19c4.1	15	8	3	0	0
1052	t19c4.5	25	10	4	0	0
1053	cln-3.1	27	11	4	0	0
1054	cutl-18	24	11	4	0	0
1055	grl-7	8	5	3	0	0
1056	col-154	10	6	3	0	0
1057	col-155	15	8	3	0	0
1058	k03b8.6	28	10	4	0	0
1059	f57b7.2	22	10	4	0	0
1060	col-156	10	6	3	0	0
1061	col-157	10	6	3	0	0
1062	nlp-24	27	11	4	0	0
1063	mpst-1	29	10	4	0	0
1064	f58h1.2	15	8	3	0	0
1065	dars-2	25	10	4	0	0
1066	r07b7.6	22	10	4	0	0
1067	c13c4.7	27	11	4	0	0
1068	che-11	28	10	4	0	0
1069	c27a7.8	25	10	4	0	0
1070	lon-3	10	6	3	0	0
1071	myo-3	21	11	4	0	0
1072	lrx-1	10	6	3	0	0
1073	tsfm-1	22	10	4	0	0
1074	r04f11.2	23	10	4	0	0
1075	sqt-3	10	6	3	0	0
1076	f23h12.5	21	11	4	0	0
1077	k01d12.5	15	8	3	0	0
1078	cdr-2	27	11	4	0	0
1079	inx-11	20	10	4	0	0
1080	mrpl-49	22	10	4	0	0
1081	fkb-4	15	8	3	0	0
1082	zc443.4	27	11	4	0	0
1083	dhrs-4	28	10	4	0	0
1084	t16g1.2	10	6	3	0	0
1085	f15b9.8	10	6	3	0	0
1086	far-3	26	11	4	0	0
1087	f15b9.6	10	6	3	0	0
1088	f57b1.9	10	6	3	0	0
1089	col-159	10	6	3	0	0
1090	col-160	10	6	3	0	0
1091	col-161	10	6	3	0	0
1092	f32h5.3	26	11	4	0	0
1093	f53f1.4	10	6	3	0	0
1094	cut-2	15	8	3	0	0
1095	col-162	10	6	3	0	0
1096	f25h9.7	21	11	4	0	0
1097	c50b8.4	26	11	4	0	0
1098	f53f4.10	28	10	4	0	0
1099	spp-12	27	11	4	0	0
1100	stdh-1	27	11	4	0	0
1101	eol-1	26	11	4	0	0
1102	ddx-17	25	10	4	0	0
1103	ins-10	30	10	4	0	0
1104	d1086.2	27	11	4	0	0
1105	d1086.1	21	11	4	0	0
1106	k02e11.10	8	5	3	0	0
1107	f47b8.2	27	11	4	0	0
1108	vha-13	20	10	4	0	0
1109	cyn-1	20	10	4	0	0
1110	c15h11.16	15	8	3	0	0
1111	dlat-1	23	10	4	0	0
1112	f08h9.2	26	11	4	0	0
1113	unc-112	22	10	4	0	0
1114	c01g10.9	29	10	4	0	0
1115	ugt-30	26	11	4	0	0
1116	cyp-34a2	22	10	4	0	0
1117	t26h5.9	10	6	3	0	0
1118	dpf-1	28	10	4	0	0
1119	cgt-1	24	11	4	0	0
1120	gst-38	27	11	4	0	0
1121	f36g9.7	26	11	4	0	0
1122	oac-20	27	11	4	0	0
1123	f11a5.9	21	11	4	0	0
1124	f21h7.12	23	10	4	0	0
1125	f21h7.5	15	8	3	0	0
1126	y70c5a.3	24	11	4	0	0
1127	t20b3.1	21	11	4	0	0
1128	tni-3	24	11	4	0	0
1129	t05e12.6	10	6	3	0	0
1130	scl-24	15	8	3	0	0
1131	ddo-1	23	10	4	0	0
1132	r10e8.8	27	11	4	0	0
1133	ttr-26	26	11	4	0	0
1134	grdn-1	27	11	4	0	0
1135	mrps-35	25	10	4	0	0
1136	y39b6a.29	21	11	4	0	0
1137	asp-1	15	8	3	0	0
1138	y39b6a.9	15	8	3	0	0
1139	y39b6a.1	27	11	4	0	0
1140	y43f8a.2	8	5	3	0	0
1141	c25f9.5	25	10	4	0	0
1142	y43f8b.3	27	11	4	0	0
1143	mrps-28	28	10	4	0	0
1144	m162.5	10	6	3	0	0
1145	pcp-4	24	11	4	0	0
1146	gly-4	20	10	4	0	0
1147	fars-2	22	10	4	0	0
1148	dhs-24	21	11	4	0	0
1149	ncx-1	22	10	4	0	0
1150	rpl-2	27	11	4	0	0
1151	b0250.5	21	11	4	0	0
1152	mlt-11	26	11	4	0	0
1153	mrps-12	29	10	4	0	0
1154	clec-264	27	11	4	0	0
1155	pbo-5	23	10	4	0	0
1156	abu-12	15	8	3	0	0
1157	aagr-4	27	11	4	0	0
1158	b0310.1	21	11	4	0	0
1159	ugt-46	20	10	4	0	0
1160	nas-38	26	11	4	0	0
1161	mrp-2	27	11	4	0	0
1162	unc-96	25	10	4	0	0
1163	lpr-7	10	6	3	0	0
1164	trap-2	21	11	4	0	0
1165	nas-15	10	6	3	0	0
1166	igcm-1	21	11	4	0	0
1167	zc13.1	25	10	4	0	0
1168	mab-7	27	11	4	0	0
1169	nlf-1	22	10	4	0	0
1170	unc-1	21	11	4	0	0
1171	c05d9.3	29	10	4	0	0
1172	h42k12.3	10	6	3	0	0
1173	k06a9.1	27	11	4	0	0
1174	wrt-9	15	8	3	0	0
1175	y102a11a.5	27	11	4	0	0
1176	f53b1.4	21	11	4	0	0
1177	f53b1.8	20	10	4	0	0
1178	dpy-3	15	8	3	0	0
1179	hex-1	20	10	4	0	0
1180	vha-15	20	10	4	0	0
1181	f47g3.4	27	11	4	0	0
1182	t07d1.2	20	10	4	0	0
1183	r04b3.3	26	11	4	0	0
1184	k02e10.4	8	5	3	0	0
1185	t03g6.1	15	8	3	0	0
1186	t03g6.3	20	10	4	0	0
1187	immt-1	20	10	4	0	0
1188	f53b3.6	28	10	4	0	0
1189	f53b3.3	10	6	3	0	0
1190	f53b3.5	25	10	4	0	0
1191	y41g9a.10	29	10	4	0	0
1192	clec-265	21	11	4	0	0
1193	wrt-2	8	5	3	0	0
1194	unc-78	20	10	4	0	0
1195	wrt-6	10	6	3	0	0
1196	gyg-1	21	11	4	0	0
1197	cgr-1	24	11	4	0	0
1198	c18b2.3	27	11	4	0	0
1199	c18b2.5	21	11	4	0	0
1200	r11g1.6	29	10	4	0	0
1201	c02f12.5	27	11	4	0	0
1202	aex-4	20	10	4	0	0
1203	tag-18	27	11	4	0	0
1204	f35a5.4	10	6	3	0	0
1205	abu-10	15	8	3	0	0
1206	t19d2.1	29	10	4	0	0
1207	r02e4.3	15	8	3	0	0
1208	f09f9.2	15	8	3	0	0
1209	zk470.6	15	8	3	0	0
1210	vha-12	20	10	4	0	0
1211	c52b9.4	20	10	4	0	0
1212	cka-2	20	10	4	0	0
1213	paf-2	22	10	4	0	0
1214	asb-2	20	10	4	0	0
1215	c46c11.3	20	10	4	0	0
1216	k02g10.5	20	10	4	0	0
1217	lon-2	20	10	4	0	0
1218	tsp-14	21	11	4	0	0
1219	mct-4	22	10	4	0	0
1220	act-4	29	10	4	0	0
1221	m03f4.6	21	11	4	0	0
1222	acn-1	15	8	3	0	0
1223	dpy-8	8	5	3	0	0
1224	y34b4a.10	25	10	4	0	0
1225	c25f6.7	23	10	4	0	0
1226	dpyd-1	29	10	4	0	0
1227	bus-8	15	8	3	0	0
1228	mboa-3	21	11	4	0	0
1229	lgx-1	26	11	4	0	0
1230	unc-97	20	10	4	0	0
1231	sulp-2	20	10	4	0	0
1232	octr-1	20	10	4	0	0
1233	set-19	20	10	4	0	0
1234	w01c8.5	23	10	4	0	0
1235	f46g11.2	20	10	4	0	0
1236	f22f4.1	24	11	4	0	0
1237	ptr-4	27	11	4	0	0
1238	c45b2.2	8	5	3	0	0
1239	c15h9.4	22	10	4	0	0
1240	tag-275	27	11	4	0	0
1241	daf-9	21	11	4	0	0
1242	mtp-18	25	10	4	0	0
1243	c14f11.4	30	10	4	0	0
1244	c14f11.6	8	5	3	0	0
1245	got-2.2	29	10	4	0	0
1246	w05h9.1	20	10	4	0	0
1247	col-166	26	11	4	0	0
1248	col-167	10	6	3	0	0
1249	col-168	10	6	3	0	0
1250	col-169	15	8	3	0	0
1251	col-170	15	8	3	0	0
1252	mup-2	24	11	4	0	0
1253	fah-1	23	10	4	0	0
1254	t28b4.1	23	10	4	0	0
1255	nas-11	22	10	4	0	0
1256	smf-1	20	10	4	0	0
1257	asp-3	15	8	3	0	0
1258	asg-2	21	11	4	0	0
1259	col-173	10	6	3	0	0
1260	nhx-4	20	10	4	0	0
1261	f14b8.5	27	11	4	0	0
1262	f14b8.6	23	10	4	0	0
1263	inx-1	25	10	4	0	0
1264	ugt-57	27	11	4	0	0
1265	b0403.5	25	10	4	0	0
1266	b0403.3	20	10	4	0	0
1267	lam-2	23	10	4	0	0
1268	f46h5.3	21	11	4	0	0
1269	c07d8.6	27	11	4	0	0
1270	dpy-7	15	8	3	0	0
1271	f46c8.8	15	8	3	0	0
1272	unc-98	25	10	4	0	0
1273	dhs-29	21	11	4	0	0
1274	f27d9.7	27	11	4	0	0
1275	spp-14	27	11	4	0	0
1276	mec-7	23	10	4	0	0
1277	zk154.1	8	5	3	0	0
1278	gpx-7	29	10	4	0	0
1279	c54d2.1	26	11	4	0	0
1280	tnt-3	29	10	4	0	0
1281	dim-1	20	10	4	0	0
1282	c18a11.3	25	10	4	0	0
1283	cdd-1	24	11	4	0	0
1284	inx-5	20	10	4	0	0
1285	r09f10.1	28	10	4	0	0
1286	f40b5.2	25	10	4	0	0
1287	wrk-1	20	10	4	0	0
1288	dpy-6	15	8	3	0	0
1289	grd-14	15	8	3	0	0
1290	h03e18.1	27	11	4	0	0
1291	sdha-1	20	10	4	0	0
1292	jmjd-3.1	27	11	4	0	0
1293	tnt-2	26	11	4	0	0
1294	zig-12	20	10	4	0	0
1295	ifd-1	28	10	4	0	0
1296	acs-22	25	10	4	0	0
1297	twk-18	21	11	4	0	0
1298	c24a3.4	22	10	4	0	0
1299	f47e1.2	20	10	4	0	0
1300	col-175	15	8	3	0	0
1301	pes-8	30	10	4	0	0
1302	tmc-2	21	11	4	0	0
1303	b0272.3	20	10	4	0	0
1304	t14b1.1	22	10	4	0	0
1305	ifp-1	15	8	3	0	0
1306	t09b9.1	15	8	3	0	0
1307	nas-37	22	10	4	0	0
1308	cysl-1	20	10	4	0	0
1309	f42g10.1	29	10	4	0	0
1310	zc374.2	20	10	4	0	0
1311	col-176	15	8	3	0	0
1312	tiar-3	29	10	4	0	0
1313	f44a6.5	20	10	4	0	0
1314	f41e7.2	21	11	4	0	0
1315	f41e7.1	24	11	4	0	0
1316	r07e3.6	8	5	3	0	0
1317	f59f5.7	26	11	4	0	0
1318	acbp-3	25	10	4	0	0
1319	t21b6.3	20	10	4	0	0
1320	ttr-31	28	10	4	0	0
1321	lpr-3	15	8	3	0	0
1322	lpr-6	15	8	3	0	0
1323	lpr-5	15	8	3	0	0
1324	lpr-4	15	8	3	0	0
1325	grd-1	21	11	4	0	0
1326	c34f6.1	24	11	4	0	0
1327	idh-2	20	10	4	0	0
1328	ifa-1	20	10	4	0	0
1329	f38b2.6	24	11	4	0	0
1330	f38b2.4	29	10	4	0	0
1331	aco-1	29	10	4	0	0
1332	tni-1	22	10	4	0	0
1333	spp-9	8	5	3	0	0
1334	f29g6.1	26	11	4	0	0
1335	col-180	15	8	3	0	0
1336	c44c10.9	22	10	4	0	0
1337	y62h9a.12	30	10	4	0	0
1338	sams-1	27	11	4	0	0
1339	ucr-2.1	20	10	4	0	0
1340	m153.1	27	11	4	0	0
1341	m153.2	27	11	4	0	0
1342	c23h4.6	27	11	4	0	0
1343	e01g6.3	15	8	3	0	0
1344	e01g6.1	10	6	3	0	0
1345	nspc-10	10	6	3	0	0
1346	nspc-13	10	6	3	0	0
1347	myo-2	21	11	4	0	0
1348	adt-1	10	6	3	0	0
1349	c05e7.2	26	11	4	0	0
1350	c05e7.1	27	11	4	0	0
1351	unc-9	20	10	4	0	0
1352	asp-4	27	11	4	0	0
1353	c49f8.3	24	11	4	0	0
1354	nlg-1	25	10	4	0	0
1355	m03b6.3	15	8	3	0	0
1356	lgc-21	10	6	3	0	0
1357	vha-20	20	10	4	0	0
1358	k06g5.1	20	10	4	0	0
1359	nspc-16	15	8	3	0	0
1360	let-4	15	8	3	0	0
1361	sym-1	26	11	4	0	0
1362	f54e4.3	20	10	4	0	0
1363	syg-2	22	10	4	0	0
1364	tsp-8	20	10	4	0	0
1365	f33c8.4	23	10	4	0	0
1366	sucl-1	20	10	4	0	0
1367	y16b4a.2	26	11	4	0	0
1368	c27c12.1	29	10	4	0	0
1369	dhhc-1	24	11	4	0	0
1370	mlt-9	26	11	4	0	0
1371	unc-7	27	11	4	0	0
1372	ucr-2.2	20	10	4	0	0
1373	col-41	15	8	3	0	0
1374	f39d8.3	26	11	4	0	0
1375	nkat-3	20	10	4	0	0
1376	k09a9.6	29	10	4	0	0
1377	gas-1	20	10	4	0	0
1378	k09a9.8	22	10	4	0	0
1379	zk662.2	15	8	3	0	0
1380	wrt-4	15	8	3	0	0
1381	y7a5a.1	27	11	4	0	0
1382	f53h4.3	26	11	4	0	0
1383	mec-5	28	10	4	0	0
1384	col-186	20	10	4	0	0
1385	mboa-1	15	8	3	0	0
1386	let-2	22	10	4	0	0
1387	pat-9	21	11	4	0	0
1388	c06g1.1	27	11	4	0	0
1389	got-1.2	29	10	4	0	0
1390	f41g4.8	10	6	3	0	0
1391	f35b3.4	15	8	3	0	0
1392	f10d7.3	26	11	4	0	0
1393	vap-1	24	11	4	0	0
1394	f11c7.2	20	10	4	0	0
1395	mlc-2	27	11	4	0	0
1396	mlc-1	21	11	4	0	0
1397	t23e7.2	27	11	4	0	0
1398	t23e7.6	27	11	4	0	0
1399	msrp-1	26	11	4	0	0
1400	b0261.6	15	8	3	0	0
1401	f48c1.9	24	11	4	0	0
1402	c17f3.1	15	8	3	0	0
1403	c30f12.3	10	6	3	0	0
1404	f07a5.2	15	8	3	0	0
1405	zk858.2	28	10	4	0	0
1406	cutl-10	26	11	4	0	0
1407	k08c9.2	8	5	3	0	0
1408	t05a7.6	8	5	3	0	0
1409	msp-3	22	10	4	0	0
1410	c33f10.11	15	8	3	0	0
1411	acdh-8	15	8	3	0	0
1412	y51b9a.8	15	8	3	0	0
1413	zk945.7	15	8	3	0	0
1414	w02b12.12	8	5	3	0	0
1415	f43g6.17	28	10	4	0	0
1416	t19c3.2	15	8	3	0	0
1417	be0003n10.6	22	10	4	0	0
1418	f56d2.3	10	6	3	0	0
1419	zk353.4	21	11	4	0	0
1420	t08b6.4	15	8	3	0	0
1421	msp-55	15	8	3	0	0
1422	ssq-3	15	8	3	0	0
1423	c34d4.3	27	11	4	0	0
1424	his-59	10	6	3	0	0
1425	b0218.7	8	5	3	0	0
1426	f08b4.8	15	8	3	0	0
1427	msp-78	26	11	4	0	0
1428	r09e10.2	15	8	3	0	0
1429	f49e11.2	25	10	4	0	0
1430	pals-33	26	11	4	0	0
1431	d1014.5	15	8	3	0	0
1432	c14c10.1	15	8	3	0	0
1433	h37a05.2	27	11	4	0	0
1434	y32b12b.1	27	11	4	0	0
1435	cht-1	15	8	3	0	0
1436	f49e10.2	15	8	3	0	0
1437	cyp-13b1	10	6	3	0	0
1438	m03a1.8	26	11	4	0	0
1439	c06e4.8	30	10	4	0	0
1440	t26h5.10	10	6	3	0	0
1441	fbxa-143	24	11	4	0	0
1442	ptr-22	10	6	3	0	0
1443	f36g3.3	25	10	4	0	0
1444	aak-2	20	10	4	0	0
1445	aakb-1	22	10	4	0	0
1446	aakb-2	25	10	4	0	0
1447	aakg-2	23	10	4	0	0
1448	aat-8	26	11	4	0	0
1449	abcx-1	27	11	4	0	0
1450	ace-1	20	10	4	0	0
1451	acl-11	29	10	4	0	0
1452	aco-2	20	10	4	0	0
1453	acs-20	22	10	4	0	0
1454	acs-4	25	10	4	0	0
1455	acs-5	28	10	4	0	0
1456	acs-7	26	11	4	0	0
1457	adr-1	25	10	4	0	0
1458	adr-2	20	10	4	0	0
1459	age-1	21	11	4	0	0
1460	aha-1	29	10	4	0	0
1461	ain-1	20	10	4	0	0
1462	aip-1	26	11	4	0	0
1463	akt-1	21	11	4	0	0
1464	alg-2	21	11	4	0	0
1465	apl-1	23	10	4	0	0
1466	aps-1	20	10	4	0	0
1467	aps-3	26	11	4	0	0
1468	apy-1	20	10	4	0	0
1469	arf-1.1	26	11	4	0	0
1470	argk-1	26	11	4	0	0
1471	arl-8	20	10	4	0	0
1472	arr-1	23	10	4	0	0
1473	asb-1	20	10	4	0	0
1474	ash-2	25	10	4	0	0
1475	asm-3	15	8	3	0	0
1476	atad-3	21	11	4	0	0
1477	atf-6	21	11	4	0	0
1478	atfs-1	20	10	4	0	0
1479	atg-18	22	10	4	0	0
1480	atg-3	20	10	4	0	0
1481	atg-4.1	25	10	4	0	0
1482	atg-4.2	30	10	4	0	0
1483	atg-5	25	10	4	0	0
1484	atg-7	25	10	4	0	0
1485	atg-9	22	10	4	0	0
1486	atx-3	20	10	4	0	0
1487	baf-1	25	10	4	0	0
1488	bar-1	25	10	4	0	0
1489	bcat-1	24	11	4	0	0
1490	bec-1	27	11	4	0	0
1491	bet-1	20	10	4	0	0
1492	blmp-1	27	11	4	0	0
1493	bmk-1	15	8	3	0	0
1494	bra-1	20	10	4	0	0
1495	bub-3	20	10	4	0	0
1496	calu-1	22	10	4	0	0
1497	cbs-1	27	11	4	0	0
1498	cchl-1	25	10	4	0	0
1499	ccr-4	20	10	4	0	0
1500	cct-1	25	10	4	0	0
1501	cct-4	25	10	4	0	0
1502	cct-6	20	10	4	0	0
1503	cct-8	20	10	4	0	0
1504	cdc-25.1	29	10	4	0	0
1505	cdc-48.1	23	10	4	0	0
1506	cdk-7	20	10	4	0	0
1507	cec-3	30	10	4	0	0
1508	ced-3	27	11	4	0	0
1509	ceh-18	23	10	4	0	0
1510	ceh-20	20	10	4	0	0
1511	ceh-23	27	11	4	0	0
1512	ceh-37	22	10	4	0	0
1513	cel-1	20	10	4	0	0
1514	cep-1	26	11	4	0	0
1515	cgt-2	22	10	4	0	0
1516	chc-1	23	10	4	0	0
1517	che-13	24	11	4	0	0
1518	che-3	29	10	4	0	0
1519	chk-1	27	11	4	0	0
1520	cid-1	29	10	4	0	0
1521	cit-1.2	22	10	4	0	0
1522	cku-70	22	10	4	0	0
1523	clec-186	26	11	4	0	0
1524	clec-227	27	11	4	0	0
1525	clk-1	22	10	4	0	0
1526	clk-2	20	10	4	0	0
1527	cnb-1	20	10	4	0	0
1528	cpn-3	23	10	4	0	0
1529	cpna-3	25	10	4	0	0
1530	crn-5	20	10	4	0	0
1531	crtc-1	20	10	4	0	0
1532	csp-2	15	8	3	0	0
1533	cst-1	29	10	4	0	0
1534	ctbp-1	29	10	4	0	0
1535	cth-1	26	11	4	0	0
1536	cth-2	25	10	4	0	0
1537	cua-1	28	10	4	0	0
1538	cul-1	23	10	4	0	0
1539	cup-4	22	10	4	0	0
1540	cwp-4	26	11	4	0	0
1541	cyc-2.1	29	10	4	0	0
1542	daf-1	20	10	4	0	0
1543	daf-10	29	10	4	0	0
1544	daf-12	22	10	4	0	0
1545	daf-14	25	10	4	0	0
1546	daf-15	25	10	4	0	0
1547	daf-16	26	11	4	0	0
1548	daf-18	22	10	4	0	0
1549	daf-19	23	10	4	0	0
1550	daf-2	28	10	4	0	0
1551	daf-28	27	11	4	0	0
1552	daf-3	20	10	4	0	0
1553	daf-4	23	10	4	0	0
1554	daf-5	20	10	4	0	0
1555	daf-6	21	11	4	0	0
1556	daf-7	25	10	4	0	0
1557	daf-8	22	10	4	0	0
1558	dagl-2	25	10	4	0	0
1559	dcr-1	20	10	4	0	0
1560	dct-11	20	10	4	0	0
1561	dct-15	21	11	4	0	0
1562	ddl-1	28	10	4	0	0
1563	ddl-2	20	10	4	0	0
1564	ddl-3	22	10	4	0	0
1565	des-2	27	11	4	0	0
1566	dgk-5	25	10	4	0	0
1567	dhs-21	25	10	4	0	0
1568	dic-1	25	10	4	0	0
1569	din-1	21	11	4	0	0
1570	dis-3	29	10	4	0	0
1571	dkf-2	28	10	4	0	0
1572	dlk-1	25	10	4	0	0
1573	dnj-21	21	11	4	0	0
1574	dod-17	15	8	3	0	0
1575	dod-18	26	11	4	0	0
1576	dod-19	29	10	4	0	0
1577	dod-22	10	6	3	0	0
1578	dod-23	25	10	4	0	0
1579	dod-24	26	11	4	0	0
1580	dpy-27	20	10	4	0	0
1581	drl-1	20	10	4	0	0
1582	drr-1	29	10	4	0	0
1583	drr-2	21	11	4	0	0
1584	dve-1	22	10	4	0	0
1585	eak-7	22	10	4	0	0
1586	eat-18	24	11	4	0	0
1587	eat-2	24	11	4	0	0
1588	eat-3	20	10	4	0	0
1589	eat-6	22	10	4	0	0
1590	eef-2	21	11	4	0	0
1591	egl-10	29	10	4	0	0
1592	egl-18	25	10	4	0	0
1593	egl-27	29	10	4	0	0
1594	egl-3	20	10	4	0	0
1595	egl-30	22	10	4	0	0
1596	egl-45	21	11	4	0	0
1597	egl-8	20	10	4	0	0
1598	egl-9	21	11	4	0	0
1599	eif-1	22	10	4	0	0
1600	elc-1	28	10	4	0	0
1601	elo-1	27	11	4	0	0
1602	elo-2	24	11	4	0	0
1603	elo-5	24	11	4	0	0
1604	elt-6	22	10	4	0	0
1605	emb-27	28	10	4	0	0
1606	epc-1	20	10	4	0	0
1607	eri-1	23	10	4	0	0
1608	ero-1	20	10	4	0	0
1609	ets-4	28	10	4	0	0
1610	ets-9	30	10	4	0	0
1611	exo-3	27	11	4	0	0
1612	exos-3	23	10	4	0	0
1613	fat-4	22	10	4	0	0
1614	fat-7	8	5	3	0	0
1615	fbp-1	25	10	4	0	0
1616	fbxa-188	26	11	4	0	0
1617	fgt-1	20	10	4	0	0
1618	fkh-7	27	11	4	0	0
1619	fmo-2	27	11	4	0	0
1620	frh-1	20	10	4	0	0
1621	ftt-2	22	10	4	0	0
1622	fzy-1	22	10	4	0	0
1623	gcy-28	29	10	4	0	0
1624	gdi-1	20	10	4	0	0
1625	gei-15	20	10	4	0	0
1626	gei-4	22	10	4	0	0
1627	glp-1	22	10	4	0	0
1628	goa-1	22	10	4	0	0
1629	gpa-1	27	11	4	0	0
1630	gpa-10	22	10	4	0	0
1631	gpa-15	20	10	4	0	0
1632	gpa-2	29	10	4	0	0
1633	gpa-3	20	10	4	0	0
1634	gpa-9	27	11	4	0	0
1635	gpc-1	27	11	4	0	0
1636	gpd-2	23	10	4	0	0
1637	gpd-3	29	10	4	0	0
1638	gpi-1	23	10	4	0	0
1639	grld-1	20	10	4	0	0
1640	gro-1	23	10	4	0	0
1641	gsa-1	23	10	4	0	0
1642	gst-5	20	10	4	0	0
1643	hcf-1	20	10	4	0	0
1644	hel-1	20	10	4	0	0
1645	hhat-2	25	10	4	0	0
1646	hif-1	20	10	4	0	0
1647	him-6	28	10	4	0	0
1648	his-37	20	10	4	0	0
1649	his-71	20	10	4	0	0
1650	hlb-1	20	10	4	0	0
1651	hlh-30	22	10	4	0	0
1652	hmg-4	20	10	4	0	0
1653	hpk-1	20	10	4	0	0
1654	hpl-2	26	11	4	0	0
1655	hpo-31	23	10	4	0	0
1656	hrp-1	20	10	4	0	0
1657	hsf-1	22	10	4	0	0
1658	hsp-4	30	10	4	0	0
1659	hsp-6	25	10	4	0	0
1660	htp-3	28	10	4	0	0
1661	hus-1	15	8	3	0	0
1662	hyl-1	24	11	4	0	0
1663	ife-1	23	10	4	0	0
1664	ife-2	20	10	4	0	0
1665	iff-1	8	5	3	0	0
1666	ifg-1	20	10	4	0	0
1667	impt-1	20	10	4	0	0
1668	inf-1	21	11	4	0	0
1669	ins-1	21	11	4	0	0
1670	ins-18	28	10	4	0	0
1671	inx-14	26	11	4	0	0
1672	inx-8	22	10	4	0	0
1673	inx-9	24	11	4	0	0
1674	ire-1	20	10	4	0	0
1675	itr-1	24	11	4	0	0
1676	jkk-1	27	11	4	0	0
1677	jmjd-2	20	10	4	0	0
1678	jnk-1	22	10	4	0	0
1679	klo-2	27	11	4	0	0
1680	kri-1	20	10	4	0	0
1681	lagr-1	15	8	3	0	0
1682	lars-2	21	11	4	0	0
1683	lbp-4	20	10	4	0	0
1684	lbp-6	23	10	4	0	0
1685	lbp-7	21	11	4	0	0
1686	lbp-8	15	8	3	0	0
1687	ldb-1	23	10	4	0	0
1688	lem-2	21	11	4	0	0
1689	let-23	23	10	4	0	0
1690	let-363	20	10	4	0	0
1691	let-418	20	10	4	0	0
1692	let-502	23	10	4	0	0
1693	let-60	22	10	4	0	0
1694	let-653	24	11	4	0	0
1695	let-765	21	11	4	0	0
1696	lgg-1	28	10	4	0	0
1697	lin-11	25	10	4	0	0
1698	lin-14	21	11	4	0	0
1699	lin-2	28	10	4	0	0
1700	lin-23	22	10	4	0	0
1701	lin-28	20	10	4	0	0
1702	lin-3	26	11	4	0	0
1703	lin-40	28	10	4	0	0
1704	lin-5	23	10	4	0	0
1705	lin-65	23	10	4	0	0
1706	lip-1	27	11	4	0	0
1707	lmn-1	20	10	4	0	0
1708	lsm-7	25	10	4	0	0
1709	mag-1	20	10	4	0	0
1710	maoc-1	20	10	4	0	0
1711	mars-1	21	11	4	0	0
1712	max-1	25	10	4	0	0
1713	max-2	22	10	4	0	0
1714	mcm-2	15	8	3	0	0
1715	mdh-1	28	10	4	0	0
1716	mdl-1	29	10	4	0	0
1717	mdt-15	20	10	4	0	0
1718	mdt-26	22	10	4	0	0
1719	mec-8	25	10	4	0	0
1720	mek-2	20	10	4	0	0
1721	mel-28	21	11	4	0	0
1722	mep-1	23	10	4	0	0
1723	mes-1	26	11	4	0	0
1724	mes-2	24	11	4	0	0
1725	met-2	20	10	4	0	0
1726	mfn-1	20	10	4	0	0
1727	mics-1	22	10	4	0	0
1728	miro-1	22	10	4	0	0
1729	mkk-4	22	10	4	0	0
1730	mml-1	22	10	4	0	0
1731	mnk-1	22	10	4	0	0
1732	mod-5	21	11	4	0	0
1733	mpk-1	20	10	4	0	0
1734	mpz-1	20	10	4	0	0
1735	mrp-5	28	10	4	0	0
1736	mrpl-10	20	10	4	0	0
1737	mrpl-24	20	10	4	0	0
1738	mrps-5	23	10	4	0	0
1739	mtch-1	23	10	4	0	0
1740	mtl-2	24	11	4	0	0
1741	mtm-3	20	10	4	0	0
1742	mvk-1	29	10	4	0	0
1743	mxl-2	22	10	4	0	0
1744	nac-2	20	10	4	0	0
1745	nac-3	20	10	4	0	0
1746	nars-1	25	10	4	0	0
1747	ncbp-2	30	10	4	0	0
1748	ndg-4	28	10	4	0	0
1749	ndk-1	25	10	4	0	0
1750	nduf-2.2	26	11	4	0	0
1751	nfi-1	20	10	4	0	0
1752	nhr-119	23	10	4	0	0
1753	nhr-14	22	10	4	0	0
1754	nhr-154	22	10	4	0	0
1755	nhr-23	27	11	4	0	0
1756	nhr-25	22	10	4	0	0
1757	nhr-49	20	10	4	0	0
1758	nhr-8	20	10	4	0	0
1759	nkcc-1	21	11	4	0	0
1760	nlp-7	20	10	4	0	0
1761	nnt-1	21	11	4	0	0
1762	nol-1	21	11	4	0	0
1763	nol-5	21	11	4	0	0
1764	npa-1	27	11	4	0	0
1765	npp-2	25	10	4	0	0
1766	npp-3	21	11	4	0	0
1767	nrx-1	29	10	4	0	0
1768	nsun-5	29	10	4	0	0
1769	ntl-3	29	10	4	0	0
1770	nuc-1	24	11	4	0	0
1771	ocr-2	22	10	4	0	0
1772	odr-2	25	10	4	0	0
1773	odr-3	25	10	4	0	0
1774	ogdh-1	20	10	4	0	0
1775	old-1	27	11	4	0	0
1776	osm-1	29	10	4	0	0
1777	osm-3	20	10	4	0	0
1778	osm-5	26	11	4	0	0
1779	osm-6	10	6	3	0	0
1780	pab-1	23	10	4	0	0
1781	pab-2	22	10	4	0	0
1782	pak-1	25	10	4	0	0
1783	par-5	20	10	4	0	0
1784	pash-1	28	10	4	0	0
1785	pbs-5	20	10	4	0	0
1786	pcf-11	22	10	4	0	0
1787	pch-2	8	5	3	0	0
1788	pck-2	20	10	4	0	0
1789	pcm-1	28	10	4	0	0
1790	pdk-1	27	11	4	0	0
1791	pept-1	15	8	3	0	0
1792	pfn-2	29	10	4	0	0
1793	pghm-1	20	10	4	0	0
1794	pgl-1	26	11	4	0	0
1795	pha-4	27	11	4	0	0
1796	pnc-1	25	10	4	0	0
1797	pnk-1	23	10	4	0	0
1798	pod-1	29	10	4	0	0
1799	pos-1	8	5	3	0	0
1800	prdx-2	29	10	4	0	0
1801	prx-5	20	10	4	0	0
1802	ptr-23	20	10	4	0	0
1803	pup-2	20	10	4	0	0
1804	pyc-1	22	10	4	0	0
1805	qars-1	21	11	4	0	0
1806	rab-10	22	10	4	0	0
1807	rab-5	22	10	4	0	0
1808	rab-7	22	10	4	0	0
1809	ragc-1	20	10	4	0	0
1810	ral-1	24	11	4	0	0
1811	rbr-2	27	11	4	0	0
1812	rcq-5	25	10	4	0	0
1813	rec-8	15	8	3	0	0
1814	rha-2	26	11	4	0	0
1815	rheb-1	25	10	4	0	0
1816	rhi-1	28	10	4	0	0
1817	ric-4	22	10	4	0	0
1818	rict-1	29	10	4	0	0
1819	ril-1	29	10	4	0	0
1820	ril-2	22	10	4	0	0
1821	rle-1	20	10	4	0	0
1822	rnf-5	20	10	4	0	0
1823	rnr-2	21	11	4	0	0
1824	rpa-1	22	10	4	0	0
1825	rpb-8	20	10	4	0	0
1826	rpl-10	25	10	4	0	0
1827	rpl-23	20	10	4	0	0
1828	rpl-30	30	10	4	0	0
1829	rpl-31	25	10	4	0	0
1830	rpl-7	21	11	4	0	0
1831	rpl-9	25	10	4	0	0
1832	rpn-11	22	10	4	0	0
1833	rpn-6.1	20	10	4	0	0
1834	rps-10	25	10	4	0	0
1835	rps-12	23	10	4	0	0
1836	rps-16	20	10	4	0	0
1837	rps-20	27	11	4	0	0
1838	rps-22	23	10	4	0	0
1839	rps-23	20	10	4	0	0
1840	rps-26	30	10	4	0	0
1841	rps-8	21	11	4	0	0
1842	rpt-1	25	10	4	0	0
1843	rsks-1	20	10	4	0	0
1844	rsr-1	23	10	4	0	0
1845	rsr-2	29	10	4	0	0
1846	sac-1	20	10	4	0	0
1847	sams-3	15	8	3	0	0
1848	sas-5	21	11	4	0	0
1849	sbds-1	27	11	4	0	0
1850	sbt-1	22	10	4	0	0
1851	sca-1	20	10	4	0	0
1852	scd-2	21	11	4	0	0
1853	scl-20	10	6	3	0	0
1854	scrm-8	25	10	4	0	0
1855	sel-5	20	10	4	0	0
1856	sem-5	22	10	4	0	0
1857	ser-1	27	11	4	0	0
1858	ser-4	20	10	4	0	0
1859	sesn-1	20	10	4	0	0
1860	set-15	29	10	4	0	0
1861	set-2	25	10	4	0	0
1862	set-26	20	10	4	0	0
1863	set-4	20	10	4	0	0
1864	set-6	29	10	4	0	0
1865	set-9	21	11	4	0	0
1866	sgk-1	22	10	4	0	0
1867	shc-1	25	10	4	0	0
1868	sid-2	20	10	4	0	0
1869	sinh-1	28	10	4	0	0
1870	sip-1	8	5	3	0	0
1871	sir-2.1	20	10	4	0	0
1872	skn-1	20	10	4	0	0
1873	skr-2	10	6	3	0	0
1874	skr-5	10	6	3	0	0
1875	slcf-1	21	11	4	0	0
1876	sma-10	30	10	4	0	0
1877	smg-1	29	10	4	0	0
1878	smk-1	22	10	4	0	0
1879	smn-1	20	10	4	0	0
1880	snap-1	22	10	4	0	0
1881	snap-29	22	10	4	0	0
1882	sod-1	23	10	4	0	0
1883	spe-26	15	8	3	0	0
1884	spe-5	15	8	3	0	0
1885	spg-7	29	10	4	0	0
1886	spl-1	27	11	4	0	0
1887	spp-17	15	8	3	0	0
1888	spr-3	22	10	4	0	0
1889	spt-4	20	10	4	0	0
1890	sptf-3	22	10	4	0	0
1891	sptl-1	20	10	4	0	0
1892	syd-2	20	10	4	0	0
1893	symk-1	20	10	4	0	0
1894	tag-174	23	10	4	0	0
1895	tars-1	21	11	4	0	0
1896	tatn-1	15	8	3	0	0
1897	tax-6	20	10	4	0	0
1898	tba-7	29	10	4	0	0
1899	tbb-2	20	10	4	0	0
1900	tbc-7	29	10	4	0	0
1901	tbp-1	22	10	4	0	0
1902	tcer-1	21	11	4	0	0
1903	tdp-1	23	10	4	0	0
1904	timm-23	25	10	4	0	0
1905	tin-44	23	10	4	0	0
1906	tlf-1	25	10	4	0	0
1907	tmem-135	22	10	4	0	0
1908	tom-1	20	10	4	0	0
1909	top-1	20	10	4	0	0
1910	tpa-1	29	10	4	0	0
1911	trpa-1	25	10	4	0	0
1912	try-1	10	6	3	0	0
1913	ttm-5	20	10	4	0	0
1914	ttr-1	21	11	4	0	0
1915	ttx-1	25	10	4	0	0
1916	ttx-3	8	5	3	0	0
1917	tub-1	26	11	4	0	0
1918	ubc-13	27	11	4	0	0
1919	ubh-1	29	10	4	0	0
1920	ubh-3	25	10	4	0	0
1921	ubh-4	22	10	4	0	0
1922	ucr-2.3	15	8	3	0	0
1923	ufd-1	25	10	4	0	0
1924	ule-1	22	10	4	0	0
1925	ule-2	22	10	4	0	0
1926	ule-3	25	10	4	0	0
1927	ule-4	23	10	4	0	0
1928	ule-5	24	11	4	0	0
1929	ulp-1	22	10	4	0	0
1930	unc-10	24	11	4	0	0
1931	unc-13	23	10	4	0	0
1932	unc-26	23	10	4	0	0
1933	unc-31	20	10	4	0	0
1934	unc-32	20	10	4	0	0
1935	unc-51	25	10	4	0	0
1936	unc-60	25	10	4	0	0
1937	unc-62	23	10	4	0	0
1938	unc-64	20	10	4	0	0
1939	unc-76	25	10	4	0	0
1940	unc-83	23	10	4	0	0
1941	usp-48	20	10	4	0	0
1942	utx-1	29	10	4	0	0
1943	vab-1	23	10	4	0	0
1944	vang-1	27	11	4	0	0
1945	vha-6	24	11	4	0	0
1946	vhl-1	29	10	4	0	0
1947	vit-1	27	11	4	0	0
1948	vit-2	28	10	4	0	0
1949	vit-5	27	11	4	0	0
1950	vps-16	20	10	4	0	0
1951	vps-22	20	10	4	0	0
1952	vps-33.1	20	10	4	0	0
1953	vps-36	20	10	4	0	0
1954	vps-37	22	10	4	0	0
1955	vrk-1	24	11	4	0	0
1956	wdr-23	20	10	4	0	0
1957	wdr-5.1	25	10	4	0	0
1958	wip-1	22	10	4	0	0
1959	wts-1	20	10	4	0	0
1960	wwp-1	20	10	4	0	0
1961	xbp-1	28	10	4	0	0
1962	yars-1	25	10	4	0	0
1963	zfh-2	21	11	4	0	0
1964	zfp-1	20	10	4	0	0
1965	b0238.11	24	11	4	0	0
1966	c32d5.1	24	11	4	0	0
1967	c46h3.2	25	10	4	0	0
1968	c52g5.2	22	10	4	0	0
1969	cec-7	29	10	4	0	0
1970	eya-1	25	10	4	0	0
1971	r06c1.6	27	11	4	0	0
1972	sel-7	27	11	4	0	0
1973	t20f10.2	20	10	4	0	0
1974	ttll-4	20	10	4	0	0
1975	y66h1a.4	21	11	4	0	0
1976	zc204.12	22	10	4	0	0
1977	zk1320.3	27	11	4	0	0
1978	c30g4.4	25	10	4	0	0
1979	lsy-12	29	10	4	0	0
1980	y95b8a.8	21	11	4	0	0
1981	madf-6	15	8	3	0	0
1982	maf-1	20	10	4	0	0
1983	t10b5.10	22	10	4	0	0
1984	zip-9	20	10	4	0	0
1985	egrh-3	27	11	4	0	0
1986	y44a6d.3	20	10	4	0	0
1987	y48g1c.6	28	10	4	0	0
1988	2l52.1	28	10	4	0	0
1989	ada-2	30	10	4	0	0
1990	ahr-1	21	11	4	0	0
1991	alr-1	25	10	4	0	0
1992	aptf-2	26	11	4	0	0
1993	aptf-3	15	8	3	0	0
1994	aptf-4	27	11	4	0	0
1995	ast-1	20	10	4	0	0
1996	atf-2	24	11	4	0	0
1997	atf-5	20	10	4	0	0
1998	atf-7	22	10	4	0	0
1999	athp-1	26	11	4	0	0
2000	athp-2	29	10	4	0	0
[truncated: 4,323 more rows]

## Sheet: TableS8a_SBM_max_AUFE_network (
Vertex_id	Gene_id	Group_level3	Group_level2	Group_level1	Group_level0
2	ttr-5	1	1	1	1	0
3	e04f6.9	2	2	1	1	0
4	idha-1	3	3	2	2	1
5	f01g4.6	4	4	0	0	0
6	asb-2	5	5	3	1	0
7	aldo-1	5	5	3	1	0
8	cco-2	5	5	3	1	0
9	f26e4.6	4	4	0	0	0
10	abf-2	6	6	4	2	1
11	ucr-1	5	5	3	1	0
12	f32d1.5	7	2	1	1	0
13	scl-20	8	7	3	1	0
14	nlp-39	9	8	0	0	0
15	nuo-6	10	3	2	2	1
16	c18e9.4	11	9	1	1	0
17	agmo-1	17	10	1	1	0
18	wrt-4	13	10	1	1	0
19	f33a8.7	13	10	1	1	0
20	asg-2	14	5	3	1	0
21	r12e2.14	15	11	5	2	1
22	zk930.2	7	2	1	1	0
23	c25e10.8	16	2	1	1	0
24	sod-2	3	3	2	2	1
25	pat-6	7	2	1	1	0
26	zyx-1	5	5	3	1	0
27	pqn-22	1	1	1	1	0
28	abu-11	12	10	1	1	0
29	r03c1.1	17	10	1	1	0
30	col-161	18	10	1	1	0
31	ech-6	14	5	3	1	0
32	hphd-1	5	5	3	1	0
33	nhx-2	29	1	1	1	0
34	t08b1.1	0	0	0	0	0
35	nhr-76	19	7	3	1	0
36	y105c5b.15	20	8	0	0	0
37	f54d5.12	14	5	3	1	0
38	far-3	17	10	1	1	0
39	f35b3.4	13	10	1	1	0
40	nol-5	19	7	3	1	0
41	y48b6a.1	20	8	0	0	0
42	y48a6b.3	20	8	0	0	0
43	ule-2	19	7	3	1	0
44	ule-4	19	7	3	1	0
45	ndk-1	21	12	1	1	0
46	fkb-2	0	0	0	0	0
47	f41e6.11	13	10	1	1	0
48	c54c8.12	9	8	0	0	0
49	gpd-2	14	5	3	1	0
50	gpd-3	14	5	3	1	0
51	t07d3.9	22	1	1	1	0
52	pghm-1	21	12	1	1	0
53	egl-21	0	0	0	0	0
54	h39e23.3	20	8	0	0	0
55	hpl-2	22	1	1	1	0
56	nsun-4	6	6	4	2	1
57	argk-1	23	9	1	1	0
58	cth-1	23	9	1	1	0
59	let-363	21	12	1	1	0
60	lpd-3	0	0	0	0	0
61	r05d3.3	24	13	3	1	0
62	k11d9.5	25	14	0	0	0
63	folt-2	18	10	1	1	0
64	hach-1	11	9	1	1	0
65	elo-2	18	10	1	1	0
66	elo-5	18	10	1	1	0
67	zk84.1	19	7	3	1	0
68	anr-2	25	14	0	0	0
69	sqt-3	18	10	1	1	0
70	mrpl-2	29	1	1	1	0
71	ergo-1	0	0	0	0	0
72	zk180.6	22	1	1	1	0
73	pat-10	26	15	2	2	1
74	gsnl-1	2	2	1	1	0
75	c16a3.4	18	10	1	1	0
76	b0511.6	4	4	0	0	0
77	t28c6.11	25	14	0	0	0
78	egl-8	21	12	1	1	0
79	plc-1	0	0	0	0	0
80	kat-1	14	5	3	1	0
81	dhs-25	4	4	0	0	0
82	nhr-182	2	2	1	1	0
83	pqn-35	0	0	0	0	0
84	vha-6	11	9	1	1	0
85	r09h10.5	22	1	1	1	0
86	repo-1	27	7	3	1	0
87	col-184	20	8	0	0	0
88	grl-16	6	6	4	2	1
89	f56d12.10	25	14	0	0	0
90	c56e6.7	25	14	0	0	0
91	ceh-23	1	1	1	1	0
92	col-38	13	10	1	1	0
93	ent-1	28	2	1	1	0
94	npp-2	27	7	3	1	0
95	syf-1	20	8	0	0	0
96	ceh-62	29	1	1	1	0
97	c07e3.3	0	0	0	0	0
98	sym-1	22	1	1	1	0
99	21ur-11797	25	14	0	0	0
100	col-65	30	9	1	1	0
101	unc-62	31	5	3	1	0
102	r102.5	1	1	1	1	0
103	lpd-7	4	4	0	0	0
104	aagr-4	23	9	1	1	0
105	c01f6.9	21	12	1	1	0
106	y57e12am.1	0	0	0	0	0
107	sbt-1	21	12	1	1	0
108	y54g2a.32	0	0	0	0	0
109	dpy-13	13	10	1	1	0
110	sma-9	21	12	1	1	0
111	pqe-1	0	0	0	0	0
112	umps-1	7	2	1	1	0
113	c34b4.2	28	2	1	1	0
114	c34b4.4	9	8	0	0	0
115	qars-1	27	7	3	1	0
116	abcf-3	20	8	0	0	0
117	t06a4.1	6	6	4	2	1
118	col-77	12	10	1	1	0
119	noah-2	1	1	1	1	0
120	zk637.12	25	14	0	0	0
121	snpc-4	30	9	1	1	0
122	y49e10.10	20	8	0	0	0
123	atf-7	22	1	1	1	0
124	ttr-45	28	2	1	1	0
125	cebp-1	30	9	1	1	0
126	ram-2	18	10	1	1	0
127	dohh-1	4	4	0	0	0
128	lin-3	24	13	3	1	0
129	r12h7.4	25	14	0	0	0
130	f53f1.4	18	10	1	1	0
131	unc-13	21	12	1	1	0
132	f54g2.1	0	0	0	0	0
133	nhr-63	11	9	1	1	0
134	nhr-50	23	9	1	1	0
135	lys-8	27	7	3	1	0
136	y49e10.16	20	8	0	0	0
137	c34f11.5	20	8	0	0	0
138	y73b6bl.275	25	14	0	0	0
139	zag-1	28	2	1	1	0
140	f08h9.2	11	9	1	1	0
141	y38f2ar.3	0	0	0	0	0
142	cor-1	7	2	1	1	0
143	natc-1	0	0	0	0	0
144	zk418.9	0	0	0	0	0
145	vm106r.1	0	0	0	0	0
146	gap-2	0	0	0	0	0
147	athp-1	8	7	3	1	0
148	col-71	18	10	1	1	0
149	nhr-80	30	9	1	1	0
150	y53c10a.5	0	0	0	0	0
151	y7a5a.1	23	9	1	1	0
152	f59d8.3	25	14	0	0	0
153	t27a10.8	25	14	0	0	0
154	ptr-16	23	9	1	1	0
155	afd-1	0	0	0	0	0
156	jc8.2	4	4	0	0	0
157	f40b5.2	1	1	1	1	0
158	cogc-8	0	0	0	0	0
159	spp-16	0	0	0	0	0
160	c15a11.2	0	0	0	0	0
161	r06f6.8	0	0	0	0	0
162	drr-1	21	12	1	1	0
163	dpm-3	0	0	0	0	0
164	y48g1c.1	0	0	0	0	0
165	ubc-3	0	0	0	0	0
166	ire-1	28	2	1	1	0
167	svh-2	9	8	0	0	0
168	tbc-1	0	0	0	0	0
169	myo-2	29	1	1	1	0
170	fbxa-24	22	1	1	1	0
171	xnd-1	33	14	0	0	0
172	mei-2	0	0	0	0	0
173	c37a2.7	0	0	0	0	0
174	f08g2.4	0	0	0	0	0
175	y54g2a.7	0	0	0	0	0
176	b0261.1	21	12	1	1	0
177	c27a2.12	20	8	0	0	0
178	y54f10am.6	0	0	0	0	0
179	mrpl-40	0	0	0	0	0
180	t23g11.1	0	0	0	0	0
181	tre-1	0	0	0	0	0
182	y56a3a.33	0	0	0	0	0
183	rpl-4	6	6	4	2	1
184	decr-1.2	20	8	0	0	0
185	unc-108	0	0	0	0	0
186	c18f10.7	7	2	1	1	0
187	zk1240.3	20	8	0	0	0
188	nhr-25	23	9	1	1	0
189	zk6.8	0	0	0	0	0
190	f33d11.8	20	8	0	0	0
191	efl-1	21	12	1	1	0
192	y56a3a.22	0	0	0	0	0
193	sid-1	0	0	0	0	0
194	dpl-1	30	9	1	1	0
195	nop-1	0	0	0	0	0
196	clec-48	4	4	0	0	0
197	rps-11	29	1	1	1	0
198	rpl-12	16	2	1	1	0
199	sdhb-1	2	2	1	1	0
200	atp-4	5	5	3	1	0
201	f29b9.11	4	4	0	0	0
202	t19c3.2	13	10	1	1	0
203	ule-5	27	7	3	1	0
204	y62h9a.5	20	8	0	0	0
205	c33a12.1	2	2	1	1	0
206	r02e4.3	13	10	1	1	0
207	lys-7	29	1	1	1	0
208	nuo-1	1	1	1	1	0
209	f02a9.4	7	2	1	1	0
210	unc-52	5	5	3	1	0
211	t21b6.3	7	2	1	1	0
212	clec-222	20	8	0	0	0
213	mars-1	19	7	3	1	0
214	abce-1	20	8	0	0	0
215	ncap-1	0	0	0	0	0
216	col-91	18	10	1	1	0
217	c05d11.1	20	8	0	0	0
218	alg-2	29	1	1	1	0
219	dbn-1	9	8	0	0	0
220	abu-8	13	10	1	1	0
221	tbx-34	34	13	3	1	0
222	y43f8c.9	32	4	0	0	0
223	nol-1	19	7	3	1	0
224	rha-2	19	7	3	1	0
225	f31c3.14	25	14	0	0	0
226	ccr-4	19	7	3	1	0
227	shn-1	20	8	0	0	0
228	t02b11.3	0	0	0	0	0
229	f20a1.6	28	2	1	1	0
230	anr-39	25	14	0	0	0
231	rpl-23	21	12	1	1	0
232	eef-1b.2	0	0	0	0	0
233	t23d8.3	4	4	0	0	0
234	arl-8	21	12	1	1	0
235	rap-1	0	0	0	0	0
236	bec-1	28	2	1	1	0
237	abhd-5.2	0	0	0	0	0
238	t25f10.1	25	14	0	0	0
239	rrbs-1	4	4	0	0	0
240	pqn-63	13	10	1	1	0
241	zk593.11	25	14	0	0	0
242	cyn-1	7	2	1	1	0
243	ngp-1	4	4	0	0	0
244	tin-9.2	2	2	1	1	0
245	gsa-1	29	1	1	1	0
246	y53f4b.21	0	0	0	0	0
247	t04c12.17	25	14	0	0	0
248	zim-3	18	10	1	1	0
249	col-42	32	4	0	0	0
250	m153.1	23	9	1	1	0
251	col-48	6	6	4	2	1
252	mig-1	0	0	0	0	0
253	c56c10.4	13	10	1	1	0
254	set-29	6	6	4	2	1
255	dod-24	23	9	1	1	0
256	clec-3	32	4	0	0	0
257	spl-1	23	9	1	1	0
258	acl-6	4	4	0	0	0
259	y48a6c.4	0	0	0	0	0
260	y6g8.2	0	0	0	0	0
261	c26b2.8	30	9	1	1	0
262	cdc-48.2	20	8	0	0	0
263	t24b8.3	0	0	0	0	0
264	c39h7.1	30	9	1	1	0
265	syd-1	0	0	0	0	0
266	siah-1	0	0	0	0	0
267	let-607	30	9	1	1	0
268	pept-1	8	7	3	1	0
269	deps-1	0	0	0	0	0
270	f11a10.7	0	0	0	0	0
271	daf-16	30	9	1	1	0
272	cgef-1	0	0	0	0	0
273	cdt-1	0	0	0	0	0
274	t14g8.3	0	0	0	0	0
275	lem-4	23	9	1	1	0
276	hpo-32	0	0	0	0	0
277	cyp-33c4	0	0	0	0	0
278	lpd-5	26	15	2	2	1
279	zk809.3	2	2	1	1	0
280	atp-2	5	5	3	1	0
281	atp-3	26	15	2	2	1
282	lev-11	28	2	1	1	0
283	f29c4.2	1	1	1	1	0
284	f46h5.3	11	9	1	1	0
285	inx-8	19	7	3	1	0
286	sra-14	20	8	0	0	0
287	pho-14	35	3	2	2	1
288	k02e11.10	13	10	1	1	0
289	lon-3	18	10	1	1	0
290	f15b9.8	18	10	1	1	0
291	atp-5	5	5	3	1	0
292	f45h10.2	11	9	1	1	0
293	egl-30	21	12	1	1	0
294	m01d7.11	0	0	0	0	0
295	abu-15	13	10	1	1	0
296	pvf-1	1	1	1	1	0
297	ucr-11	15	11	5	2	1
298	acs-20	27	7	3	1	0
299	f11e6.8	20	8	0	0	0
300	f47g3.4	1	1	1	1	0
301	c29f5.1	7	2	1	1	0
302	lpr-5	13	10	1	1	0
303	cdh-10	23	9	1	1	0
304	nuo-2	10	3	2	2	1
305	f17a9.4	1	1	1	1	0
306	pnk-1	8	7	3	1	0
307	y4c6b.5	20	8	0	0	0
308	gst-13	14	5	3	1	0
309	eat-6	28	2	1	1	0
310	sca-1	28	2	1	1	0
311	y23h5b.6	20	8	0	0	0
312	inx-14	24	13	3	1	0
313	t02e1.6	25	14	0	0	0
314	k07c11.3	2	2	1	1	0
315	f25h2.16	25	14	0	0	0
316	f42a9.9	25	14	0	0	0
317	lpr-3	13	10	1	1	0
318	dhhc-3	21	12	1	1	0
319	dpt-1	0	0	0	0	0
320	c09d4.2	0	0	0	0	0
321	ile-1	2	2	1	1	0
322	t06a4.3	6	6	4	2	1
323	t10b11.8	0	0	0	0	0
324	c17g10.13	0	0	0	0	0
325	col-139	23	9	1	1	0
326	hmg-1.1	21	12	1	1	0
327	y113g7a.15	0	0	0	0	0
328	col-106	0	0	0	0	0
329	hlh-1	29	1	1	1	0
330	sesn-1	7	2	1	1	0
331	nas-11	2	2	1	1	0
332	pas-1	0	0	0	0	0
333	mec-6	0	0	0	0	0
334	unc-83	36	12	1	1	0
335	spv-1	0	0	0	0	0
336	c36e6.2	0	0	0	0	0
337	sdz-27	1	1	1	1	0
338	b0198.3	0	0	0	0	0
339	npr-14	25	14	0	0	0
340	eat-16	0	0	0	0	0
341	wrt-9	13	10	1	1	0
342	21ur-8658	25	14	0	0	0
343	lam-1	28	2	1	1	0
344	itr-1	11	9	1	1	0
345	t08g11.1	0	0	0	0	0
346	cyc-1	3	3	2	2	1
347	lin-40	21	12	1	1	0
348	k08d12.6	4	4	0	0	0
349	y47d3b.1	13	10	1	1	0
350	rict-1	36	12	1	1	0
351	abt-2	0	0	0	0	0
352	pha-4	27	7	3	1	0
353	vit-2	27	7	3	1	0
354	rbr-2	23	9	1	1	0
355	dpy-28	4	4	0	0	0
356	let-630	26	15	2	2	1
357	pqn-54	17	10	1	1	0
358	f57b10.5	0	0	0	0	0
359	nhr-5	27	7	3	1	0
360	ptr-17	20	8	0	0	0
361	rnh-1.1	20	8	0	0	0
362	unc-130	30	9	1	1	0
363	bub-1	0	0	0	0	0
364	lmn-1	28	2	1	1	0
365	f52b5.7	21	12	1	1	0
366	tmem-135	36	12	1	1	0
367	b0395.3	4	4	0	0	0
368	c14c11.7	0	0	0	0	0
369	ari-1	0	0	0	0	0
370	mig-14	0	0	0	0	0
371	zc443.4	1	1	1	1	0
372	nhr-48	7	2	1	1	0
373	cpg-2	32	4	0	0	0
374	ceh-13	31	5	3	1	0
375	fat-1	1	1	1	1	0
376	uda-1	29	1	1	1	0
377	lin-24	0	0	0	0	0
378	cut-2	13	10	1	1	0
379	f09g2.1	20	8	0	0	0
380	cyp-33c3	20	8	0	0	0
381	f30f8.1	0	0	0	0	0
382	c54g4.2	9	8	0	0	0
383	ril-1	5	5	3	1	0
384	f36a2.7	37	16	5	2	1
385	f44e5.1	4	4	0	0	0
386	rps-12	29	1	1	1	0
387	rps-16	7	2	1	1	0
388	h10e21.4	13	10	1	1	0
389	r02f11.1	13	10	1	1	0
390	grl-7	12	10	1	1	0
391	dld-1	5	5	3	1	0
392	clik-1	23	9	1	1	0
393	ucr-2.1	7	2	1	1	0
394	y37d8a.19	20	8	0	0	0
395	ule-3	27	7	3	1	0
396	w02d9.6	0	0	0	0	0
397	tric-1b.1	7	2	1	1	0
398	y47d7a.13	18	10	1	1	0
399	col-162	18	10	1	1	0
400	c27d6.3	33	14	0	0	0
401	sec-24.2	0	0	0	0	0
402	ddl-2	21	12	1	1	0
403	sydn-1	0	0	0	0	0
404	y43f8c.5	33	14	0	0	0
405	zk1320.3	27	7	3	1	0
406	f46g10.1	20	8	0	0	0
407	c41g7.6	33	14	0	0	0
408	y54e10br.4	4	4	0	0	0
409	t28d6.4	7	2	1	1	0
410	ubh-4	16	2	1	1	0
411	fars-1	9	8	0	0	0
412	pdi-1	29	1	1	1	0
413	hasp-2	25	14	0	0	0
414	fos-1	21	12	1	1	0
415	unc-57	0	0	0	0	0
416	unc-32	21	12	1	1	0
417	c42c1.11	0	0	0	0	0
418	goa-1	21	12	1	1	0
419	ppk-1	0	0	0	0	0
420	zk1067.2	21	12	1	1	0
421	ubr-1	0	0	0	0	0
422	y56a3a.18	18	10	1	1	0
423	y53c12b.2	4	4	0	0	0
424	c16a3.6	4	4	0	0	0
425	f20a1.1	0	0	0	0	0
426	npp-16	0	0	0	0	0
427	mes-1	22	1	1	1	0
428	k07c11.4	0	0	0	0	0
429	rga-2	11	9	1	1	0
430	rpn-2	0	0	0	0	0
431	cdkr-3	0	0	0	0	0
432	k11c4.8	25	14	0	0	0
433	bcl-11	28	2	1	1	0
434	gld-2	0	0	0	0	0
435	b0310.2	21	12	1	1	0
436	y67a10a.9	0	0	0	0	0
437	mltn-3	22	1	1	1	0
438	din-1	11	9	1	1	0
439	mrps-35	16	2	1	1	0
440	acdh-5	0	0	0	0	0
441	dgat-2	20	8	0	0	0
442	rfc-3	0	0	0	0	0
443	era-1	0	0	0	0	0
444	w08e12.7	11	9	1	1	0
445	zc416.6	20	8	0	0	0
446	snap-1	36	12	1	1	0
447	f22d6.2	27	7	3	1	0
448	vps-39	20	8	0	0	0
449	col-19	20	8	0	0	0
450	r02f2.1	0	0	0	0	0
451	mek-1	0	0	0	0	0
452	pes-23	20	8	0	0	0
453	h32c10.1	25	14	0	0	0
454	unc-82	0	0	0	0	0
455	dpff-1	16	2	1	1	0
456	f19b2.5	32	4	0	0	0
457	y73f8a.27	0	0	0	0	0
458	cep-1	22	1	1	1	0
459	skpo-1	20	8	0	0	0
460	test-1	28	2	1	1	0
461	moma-1	2	2	1	1	0
462	nas-20	20	8	0	0	0
463	cyp-35b1	23	9	1	1	0
464	mrpl-12	1	1	1	1	0
465	mrpl-54	35	3	2	2	1
466	f59f4.2	0	0	0	0	0
467	rpoa-2	20	8	0	0	0
468	k07h8.10	20	8	0	0	0
469	y54e2a.7	33	14	0	0	0
470	f21c10.11	7	2	1	1	0
471	clec-186	27	7	3	1	0
472	dct-17	20	8	0	0	0
473	f17c11.11	11	9	1	1	0
474	y48g8al.12	6	6	4	2	1
475	zk795.2	33	14	0	0	0
476	fat-4	8	7	3	1	0
477	zc155.4	9	8	0	0	0
478	dylt-1	0	0	0	0	0
479	prdx-3	11	9	1	1	0
480	marb-1	0	0	0	0	0
481	clec-43	4	4	0	0	0
482	21ur-14330	25	14	0	0	0
483	plc-3	0	0	0	0	0
484	tre-4	20	8	0	0	0
485	aps-1	21	12	1	1	0
486	t09b4.4	0	0	0	0	0
487	pals-26	11	9	1	1	0
488	anmt-1	0	0	0	0	0
489	let-526	21	12	1	1	0
490	dpy-21	0	0	0	0	0
491	hil-2	23	9	1	1	0
492	lin-65	29	1	1	1	0
493	thoc-1	9	8	0	0	0
494	f59b8.5	25	14	0	0	0
495	maoc-1	28	2	1	1	0
496	y48a6b.9	28	2	1	1	0
497	t01c8.10	25	14	0	0	0
498	cul-1	36	12	1	1	0
499	c17h11.6	0	0	0	0	0
500	nuo-5	1	1	1	1	0
501	dpy-11	0	0	0	0	0
502	f10g7.10	0	0	0	0	0
503	acl-14	0	0	0	0	0
504	c53b7.3	0	0	0	0	0
505	phb-1	26	15	2	2	1
506	rpl-11.1	0	0	0	0	0
507	nnt-1	29	1	1	1	0
508	f25e2.3	9	8	0	0	0
509	w03g9.2	0	0	0	0	0
510	c32d5.18	25	14	0	0	0
511	tag-273	1	1	1	1	0
512	f07h5.8	18	10	1	1	0
513	y60a3a.8	0	0	0	0	0
514	ztf-16	36	12	1	1	0
515	rsa-1	4	4	0	0	0
516	htp-3	34	13	3	1	0
517	eeed8.14	33	14	0	0	0
518	pbo-4	0	0	0	0	0
519	aspm-1	0	0	0	0	0
520	paf-2	5	5	3	1	0
521	hcp-1	0	0	0	0	0
522	vab-1	19	7	3	1	0
523	cav-2	0	0	0	0	0
524	ztf-26	23	9	1	1	0
525	acdh-1	38	16	5	2	1
526	ugt-44	9	8	0	0	0
527	b0272.3	7	2	1	1	0
528	f49e8.2	9	8	0	0	0
529	pitr-1	20	8	0	0	0
530	slc-17.6	0	0	0	0	0
531	tyms-1	0	0	0	0	0
532	pros-1	16	2	1	1	0
533	t02h6.11	4	4	0	0	0
534	gas-1	5	5	3	1	0
535	mdh-2	5	5	3	1	0
536	f54f7.2	20	8	0	0	0
537	zk813.7	20	8	0	0	0
538	bed-3	23	9	1	1	0
539	t04g9.7	20	8	0	0	0
540	acdh-3	15	11	5	2	1
541	dpyd-1	2	2	1	1	0
542	c02e7.7	13	10	1	1	0
543	e01g6.1	18	10	1	1	0
544	col-93	23	9	1	1	0
545	col-20	32	4	0	0	0
546	klo-1	1	1	1	1	0
547	f14e5.1	23	9	1	1	0
548	gcy-28	2	2	1	1	0
549	r08e3.1	0	0	0	0	0
550	msp-10	33	14	0	0	0
551	cth-2	27	7	3	1	0
552	acs-1	20	8	0	0	0
553	f45e10.2	0	0	0	0	0
554	f59b1.8	0	0	0	0	0
555	c34d10.2	16	2	1	1	0
556	k10b3.5	16	2	1	1	0
557	mig-6	7	2	1	1	0
558	cyc-2.2	33	14	0	0	0
559	wdr-23	16	2	1	1	0
560	h40l08.2	9	8	0	0	0
561	col-89	23	9	1	1	0
562	spr-4	21	12	1	1	0
563	mrck-1	0	0	0	0	0
564	y24d9a.11	25	14	0	0	0
565	c33f10.14	0	0	0	0	0
566	c18b2.3	36	12	1	1	0
567	npp-1	20	8	0	0	0
568	mtch-1	23	9	1	1	0
569	c46c2.2	4	4	0	0	0
570	tes-1	29	1	1	1	0
571	c15h11.16	13	10	1	1	0
572	vit-1	23	9	1	1	0
573	clec-204	4	4	0	0	0
574	nhr-18	1	1	1	1	0
575	nhr-103	1	1	1	1	0
576	c15c6.2	30	9	1	1	0
577	unc-51	21	12	1	1	0
578	r06c1.6	21	12	1	1	0
579	c28g1.11	25	14	0	0	0
580	col-110	18	10	1	1	0
581	tts-1	9	8	0	0	0
582	msp-57	20	8	0	0	0
583	rad-26	18	10	1	1	0
584	obr-4	9	8	0	0	0
585	e01g4.6	13	10	1	1	0
586	stt-3	0	0	0	0	0
587	y106g6g.1	0	0	0	0	0
588	fat-2	11	9	1	1	0
589	vps-32.1	0	0	0	0	0
590	y69a2ar.19	0	0	0	0	0
591	kqt-3	0	0	0	0	0
592	y71g12b.23	0	0	0	0	0
593	t28b11.1	0	0	0	0	0
594	y47h9b.2	0	0	0	0	0
595	crn-4	0	0	0	0	0
596	cct-2	9	8	0	0	0
597	lin-9	0	0	0	0	0
598	lin-26	29	1	1	1	0
599	mes-4	20	8	0	0	0
600	y66h1a.5	0	0	0	0	0
601	d2096.7	0	0	0	0	0
602	y71g12b.17	6	6	4	2	1
603	h28o16.1	7	2	1	1	0
604	zk550.3	2	2	1	1	0
605	acn-1	17	10	1	1	0
606	c25f6.7	16	2	1	1	0
607	f59c6.5	7	2	1	1	0
608	t06e4.14	13	10	1	1	0
609	rpl-25.1	0	0	0	0	0
610	ztf-28	12	10	1	1	0
611	ttr-51	16	2	1	1	0
612	y61a9la.11	7	2	1	1	0
613	zk563.7	9	8	0	0	0
614	w03a5.2	11	9	1	1	0
615	wht-8	25	14	0	0	0
616	c01g10.1	33	14	0	0	0
617	atad-3	8	7	3	1	0
618	clu-1	9	8	0	0	0
619	y54e10a.10	20	8	0	0	0
620	unc-132	0	0	0	0	0
621	t01b11.2	20	8	0	0	0
622	f33e2.5	0	0	0	0	0
623	nspd-9	33	14	0	0	0
624	sem-2	6	6	4	2	1
625	r07b1.9	32	4	0	0	0
626	y45f10b.3	33	14	0	0	0
627	nars-1	27	7	3	1	0
628	c44e4.4	20	8	0	0	0
629	daf-2	21	12	1	1	0
630	rbc-1	0	0	0	0	0
631	dnj-21	21	12	1	1	0
632	hint-1	0	0	0	0	0
633	elpc-1	20	8	0	0	0
634	scrm-8	34	13	3	1	0
635	f58a6.5	33	14	0	0	0
636	mecr-1	7	2	1	1	0
637	sars-2	0	0	0	0	0
638	unc-49	2	2	1	1	0
639	wip-1	21	12	1	1	0
640	w04b5.3	0	0	0	0	0
641	sulp-3	20	8	0	0	0
642	f57a8.9	25	14	0	0	0
643	c24h12.4	20	8	0	0	0
644	aps-3	24	13	3	1	0
645	taf-7.2	0	0	0	0	0
646	ivd-1	4	4	0	0	0
647	mrp-1	0	0	0	0	0
648	rab-7	21	12	1	1	0
649	anr-6	25	14	0	0	0
650	dpy-22	21	12	1	1	0
651	let-19	0	0	0	0	0
652	nlp-18	0	0	0	0	0
653	rpt-1	16	2	1	1	0
654	rpl-14	7	2	1	1	0
655	eea-1	36	12	1	1	0
656	xnp-1	32	4	0	0	0
657	rpn-8	0	0	0	0	0
658	nhr-55	11	9	1	1	0
659	c16b8.3	0	0	0	0	0
660	exp-2	0	0	0	0	0
661	c16c8.16	33	14	0	0	0
662	mex-6	12	10	1	1	0
663	y41d4a.6	7	2	1	1	0
664	clec-119	33	14	0	0	0
665	f36d4.5	20	8	0	0	0
666	m70.1	20	8	0	0	0
667	col-119	20	8	0	0	0
668	zc190.4	0	0	0	0	0
669	c33a12.4	32	4	0	0	0
670	pos-1	12	10	1	1	0
671	emre-1	9	8	0	0	0
672	cpf-1	0	0	0	0	0
673	cyp-33c5	0	0	0	0	0
674	disl-2	0	0	0	0	0
675	orc-1	0	0	0	0	0
676	hpo-9	0	0	0	0	0
677	h35b03.2	0	0	0	0	0
678	f28c10.3	0	0	0	0	0
679	rps-7	1	1	1	1	0
680	rps-1	1	1	1	1	0
681	t20h4.5	2	2	1	1	0
682	y82e9br.3	2	2	1	1	0
683	col-58	39	11	5	2	1
684	emb-9	5	5	3	1	0
685	m28.5	20	8	0	0	0
686	tin-9.1	0	0	0	0	0
687	f54a3.5	4	4	0	0	0
688	cdh-7	17	10	1	1	0
689	f52f12.5	33	14	0	0	0
690	cpn-3	14	5	3	1	0
691	mpc-2	4	4	0	0	0
692	c32e8.4	33	14	0	0	0
693	lin-1	2	2	1	1	0
694	pes-9	4	4	0	0	0
695	t25c12.3	0	0	0	0	0
696	pbs-5	7	2	1	1	0
697	rsp-8	0	0	0	0	0
698	clec-258	9	8	0	0	0
699	asg-1	3	3	2	2	1
700	dyn-1	0	0	0	0	0
701	k09a9.8	1	1	1	1	0
702	cdl-1	20	8	0	0	0
703	sop-2	0	0	0	0	0
704	pqn-59	0	0	0	0	0
705	saeg-1	16	2	1	1	0
706	eri-12	0	0	0	0	0
707	col-186	7	2	1	1	0
708	adr-1	36	12	1	1	0
709	dpy-27	28	2	1	1	0
710	linc-15	0	0	0	0	0
711	gst-10	18	10	1	1	0
712	cbl-1	37	16	5	2	1
713	daf-28	21	12	1	1	0
714	ins-30	0	0	0	0	0
715	set-2	16	2	1	1	0
716	ulp-1	36	12	1	1	0
717	anr-3	25	14	0	0	0
718	nhr-119	2	2	1	1	0
719	h05c05.1	0	0	0	0	0
720	camt-1	7	2	1	1	0
721	him-19	25	14	0	0	0
722	w06a7.4	25	14	0	0	0
723	tin-44	16	2	1	1	0
724	c31h2.4	9	8	0	0	0
725	sel-5	21	12	1	1	0
726	sli-1	0	0	0	0	0
727	sptl-1	7	2	1	1	0
728	nmrk-1	0	0	0	0	0
729	spp-14	23	9	1	1	0
730	ubxn-1	0	0	0	0	0
731	scm-1	0	0	0	0	0
732	r12b2.8	0	0	0	0	0
733	vab-15	30	9	1	1	0
734	wrt-1	20	8	0	0	0
735	atg-16.2	4	4	0	0	0
736	acs-5	11	9	1	1	0
737	y43f8c.13	4	4	0	0	0
738	c16c8.4	33	14	0	0	0
739	col-39	32	4	0	0	0
740	f16b12.6	21	12	1	1	0
741	sumv-1	0	0	0	0	0
742	r09b3.2	20	8	0	0	0
743	c48e7.6	25	14	0	0	0
744	mxl-3	7	2	1	1	0
745	srh-2	32	4	0	0	0
746	f17e9.5	30	9	1	1	0
747	dut-1	20	8	0	0	0
748	t07c4.3	20	8	0	0	0
749	fnta-1	0	0	0	0	0
750	mex-1	30	9	1	1	0
751	mat-1	0	0	0	0	0
752	t13c5.6	0	0	0	0	0
753	f55b11.4	20	8	0	0	0
754	f59c6.18	20	8	0	0	0
755	ceh-79	16	2	1	1	0
756	y37e3.11	0	0	0	0	0
757	c09e9.1	0	0	0	0	0
758	t23f6.3	33	14	0	0	0
759	t20f10.2	16	2	1	1	0
760	rpl-7	29	1	1	1	0
761	rpl-25.2	9	8	0	0	0
762	act-3	28	2	1	1	0
763	y62h9a.3	0	0	0	0	0
764	rol-6	30	9	1	1	0
765	mrps-31	16	2	1	1	0
766	f54d5.3	23	9	1	1	0
767	mdh-1	14	5	3	1	0
768	r13h4.2	0	0	0	0	0
769	mrpl-16	7	2	1	1	0
770	flp-6	1	1	1	1	0
771	mrps-33	1	1	1	1	0
772	mrpl-41	16	2	1	1	0
773	f53f4.16	0	0	0	0	0
774	hel-1	28	2	1	1	0
775	c25a1.4	9	8	0	0	0
776	c46g7.108	25	14	0	0	0
777	lipl-4	1	1	1	1	0
778	c08e8.4	9	8	0	0	0
779	f35h10.2	0	0	0	0	0
780	y51f10.2	0	0	0	0	0
781	f26a3.5	33	14	0	0	0
782	b0280.9	20	8	0	0	0
783	pmp-2	4	4	0	0	0
784	tsr-1	0	0	0	0	0
785	nlp-11	0	0	0	0	0
786	f30a10.9	4	4	0	0	0
787	nhr-62	17	10	1	1	0
788	y51b9a.9	9	8	0	0	0
789	y54h5a.1	20	8	0	0	0
790	asm-3	30	9	1	1	0
791	lipl-1	32	4	0	0	0
792	f23c8.13	25	14	0	0	0
793	f33g12.6	7	2	1	1	0
794	f01d5.2	20	8	0	0	0
795	smk-1	36	12	1	1	0
796	jmjd-1.2	4	4	0	0	0
797	lst-6	0	0	0	0	0
798	ubr-5	0	0	0	0	0
799	sod-1	27	7	3	1	0
800	f15a4.6	20	8	0	0	0
801	nspc-4	0	0	0	0	0
802	lsm-7	36	12	1	1	0
803	snr-5	0	0	0	0	0
804	f37c4.5	20	8	0	0	0
805	aha-1	1	1	1	1	0
806	picc-1	0	0	0	0	0
807	cra-1	2	2	1	1	0
808	rle-1	7	2	1	1	0
809	aakb-2	36	12	1	1	0
810	lag-1	7	2	1	1	0
811	dpf-3	20	8	0	0	0
812	y39g10ar.32	0	0	0	0	0
813	zk354.3	32	4	0	0	0
814	sur-7	20	8	0	0	0
815	f47f2.1	0	0	0	0	0
816	clec-88	0	0	0	0	0
817	nipi-3	20	8	0	0	0
818	uggt-1	0	0	0	0	0
819	dhhc-10	36	12	1	1	0
820	c55a6.1	0	0	0	0	0
821	bmk-1	30	9	1	1	0
822	kin-29	0	0	0	0	0
823	fan-1	0	0	0	0	0
824	kbp-1	0	0	0	0	0
825	fard-1	20	8	0	0	0
826	kqt-2	20	8	0	0	0
827	f58f12.1	7	2	1	1	0
828	rpl-7a	11	9	1	1	0
829	t23e7.2	1	1	1	1	0
830	r04f11.2	2	2	1	1	0
831	mec-7	2	2	1	1	0
832	nas-5	2	2	1	1	0
833	lpd-9	5	5	3	1	0
834	vha-2	4	4	0	0	0
835	mev-1	5	5	3	1	0
836	fkb-1	4	4	0	0	0
837	f13h8.2	20	8	0	0	0
838	f52f10.2	30	9	1	1	0
839	eif-3.e	20	8	0	0	0
840	uev-1	0	0	0	0	0
841	y57a10a.27	20	8	0	0	0
842	t22b3.3	33	14	0	0	0
843	c36h8.1	33	14	0	0	0
844	lgc-32	20	8	0	0	0
845	zfp-1	21	12	1	1	0
846	pry-1	0	0	0	0	0
847	mrpl-14	7	2	1	1	0
848	h24k24.4	20	8	0	0	0
849	glb-26	25	14	0	0	0
850	c25d7.10	0	0	0	0	0
851	msd-2	33	14	0	0	0
852	hinf-1	16	2	1	1	0
853	f48a11.4	0	0	0	0	0
854	ins-26	0	0	0	0	0
855	h24g06.1	0	0	0	0	0
856	b0511.12	0	0	0	0	0
857	anr-1	25	14	0	0	0
858	rps-18	1	1	1	1	0
859	unc-104	0	0	0	0	0
860	pek-1	4	4	0	0	0
861	nhr-11	1	1	1	1	0
862	ptr-8	29	1	1	1	0
863	pho-9	0	0	0	0	0
864	dars-1	20	8	0	0	0
865	acl-4	0	0	0	0	0
866	dhhc-14	16	2	1	1	0
867	mlt-7	9	8	0	0	0
868	flp-11	0	0	0	0	0
869	ears-1	9	8	0	0	0
870	y39a1a.21	7	2	1	1	0
871	chd-7	30	9	1	1	0
872	ulp-4	20	8	0	0	0
873	lpd-2	32	4	0	0	0
874	y41d4b.11	0	0	0	0	0
875	k06g5.1	16	2	1	1	0
876	tre-2	20	8	0	0	0
877	nas-30	6	6	4	2	1
878	zip-12	7	2	1	1	0
879	madf-11	0	0	0	0	0
880	rme-2	0	0	0	0	0
881	viln-1	4	4	0	0	0
882	nex-2	20	8	0	0	0
883	f38e11.9	0	0	0	0	0
884	frm-3	9	8	0	0	0
885	ztf-18	27	7	3	1	0
886	mcm-3	0	0	0	0	0
887	k03b4.1	0	0	0	0	0
888	w02d9.10	0	0	0	0	0
889	c04f5.9	11	9	1	1	0
890	y53g8al.2	7	2	1	1	0
891	f45h10.3	9	8	0	0	0
892	grl-5	13	10	1	1	0
893	mrps-2	16	2	1	1	0
894	y18h1a.9	6	6	4	2	1
895	pqn-48	4	4	0	0	0
896	nas-38	13	10	1	1	0
897	lron-2	18	10	1	1	0
898	mtl-1	32	4	0	0	0
899	sco-1	36	12	1	1	0
900	y116a8c.3	9	8	0	0	0
901	w07e6.2	20	8	0	0	0
902	cct-6	31	5	3	1	0
903	c39d10.2	9	8	0	0	0
904	lars-2	8	7	3	1	0
905	f52c9.3	20	8	0	0	0
906	y67a6a.1	33	14	0	0	0
907	f23b12.1	33	14	0	0	0
908	lys-2	23	9	1	1	0
909	y47d3b.6	18	10	1	1	0
910	f54b3.1	0	0	0	0	0
911	ubc-13	21	12	1	1	0
912	rap-2	0	0	0	0	0
913	ifg-1	7	2	1	1	0
914	cash-1	0	0	0	0	0
915	c05c8.2	20	8	0	0	0
916	nst-1	4	4	0	0	0
917	gfi-1	22	1	1	1	0
918	y110a2al.9	20	8	0	0	0
919	21ur-15588	25	14	0	0	0
920	y18d10a.16	0	0	0	0	0
921	erm-1	26	15	2	2	1
922	y106g6h.1	9	8	0	0	0
923	c05c8.1	0	0	0	0	0
924	c15c7.5	9	8	0	0	0
925	zc116.3	0	0	0	0	0
926	lir-2	36	12	1	1	0
927	t09b4.5	0	0	0	0	0
928	clk-1	36	12	1	1	0
929	c25h3.3	0	0	0	0	0
930	f53f4.25	25	14	0	0	0
931	ztf-2	27	7	3	1	0
932	mam-2	23	9	1	1	0
933	y51f10.7	20	8	0	0	0
934	rab-10	36	12	1	1	0
935	m106.8	0	0	0	0	0
936	atx-3	28	2	1	1	0
937	ekl-5	0	0	0	0	0
938	msp-55	30	9	1	1	0
939	gla-3	24	13	3	1	0
940	c05d9.3	28	2	1	1	0
941	plk-3	0	0	0	0	0
942	f42g4.5	20	8	0	0	0
943	t13c2.6	1	1	1	1	0
944	c35e7.8	33	14	0	0	0
945	puf-6	33	14	0	0	0
946	lin-35	0	0	0	0	0
947	f49e10.2	13	10	1	1	0
948	clec-123	0	0	0	0	0
949	f32d8.7	12	10	1	1	0
950	h14a12.5	25	14	0	0	0
951	k06a5.2	39	11	5	2	1
952	f53h1.4	0	0	0	0	0
953	dpy-31	16	2	1	1	0
954	h11e01.3	0	0	0	0	0
955	c09f5.1	20	8	0	0	0
956	f13g3.10	16	2	1	1	0
957	catp-4	0	0	0	0	0
958	cyk-1	0	0	0	0	0
959	f18h3.4	0	0	0	0	0
960	c06h5.6	0	0	0	0	0
961	sqrd-1	0	0	0	0	0
962	y54g2a.10	0	0	0	0	0
963	f22h10.t1	32	4	0	0	0
964	y62e10a.13	23	9	1	1	0
965	f56f10.1	20	8	0	0	0
966	mpst-7	0	0	0	0	0
967	w02f12.4	0	0	0	0	0
968	ptr-14	4	4	0	0	0
969	peli-1	0	0	0	0	0
970	ins-37	0	0	0	0	0
971	unc-15	3	3	2	2	1
972	y38e10a.24	4	4	0	0	0
973	t27a1.2	1	1	1	1	0
974	t09a5.5	7	2	1	1	0
975	f27c8.5	33	14	0	0	0
976	y48c3a.12	21	12	1	1	0
977	pqn-80	0	0	0	0	0
978	gei-15	5	5	3	1	0
979	lec-3	7	2	1	1	0
980	cup-16	23	9	1	1	0
981	ztf-14	13	10	1	1	0
982	cpn-2	1	1	1	1	0
983	zk686.2	20	8	0	0	0
984	rpc-1	20	8	0	0	0
985	f15e6.3	32	4	0	0	0
986	k08c9.2	30	9	1	1	0
987	scpl-1	0	0	0	0	0
988	rgs-2	0	0	0	0	0
989	bpnt-1	0	0	0	0	0
990	gpb-1	0	0	0	0	0
991	anmt-3	4	4	0	0	0
992	egl-27	36	12	1	1	0
993	msp-56	33	14	0	0	0
994	y73b6bl.35	0	0	0	0	0
995	let-502	2	2	1	1	0
996	nmy-2	9	8	0	0	0
997	y49f6b.2	9	8	0	0	0
998	set-26	21	12	1	1	0
999	set-16	21	12	1	1	0
1000	mrpl-50	16	2	1	1	0
1001	cox-15	2	2	1	1	0
1002	k06a4.7	32	4	0	0	0
1003	prpf-4	0	0	0	0	0
1004	zk1053.2	32	4	0	0	0
1005	f46a8.13	11	9	1	1	0
1006	col-140	32	4	0	0	0
1007	let-765	11	9	1	1	0
1008	m4.1	0	0	0	0	0
1009	kin-10	0	0	0	0	0
1010	dhhc-6	21	12	1	1	0
1011	zc250.2	0	0	0	0	0
1012	abhd-5.1	9	8	0	0	0
1013	hif-1	16	2	1	1	0
1014	icd-2	32	4	0	0	0
1015	drr-2	11	9	1	1	0
1016	f15e6.10	9	8	0	0	0
1017	cey-3	30	9	1	1	0
1018	spn-4	0	0	0	0	0
1019	f56c9.3	25	14	0	0	0
1020	rla-1	6	6	4	2	1
1021	cal-5	4	4	0	0	0
1022	h41c03.3	0	0	0	0	0
1023	r09e10.6	13	10	1	1	0
1024	f54e12.2	20	8	0	0	0
1025	rsf-1	0	0	0	0	0
1026	c33a12.3	20	8	0	0	0
1027	rps-24	7	2	1	1	0
1028	y94h6a.2	20	8	0	0	0
1029	lsy-2	36	12	1	1	0
1030	dos-1	4	4	0	0	0
1031	c46c2.7	0	0	0	0	0
1032	c48b4.11	0	0	0	0	0
1033	rpl-15	1	1	1	1	0
1034	t27e9.2	11	9	1	1	0
1035	zk813.1	20	8	0	0	0
1036	ptr-4	19	7	3	1	0
1037	d2030.4	40	11	5	2	1
1038	tufm-1	1	1	1	1	0
1039	eif-3.c	0	0	0	0	0
1040	tag-297	13	10	1	1	0
1041	k07a1.10	35	3	2	2	1
1042	t14b4.2	0	0	0	0	0
1043	y94h6a.5	20	8	0	0	0
1044	c27d6.11	33	14	0	0	0
1045	nkb-1	37	16	5	2	1
1046	b0379.7	32	4	0	0	0
1047	w05h9.1	7	2	1	1	0
1048	k12h4.7	23	9	1	1	0
1049	kin-15	4	4	0	0	0
1050	daf-12	36	12	1	1	0
1051	clec-75	9	8	0	0	0
1052	col-142	11	9	1	1	0
1053	arx-6	0	0	0	0	0
1054	c52b9.8	0	0	0	0	0
1055	srh-237	4	4	0	0	0
1056	m02g9.1	2	2	1	1	0
1057	nlp-40	20	8	0	0	0
1058	dnj-10	0	0	0	0	0
1059	ubl-1	2	2	1	1	0
1060	pck-2	8	7	3	1	0
1061	alh-9	20	8	0	0	0
1062	thoc-2	0	0	0	0	0
1063	ntl-3	2	2	1	1	0
1064	dot-1.1	0	0	0	0	0
1065	c45g9.15	25	14	0	0	0
1066	asp-14	20	8	0	0	0
1067	e02h1.1	4	4	0	0	0
1068	y37a1b.17	0	0	0	0	0
1069	bar-1	36	12	1	1	0
1070	k05b2.2	0	0	0	0	0
1071	m03f8.3	20	8	0	0	0
1072	ify-1	20	8	0	0	0
1073	y67h2a.10	21	12	1	1	0
1074	mdt-30	0	0	0	0	0
1075	cbp-1	0	0	0	0	0
1076	eel-1	0	0	0	0	0
1077	sec-24.1	0	0	0	0	0
1078	y48g8al.20	25	14	0	0	0
1079	f13b9.2	0	0	0	0	0
1080	nhr-142	28	2	1	1	0
1081	sec-61	11	9	1	1	0
1082	f15d3.6	0	0	0	0	0
1083	gmeb-1	16	2	1	1	0
1084	zk355.2	20	8	0	0	0
1085	gpa-1	23	9	1	1	0
1086	cpna-3	23	9	1	1	0
1087	rom-1	4	4	0	0	0
1088	arrd-10	0	0	0	0	0
1089	f59b2.3	9	8	0	0	0
1090	w08e12.8	0	0	0	0	0
1091	otub-1	0	0	0	0	0
1092	rpl-29	0	0	0	0	0
1093	elt-1	11	9	1	1	0
1094	anmt-2	11	9	1	1	0
1095	y49e10.18	0	0	0	0	0
1096	nasp-1	0	0	0	0	0
1097	f43c9.2	0	0	0	0	0
1098	y34d9a.8	9	8	0	0	0
1099	zk185.1	21	12	1	1	0
1100	hyls-1	0	0	0	0	0
1101	bed-1	36	12	1	1	0
1102	ncs-2	0	0	0	0	0
1103	t19h12.2	0	0	0	0	0
1104	lin-23	36	12	1	1	0
1105	tag-349	0	0	0	0	0
1106	dnj-28	0	0	0	0	0
1107	y51h1a.3	2	2	1	1	0
1108	bus-8	17	10	1	1	0
1109	qua-1	11	9	1	1	0
1110	t12b5.15	20	8	0	0	0
1111	nduf-6	40	11	5	2	1
1112	f27d4.1	11	9	1	1	0
1113	mrps-30	17	10	1	1	0
1114	y87g2a.13	35	3	2	2	1
1115	c25h3.7	2	2	1	1	0
1116	wht-6	33	14	0	0	0
1117	ftt-2	21	12	1	1	0
1118	c02f12.5	1	1	1	1	0
1119	cyp-34a2	16	2	1	1	0
1120	cct-1	27	7	3	1	0
1121	f38h4.4	33	14	0	0	0
1122	t27a3.5	33	14	0	0	0
1123	f09c8.2	0	0	0	0	0
1124	fln-2	0	0	0	0	0
1125	r07e5.4	32	4	0	0	0
1126	ldb-1	29	1	1	1	0
1127	wsp-1	0	0	0	0	0
1128	mnk-1	16	2	1	1	0
1129	r166.6	0	0	0	0	0
1130	t26g10.1	20	8	0	0	0
1131	sgk-1	36	12	1	1	0
1132	pmp-1	0	0	0	0	0
1133	f42c5.4	5	5	3	1	0
1134	mboa-2	0	0	0	0	0
1135	nlp-7	7	2	1	1	0
1136	c05g5.3	0	0	0	0	0
1137	prx-2	25	14	0	0	0
1138	r05d8.7	0	0	0	0	0
1139	t23b12.8	28	2	1	1	0
1140	gpc-2	0	0	0	0	0
1141	pdk-1	27	7	3	1	0
1142	ensh-1	20	8	0	0	0
1143	ceh-88	2	2	1	1	0
1144	f18h3.1	0	0	0	0	0
1145	asfl-1	33	14	0	0	0
1146	c15f1.13	25	14	0	0	0
1147	vps-22	28	2	1	1	0
1148	c25g4.2	4	4	0	0	0
1149	nrfl-1	0	0	0	0	0
1150	rab-5	21	12	1	1	0
1151	snap-29	28	2	1	1	0
1152	mxl-1	27	7	3	1	0
1153	ztf-29	1	1	1	1	0
1154	f40f8.1	0	0	0	0	0
1155	f57b1.6	20	8	0	0	0
1156	y51h4a.24	0	0	0	0	0
1157	c23g10.7	0	0	0	0	0
1158	w03f9.2	22	1	1	1	0
1159	zk856.7	2	2	1	1	0
1160	hsp-3	0	0	0	0	0
1161	madf-9	2	2	1	1	0
1162	plk-1	0	0	0	0	0
1163	wdfy-2	0	0	0	0	0
1164	f42a6.6	0	0	0	0	0
1165	f26f4.8	22	1	1	1	0
1166	y71f9al.8	0	0	0	0	0
1167	ears-2	0	0	0	0	0
1168	lst-4	0	0	0	0	0
1169	rps-0	1	1	1	1	0
1170	c25h3.9	2	2	1	1	0
1171	isp-1	1	1	1	1	0
1172	rpl-6	0	0	0	0	0
1173	col-97	13	10	1	1	0
1174	col-109	13	10	1	1	0
1175	dlat-1	14	5	3	1	0
1176	y43f4b.5	5	5	3	1	0
1177	f57c2.4	20	8	0	0	0
1178	spg-7	28	2	1	1	0
1179	f31d4.9	4	4	0	0	0
1180	npp-22	9	8	0	0	0
1181	k08f4.5	33	14	0	0	0
1182	zk616.61	33	14	0	0	0
1183	c48b6.4	33	14	0	0	0
1184	k11d12.8	0	0	0	0	0
1185	c42d4.3	18	10	1	1	0
1186	y55b1ar.2	0	0	0	0	0
1187	dhs-7	30	9	1	1	0
1188	cdc-48.1	2	2	1	1	0
1189	rpn-1	0	0	0	0	0
1190	mbl-1	21	12	1	1	0
1191	y44e3a.4	0	0	0	0	0
1192	tbb-2	28	2	1	1	0
1193	maph-1.1	9	8	0	0	0
1194	y53f4b.11	33	14	0	0	0
1195	gpi-1	23	9	1	1	0
1196	agl-1	4	4	0	0	0
1197	sgn-1	0	0	0	0	0
1198	max-2	16	2	1	1	0
1199	y54g2a.26	0	0	0	0	0
1200	nhr-202	21	12	1	1	0
1201	nhr-43	11	9	1	1	0
1202	mml-1	16	2	1	1	0
1203	tir-1	0	0	0	0	0
1204	pdp-1	26	15	2	2	1
1205	ndx-7	0	0	0	0	0
1206	c27d8.3	20	8	0	0	0
1207	t21c9.6	0	0	0	0	0
1208	h42k12.3	18	10	1	1	0
1209	sid-3	0	0	0	0	0
1210	y43f8c.7	0	0	0	0	0
1211	t05b11.9	25	14	0	0	0
1212	t19d2.1	28	2	1	1	0
1213	lron-7	0	0	0	0	0
1214	k12c11.7	0	0	0	0	0
1215	akt-1	11	9	1	1	0
1216	f47b10.9	0	0	0	0	0
1217	nhr-17	22	1	1	1	0
1218	egl-9	11	9	1	1	0
1219	wdfy-3	0	0	0	0	0
1220	pct-1	0	0	0	0	0
1221	jc8.7	25	14	0	0	0
1222	b0238.11	11	9	1	1	0
1223	vit-6	20	8	0	0	0
1224	f31c3.3	0	0	0	0	0
1225	sfxn-1.2	33	14	0	0	0
1226	pnc-1	23	9	1	1	0
1227	mct-3	0	0	0	0	0
1228	ifb-1	2	2	1	1	0
1229	w05f2.3	0	0	0	0	0
1230	rpt-2	0	0	0	0	0
1231	r11g10.3	25	14	0	0	0
1232	cif-1	0	0	0	0	0
1233	mes-3	0	0	0	0	0
1234	kcc-2	0	0	0	0	0
1235	cec-5	0	0	0	0	0
1236	col-141	22	1	1	1	0
1237	ruvb-2	20	8	0	0	0
1238	gei-13	13	10	1	1	0
1239	c46c11.2	9	8	0	0	0
1240	hrpf-2	0	0	0	0	0
1241	sup-12	0	0	0	0	0
1242	y43f8b.3	27	7	3	1	0
1243	mccc-1	7	2	1	1	0
1244	calu-1	28	2	1	1	0
1245	f19b10.4	0	0	0	0	0
1246	h21p03.2	0	0	0	0	0
1247	f13c5.1	0	0	0	0	0
1248	nhx-8	0	0	0	0	0
1249	f01g4.4	0	0	0	0	0
1250	ule-1	19	7	3	1	0
1251	zk813.2	20	8	0	0	0
1252	t06e4.12	13	10	1	1	0
1253	aqp-7	4	4	0	0	0
1254	r12a1.3	13	10	1	1	0
1255	sqt-1	13	10	1	1	0
1256	octr-1	28	2	1	1	0
1257	mvk-1	28	2	1	1	0
1258	gip-1	0	0	0	0	0
1259	c35a5.4	33	14	0	0	0
1260	e02d9.1	0	0	0	0	0
1261	gcsh-2	41	16	5	2	1
1262	y11d7a.3	20	8	0	0	0
1263	lsm-6	0	0	0	0	0
1264	f32b6.4	33	14	0	0	0
1265	nspd-4	33	14	0	0	0
1266	c44b11.4	0	0	0	0	0
1267	tbx-2	36	12	1	1	0
1268	atg-5	21	12	1	1	0
1269	trpp-1	0	0	0	0	0
1270	sup-1	0	0	0	0	0
1271	c17h12.11	20	8	0	0	0
1272	fmo-1	20	8	0	0	0
1273	h34i24.2	20	8	0	0	0
1274	dis-3	19	7	3	1	0
1275	w06e11.1	20	8	0	0	0
1276	cdc-42	0	0	0	0	0
1277	cest-1	9	8	0	0	0
1278	clec-170	13	10	1	1	0
1279	arl-1	0	0	0	0	0
1280	tag-175	0	0	0	0	0
1281	riok-2	4	4	0	0	0
1282	pqn-75	27	7	3	1	0
1283	t24c2.5	20	8	0	0	0
1284	tom-1	7	2	1	1	0
1285	f27d4.6	11	9	1	1	0
1286	y54e10bl.3	0	0	0	0	0
1287	pgl-1	34	13	3	1	0
1288	fbxa-215	33	14	0	0	0
1289	c50b6.7	0	0	0	0	0
1290	cdh-12	23	9	1	1	0
1291	rpn-13	0	0	0	0	0
1292	ctg-1	9	8	0	0	0
1293	y71h2am.28	0	0	0	0	0
1294	ceh-38	21	12	1	1	0
1295	panl-3	0	0	0	0	0
1296	cyd-1	20	8	0	0	0
1297	y51h4a.8	0	0	0	0	0
1298	snet-1	0	0	0	0	0
1299	tppp-1	0	0	0	0	0
1300	y38e10a.20	25	14	0	0	0
1301	y119d3b.13	20	8	0	0	0
1302	hut-1	0	0	0	0	0
1303	lin-38	21	12	1	1	0
1304	spin-4	0	0	0	0	0
1305	mbk-2	0	0	0	0	0
1306	acdh-13	29	1	1	1	0
1307	f32d1.7	0	0	0	0	0
1308	pot-2	33	14	0	0	0
1309	spp-13	0	0	0	0	0
1310	apb-1	0	0	0	0	0
1311	y54g2a.23	0	0	0	0	0
1312	t01d3.6	32	4	0	0	0
1313	zc123.1	6	6	4	2	1
1314	abts-1	9	8	0	0	0
1315	y97e10ar.6	4	4	0	0	0
1316	saeg-2	21	12	1	1	0
1317	hgo-1	20	8	0	0	0
1318	crh-1	7	2	1	1	0
1319	asah-1	20	8	0	0	0
1320	c47g2.4	9	8	0	0	0
1321	c05a9.2	20	8	0	0	0
1322	k04f10.1	0	0	0	0	0
1323	k07c5.4	20	8	0	0	0
1324	col-170	13	10	1	1	0
1325	c39d10.7	20	8	0	0	0
1326	tnt-2	22	1	1	1	0
1327	rsu-1	2	2	1	1	0
1328	trap-1	6	6	4	2	1
1329	ugt-27	6	6	4	2	1
1330	w04e12.7	0	0	0	0	0
1331	r07e5.15	33	14	0	0	0
1332	y59e9al.2	33	14	0	0	0
1333	m05b5.1	33	14	0	0	0
1334	zk856.16	0	0	0	0	0
1335	f40g12.10	33	14	0	0	0
1336	lbp-9	2	2	1	1	0
1337	gpd-1	0	0	0	0	0
1338	b0303.4	0	0	0	0	0
1339	lat-1	9	8	0	0	0
1340	m7.8	4	4	0	0	0
1341	lbp-6	2	2	1	1	0
1342	c32e8.9	0	0	0	0	0
1343	c10a4.10	20	8	0	0	0
1344	acp-6	20	8	0	0	0
1345	m02e1.2	0	0	0	0	0
1346	nhr-176	21	12	1	1	0
1347	c07h4.1	0	0	0	0	0
1348	f25h9.6	0	0	0	0	0
1349	ogdh-1	7	2	1	1	0
1350	cpna-1	0	0	0	0	0
1351	adpr-1	0	0	0	0	0
1352	c02f5.3	4	4	0	0	0
1353	irld-1	0	0	0	0	0
1354	tsn-1	0	0	0	0	0
1355	c28h8.4	0	0	0	0	0
1356	f56b3.11	29	1	1	1	0
1357	ego-2	0	0	0	0	0
1358	y71g10al.1	0	0	0	0	0
1359	r01h2.7	7	2	1	1	0
1360	cdk-9	0	0	0	0	0
1361	f53h1.3	0	0	0	0	0
1362	tba-2	7	2	1	1	0
1363	hot-8	0	0	0	0	0
1364	f10e7.5	4	4	0	0	0
1365	k09a9.6	2	2	1	1	0
1366	aakb-1	16	2	1	1	0
1367	sid-5	0	0	0	0	0
1368	eat-3	21	12	1	1	0
1369	t05h10.1	0	0	0	0	0
1370	c18d11.1	0	0	0	0	0
1371	f07a11.5	9	8	0	0	0
1372	k02c4.3	0	0	0	0	0
1373	nspc-19	32	4	0	0	0
1374	c28h8.3	0	0	0	0	0
1375	ceh-19	1	1	1	1	0
1376	miz-1	16	2	1	1	0
1377	zim-2	34	13	3	1	0
1378	knl-2	0	0	0	0	0
1379	cct-7	20	8	0	0	0
1380	vgln-1	0	0	0	0	0
1381	etr-1	0	0	0	0	0
1382	y82e9br.16	2	2	1	1	0
1383	dmd-6	36	12	1	1	0
1384	t27e4.7	0	0	0	0	0
1385	ssq-2	23	9	1	1	0
1386	t04d3.5	20	8	0	0	0
1387	y105c5a.24	0	0	0	0	0
1388	f26h9.2	36	12	1	1	0
1389	c31e10.5	0	0	0	0	0
1390	nrde-2	0	0	0	0	0
1391	nhr-8	7	2	1	1	0
1392	k10d11.2	0	0	0	0	0
1393	rheb-1	36	12	1	1	0
1394	klp-18	0	0	0	0	0
1395	cysl-2	20	8	0	0	0
1396	sup-36	0	0	0	0	0
1397	f16b12.4	0	0	0	0	0
1398	w02b12.10	0	0	0	0	0
1399	c14b1.3	0	0	0	0	0
1400	h05c05.2	0	0	0	0	0
1401	epg-2	0	0	0	0	0
1402	rpl-38	0	0	0	0	0
1403	acl-8	0	0	0	0	0
1404	cdt-2	0	0	0	0	0
1405	best-9	0	0	0	0	0
1406	nhr-99	11	9	1	1	0
1407	cco-1	14	5	3	1	0
1408	nuo-3	5	5	3	1	0
1409	f53f4.10	2	2	1	1	0
1410	perm-4	20	8	0	0	0
1411	y53f4b.27	18	10	1	1	0
1412	myrf-1	19	7	3	1	0
1413	pat-9	8	7	3	1	0
1414	r01h10.4	16	2	1	1	0
1415	f01d5.3	20	8	0	0	0
1416	f25h2.7	9	8	0	0	0
1417	e04f6.8	5	5	3	1	0
1418	y53h1b.2	35	3	2	2	1
1419	y92h12br.2	0	0	0	0	0
1420	tars-1	19	7	3	1	0
1421	t07d3.4	0	0	0	0	0
1422	unc-42	23	9	1	1	0
1423	ndg-4	19	7	3	1	0
1424	vrp-1	20	8	0	0	0
1425	grd-6	18	10	1	1	0
1426	y53f4b.45	1	1	1	1	0
1427	f22b8.7	9	8	0	0	0
1428	spds-1	7	2	1	1	0
1429	lgg-1	2	2	1	1	0
1430	t28f4.5	0	0	0	0	0
1431	col-98	13	10	1	1	0
1432	mpz-1	28	2	1	1	0
1433	jph-1	9	8	0	0	0
1434	f55f8.3	20	8	0	0	0
1435	lfi-1	7	2	1	1	0
1436	t23b3.5	33	14	0	0	0
1437	t27c4.1	0	0	0	0	0
1438	c10g8.8	0	0	0	0	0
1439	dhfr-1	0	0	0	0	0
1440	faah-4	0	0	0	0	0
1441	attf-3	11	9	1	1	0
1442	elc-1	36	12	1	1	0
1443	bli-3	0	0	0	0	0
1444	rpl-1	6	6	4	2	1
1445	swsn-1	29	1	1	1	0
1446	f54a3.2	9	8	0	0	0
1447	cpr-5	9	8	0	0	0
1448	t04c12.30	25	14	0	0	0
1449	aqp-6	9	8	0	0	0
1450	zk353.4	11	9	1	1	0
1451	rfc-4	0	0	0	0	0
1452	f31c3.16	25	14	0	0	0
1453	zk1290.10	32	4	0	0	0
1454	mgl-2	0	0	0	0	0
1455	cpd-1	0	0	0	0	0
1456	clec-72	18	10	1	1	0
1457	nhr-100	7	2	1	1	0
1458	f26h9.5	0	0	0	0	0
1459	spp-1	20	8	0	0	0
1460	fpn-1.2	20	8	0	0	0
1461	mesp-1	33	14	0	0	0
1462	y57g11c.5	20	8	0	0	0
1463	unc-79	0	0	0	0	0
1464	f18a11.2	25	14	0	0	0
1465	linc-169	25	14	0	0	0
1466	rgef-1	0	0	0	0	0
1467	ttr-1	19	7	3	1	0
1468	f55h12.3	0	0	0	0	0
1469	f44e7.9	0	0	0	0	0
1470	f55a11.6	20	8	0	0	0
1471	mab-9	22	1	1	1	0
1472	ifd-1	1	1	1	1	0
1473	c05d12.3	22	1	1	1	0
1474	idh-2	7	2	1	1	0
1475	t15b12.1	0	0	0	0	0
1476	y39g10ar.9	0	0	0	0	0
1477	ubxn-6	0	0	0	0	0
1478	f25h2.4	0	0	0	0	0
1479	nmat-2	0	0	0	0	0
1480	f34h10.3	0	0	0	0	0
1481	c55b7.11	33	14	0	0	0
1482	f08g2.5	0	0	0	0	0
1483	f36h12.2	0	0	0	0	0
1484	skp-1	0	0	0	0	0
1485	rga-1	0	0	0	0	0
1486	aak-2	7	2	1	1	0
1487	f48e3.4	20	8	0	0	0
1488	w04c9.2	4	4	0	0	0
1489	y43f8b.1	4	4	0	0	0
1490	cox-10	1	1	1	1	0
1491	zig-12	7	2	1	1	0
1492	cyn-17	13	10	1	1	0
1493	y45f3a.4	11	9	1	1	0
1494	c43e11.9	20	8	0	0	0
1495	f55d12.6	33	14	0	0	0
1496	cdr-2	23	9	1	1	0
1497	f58a6.9	9	8	0	0	0
1498	ubc-8	0	0	0	0	0
1499	h28g03.2	0	0	0	0	0
1500	abu-10	13	10	1	1	0
1501	y66d12a.3	33	14	0	0	0
1502	denn-4	0	0	0	0	0
1503	nlp-6	0	0	0	0	0
1504	unc-73	0	0	0	0	0
1505	unc-60	1	1	1	1	0
1506	dmd-9	1	1	1	1	0
1507	c33f10.11	30	9	1	1	0
1508	prmt-1	0	0	0	0	0
1509	crf-1	0	0	0	0	0
1510	c47d2.1	0	0	0	0	0
1511	f36g3.2	9	8	0	0	0
1512	f46b6.4	0	0	0	0	0
1513	ife-1	19	7	3	1	0
1514	ubh-3	19	7	3	1	0
1515	vps-37	36	12	1	1	0
1516	c54c6.7	20	8	0	0	0
1517	y106g6d.4	0	0	0	0	0
1518	ssq-3	30	9	1	1	0
1519	lin-15b	21	12	1	1	0
1520	spt-16	0	0	0	0	0
1521	nuo-4	11	9	1	1	0
1522	sptl-2	9	8	0	0	0
1523	soc-1	0	0	0	0	0
1524	f28b4.3	0	0	0	0	0
1525	pyk-1	20	8	0	0	0
1526	swsn-4	32	4	0	0	0
1527	k06a5.1	0	0	0	0	0
1528	t28c6.7	0	0	0	0	0
1529	c28g1.6	0	0	0	0	0
1530	col-68	7	2	1	1	0
1531	h09g03.1	0	0	0	0	0
1532	chn-1	26	15	2	2	1
1533	r10e8.8	23	9	1	1	0
1534	f17c11.12	9	8	0	0	0
1535	y39d8a.1	20	8	0	0	0
1536	y57g11a.226	25	14	0	0	0
1537	k08b12.13	25	14	0	0	0
1538	f14h3.6	33	14	0	0	0
1539	21ur-12975	25	14	0	0	0
1540	t08b1.4	28	2	1	1	0
1541	nap-1	4	4	0	0	0
1542	rpt-3	0	0	0	0	0
1543	shc-1	36	12	1	1	0
1544	tbc-20	0	0	0	0	0
1545	rabx-5	36	12	1	1	0
1546	zk154.5	0	0	0	0	0
1547	sdc-3	21	12	1	1	0
1548	apc-17	0	0	0	0	0
1549	klf-1	31	5	3	1	0
1550	f52c6.2	33	14	0	0	0
1551	cct-4	23	9	1	1	0
1552	y54h5a.2	4	4	0	0	0
1553	y52e8a.2	33	14	0	0	0
1554	k11d2.4	21	12	1	1	0
1555	f19b2.6	32	4	0	0	0
1556	mics-1	36	12	1	1	0
1557	smu-1	0	0	0	0	0
1558	col-124	4	4	0	0	0
1559	nhr-232	16	2	1	1	0
1560	oma-2	22	1	1	1	0
1561	y44a6d.2	0	0	0	0	0
1562	t16g1.9	0	0	0	0	0
1563	nhr-14	16	2	1	1	0
1564	b0304.2	33	14	0	0	0
1565	y106g6h.13	30	9	1	1	0
1566	unc-24	0	0	0	0	0
1567	f37c12.1	0	0	0	0	0
1568	f47b8.2	1	1	1	1	0
1569	c01g10.9	2	2	1	1	0
1570	c41c4.18	0	0	0	0	0
1571	nhr-56	29	1	1	1	0
1572	c49h3.6	0	0	0	0	0
1573	madf-10	22	1	1	1	0
1574	glit-1	0	0	0	0	0
1575	zc416.2	20	8	0	0	0
1576	c42c1.13	0	0	0	0	0
1577	f44e2.10	0	0	0	0	0
1578	f47d12.9	20	8	0	0	0
1579	zc328.3	0	0	0	0	0
1580	eef-1a.1	29	1	1	1	0
1581	unc-87	41	16	5	2	1
1582	dhs-24	11	9	1	1	0
1583	tba-4	7	2	1	1	0
1584	acdh-6	30	9	1	1	0
1585	col-154	18	10	1	1	0
1586	gss-1	7	2	1	1	0
1587	clec-67	23	9	1	1	0
1588	cct-5	20	8	0	0	0
1589	unc-53	0	0	0	0	0
1590	nspd-6	33	14	0	0	0
1591	dod-23	27	7	3	1	0
1592	y105c5b.5	20	8	0	0	0
1593	t11f8.4	33	14	0	0	0
1594	zk484.7	33	14	0	0	0
1595	msp-3	16	2	1	1	0
1596	rad-8	15	11	5	2	1
1597	r02f2.7	20	8	0	0	0
1598	vig-1	0	0	0	0	0
1599	c24d10.2	33	14	0	0	0
1600	gei-3	21	12	1	1	0
1601	tra-1	21	12	1	1	0
1602	acdh-8	30	9	1	1	0
1603	perm-5	28	2	1	1	0
1604	toe-1	20	8	0	0	0
1605	c31h1.8	33	14	0	0	0
1606	lrp-2	0	0	0	0	0
1607	ttr-15	0	0	0	0	0
1608	f54f7.8	0	0	0	0	0
1609	t20d3.2	20	8	0	0	0
1610	rps-30	0	0	0	0	0
1611	ver-3	0	0	0	0	0
1612	zc434.4	20	8	0	0	0
1613	c43h6.3	0	0	0	0	0
1614	21ur-11815	20	8	0	0	0
1615	pqn-21	21	12	1	1	0
1616	szy-20	0	0	0	0	0
1617	chup-1	0	0	0	0	0
1618	mspn-1	0	0	0	0	0
1619	y80d3a.9	20	8	0	0	0
1620	dab-1	0	0	0	0	0
1621	y119d3b.12	0	0	0	0	0
1622	dct-11	19	7	3	1	0
1623	k10d2.7	20	8	0	0	0
1624	cosa-1	0	0	0	0	0
1625	f26a1.3	33	14	0	0	0
1626	lam-3	0	0	0	0	0
1627	c25h3.11	0	0	0	0	0
1628	zk792.5	20	8	0	0	0
1629	d2023.6	9	8	0	0	0
1630	ric-4	2	2	1	1	0
1631	ric-3	0	0	0	0	0
1632	c35d10.5	9	8	0	0	0
1633	czw-1	20	8	0	0	0
1634	mlt-11	22	1	1	1	0
1635	tcer-1	21	12	1	1	0
1636	f36a2.9	20	8	0	0	0
1637	his-37	21	12	1	1	0
1638	ubl-5	0	0	0	0	0
1639	c34e7.4	0	0	0	0	0
1640	ccdc-47	20	8	0	0	0
1641	nbet-1	0	0	0	0	0
1642	crtc-1	21	12	1	1	0
1643	y20f4.4	0	0	0	0	0
1644	zc250.4	32	4	0	0	0
1645	y23h5a.2	0	0	0	0	0
1646	w02b8.2	0	0	0	0	0
1647	y95b8a.2	6	6	4	2	1
1648	mel-28	21	12	1	1	0
1649	daf-21	4	4	0	0	0
1650	m88.4	0	0	0	0	0
1651	kgb-1	0	0	0	0	0
1652	hpr-9	0	0	0	0	0
1653	k05f1.6	0	0	0	0	0
1654	y32b12b.4	0	0	0	0	0
1655	uig-1	9	8	0	0	0
1656	zyg-1	20	8	0	0	0
1657	t21b10.3	0	0	0	0	0
1658	ucr-2.2	7	2	1	1	0
1659	pdha-1	7	2	1	1	0
1660	ant-1.1	5	5	3	1	0
1661	clec-147	20	8	0	0	0
1662	wrt-10	16	2	1	1	0
1663	cey-1	5	5	3	1	0
1664	t21c9.9	13	10	1	1	0
1665	slc-25a46	4	4	0	0	0
1666	idhg-1	7	2	1	1	0
1667	t06d8.10	18	10	1	1	0
1668	y32b12b.1	23	9	1	1	0
1669	mrrf-1	6	6	4	2	1
1670	hdl-2	33	14	0	0	0
1671	cbn-1	20	8	0	0	0
1672	t12d8.9	29	1	1	1	0
1673	y53f4b.18	0	0	0	0	0
1674	ddx-27	20	8	0	0	0
1675	zk795.3	20	8	0	0	0
1676	ttr-41	20	8	0	0	0
1677	nhr-211	28	2	1	1	0
1678	nhr-130	28	2	1	1	0
1679	mrpl-28	7	2	1	1	0
1680	y95d11a.1	35	3	2	2	1
1681	c09f9.2	23	9	1	1	0
1682	rbg-1	0	0	0	0	0
1683	mdt-15	21	12	1	1	0
1684	f22e12.1	0	0	0	0	0
1685	rsp-1	20	8	0	0	0
1686	fbp-1	23	9	1	1	0
1687	glb-1	20	8	0	0	0
1688	sbp-1	16	2	1	1	0
1689	csr-1	20	8	0	0	0
1690	c18h2.1	33	14	0	0	0
1691	cdc-5l	27	7	3	1	0
1692	b0464.6	20	8	0	0	0
1693	b0244.9	33	14	0	0	0
1694	nhr-41	7	2	1	1	0
1695	c25e10.12	28	2	1	1	0
1696	dhs-21	36	12	1	1	0
1697	c49a1.10	0	0	0	0	0
1698	dnj-17	7	2	1	1	0
1699	zk546.14	0	0	0	0	0
1700	y40b1b.7	4	4	0	0	0
1701	usp-5	0	0	0	0	0
1702	smut-1	25	14	0	0	0
1703	21ur-14833	20	8	0	0	0
1704	k08e7.5	13	10	1	1	0
1705	f26a3.4	20	8	0	0	0
1706	t05e7.3	0	0	0	0	0
1707	c11h1.2	0	0	0	0	0
1708	k05c4.5	20	8	0	0	0
1709	dpy-7	13	10	1	1	0
1710	mlst-8	0	0	0	0	0
1711	swsn-3	21	12	1	1	0
1712	attf-2	7	2	1	1	0
1713	pezo-1	0	0	0	0	0
1714	f21c10.10	9	8	0	0	0
1715	yop-1	0	0	0	0	0
1716	lin-13	21	12	1	1	0
1717	trr-1	0	0	0	0	0
1718	f08f8.7	0	0	0	0	0
1719	c01b12.8	20	8	0	0	0
1720	die-1	30	9	1	1	0
1721	w08a12.2	0	0	0	0	0
1722	eat-20	0	0	0	0	0
1723	hmg-3	34	13	3	1	0
1724	puf-11	33	14	0	0	0
1725	r144.11	0	0	0	0	0
1726	mtm-5	0	0	0	0	0
1727	cid-1	2	2	1	1	0
1728	gpa-16	0	0	0	0	0
1729	pbs-6	0	0	0	0	0
1730	f31f7.1	20	8	0	0	0
1731	bath-42	0	0	0	0	0
1732	sec-22	0	0	0	0	0
1733	nhr-96	2	2	1	1	0
1734	nhr-90	11	9	1	1	0
1735	pri-1	20	8	0	0	0
1736	y37e3.1	0	0	0	0	0
1737	sox-3	7	2	1	1	0
1738	fat-3	7	2	1	1	0
1739	fbxa-206	33	14	0	0	0
1740	k08d12.4	0	0	0	0	0
1741	wht-2	0	0	0	0	0
1742	swan-1	20	8	0	0	0
1743	nape-1	0	0	0	0	0
1744	egg-3	0	0	0	0	0
1745	t06e4.8	13	10	1	1	0
1746	rla-2	0	0	0	0	0
1747	chs-2	7	2	1	1	0
1748	ddo-3	20	8	0	0	0
1749	c02f4.4	18	10	1	1	0
1750	b0507.10	9	8	0	0	0
1751	k09g1.1	11	9	1	1	0
1752	c31h1.5	33	14	0	0	0
1753	w01b6.5	33	14	0	0	0
1754	f58d5.7	33	14	0	0	0
1755	k01d12.7	33	14	0	0	0
1756	mrpl-37	1	1	1	1	0
1757	y55f3am.13	29	1	1	1	0
1758	h20j04.1	33	14	0	0	0
1759	f36h12.5	33	14	0	0	0
1760	ah6.3	33	14	0	0	0
1761	zk1128.1	7	2	1	1	0
1762	vps-16	21	12	1	1	0
1763	gly-9	0	0	0	0	0
1764	r151.10	0	0	0	0	0
1765	ttyh-1	0	0	0	0	0
1766	nhr-212	28	2	1	1	0
1767	srp-8	9	8	0	0	0
1768	cyn-8	20	8	0	0	0
1769	zfh-2	29	1	1	1	0
1770	t16g12.4	20	8	0	0	0
1771	trx-2	0	0	0	0	0
1772	flp-24	0	0	0	0	0
1773	nhr-131	29	1	1	1	0
1774	acs-21	20	8	0	0	0
1775	rnf-113	36	12	1	1	0
1776	dxbp-1	2	2	1	1	0
1777	vps-33.1	21	12	1	1	0
1778	prx-5	7	2	1	1	0
1779	snr-7	0	0	0	0	0
1780	smg-1	36	12	1	1	0
1781	pup-2	36	12	1	1	0
1782	bath-43	0	0	0	0	0
1783	uaf-2	21	12	1	1	0
1784	isy-1	0	0	0	0	0
1785	epg-3	0	0	0	0	0
1786	cey-4	21	12	1	1	0
1787	f19c7.1	0	0	0	0	0
1788	f58b6.1	20	8	0	0	0
1789	y66h1a.9	25	14	0	0	0
1790	pab-2	21	12	1	1	0
1791	frm-2	0	0	0	0	0
1792	atg-18	36	12	1	1	0
1793	c01g6.4	0	0	0	0	0
1794	asp-5	20	8	0	0	0
1795	myrf-2	29	1	1	1	0
1796	atf-6	11	9	1	1	0
1797	gfat-2	33	14	0	0	0
1798	k04f10.3	0	0	0	0	0
1799	memi-2	33	14	0	0	0
1800	y65b4a.8	6	6	4	2	1
1801	egl-18	1	1	1	1	0
1802	ilcr-1	0	0	0	0	0
1803	rpl-13	6	6	4	2	1
1804	knl-1	20	8	0	0	0
1805	ima-2	20	8	0	0	0
1806	tmc-1	20	8	0	0	0
1807	t05h4.11	0	0	0	0	0
1808	k08b5.2	0	0	0	0	0
1809	eftu-2	20	8	0	0	0
1810	ndx-2	0	0	0	0	0
1811	col-122	0	0	0	0	0
1812	y110a7a.9	9	8	0	0	0
1813	pbs-7	0	0	0	0	0
1814	f45d3.4	9	8	0	0	0
1815	c12d8.1	0	0	0	0	0
1816	atf-2	29	1	1	1	0
1817	calf-1	0	0	0	0	0
1818	plp-1	36	12	1	1	0
1819	nhr-6	18	10	1	1	0
1820	k02e10.6	0	0	0	0	0
1821	nhr-91	29	1	1	1	0
1822	epg-8	9	8	0	0	0
1823	mdt-26	36	12	1	1	0
1824	lig-1	0	0	0	0	0
1825	f19b6.1	0	0	0	0	0
1826	sqv-8	0	0	0	0	0
1827	rec-8	30	9	1	1	0
1828	seld-1	0	0	0	0	0
1829	nep-2	9	8	0	0	0
1830	y110a7a.7	0	0	0	0	0
1831	cyb-3	0	0	0	0	0
1832	inso-1	0	0	0	0	0
1833	vha-12	7	2	1	1	0
1834	k01g5.5	20	8	0	0	0
1835	fars-3	20	8	0	0	0
1836	d1086.7	20	8	0	0	0
1837	f11g11.4	33	14	0	0	0
1838	abcf-1	20	8	0	0	0
1839	c09b9.2	33	14	0	0	0
1840	c38c3.3	33	14	0	0	0
1841	zk512.8	33	14	0	0	0
1842	irld-3	33	14	0	0	0
1843	sem-4	29	1	1	1	0
1844	col-133	13	10	1	1	0
1845	c17f3.1	30	9	1	1	0
1846	alh-6	14	5	3	1	0
1847	ldh-1	4	4	0	0	0
1848	t05f1.5	33	14	0	0	0
1849	f39h12.3	4	4	0	0	0
1850	mrps-5	8	7	3	1	0
1851	t07h6.1	20	8	0	0	0
1852	c17g10.3	33	14	0	0	0
1853	pmp-5	23	9	1	1	0
1854	f23f1.7	20	8	0	0	0
1855	eif-3.g	20	8	0	0	0
1856	msp-40	12	10	1	1	0
1857	npp-3	19	7	3	1	0
1858	npp-21	20	8	0	0	0
1859	egl-3	21	12	1	1	0
1860	snt-4	0	0	0	0	0
1861	f34d10.8	33	14	0	0	0
1862	c32f10.8	4	4	0	0	0
1863	c46g7.1	4	4	0	0	0
1864	c01a2.6	32	4	0	0	0
1865	rib-1	0	0	0	0	0
1866	vha-19	7	2	1	1	0
1867	y41d4a.5	0	0	0	0	0
1868	b0495.7	9	8	0	0	0
1869	y69a2ar.3	9	8	0	0	0
1870	k03h6.2	20	8	0	0	0
1871	f53f1.14	25	14	0	0	0
1872	y54g2a.52	0	0	0	0	0
1873	akir-1	0	0	0	0	0
1874	sox-4	16	2	1	1	0
1875	skr-4	0	0	0	0	0
1876	eat-17	0	0	0	0	0
1877	k10c2.8	32	4	0	0	0
1878	t24c4.4	0	0	0	0	0
1879	ins-27	0	0	0	0	0
1880	y51h4a.5	32	4	0	0	0
1881	rps-5	36	12	1	1	0
1882	zk637.14	0	0	0	0	0
1883	zk1321.4	22	1	1	1	0
1884	f27d4.4	7	2	1	1	0
1885	k01c8.1	20	8	0	0	0
1886	pyk-2	20	8	0	0	0
1887	elt-7	29	1	1	1	0
1888	try-5	22	1	1	1	0
1889	t22f7.1	20	8	0	0	0
1890	mig-38	0	0	0	0	0
1891	hsp-60	20	8	0	0	0
1892	basl-1	0	0	0	0	0
1893	nrf-6	0	0	0	0	0
1894	sid-2	16	2	1	1	0
1895	f54e2.1	0	0	0	0	0
1896	sel-11	0	0	0	0	0
1897	ckb-1	0	0	0	0	0
1898	c16c10.4	0	0	0	0	0
1899	mnp-1	23	9	1	1	0
1900	rps-29	9	8	0	0	0
1901	lsm-5	0	0	0	0	0
1902	f13e6.1	0	0	0	0	0
1903	gfi-2	0	0	0	0	0
1904	21ur-12279	0	0	0	0	0
1905	mth-1	0	0	0	0	0
1906	vps-45	0	0	0	0	0
1907	r02d3.8	0	0	0	0	0
1908	y42g9a.1	0	0	0	0	0
1909	zk1240.9	0	0	0	0	0
1910	m04b2.7	0	0	0	0	0
1911	pak-2	0	0	0	0	0
1912	rpl-32	0	0	0	0	0
1913	unc-54	1	1	1	1	0
1914	oxy-5	6	6	4	2	1
1915	efl-3	17	10	1	1	0
1916	f13h8.5	13	10	1	1	0
1917	ketn-1	9	8	0	0	0
1918	pat-12	0	0	0	0	0
1919	y45f10d.7	20	8	0	0	0
1920	c55c3.3	33	14	0	0	0
1921	y23h5b.5	20	8	0	0	0
1922	c28d4.7	33	14	0	0	0
1923	crb-1	20	8	0	0	0
1924	f26g1.2	23	9	1	1	0
1925	nep-6	33	14	0	0	0
1926	scl-5	29	1	1	1	0
1927	ubc-12	4	4	0	0	0
1928	mrpl-47	26	15	2	2	1
1929	islo-1	0	0	0	0	0
1930	tomm-22	28	2	1	1	0
1931	tomm-7	0	0	0	0	0
1932	zk512.2	20	8	0	0	0
1933	zk1307.4	33	14	0	0	0
1934	zk1010.5	33	14	0	0	0
1935	hum-4	9	8	0	0	0
1936	vacl-14	0	0	0	0	0
1937	f28b3.10	0	0	0	0	0
1938	esyt-2	9	8	0	0	0
1939	f46b6.6	11	9	1	1	0
1940	d2096.11	0	0	0	0	0
1941	lec-9	4	4	0	0	0
1942	y79h2a.3	21	12	1	1	0
1943	egl-23	9	8	0	0	0
1944	clec-66	4	4	0	0	0
1945	c08h9.15	0	0	0	0	0
1946	zfp-3	21	12	1	1	0
1947	y56a3a.6	0	0	0	0	0
1948	bgal-1	9	8	0	0	0
1949	cla-1	0	0	0	0	0
1950	c54e4.5	20	8	0	0	0
1951	ama-1	0	0	0	0	0
1952	cab-1	0	0	0	0	0
1953	mcd-1	19	7	3	1	0
1954	fipp-1	20	8	0	0	0
1955	y50d7a.1	0	0	0	0	0
1956	eif-1	21	12	1	1	0
1957	mob-4	0	0	0	0	0
1958	f33h1.4	21	12	1	1	0
1959	y53f4b.13	0	0	0	0	0
1960	rab-28	0	0	0	0	0
1961	t05e12.6	18	10	1	1	0
1962	mag-1	7	2	1	1	0
1963	r12c12.6	0	0	0	0	0
1964	y60a3a.21	9	8	0	0	0
1965	zmp-4	0	0	0	0	0
1966	set-25	0	0	0	0	0
1967	taf-9	0	0	0	0	0
1968	sax-2	0	0	0	0	0
1969	nfx-1	23	9	1	1	0
1970	rop-1	4	4	0	0	0
1971	r11h6.2	0	0	0	0	0
1972	c38d4.7	34	13	3	1	0
1973	c04g6.15	33	14	0	0	0
1974	tag-151	4	4	0	0	0
1975	mrps-28	29	1	1	1	0
1976	e_be45912.2	20	8	0	0	0
1977	ebp-2	0	0	0	0	0
1978	c48b4.10	33	14	0	0	0
1979	copb-1	0	0	0	0	0
1980	r12e2.13	0	0	0	0	0
1981	zc412.10	0	0	0	0	0
1982	lsm-4	0	0	0	0	0
1983	f09e5.7	0	0	0	0	0
1984	col-111	18	10	1	1	0
1985	f09e5.11	0	0	0	0	0
1986	m163.1	0	0	0	0	0
1987	fahd-1	0	0	0	0	0
1988	lat-2	0	0	0	0	0
1989	mdt-4	0	0	0	0	0
1990	hcp-6	20	8	0	0	0
1991	w03c9.5	0	0	0	0	0
1992	k09a11.1	11	9	1	1	0
1993	atgl-1	0	0	0	0	0
1994	him-5	32	4	0	0	0
1995	cec-3	36	12	1	1	0
1996	mig-21	0	0	0	0	0
1997	rps-23	7	2	1	1	0
1998	rpl-22	0	0	0	0	0
1999	f40a3.6	11	9	1	1	0
2000	y105c5b.18	33	14	0	0	0
[truncated: 10,509 more rows]

## Sheet: TableS8b_SBM_max_PFE_network
Vertex_id	Gene_id	Group_level3	Group_level2	Group_level1	Group_level0
2	r119.2	1	1	1	1	0
3	r119.3	1	1	1	1	0
4	y18h1a.9	2	2	1	1	0
5	t06a4.1	2	2	1	1	0
6	zc123.1	2	2	1	1	0
7	y48g8al.12	2	2	1	1	0
8	y71g12b.17	2	2	1	1	0
9	mppa-1	1	1	1	1	0
10	rla-1	1	1	1	1	0
11	phb-1	1	1	1	1	0
12	nsun-4	1	1	1	1	0
13	w03d8.8	2	2	1	1	0
14	pqn-72	1	1	1	1	0
15	inx-13	1	1	1	1	0
16	clec-53	2	2	1	1	0
17	abf-2	1	1	1	1	0
18	r12e2.15	2	2	1	1	0
19	r12e2.1	1	1	1	1	0
20	tufm-2	1	1	1	1	0
21	pdp-1	1	1	1	1	0
22	lpd-5	3	2	1	1	0
23	mrpl-19	1	1	1	1	0
24	gsp-3	2	2	1	1	0
25	ugt-27	1	1	1	1	0
26	f25f8.1	1	1	1	1	0
27	let-630	1	1	1	1	0
28	sem-2	1	1	1	1	0
29	f27c1.1	2	2	1	1	0
30	ptr-10	2	2	1	1	0
31	rad-8	3	2	1	1	0
32	oxy-5	3	2	1	1	0
33	chn-1	3	2	1	1	0
34	ech-1.2	3	2	1	1	0
35	spp-15	3	2	1	1	0
36	col-58	4	3	2	0	0
37	acdh-3	3	2	1	1	0
38	t10e9.3	5	4	1	1	0
39	plin-1	6	5	2	0	0
40	y65b4bl.1	2	2	1	1	0
41	y95b8a.6	1	1	1	1	0
42	nas-30	2	2	1	1	0
43	rpl-27	1	1	1	1	0
44	col-49	2	2	1	1	0
45	ptr-2	1	1	1	1	0
46	r12e2.7	2	2	1	1	0
47	m04f3.4	1	1	1	1	0
48	erm-1	3	2	1	1	0
49	y95b8a.2	1	1	1	1	0
50	haf-6	1	1	1	1	0
51	set-29	1	1	1	1	0
52	mrpl-15	1	1	1	1	0
53	y73e7a.8	2	2	1	1	0
54	y71g12b.10	1	1	1	1	0
55	y37e3.8	1	1	1	1	0
56	y37e3.17	1	1	1	1	0
57	f23c8.5	1	1	1	1	0
58	f32b5.7	1	1	1	1	0
59	rpl-1	1	1	1	1	0
60	trap-1	1	1	1	1	0
61	col-48	2	2	1	1	0
62	mrpl-17	1	1	1	1	0
63	y47g6a.19	2	2	1	1	0
64	pgk-1	1	1	1	1	0
65	mrrf-1	1	1	1	1	0
66	r12e2.14	6	5	2	0	0
67	ugt-25	3	2	1	1	0
68	t19b4.3	1	1	1	1	0
69	spch-3	7	4	1	1	0
70	rps-17	3	2	1	1	0
71	f26b1.8	8	4	1	1	0
72	k06a5.2	7	4	1	1	0
73	acdh-1	9	6	2	0	0
74	nduf-6	10	4	1	1	0
75	gcsh-2	8	4	1	1	0
76	unc-15	11	4	1	1	0
77	spe-4	12	7	2	0	0
78	suro-1	13	7	2	0	0
79	t02e1.8	13	7	2	0	0
80	idha-1	11	4	1	1	0
81	syx-17	14	7	2	0	0
82	pqn-26	9	6	2	0	0
83	f36a2.14	14	7	2	0	0
84	f53b6.4	9	6	2	0	0
85	y53h1b.2	12	7	2	0	0
86	grl-16	2	2	1	1	0
87	w03d8.9	2	2	1	1	0
88	w10c8.5	1	1	1	1	0
89	y47g6a.15	2	2	1	1	0
90	rpl-13	1	1	1	1	0
91	cps-6	1	1	1	1	0
92	rpl-4	1	1	1	1	0
93	w09c3.7	1	1	1	1	0
94	pat-10	3	2	1	1	0
95	atp-3	1	1	1	1	0
96	noah-1	3	2	1	1	0
97	ucr-11	15	4	1	1	0
98	w01a8.6	10	4	1	1	0
99	fecl-1	10	4	1	1	0
100	d2030.4	5	4	1	1	0
101	cyc-1	11	4	1	1	0
102	t19a6.4	11	4	1	1	0
103	sod-2	11	4	1	1	0
104	egg-6	11	4	1	1	0
105	asg-1	11	4	1	1	0
106	nra-2	13	7	2	0	0
107	tba-1	14	7	2	0	0
108	nhr-62	12	7	2	0	0
109	strl-1	12	7	2	0	0
110	zc434.8	14	7	2	0	0
111	sdha-2	12	7	2	0	0
112	y65b4a.8	1	1	1	1	0
113	t06a4.3	1	1	1	1	0
114	ccb-1	1	1	1	1	0
115	t20f5.4	1	1	1	1	0
116	acbp-1	1	1	1	1	0
117	spd-5	3	2	1	1	0
118	mrpl-47	3	2	1	1	0
119	rpl-19	1	1	1	1	0
120	che-14	2	2	1	1	0
121	haf-9	1	1	1	1	0
122	t09b4.8	15	4	1	1	0
123	t10e9.4	6	5	2	0	0
124	nas-36	7	4	1	1	0
125	dpy-5	2	2	1	1	0
126	t05e7.1	3	2	1	1	0
127	rpl-17	1	1	1	1	0
128	y47g6a.21	1	1	1	1	0
129	f27c1.2	1	1	1	1	0
130	pqn-52	1	1	1	1	0
131	msrp-2	6	5	2	0	0
132	nspd-1	9	6	2	0	0
133	pept-3	1	1	1	1	0
134	c10g11.8	4	3	2	0	0
135	ahcy-1	9	6	2	0	0
136	smz-2	6	5	2	0	0
137	nuo-6	4	3	2	0	0
138	mrpl-13	4	3	2	0	0
139	d2005.6	7	4	1	1	0
140	cyp-36a1	9	6	2	0	0
141	inx-15	1	1	1	1	0
142	osr-1	2	2	1	1	0
143	mrpl-38	1	1	1	1	0
144	d2092.4	9	6	2	0	0
145	f36f2.2	9	6	2	0	0
146	b0379.1	12	7	2	0	0
147	nuo-2	7	4	1	1	0
148	unc-87	11	4	1	1	0
149	iars-2	12	7	2	0	0
150	myo-1	7	4	1	1	0
151	col-60	9	6	2	0	0
152	trhr-1	9	6	2	0	0
153	nduf-7	16	7	2	0	0
154	y106g6a.1	16	7	2	0	0
155	mrps-30	16	7	2	0	0
156	c15c6.1	17	8	3	0	0
157	c31h5.7	16	7	2	0	0
158	c55b7.3	9	6	2	0	0
159	f27d4.1	18	9	3	0	0
160	col-63	9	6	2	0	0
161	mrps-15	16	7	2	0	0
162	f36a2.7	12	7	2	0	0
163	rps-15	16	7	2	0	0
164	rsbp-1	16	7	2	0	0
165	mel-26	12	7	2	0	0
166	mrpl-54	16	7	2	0	0
167	cbl-1	9	6	2	0	0
168	nkb-1	12	7	2	0	0
169	ile-1	19	8	3	0	0
170	k07a1.10	12	7	2	0	0
171	c04f12.1	20	10	3	0	0
172	rpl-14	17	8	3	0	0
173	f26e4.3	16	7	2	0	0
174	cco-1	21	9	3	0	0
175	zig-1	25	8	3	0	0
176	nas-5	19	8	3	0	0
177	lid-1	19	8	3	0	0
178	rps-7	22	8	3	0	0
179	zc434.9	18	9	3	0	0
180	y106g6h.13	23	10	3	0	0
181	f59c6.5	17	8	3	0	0
182	rla-0	21	9	3	0	0
183	hsp-12.1	20	10	3	0	0
184	set-18	24	9	3	0	0
185	c34b2.8	16	7	2	0	0
186	b0205.10	23	10	3	0	0
187	nspd-10	23	10	3	0	0
188	y95d11a.1	16	7	2	0	0
189	f46a8.13	20	10	3	0	0
190	f36d1.7	19	8	3	0	0
191	zk1025.3	23	10	3	0	0
192	col-65	23	10	3	0	0
193	rga-2	18	9	3	0	0
194	y47h10a.4	22	8	3	0	0
195	rrf-2	16	7	2	0	0
196	abhd-11.2	18	9	3	0	0
197	c15c6.2	23	10	3	0	0
198	flp-33	21	9	3	0	0
199	h28o16.1	17	8	3	0	0
200	tba-2	17	8	3	0	0
201	c47b2.9	21	9	3	0	0
202	pals-6	20	10	3	0	0
203	oxa-1	20	10	3	0	0
204	y87g2a.19	18	9	3	0	0
205	y87g2a.2	16	7	2	0	0
206	y87g2a.13	12	7	2	0	0
207	unc-59	18	9	3	0	0
208	w09c5.8	21	9	3	0	0
209	rps-6	21	9	3	0	0
210	y63d3a.7	21	9	3	0	0
211	unc-95	17	8	3	0	0
212	y105e8a.11	19	8	3	0	0
213	lev-11	19	8	3	0	0
214	mtx-1	19	8	3	0	0
215	k11b4.1	17	8	3	0	0
216	unc-54	24	9	3	0	0
217	tep-1	24	9	3	0	0
218	sqt-2	23	10	3	0	0
219	tre-5	24	9	3	0	0
220	col-68	17	8	3	0	0
221	c50d2.1	23	10	3	0	0
222	mrpl-28	17	8	3	0	0
223	abu-11	9	6	2	0	0
224	chs-2	17	8	3	0	0
225	mrpl-41	22	8	3	0	0
226	mps-2	20	10	3	0	0
227	sgcb-1	18	9	3	0	0
228	cpn-2	22	8	3	0	0
229	c03h5.5	21	9	3	0	0
230	clec-10	23	10	3	0	0
231	tomm-22	17	8	3	0	0
232	lgc-34	20	10	3	0	0
233	t27a1.2	24	9	3	0	0
234	mlt-10	4	3	2	0	0
235	mlt-8	25	8	3	0	0
236	acdh-9	17	8	3	0	0
237	t07d3.9	20	10	3	0	0
238	pho-14	16	7	2	0	0
239	lin-42	4	3	2	0	0
240	alh-6	21	9	3	0	0
241	y51h7c.13	4	3	2	0	0
242	y51h7c.1	23	10	3	0	0
243	h17b01.2	4	3	2	0	0
244	fbxa-3	18	9	3	0	0
245	fbxa-182	19	8	3	0	0
246	y25c1a.14	22	8	3	0	0
247	chil-24	19	8	3	0	0
248	zc239.14	20	10	3	0	0
249	nep-8	23	10	3	0	0
250	skpo-2	23	10	3	0	0
251	col-71	9	6	2	0	0
252	fbxa-24	20	10	3	0	0
253	r11f4.1	17	8	3	0	0
254	rhgf-2	22	8	3	0	0
255	f56d3.1	23	10	3	0	0
256	r03h10.2	23	10	3	0	0
257	c01f1.5	9	6	2	0	0
258	sco-1	25	8	3	0	0
259	hlh-1	18	9	3	0	0
260	f35d11.3	17	8	3	0	0
261	lgc-27	18	9	3	0	0
262	fut-6	20	10	3	0	0
263	t05a7.1	20	10	3	0	0
264	f41c3.5	17	8	3	0	0
265	f26g1.2	24	9	3	0	0
266	ttm-2	19	8	3	0	0
267	f26g1.5	23	10	3	0	0
268	nep-12	22	8	3	0	0
269	msp-40	4	3	2	0	0
270	c33f10.1	23	10	3	0	0
271	col-17	23	10	3	0	0
272	col-73	23	10	3	0	0
273	gst-6	20	10	3	0	0
274	ndx-3	17	8	3	0	0
275	f33g12.6	17	8	3	0	0
276	msp-45	23	10	3	0	0
277	msp-49	23	10	3	0	0
278	msp-50	23	10	3	0	0
279	c34f11.8	19	8	3	0	0
280	pho-1	24	9	3	0	0
281	f09e5.3	17	8	3	0	0
282	dct-5	24	9	3	0	0
283	mrps-16	25	8	3	0	0
284	ilcr-2	19	8	3	0	0
285	f12a10.1	20	10	3	0	0
286	t25e4.1	20	10	3	0	0
287	lys-8	24	9	3	0	0
288	bli-2	4	3	2	0	0
289	c25h3.7	19	8	3	0	0
290	c25h3.9	19	8	3	0	0
291	eif-2d	17	8	3	0	0
292	c25h3.14	18	9	3	0	0
293	ifb-2	22	8	3	0	0
294	f10c1.8	22	8	3	0	0
295	ifb-1	25	8	3	0	0
296	msp-142	23	10	3	0	0
297	msp-64	20	10	3	0	0
298	b0034.1	20	10	3	0	0
299	zk84.1	24	9	3	0	0
300	c30b5.6	24	9	3	0	0
301	phb-2	19	8	3	0	0
302	f13h8.5	23	10	3	0	0
303	c29f5.1	17	8	3	0	0
304	f58f12.1	17	8	3	0	0
305	cutl-16	20	10	3	0	0
306	c56c10.4	23	10	3	0	0
307	t19d12.1	23	10	3	0	0
308	c18h9.6	18	9	3	0	0
309	dpy-10	9	6	2	0	0
310	dpy-2	24	9	3	0	0
311	t13c2.6	22	8	3	0	0
312	dnj-5	17	8	3	0	0
313	c44b7.11	17	8	3	0	0
314	art-1	25	8	3	0	0
315	kat-1	17	8	3	0	0
316	c27h5.2	19	8	3	0	0
317	e04f6.4	22	8	3	0	0
318	dhs-7	23	10	3	0	0
319	e04f6.8	25	8	3	0	0
320	e04f6.9	19	8	3	0	0
321	f32a5.3	20	10	3	0	0
322	prx-13	17	8	3	0	0
323	mrpl-14	17	8	3	0	0
324	nas-7	18	9	3	0	0
325	wrt-10	22	8	3	0	0
326	rol-8	4	3	2	0	0
327	r07g3.7	17	8	3	0	0
328	nhx-2	20	10	3	0	0
329	cpna-2	22	8	3	0	0
330	b0228.7	17	8	3	0	0
331	mthf-1	17	8	3	0	0
332	t09a5.5	17	8	3	0	0
333	best-23	20	10	3	0	0
334	dbt-1	19	8	3	0	0
335	t05h10.4	24	9	3	0	0
336	pdha-1	17	8	3	0	0
337	sfxn-5	17	8	3	0	0
338	qua-1	20	10	3	0	0
339	col-77	4	3	2	0	0
340	m195.2	20	10	3	0	0
341	f49e12.12	23	10	3	0	0
342	efl-3	9	6	2	0	0
343	f14e5.1	24	9	3	0	0
344	lips-10	19	8	3	0	0
345	mrps-18b	22	8	3	0	0
346	col-38	23	10	3	0	0
347	rpl-5	21	9	3	0	0
348	bcs-1	18	9	3	0	0
349	f28c6.5	24	9	3	0	0
350	rpl-26	22	8	3	0	0
351	cup-16	24	9	3	0	0
352	rol-6	23	10	3	0	0
353	f07h5.8	9	6	2	0	0
354	pho-13	20	10	3	0	0
355	mrpl-50	25	8	3	0	0
356	enol-1	21	9	3	0	0
357	c18e9.4	20	10	3	0	0
358	c18e9.7	23	10	3	0	0
359	f44g4.2	19	8	3	0	0
360	abu-14	9	6	2	0	0
361	gst-13	18	9	3	0	0
362	t26c5.2	20	10	3	0	0
363	aqp-2	22	8	3	0	0
364	sdhb-1	19	8	3	0	0
365	gss-1	17	8	3	0	0
366	mrpl-53	22	8	3	0	0
367	zk1320.2	24	9	3	0	0
368	aqp-10	22	8	3	0	0
369	zk1321.4	20	10	3	0	0
370	zk938.1	23	10	3	0	0
371	rnh-1.2	21	9	3	0	0
372	c05c10.3	18	9	3	0	0
373	dtmk-1	24	9	3	0	0
374	r53.4	19	8	3	0	0
375	lec-3	17	8	3	0	0
376	let-268	22	8	3	0	0
377	lact-2	18	9	3	0	0
378	phg-1	9	6	2	0	0
379	r05h5.3	18	9	3	0	0
380	tts-2	21	9	3	0	0
381	mrps-14	17	8	3	0	0
382	m02g9.1	19	8	3	0	0
383	cut-4	9	6	2	0	0
384	myrf-1	21	9	3	0	0
385	f59b10.3	23	10	3	0	0
386	dap-3	22	8	3	0	0
387	mrps-22	22	8	3	0	0
388	gbh-1	17	8	3	0	0
389	bli-1	4	3	2	0	0
390	f44f4.3	9	6	2	0	0
391	ptr-8	18	9	3	0	0
392	tba-4	17	8	3	0	0
393	r03d7.2	23	10	3	0	0
394	col-81	13	7	2	0	0
395	ram-2	9	6	2	0	0
396	f33a8.7	23	10	3	0	0
397	rpl-36.a	17	8	3	0	0
398	nuo-1	19	8	3	0	0
399	rps-9	21	9	3	0	0
400	bigr-1	20	10	3	0	0
401	cox-15	21	9	3	0	0
402	t06d8.10	9	6	2	0	0
403	sqt-1	23	10	3	0	0
404	rmd-3	23	10	3	0	0
405	b0491.5	19	8	3	0	0
406	c05d12.3	23	10	3	0	0
407	ooc-3	17	8	3	0	0
408	f54d5.12	19	8	3	0	0
409	f54d5.3	24	9	3	0	0
410	gfat-1	9	6	2	0	0
411	inos-1	22	8	3	0	0
412	f13d12.6	24	9	3	0	0
413	zk930.2	17	8	3	0	0
414	ippk-1	24	9	3	0	0
415	rol-1	4	3	2	0	0
416	tric-1b.1	17	8	3	0	0
417	clec-4	20	10	3	0	0
418	lips-15	22	8	3	0	0
419	cox-10	22	8	3	0	0
420	cnp-2	24	9	3	0	0
421	spds-1	17	8	3	0	0
422	y46g5a.29	24	9	3	0	0
423	dct-18	24	9	3	0	0
424	ptr-18	20	10	3	0	0
425	hphd-1	25	8	3	0	0
426	zyx-1	17	8	3	0	0
427	pqn-32	23	10	3	0	0
428	gfm-1	21	9	3	0	0
429	f32a11.3	4	3	2	0	0
430	f32a11.1	17	8	3	0	0
431	mecr-1	17	8	3	0	0
432	lec-1	19	8	3	0	0
433	mrpl-20	17	8	3	0	0
434	y48e1c.4	25	8	3	0	0
435	e01g4.5	19	8	3	0	0
436	e01g4.6	23	10	3	0	0
437	f45h10.2	18	9	3	0	0
438	nep-17	20	10	3	0	0
439	mrpl-37	25	8	3	0	0
440	tag-10	20	10	3	0	0
441	y54g9a.7	22	8	3	0	0
442	y54g9a.9	22	8	3	0	0
443	c01b9.1	20	10	3	0	0
444	y51h1a.3	19	8	3	0	0
445	mltn-3	9	6	2	0	0
446	f01d5.6	9	6	2	0	0
447	f01d5.10	20	10	3	0	0
448	k09e4.3	25	8	3	0	0
449	men-1	22	8	3	0	0
450	y54g11a.4	19	8	3	0	0
451	k10h10.4	4	3	2	0	0
452	madf-5	24	9	3	0	0
453	tag-297	23	10	3	0	0
454	unc-52	17	8	3	0	0
455	hhat-1	24	9	3	0	0
456	c09f9.2	9	6	2	0	0
457	cdh-7	23	10	3	0	0
458	r03c1.1	20	10	3	0	0
459	elo-9	22	8	3	0	0
460	y53f4b.45	22	8	3	0	0
461	y53f4b.27	9	6	2	0	0
462	gst-26	24	9	3	0	0
463	gst-27	20	10	3	0	0
464	gst-28	20	10	3	0	0
465	fbxa-6	19	8	3	0	0
466	h10e21.4	23	10	3	0	0
467	col-88	9	6	2	0	0
468	pat-4	17	8	3	0	0
469	taco-1	18	9	3	0	0
470	y55b1bl.1	24	9	3	0	0
471	f30h5.3	9	6	2	0	0
472	t17h7.1	9	6	2	0	0
473	cyn-6	17	8	3	0	0
474	ceeh-1	19	8	3	0	0
475	moma-1	19	8	3	0	0
476	fbxa-60	17	8	3	0	0
477	y34f4.1	17	8	3	0	0
478	y34f4.4	22	8	3	0	0
479	exc-6	22	8	3	0	0
480	cdh-12	24	9	3	0	0
481	y119d3b.14	17	8	3	0	0
482	pals-18	20	10	3	0	0
483	y82e9br.3	19	8	3	0	0
484	y82e9br.16	18	9	3	0	0
485	cisd-3.2	19	8	3	0	0
486	y22d7al.9	20	10	3	0	0
487	y22d7al.10	17	8	3	0	0
488	pvf-1	22	8	3	0	0
489	c39b5.5	18	9	3	0	0
490	mrpl-30	22	8	3	0	0
491	y54f10am.8	20	10	3	0	0
492	y54f10am.5	18	9	3	0	0
493	feh-1	17	8	3	0	0
494	gpa-17	24	9	3	0	0
495	set-27	18	9	3	0	0
496	y71h2am.15	19	8	3	0	0
497	y71h2am.5	21	9	3	0	0
498	y71h2am.4	17	8	3	0	0
499	tufm-1	19	8	3	0	0
500	y71h2ar.1	25	8	3	0	0
501	klf-1	24	9	3	0	0
502	y55d5a.4	23	10	3	0	0
503	ubl-1	21	9	3	0	0
504	mec-12	17	8	3	0	0
505	y53g8al.2	17	8	3	0	0
506	c34c12.8	17	8	3	0	0
507	rsu-1	19	8	3	0	0
508	rpl-16	22	8	3	0	0
509	mrpl-35	17	8	3	0	0
510	ben-1	17	8	3	0	0
511	mrps-31	22	8	3	0	0
512	pdi-1	21	9	3	0	0
513	rpl-3	21	9	3	0	0
514	pat-3	22	8	3	0	0
515	zk1058.9	21	9	3	0	0
516	r10e9.2	23	10	3	0	0
517	c36e8.1	19	8	3	0	0
518	r74.2	4	3	2	0	0
519	mnp-1	24	9	3	0	0
520	pals-26	20	10	3	0	0
521	pals-27	20	10	3	0	0
522	prdx-3	21	9	3	0	0
523	mpc-1	21	9	3	0	0
524	rps-1	22	8	3	0	0
525	mrps-34	17	8	3	0	0
526	cisd-3.1	25	8	3	0	0
527	idhg-1	17	8	3	0	0
528	lips-3	9	6	2	0	0
529	dnj-18	25	8	3	0	0
530	mrpl-16	17	8	3	0	0
531	col-89	9	6	2	0	0
532	rps-0	22	8	3	0	0
533	b0393.5	23	10	3	0	0
534	msd-4	23	10	3	0	0
535	gipc-1	4	3	2	0	0
536	mmab-1	19	8	3	0	0
537	mrps-18c	19	8	3	0	0
538	r144.12	22	8	3	0	0
539	atp-2	17	8	3	0	0
540	mrps-26	17	8	3	0	0
541	gop-3	17	8	3	0	0
542	glrx-21	20	10	3	0	0
543	w03a5.2	18	9	3	0	0
544	lon-1	18	9	3	0	0
545	dex-1	24	9	3	0	0
546	f09f7.7	22	8	3	0	0
547	hach-1	18	9	3	0	0
548	mlc-3	21	9	3	0	0
549	ucr-1	17	8	3	0	0
550	hpo-28	21	9	3	0	0
551	c28h8.5	23	10	3	0	0
552	mlp-1	17	8	3	0	0
553	zk328.6	20	10	3	0	0
554	nmt-1	22	8	3	0	0
555	anmt-2	20	10	3	0	0
556	rps-3	21	9	3	0	0
557	c18f10.7	17	8	3	0	0
558	let-767	25	8	3	0	0
559	rps-13	17	8	3	0	0
560	c16a3.5	19	8	3	0	0
561	c05d11.5	22	8	3	0	0
562	nas-4	24	9	3	0	0
563	mdh-2	17	8	3	0	0
564	cra-1	21	9	3	0	0
565	abu-13	23	10	3	0	0
566	eef-1a.1	21	9	3	0	0
567	r01h2.7	17	8	3	0	0
568	zk418.5	17	8	3	0	0
569	zk418.7	25	8	3	0	0
570	rpia-1	22	8	3	0	0
571	nuo-4	19	8	3	0	0
572	rps-14	17	8	3	0	0
573	f37c12.3	17	8	3	0	0
574	dpy-31	22	8	3	0	0
575	t20h4.5	19	8	3	0	0
576	psd-1	17	8	3	0	0
577	alh-12	24	9	3	0	0
578	fum-1	17	8	3	0	0
579	fbn-1	20	10	3	0	0
580	zk686.3	19	8	3	0	0
581	rpl-35	22	8	3	0	0
582	coq-5	19	8	3	0	0
583	c29e4.12	25	8	3	0	0
584	col-90	23	10	3	0	0
585	let-754	22	8	3	0	0
586	c29e4.15	4	3	2	0	0
587	f44b9.2	22	8	3	0	0
588	k12h4.5	18	9	3	0	0
589	k12h4.7	9	6	2	0	0
590	c14b9.3	25	8	3	0	0
591	c14b9.10	20	10	3	0	0
592	hsp-12.2	22	8	3	0	0
593	col-91	9	6	2	0	0
594	mrps-9	18	9	3	0	0
595	f10e9.12	24	9	3	0	0
596	mrpl-32	17	8	3	0	0
597	acdh-6	23	10	3	0	0
598	twk-7	19	8	3	0	0
599	mrpl-11	17	8	3	0	0
600	mtss-1	18	9	3	0	0
601	pat-2	17	8	3	0	0
602	f44e2.4	20	10	3	0	0
603	f44e2.9	19	8	3	0	0
604	lnkn-1	22	8	3	0	0
605	f02a9.4	17	8	3	0	0
606	rnr-1	24	9	3	0	0
607	t02c1.1	23	10	3	0	0
608	c40h1.8	23	10	3	0	0
609	ttr-5	17	8	3	0	0
610	emb-9	19	8	3	0	0
611	k04h4.2	9	6	2	0	0
612	mrps-23	17	8	3	0	0
613	gei-13	20	10	3	0	0
614	ech-6	21	9	3	0	0
615	vha-1	17	8	3	0	0
616	alg-4	23	10	3	0	0
617	gln-2	23	10	3	0	0
618	t16g12.1	23	10	3	0	0
619	zk1128.1	17	8	3	0	0
620	mua-3	18	9	3	0	0
621	cts-1	21	9	3	0	0
622	t20g5.14	17	8	3	0	0
623	div-1	25	8	3	0	0
624	cor-1	17	8	3	0	0
625	r01h10.4	17	8	3	0	0
626	t07a5.1	23	10	3	0	0
627	mev-1	19	8	3	0	0
628	umps-1	17	8	3	0	0
629	f43d9.1	9	6	2	0	0
630	unc-49	22	8	3	0	0
631	y45f3a.4	18	9	3	0	0
632	mrpl-22	22	8	3	0	0
633	y39a1a.9	23	10	3	0	0
634	y39a1a.21	17	8	3	0	0
635	mrpl-12	19	8	3	0	0
636	tbb-1	17	8	3	0	0
637	ptr-19	20	10	3	0	0
638	col-92	23	10	3	0	0
639	col-93	23	10	3	0	0
640	y48a6b.9	19	8	3	0	0
641	hmt-1	19	8	3	0	0
642	t28d6.5	17	8	3	0	0
643	t28d6.4	17	8	3	0	0
644	t28d6.3	23	10	3	0	0
645	y47d3b.1	23	10	3	0	0
646	y47d3b.6	9	6	2	0	0
647	nars-2	19	8	3	0	0
648	c18d11.6	4	3	2	0	0
649	y56a3a.19	19	8	3	0	0
650	nft-1	17	8	3	0	0
651	wah-1	17	8	3	0	0
652	y75b8a.6	17	8	3	0	0
653	grl-15	9	6	2	0	0
654	y111b2a.3	21	9	3	0	0
655	agmo-1	9	6	2	0	0
656	y37d8a.6	25	8	3	0	0
657	cco-2	19	8	3	0	0
658	mrps-10	21	9	3	0	0
659	bckd-1a	17	8	3	0	0
660	zk1010.2	17	8	3	0	0
661	col-97	23	10	3	0	0
662	col-98	23	10	3	0	0
663	f56a8.3	17	8	3	0	0
664	y43f4b.5	25	8	3	0	0
665	myo-6	25	8	3	0	0
666	f45g2.8	18	9	3	0	0
667	t27e9.2	18	9	3	0	0
668	ant-1.1	17	8	3	0	0
669	aldo-1	19	8	3	0	0
670	act-5	17	8	3	0	0
671	t12d8.9	21	9	3	0	0
672	b0545.4	18	9	3	0	0
673	f29c4.2	22	8	3	0	0
674	col-99	17	8	3	0	0
675	y38c1aa.7	23	10	3	0	0
676	dpy-9	20	10	3	0	0
677	pat-6	17	8	3	0	0
678	dsc-4	18	9	3	0	0
679	rps-24	19	8	3	0	0
680	k11h12.9	21	9	3	0	0
681	k11h12.1	18	9	3	0	0
682	rpl-15	19	8	3	0	0
683	mrpl-2	25	8	3	0	0
684	f56b3.11	21	9	3	0	0
685	ech-5	19	8	3	0	0
686	mrpl-46	22	8	3	0	0
687	lem-4	24	9	3	0	0
688	y55f3am.13	21	9	3	0	0
689	y55f3am.14	9	6	2	0	0
690	y55f3ar.1	17	8	3	0	0
691	ost-1	18	9	3	0	0
692	clec-170	23	10	3	0	0
693	col-104	23	10	3	0	0
694	col-107	9	6	2	0	0
695	y41d4b.14	17	8	3	0	0
696	y41d4a.6	17	8	3	0	0
697	col-109	23	10	3	0	0
698	c23h5.8	9	6	2	0	0
699	test-1	19	8	3	0	0
700	vha-11	17	8	3	0	0
701	c45g7.4	9	6	2	0	0
702	cdh-10	24	9	3	0	0
703	y69a2ar.18	17	8	3	0	0
704	y69a2ar.31	17	8	3	0	0
705	y54g2a.57	9	6	2	0	0
706	cpg-9	21	9	3	0	0
707	clec-173	20	10	3	0	0
708	w08e12.7	18	9	3	0	0
709	vha-19	17	8	3	0	0
710	pdhb-1	19	8	3	0	0
711	grd-13	9	6	2	0	0
712	grd-10	20	10	3	0	0
713	unc-17	17	8	3	0	0
714	map-1	22	8	3	0	0
715	clec-67	9	6	2	0	0
716	clec-72	9	6	2	0	0
717	drd-50	23	10	3	0	0
718	f49f1.7	23	10	3	0	0
719	dpy-13	23	10	3	0	0
720	col-34	25	8	3	0	0
721	ttr-20	22	8	3	0	0
722	tald-1	17	8	3	0	0
723	rpl-7a	21	9	3	0	0
724	zk180.5	23	10	3	0	0
725	zk180.6	23	10	3	0	0
726	col-110	9	6	2	0	0
727	col-111	9	6	2	0	0
728	ssq-2	24	9	3	0	0
729	ssq-4	23	10	3	0	0
730	c02b10.3	17	8	3	0	0
731	c24d10.6	17	8	3	0	0
732	lam-1	17	8	3	0	0
733	msp-59	23	10	3	0	0
734	y4c6b.2	25	8	3	0	0
735	gba-4	23	10	3	0	0
736	21ur-5057	23	10	3	0	0
737	c39h7.1	23	10	3	0	0
738	perm-5	19	8	3	0	0
739	c06e7.4	25	8	3	0	0
740	glf-1	20	10	3	0	0
741	mcu-1	21	9	3	0	0
742	c46g7.2	20	10	3	0	0
743	pqn-22	21	9	3	0	0
744	cpi-1	19	8	3	0	0
745	c49a9.3	24	9	3	0	0
746	hil-2	9	6	2	0	0
747	bli-6	23	10	3	0	0
748	prkl-1	21	9	3	0	0
749	rps-4	22	8	3	0	0
750	deb-1	17	8	3	0	0
751	nas-8	9	6	2	0	0
752	col-113	24	9	3	0	0
753	c42d4.3	9	6	2	0	0
754	f42c5.4	22	8	3	0	0
755	tes-1	18	9	3	0	0
756	vdac-1	17	8	3	0	0
757	clec-180	23	10	3	0	0
758	mrpl-1	22	8	3	0	0
759	f33d4.6	23	10	3	0	0
760	sucg-1	20	10	3	0	0
761	clx-1	23	10	3	0	0
762	klo-1	17	8	3	0	0
763	col-14	4	3	2	0	0
764	c49h3.16	23	10	3	0	0
765	col-115	4	3	2	0	0
766	c26b2.8	4	3	2	0	0
767	c26b2.7	25	8	3	0	0
768	f42g8.10	19	8	3	0	0
769	isp-1	17	8	3	0	0
770	clec-51	24	9	3	0	0
771	f17e9.5	23	10	3	0	0
772	d2096.6	23	10	3	0	0
773	acdh-13	20	10	3	0	0
774	cdh-5	23	10	3	0	0
775	mrps-33	22	8	3	0	0
776	col-117	23	10	3	0	0
777	col-3	9	6	2	0	0
778	col-118	22	8	3	0	0
779	alp-1	19	8	3	0	0
780	nhr-11	19	8	3	0	0
781	mppb-1	19	8	3	0	0
782	lpl-1	22	8	3	0	0
783	pcp-3	21	9	3	0	0
784	pcp-2	20	10	3	0	0
785	y11d7a.9	24	9	3	0	0
786	col-120	23	10	3	0	0
787	idh-1	25	8	3	0	0
788	c33a12.1	21	9	3	0	0
789	ins-7	18	9	3	0	0
790	msp-76	20	10	3	0	0
791	fat-3	17	8	3	0	0
792	nspd-2	4	3	2	0	0
793	mccc-1	17	8	3	0	0
794	sss-1	23	10	3	0	0
795	bed-3	16	7	2	0	0
796	dur-1	20	10	3	0	0
797	dhp-2	25	8	3	0	0
798	mam-2	24	9	3	0	0
799	gipc-2	23	10	3	0	0
800	ipla-7	22	8	3	0	0
801	msp-36	20	10	3	0	0
802	spch-1	23	10	3	0	0
803	c04g2.9	23	10	3	0	0
804	msp-38	4	3	2	0	0
805	ttr-54	21	9	3	0	0
806	ttr-53	18	9	3	0	0
807	pps-1	21	9	3	0	0
808	rack-1	21	9	3	0	0
809	gta-1	19	8	3	0	0
810	tram-1	17	8	3	0	0
811	ech-8	19	8	3	0	0
812	tkt-1	25	8	3	0	0
813	thk-1	18	9	3	0	0
814	r09e10.6	23	10	3	0	0
815	r10h10.3	9	6	2	0	0
816	f13b12.4	4	3	2	0	0
817	c02f4.4	9	6	2	0	0
818	efn-2	19	8	3	0	0
819	r09h10.5	20	10	3	0	0
820	epi-1	21	9	3	0	0
821	r102.5	25	8	3	0	0
822	cyb-1	20	10	3	0	0
823	grl-21	23	10	3	0	0
824	ssp-34	23	10	3	0	0
825	best-15	17	8	3	0	0
826	zk596.1	20	10	3	0	0
827	y69e1a.1	4	3	2	0	0
828	y69e1a.2	23	10	3	0	0
829	y69e1a.5	20	10	3	0	0
830	t05e11.9	21	9	3	0	0
831	rps-5	22	8	3	0	0
832	sdz-27	25	8	3	0	0
833	r07h5.8	22	8	3	0	0
834	col-125	23	10	3	0	0
835	col-128	24	9	3	0	0
836	rps-11	22	8	3	0	0
837	zk809.3	19	8	3	0	0
838	ent-1	19	8	3	0	0
839	h01g02.1	22	8	3	0	0
840	ech-2	17	8	3	0	0
841	zk822.2	24	9	3	0	0
842	gdh-1	25	8	3	0	0
843	mrpl-51	19	8	3	0	0
844	col-129	13	7	2	0	0
845	f20b10.3	23	10	3	0	0
846	hpo-12	17	8	3	0	0
847	col-130	9	6	2	0	0
848	irg-4	23	10	3	0	0
849	smz-1	4	3	2	0	0
850	igdb-2	17	8	3	0	0
851	k08e7.5	23	10	3	0	0
852	k08e7.8	20	10	3	0	0
853	t23f6.1	20	10	3	0	0
854	nstp-5	18	9	3	0	0
855	zk896.5	24	9	3	0	0
856	k08d8.3	20	10	3	0	0
857	k08d8.5	9	6	2	0	0
858	k10d11.6	20	10	3	0	0
859	scl-3	21	9	3	0	0
860	scl-5	18	9	3	0	0
861	c39e9.7	22	8	3	0	0
862	c39e9.8	17	8	3	0	0
863	tin-9.2	19	8	3	0	0
864	rpl-12	22	8	3	0	0
865	cox-11	17	8	3	0	0
866	ttr-51	17	8	3	0	0
867	ttr-45	17	8	3	0	0
868	kdp-1	19	8	3	0	0
869	fat-1	25	8	3	0	0
870	fat-2	18	9	3	0	0
871	pqn-74	22	8	3	0	0
872	y62e10a.13	24	9	3	0	0
873	y38h8a.1	23	10	3	0	0
874	y45f10b.13	17	8	3	0	0
875	fbxa-98	17	8	3	0	0
876	sorb-1	22	8	3	0	0
877	noah-2	22	8	3	0	0
878	col-133	23	10	3	0	0
879	xhd-1	18	9	3	0	0
880	dld-1	19	8	3	0	0
881	tag-273	25	8	3	0	0
882	y57g11a.2	23	10	3	0	0
883	t27e7.1	4	3	2	0	0
884	mrps-7	22	8	3	0	0
885	nuo-3	17	8	3	0	0
886	sec-61	21	9	3	0	0
887	rps-18	22	8	3	0	0
888	dpy-4	23	10	3	0	0
889	ccg-1	24	9	3	0	0
890	y105c5b.9	22	8	3	0	0
891	y43d4a.5	9	6	2	0	0
892	y116a8c.27	25	8	3	0	0
893	col-138	23	10	3	0	0
894	zk550.3	19	8	3	0	0
895	dlat-2	19	8	3	0	0
896	npr-26	17	8	3	0	0
897	k09c6.9	9	6	2	0	0
898	ptr-16	9	6	2	0	0
899	t21h3.1	23	10	3	0	0
900	y75b7ar.1	23	10	3	0	0
901	r12a1.3	20	10	3	0	0
902	pqn-54	20	10	3	0	0
903	f52f10.2	23	10	3	0	0
904	f36h9.5	9	6	2	0	0
905	mrpl-39	18	9	3	0	0
906	y32g9b.1	24	9	3	0	0
907	t08b1.4	17	8	3	0	0
908	tnt-4	18	9	3	0	0
909	alh-5	22	8	3	0	0
910	comt-4	23	10	3	0	0
911	lbp-9	25	8	3	0	0
912	f22f7.2	20	10	3	0	0
913	gst-10	20	10	3	0	0
914	irg-3	23	10	3	0	0
915	f53e10.1	17	8	3	0	0
916	w02g9.4	20	10	3	0	0
917	nuo-5	17	8	3	0	0
918	c24b9.3	24	9	3	0	0
919	folt-2	9	6	2	0	0
920	ifc-1	23	10	3	0	0
921	cyp-33c9	24	9	3	0	0
922	y73c8b.1	20	10	3	0	0
923	t28a11.16	23	10	3	0	0
924	f35f10.6	20	10	3	0	0
925	lys-7	21	9	3	0	0
926	f59b1.10	9	6	2	0	0
927	cyp-33c8	22	8	3	0	0
928	ugt-32	23	10	3	0	0
929	cyp-35b1	24	9	3	0	0
930	cyp-34a5	17	8	3	0	0
931	cyp-34a9	24	9	3	0	0
932	phat-4	23	10	3	0	0
933	y45g5am.6	22	8	3	0	0
934	nhr-114	25	8	3	0	0
935	f32d1.5	17	8	3	0	0
936	grl-5	23	10	3	0	0
937	y47d7a.15	9	6	2	0	0
938	y47d7a.13	23	10	3	0	0
939	t08h10.1	19	8	3	0	0
940	y61a9la.11	17	8	3	0	0
941	pmt-2	24	9	3	0	0
942	f41f3.3	23	10	3	0	0
943	col-139	9	6	2	0	0
944	r02f11.1	23	10	3	0	0
945	ugt-8	18	9	3	0	0
946	ugt-14	17	8	3	0	0
947	h23n18.5	9	6	2	0	0
948	c02e7.7	23	10	3	0	0
949	c02e7.6	23	10	3	0	0
950	cpt-4	23	10	3	0	0
951	f14f9.3	9	6	2	0	0
952	abu-15	23	10	3	0	0
953	abu-8	23	10	3	0	0
954	b0238.1	18	9	3	0	0
955	b0238.12	9	6	2	0	0
956	ncx-2	17	8	3	0	0
957	t05c3.6	19	8	3	0	0
958	pqn-13	20	10	3	0	0
959	clec-1	9	6	2	0	0
960	gcst-1	19	8	3	0	0
961	cyn-17	23	10	3	0	0
962	dhs-17	19	8	3	0	0
963	y38a10a.2	9	6	2	0	0
964	f17a9.4	25	8	3	0	0
965	k08b12.1	9	6	2	0	0
966	gfi-1	20	10	3	0	0
967	f57f4.4	9	6	2	0	0
968	atp-4	19	8	3	0	0
969	lec-10	22	8	3	0	0
970	lipl-4	24	9	3	0	0
971	zk1055.6	25	8	3	0	0
972	pmp-5	24	9	3	0	0
973	dlst-1	19	8	3	0	0
974	clik-1	24	9	3	0	0
975	col-141	23	10	3	0	0
976	col-142	20	10	3	0	0
977	f20a1.6	17	8	3	0	0
978	c13f10.5	17	8	3	0	0
979	c03g6.5	24	9	3	0	0
980	cyp-33a1	18	9	3	0	0
981	zk105.1	23	10	3	0	0
982	y97e10c.1	24	9	3	0	0
983	cyp-32a1	19	8	3	0	0
984	c26f1.1	23	10	3	0	0
985	zk742.3	24	9	3	0	0
986	mig-6	17	8	3	0	0
987	f40a3.6	20	10	3	0	0
988	ech-3	17	8	3	0	0
989	k07c11.3	19	8	3	0	0
990	c16d9.1	23	10	3	0	0
991	mrps-2	17	8	3	0	0
992	mrpl-4	22	8	3	0	0
993	t23b12.8	25	8	3	0	0
994	slc-17.8	24	9	3	0	0
995	asns-1	24	9	3	0	0
996	tag-196	22	8	3	0	0
997	f41e6.11	23	10	3	0	0
998	zc196.3	24	9	3	0	0
999	b0507.6	25	8	3	0	0
1000	t19a5.3	23	10	3	0	0
1001	c25e10.8	22	8	3	0	0
1002	swm-1	17	8	3	0	0
1003	c25e10.12	25	8	3	0	0
1004	t27e4.1	24	9	3	0	0
1005	f21c10.7	17	8	3	0	0
1006	f21c10.11	17	8	3	0	0
1007	col-144	23	10	3	0	0
1008	col-145	23	10	3	0	0
1009	col-10	23	10	3	0	0
1010	asp-2	22	8	3	0	0
1011	grd-6	9	6	2	0	0
1012	lron-2	9	6	2	0	0
1013	f44a2.3	24	9	3	0	0
1014	try-5	23	10	3	0	0
1015	flp-6	18	9	3	0	0
1016	gsnl-1	19	8	3	0	0
1017	k09g1.1	21	9	3	0	0
1018	pqn-63	23	10	3	0	0
1019	t06e4.8	23	10	3	0	0
1020	t06e4.14	23	10	3	0	0
1021	t06e4.12	23	10	3	0	0
1022	cyp-29a4	9	6	2	0	0
1023	aqp-4	25	8	3	0	0
1024	f58e6.13	9	6	2	0	0
1025	f58e6.5	23	10	3	0	0
1026	f46b6.6	21	9	3	0	0
1027	uda-1	21	9	3	0	0
1028	ugt-47	25	8	3	0	0
1029	zk856.7	19	8	3	0	0
1030	lys-2	24	9	3	0	0
1031	col-149	9	6	2	0	0
1032	col-150	9	6	2	0	0
1033	crm-1	18	9	3	0	0
1034	col-13	23	10	3	0	0
1035	col-12	4	3	2	0	0
1036	y32f6a.5	25	8	3	0	0
1037	lpd-9	19	8	3	0	0
1038	t21c9.9	23	10	3	0	0
1039	sqv-4	17	8	3	0	0
1040	d1054.9	23	10	3	0	0
1041	f32d8.5	18	9	3	0	0
1042	f32d8.7	4	3	2	0	0
1043	nas-31	24	9	3	0	0
1044	f17c11.11	20	10	3	0	0
1045	col-153	22	8	3	0	0
1046	act-3	19	8	3	0	0
1047	act-2	22	8	3	0	0
1048	act-1	22	8	3	0	0
1049	lact-8	20	10	3	0	0
1050	atp-5	19	8	3	0	0
1051	t19c4.1	23	10	3	0	0
1052	t19c4.5	22	8	3	0	0
1053	cln-3.1	24	9	3	0	0
1054	cutl-18	18	9	3	0	0
1055	grl-7	4	3	2	0	0
1056	col-154	9	6	2	0	0
1057	col-155	23	10	3	0	0
1058	k03b8.6	24	9	3	0	0
1059	f57b7.2	25	8	3	0	0
1060	col-156	9	6	2	0	0
1061	col-157	9	6	2	0	0
1062	nlp-24	24	9	3	0	0
1063	mpst-1	19	8	3	0	0
1064	f58h1.2	23	10	3	0	0
1065	dars-2	22	8	3	0	0
1066	r07b7.6	19	8	3	0	0
1067	c13c4.7	24	9	3	0	0
1068	che-11	19	8	3	0	0
1069	c27a7.8	22	8	3	0	0
1070	lon-3	23	10	3	0	0
1071	myo-3	18	9	3	0	0
1072	lrx-1	9	6	2	0	0
1073	tsfm-1	22	8	3	0	0
1074	r04f11.2	21	9	3	0	0
1075	sqt-3	9	6	2	0	0
1076	f23h12.5	21	9	3	0	0
1077	k01d12.5	23	10	3	0	0
1078	cdr-2	24	9	3	0	0
1079	inx-11	17	8	3	0	0
1080	mrpl-49	17	8	3	0	0
1081	fkb-4	23	10	3	0	0
1082	zc443.4	24	9	3	0	0
1083	dhrs-4	18	9	3	0	0
1084	t16g1.2	9	6	2	0	0
1085	f15b9.8	9	6	2	0	0
1086	far-3	23	10	3	0	0
1087	f15b9.6	9	6	2	0	0
1088	f57b1.9	9	6	2	0	0
1089	col-159	9	6	2	0	0
1090	col-160	9	6	2	0	0
1091	col-161	9	6	2	0	0
1092	f32h5.3	20	10	3	0	0
1093	f53f1.4	9	6	2	0	0
1094	cut-2	23	10	3	0	0
1095	col-162	9	6	2	0	0
1096	f25h9.7	18	9	3	0	0
1097	c50b8.4	20	10	3	0	0
1098	f53f4.10	19	8	3	0	0
1099	spp-12	24	9	3	0	0
1100	stdh-1	24	9	3	0	0
1101	eol-1	20	10	3	0	0
1102	ddx-17	22	8	3	0	0
1103	ins-10	25	8	3	0	0
1104	d1086.2	24	9	3	0	0
1105	d1086.1	21	9	3	0	0
1106	k02e11.10	23	10	3	0	0
1107	f47b8.2	25	8	3	0	0
1108	vha-13	17	8	3	0	0
1109	cyn-1	17	8	3	0	0
1110	c15h11.16	23	10	3	0	0
1111	dlat-1	19	8	3	0	0
1112	f08h9.2	20	10	3	0	0
1113	unc-112	25	8	3	0	0
1114	c01g10.9	19	8	3	0	0
1115	ugt-30	20	10	3	0	0
1116	cyp-34a2	22	8	3	0	0
1117	t26h5.9	9	6	2	0	0
1118	dpf-1	18	9	3	0	0
1119	cgt-1	20	10	3	0	0
1120	gst-38	24	9	3	0	0
1121	f36g9.7	20	10	3	0	0
1122	oac-20	24	9	3	0	0
1123	f11a5.9	20	10	3	0	0
1124	f21h7.12	19	8	3	0	0
1125	f21h7.5	23	10	3	0	0
1126	y70c5a.3	18	9	3	0	0
1127	t20b3.1	18	9	3	0	0
1128	tni-3	18	9	3	0	0
1129	t05e12.6	9	6	2	0	0
1130	scl-24	23	10	3	0	0
1131	ddo-1	19	8	3	0	0
1132	r10e8.8	24	9	3	0	0
1133	ttr-26	20	10	3	0	0
1134	grdn-1	22	8	3	0	0
1135	mrps-35	22	8	3	0	0
1136	y39b6a.29	20	10	3	0	0
1137	asp-1	23	10	3	0	0
1138	y39b6a.9	23	10	3	0	0
1139	y39b6a.1	24	9	3	0	0
1140	y43f8a.2	4	3	2	0	0
1141	c25f9.5	22	8	3	0	0
1142	y43f8b.3	24	9	3	0	0
1143	mrps-28	18	9	3	0	0
1144	m162.5	9	6	2	0	0
1145	pcp-4	18	9	3	0	0
1146	gly-4	17	8	3	0	0
1147	fars-2	17	8	3	0	0
1148	dhs-24	20	10	3	0	0
1149	ncx-1	22	8	3	0	0
1150	rpl-2	21	9	3	0	0
1151	b0250.5	20	10	3	0	0
1152	mlt-11	20	10	3	0	0
1153	mrps-12	19	8	3	0	0
1154	clec-264	24	9	3	0	0
1155	pbo-5	19	8	3	0	0
1156	abu-12	23	10	3	0	0
1157	aagr-4	24	9	3	0	0
1158	b0310.1	20	10	3	0	0
1159	ugt-46	17	8	3	0	0
1160	nas-38	20	10	3	0	0
1161	mrp-2	24	9	3	0	0
1162	unc-96	22	8	3	0	0
1163	lpr-7	9	6	2	0	0
1164	trap-2	21	9	3	0	0
1165	nas-15	9	6	2	0	0
1166	igcm-1	20	10	3	0	0
1167	zc13.1	22	8	3	0	0
1168	mab-7	24	9	3	0	0
1169	nlf-1	25	8	3	0	0
1170	unc-1	21	9	3	0	0
1171	c05d9.3	19	8	3	0	0
1172	h42k12.3	9	6	2	0	0
1173	k06a9.1	9	6	2	0	0
1174	wrt-9	23	10	3	0	0
1175	y102a11a.5	9	6	2	0	0
1176	f53b1.4	18	9	3	0	0
1177	f53b1.8	17	8	3	0	0
1178	dpy-3	23	10	3	0	0
1179	hex-1	17	8	3	0	0
1180	vha-15	17	8	3	0	0
1181	f47g3.4	24	9	3	0	0
1182	t07d1.2	17	8	3	0	0
1183	r04b3.3	20	10	3	0	0
1184	k02e10.4	23	10	3	0	0
1185	t03g6.1	23	10	3	0	0
1186	t03g6.3	17	8	3	0	0
1187	immt-1	17	8	3	0	0
1188	f53b3.6	18	9	3	0	0
1189	f53b3.3	9	6	2	0	0
1190	f53b3.5	24	9	3	0	0
1191	y41g9a.10	19	8	3	0	0
1192	clec-265	21	9	3	0	0
1193	wrt-2	23	10	3	0	0
1194	unc-78	17	8	3	0	0
1195	wrt-6	9	6	2	0	0
1196	gyg-1	20	10	3	0	0
1197	cgr-1	18	9	3	0	0
1198	c18b2.3	25	8	3	0	0
1199	c18b2.5	21	9	3	0	0
1200	r11g1.6	19	8	3	0	0
1201	c02f12.5	9	6	2	0	0
1202	aex-4	17	8	3	0	0
1203	tag-18	21	9	3	0	0
1204	f35a5.4	9	6	2	0	0
1205	abu-10	23	10	3	0	0
1206	t19d2.1	25	8	3	0	0
1207	r02e4.3	23	10	3	0	0
1208	f09f9.2	23	10	3	0	0
1209	zk470.6	23	10	3	0	0
1210	vha-12	17	8	3	0	0
1211	c52b9.4	17	8	3	0	0
1212	cka-2	17	8	3	0	0
1213	paf-2	25	8	3	0	0
1214	asb-2	17	8	3	0	0
1215	c46c11.3	17	8	3	0	0
1216	k02g10.5	17	8	3	0	0
1217	lon-2	17	8	3	0	0
1218	tsp-14	18	9	3	0	0
1219	mct-4	25	8	3	0	0
1220	act-4	19	8	3	0	0
1221	m03f4.6	20	10	3	0	0
1222	acn-1	9	6	2	0	0
1223	dpy-8	4	3	2	0	0
1224	y34b4a.10	22	8	3	0	0
1225	c25f6.7	19	8	3	0	0
1226	dpyd-1	19	8	3	0	0
1227	bus-8	20	10	3	0	0
1228	mboa-3	21	9	3	0	0
1229	lgx-1	20	10	3	0	0
1230	unc-97	17	8	3	0	0
1231	sulp-2	17	8	3	0	0
1232	octr-1	17	8	3	0	0
1233	set-19	17	8	3	0	0
1234	w01c8.5	21	9	3	0	0
1235	f46g11.2	17	8	3	0	0
1236	f22f4.1	20	10	3	0	0
1237	ptr-4	18	9	3	0	0
1238	c45b2.2	4	3	2	0	0
1239	c15h9.4	17	8	3	0	0
1240	tag-275	22	8	3	0	0
1241	daf-9	20	10	3	0	0
1242	mtp-18	22	8	3	0	0
1243	c14f11.4	25	8	3	0	0
1244	c14f11.6	4	3	2	0	0
1245	got-2.2	19	8	3	0	0
1246	w05h9.1	17	8	3	0	0
1247	col-166	20	10	3	0	0
1248	col-167	9	6	2	0	0
1249	col-168	9	6	2	0	0
1250	col-169	23	10	3	0	0
1251	col-170	23	10	3	0	0
1252	mup-2	18	9	3	0	0
1253	fah-1	21	9	3	0	0
1254	t28b4.1	19	8	3	0	0
1255	nas-11	25	8	3	0	0
1256	smf-1	17	8	3	0	0
1257	asp-3	23	10	3	0	0
1258	asg-2	21	9	3	0	0
1259	col-173	9	6	2	0	0
1260	nhx-4	17	8	3	0	0
1261	f14b8.5	24	9	3	0	0
1262	f14b8.6	19	8	3	0	0
1263	inx-1	22	8	3	0	0
1264	ugt-57	24	9	3	0	0
1265	b0403.5	22	8	3	0	0
1266	b0403.3	17	8	3	0	0
1267	lam-2	19	8	3	0	0
1268	f46h5.3	20	10	3	0	0
1269	c07d8.6	24	9	3	0	0
1270	dpy-7	23	10	3	0	0
1271	f46c8.8	23	10	3	0	0
1272	unc-98	22	8	3	0	0
1273	dhs-29	20	10	3	0	0
1274	f27d9.7	24	9	3	0	0
1275	spp-14	24	9	3	0	0
1276	mec-7	21	9	3	0	0
1277	zk154.1	23	10	3	0	0
1278	gpx-7	19	8	3	0	0
1279	c54d2.1	20	10	3	0	0
1280	tnt-3	19	8	3	0	0
1281	dim-1	17	8	3	0	0
1282	c18a11.3	22	8	3	0	0
1283	cdd-1	18	9	3	0	0
1284	inx-5	17	8	3	0	0
1285	r09f10.1	18	9	3	0	0
1286	f40b5.2	22	8	3	0	0
1287	wrk-1	17	8	3	0	0
1288	dpy-6	23	10	3	0	0
1289	grd-14	23	10	3	0	0
1290	h03e18.1	24	9	3	0	0
1291	sdha-1	17	8	3	0	0
1292	jmjd-3.1	22	8	3	0	0
1293	tnt-2	20	10	3	0	0
1294	zig-12	17	8	3	0	0
1295	ifd-1	18	9	3	0	0
1296	acs-22	22	8	3	0	0
1297	twk-18	20	10	3	0	0
1298	c24a3.4	25	8	3	0	0
1299	f47e1.2	17	8	3	0	0
1300	col-175	23	10	3	0	0
1301	pes-8	17	8	3	0	0
1302	tmc-2	21	9	3	0	0
1303	b0272.3	19	8	3	0	0
1304	t14b1.1	17	8	3	0	0
1305	ifp-1	23	10	3	0	0
1306	t09b9.1	23	10	3	0	0
1307	nas-37	22	8	3	0	0
1308	cysl-1	17	8	3	0	0
1309	f42g10.1	19	8	3	0	0
1310	zc374.2	17	8	3	0	0
1311	col-176	23	10	3	0	0
1312	tiar-3	19	8	3	0	0
1313	f44a6.5	17	8	3	0	0
1314	f41e7.2	21	9	3	0	0
1315	f41e7.1	20	10	3	0	0
1316	r07e3.6	23	10	3	0	0
1317	f59f5.7	20	10	3	0	0
1318	acbp-3	24	9	3	0	0
1319	t21b6.3	17	8	3	0	0
1320	ttr-31	18	9	3	0	0
1321	lpr-3	23	10	3	0	0
1322	lpr-6	23	10	3	0	0
1323	lpr-5	23	10	3	0	0
1324	lpr-4	23	10	3	0	0
1325	grd-1	20	10	3	0	0
1326	c34f6.1	18	9	3	0	0
1327	idh-2	19	8	3	0	0
1328	ifa-1	17	8	3	0	0
1329	f38b2.6	20	10	3	0	0
1330	f38b2.4	19	8	3	0	0
1331	aco-1	19	8	3	0	0
1332	tni-1	25	8	3	0	0
1333	spp-9	4	3	2	0	0
1334	f29g6.1	20	10	3	0	0
1335	col-180	23	10	3	0	0
1336	c44c10.9	25	8	3	0	0
1337	y62h9a.12	12	7	2	0	0
1338	sams-1	24	9	3	0	0
1339	ucr-2.1	17	8	3	0	0
1340	m153.1	24	9	3	0	0
1341	m153.2	24	9	3	0	0
1342	c23h4.6	24	9	3	0	0
1343	e01g6.3	23	10	3	0	0
1344	e01g6.1	9	6	2	0	0
1345	nspc-10	9	6	2	0	0
1346	nspc-13	9	6	2	0	0
1347	myo-2	21	9	3	0	0
1348	adt-1	9	6	2	0	0
1349	c05e7.2	23	10	3	0	0
1350	c05e7.1	24	9	3	0	0
1351	unc-9	17	8	3	0	0
1352	asp-4	24	9	3	0	0
1353	c49f8.3	20	10	3	0	0
1354	nlg-1	22	8	3	0	0
1355	m03b6.3	23	10	3	0	0
1356	lgc-21	9	6	2	0	0
1357	vha-20	17	8	3	0	0
1358	k06g5.1	17	8	3	0	0
1359	nspc-16	23	10	3	0	0
1360	let-4	23	10	3	0	0
1361	sym-1	20	10	3	0	0
1362	f54e4.3	17	8	3	0	0
1363	syg-2	17	8	3	0	0
1364	tsp-8	17	8	3	0	0
1365	f33c8.4	19	8	3	0	0
1366	sucl-1	17	8	3	0	0
1367	y16b4a.2	23	10	3	0	0
1368	c27c12.1	17	8	3	0	0
1369	dhhc-1	18	9	3	0	0
1370	mlt-9	20	10	3	0	0
1371	unc-7	24	9	3	0	0
1372	ucr-2.2	17	8	3	0	0
1373	col-41	23	10	3	0	0
1374	f39d8.3	20	10	3	0	0
1375	nkat-3	17	8	3	0	0
1376	k09a9.6	19	8	3	0	0
1377	gas-1	17	8	3	0	0
1378	k09a9.8	22	8	3	0	0
1379	zk662.2	23	10	3	0	0
1380	wrt-4	23	10	3	0	0
1381	y7a5a.1	24	9	3	0	0
1382	f53h4.3	23	10	3	0	0
1383	mec-5	19	8	3	0	0
1384	col-186	17	8	3	0	0
1385	mboa-1	23	10	3	0	0
1386	let-2	17	8	3	0	0
1387	pat-9	20	10	3	0	0
1388	c06g1.1	24	9	3	0	0
1389	got-1.2	19	8	3	0	0
1390	f41g4.8	9	6	2	0	0
1391	f35b3.4	23	10	3	0	0
1392	f10d7.3	20	10	3	0	0
1393	vap-1	18	9	3	0	0
1394	f11c7.2	17	8	3	0	0
1395	mlc-2	21	9	3	0	0
1396	mlc-1	21	9	3	0	0
1397	t23e7.2	24	9	3	0	0
1398	t23e7.6	24	9	3	0	0
1399	msrp-1	20	10	3	0	0
1400	b0261.6	23	10	3	0	0
1401	f48c1.9	20	10	3	0	0
1402	c17f3.1	23	10	3	0	0
1403	c30f12.3	9	6	2	0	0
1404	f07a5.2	23	10	3	0	0
1405	zk858.2	19	8	3	0	0
1406	cutl-10	20	10	3	0	0
1407	k08c9.2	4	3	2	0	0
1408	t05a7.6	4	3	2	0	0
1409	msp-3	17	8	3	0	0
1410	c33f10.11	23	10	3	0	0
1411	acdh-8	23	10	3	0	0
1412	y51b9a.8	23	10	3	0	0
1413	zk945.7	23	10	3	0	0
1414	w02b12.12	23	10	3	0	0
1415	f43g6.17	18	9	3	0	0
1416	t19c3.2	23	10	3	0	0
1417	be0003n10.6	24	9	3	0	0
1418	f56d2.3	9	6	2	0	0
1419	zk353.4	18	9	3	0	0
1420	t08b6.4	23	10	3	0	0
1421	msp-55	23	10	3	0	0
1422	ssq-3	23	10	3	0	0
1423	c34d4.3	22	8	3	0	0
1424	his-59	9	6	2	0	0
1425	b0218.7	23	10	3	0	0
1426	f08b4.8	23	10	3	0	0
1427	msp-78	23	10	3	0	0
1428	r09e10.2	23	10	3	0	0
1429	f49e11.2	22	8	3	0	0
1430	pals-33	23	10	3	0	0
1431	d1014.5	23	10	3	0	0
1432	c14c10.1	23	10	3	0	0
1433	h37a05.2	24	9	3	0	0
1434	y32b12b.1	24	9	3	0	0
1435	cht-1	23	10	3	0	0
1436	f49e10.2	23	10	3	0	0
1437	cyp-13b1	9	6	2	0	0
1438	m03a1.8	20	10	3	0	0
1439	c06e4.8	25	8	3	0	0
1440	t26h5.10	20	10	3	0	0
1441	fbxa-143	18	9	3	0	0
1442	ptr-22	9	6	2	0	0
1443	f36g3.3	22	8	3	0	0
1444	aak-2	17	8	3	0	0
1445	aakb-1	19	8	3	0	0
1446	aakb-2	22	8	3	0	0
1447	aakg-2	22	8	3	0	0
1448	aat-8	20	10	3	0	0
1449	abcx-1	9	6	2	0	0
1450	ace-1	17	8	3	0	0
1451	acl-11	19	8	3	0	0
1452	aco-2	17	8	3	0	0
1453	acs-20	25	8	3	0	0
1454	acs-4	22	8	3	0	0
1455	acs-5	18	9	3	0	0
1456	acs-7	23	10	3	0	0
1457	adr-1	22	8	3	0	0
1458	adr-2	17	8	3	0	0
1459	age-1	21	9	3	0	0
1460	aha-1	19	8	3	0	0
1461	ain-1	17	8	3	0	0
1462	aip-1	20	10	3	0	0
1463	akt-1	18	9	3	0	0
1464	alg-2	21	9	3	0	0
1465	apl-1	19	8	3	0	0
1466	aps-1	17	8	3	0	0
1467	aps-3	18	9	3	0	0
1468	apy-1	17	8	3	0	0
1469	arf-1.1	20	10	3	0	0
1470	argk-1	9	6	2	0	0
1471	arl-8	25	8	3	0	0
1472	arr-1	19	8	3	0	0
1473	asb-1	17	8	3	0	0
1474	ash-2	22	8	3	0	0
1475	asm-3	23	10	3	0	0
1476	atad-3	20	10	3	0	0
1477	atf-6	21	9	3	0	0
1478	atfs-1	17	8	3	0	0
1479	atg-18	25	8	3	0	0
1480	atg-3	17	8	3	0	0
1481	atg-4.1	22	8	3	0	0
1482	atg-4.2	17	8	3	0	0
1483	atg-5	22	8	3	0	0
1484	atg-7	25	8	3	0	0
1485	atg-9	25	8	3	0	0
1486	atx-3	17	8	3	0	0
1487	baf-1	22	8	3	0	0
1488	bar-1	22	8	3	0	0
1489	bcat-1	18	9	3	0	0
1490	bec-1	25	8	3	0	0
1491	bet-1	17	8	3	0	0
1492	blmp-1	24	9	3	0	0
1493	bmk-1	4	3	2	0	0
1494	bra-1	17	8	3	0	0
1495	bub-3	17	8	3	0	0
1496	calu-1	22	8	3	0	0
1497	cbs-1	24	9	3	0	0
1498	cchl-1	22	8	3	0	0
1499	ccr-4	17	8	3	0	0
1500	cct-1	22	8	3	0	0
1501	cct-4	22	8	3	0	0
1502	cct-6	17	8	3	0	0
1503	cct-8	17	8	3	0	0
1504	cdc-25.1	19	8	3	0	0
1505	cdc-48.1	21	9	3	0	0
1506	cdk-7	17	8	3	0	0
1507	cec-3	19	8	3	0	0
1508	ced-3	24	9	3	0	0
1509	ceh-18	19	8	3	0	0
1510	ceh-20	17	8	3	0	0
1511	ceh-23	22	8	3	0	0
1512	ceh-37	22	8	3	0	0
1513	cel-1	17	8	3	0	0
1514	cep-1	20	10	3	0	0
1515	cgt-2	25	8	3	0	0
1516	chc-1	19	8	3	0	0
1517	che-13	23	10	3	0	0
1518	che-3	19	8	3	0	0
1519	chk-1	24	9	3	0	0
1520	cid-1	19	8	3	0	0
1521	cit-1.2	25	8	3	0	0
1522	cku-70	25	8	3	0	0
1523	clec-186	20	10	3	0	0
1524	clec-227	24	9	3	0	0
1525	clk-1	25	8	3	0	0
1526	clk-2	17	8	3	0	0
1527	cnb-1	17	8	3	0	0
1528	cpn-3	19	8	3	0	0
1529	cpna-3	22	8	3	0	0
1530	crn-5	17	8	3	0	0
1531	crtc-1	17	8	3	0	0
1532	csp-2	23	10	3	0	0
1533	cst-1	25	8	3	0	0
1534	ctbp-1	19	8	3	0	0
1535	cth-1	20	10	3	0	0
1536	cth-2	22	8	3	0	0
1537	cua-1	19	8	3	0	0
1538	cul-1	22	8	3	0	0
1539	cup-4	25	8	3	0	0
1540	cwp-4	20	10	3	0	0
1541	cyc-2.1	17	8	3	0	0
1542	daf-1	17	8	3	0	0
1543	daf-10	19	8	3	0	0
1544	daf-12	17	8	3	0	0
1545	daf-14	22	8	3	0	0
1546	daf-15	22	8	3	0	0
1547	daf-16	20	10	3	0	0
1548	daf-18	25	8	3	0	0
1549	daf-19	22	8	3	0	0
1550	daf-2	18	9	3	0	0
1551	daf-28	22	8	3	0	0
1552	daf-3	17	8	3	0	0
1553	daf-4	19	8	3	0	0
1554	daf-5	17	8	3	0	0
1555	daf-6	20	10	3	0	0
1556	daf-7	24	9	3	0	0
1557	daf-8	17	8	3	0	0
1558	dagl-2	22	8	3	0	0
1559	dcr-1	17	8	3	0	0
1560	dct-11	17	8	3	0	0
1561	dct-15	21	9	3	0	0
1562	ddl-1	18	9	3	0	0
1563	ddl-2	17	8	3	0	0
1564	ddl-3	17	8	3	0	0
1565	des-2	24	9	3	0	0
1566	dgk-5	22	8	3	0	0
1567	dhs-21	22	8	3	0	0
1568	dic-1	22	8	3	0	0
1569	din-1	18	9	3	0	0
1570	dis-3	19	8	3	0	0
1571	dkf-2	18	9	3	0	0
1572	dlk-1	22	8	3	0	0
1573	dnj-21	20	10	3	0	0
1574	dod-17	20	10	3	0	0
1575	dod-18	18	9	3	0	0
1576	dod-19	19	8	3	0	0
1577	dod-22	9	6	2	0	0
1578	dod-23	22	8	3	0	0
1579	dod-24	20	10	3	0	0
1580	dpy-27	17	8	3	0	0
1581	drl-1	17	8	3	0	0
1582	drr-1	19	8	3	0	0
1583	drr-2	21	9	3	0	0
1584	dve-1	25	8	3	0	0
1585	eak-7	25	8	3	0	0
1586	eat-18	20	10	3	0	0
1587	eat-2	20	10	3	0	0
1588	eat-3	17	8	3	0	0
1589	eat-6	25	8	3	0	0
1590	eef-2	18	9	3	0	0
1591	egl-10	19	8	3	0	0
1592	egl-18	22	8	3	0	0
1593	egl-27	17	8	3	0	0
1594	egl-3	17	8	3	0	0
1595	egl-30	25	8	3	0	0
1596	egl-45	21	9	3	0	0
1597	egl-8	17	8	3	0	0
1598	egl-9	18	9	3	0	0
1599	eif-1	25	8	3	0	0
1600	elc-1	18	9	3	0	0
1601	elo-1	24	9	3	0	0
1602	elo-2	20	10	3	0	0
1603	elo-5	20	10	3	0	0
1604	elt-6	17	8	3	0	0
1605	emb-27	18	9	3	0	0
1606	epc-1	17	8	3	0	0
1607	eri-1	17	8	3	0	0
1608	ero-1	17	8	3	0	0
1609	ets-4	18	9	3	0	0
1610	ets-9	17	8	3	0	0
1611	exo-3	24	9	3	0	0
1612	exos-3	24	9	3	0	0
1613	fat-4	25	8	3	0	0
1614	fat-7	4	3	2	0	0
1615	fbp-1	22	8	3	0	0
1616	fbxa-188	23	10	3	0	0
1617	fgt-1	17	8	3	0	0
1618	fkh-7	24	9	3	0	0
1619	fmo-2	9	6	2	0	0
1620	frh-1	17	8	3	0	0
1621	ftt-2	17	8	3	0	0
1622	fzy-1	25	8	3	0	0
1623	gcy-28	19	8	3	0	0
1624	gdi-1	17	8	3	0	0
1625	gei-15	17	8	3	0	0
1626	gei-4	25	8	3	0	0
1627	glp-1	25	8	3	0	0
1628	goa-1	25	8	3	0	0
1629	gpa-1	22	8	3	0	0
1630	gpa-10	25	8	3	0	0
1631	gpa-15	17	8	3	0	0
1632	gpa-2	19	8	3	0	0
1633	gpa-3	17	8	3	0	0
1634	gpa-9	9	6	2	0	0
1635	gpc-1	24	9	3	0	0
1636	gpd-2	19	8	3	0	0
1637	gpd-3	19	8	3	0	0
1638	gpi-1	19	8	3	0	0
1639	grld-1	17	8	3	0	0
1640	gro-1	21	9	3	0	0
1641	gsa-1	22	8	3	0	0
1642	gst-5	17	8	3	0	0
1643	hcf-1	17	8	3	0	0
1644	hel-1	17	8	3	0	0
1645	hhat-2	22	8	3	0	0
1646	hif-1	17	8	3	0	0
1647	him-6	18	9	3	0	0
1648	his-37	17	8	3	0	0
1649	his-71	17	8	3	0	0
1650	hlb-1	25	8	3	0	0
1651	hlh-30	17	8	3	0	0
1652	hmg-4	17	8	3	0	0
1653	hpk-1	17	8	3	0	0
1654	hpl-2	23	10	3	0	0
1655	hpo-31	19	8	3	0	0
1656	hrp-1	17	8	3	0	0
1657	hsf-1	25	8	3	0	0
1658	hsp-4	24	9	3	0	0
1659	hsp-6	21	9	3	0	0
1660	htp-3	18	9	3	0	0
1661	hus-1	23	10	3	0	0
1662	hyl-1	20	10	3	0	0
1663	ife-1	19	8	3	0	0
1664	ife-2	22	8	3	0	0
1665	iff-1	4	3	2	0	0
1666	ifg-1	19	8	3	0	0
1667	impt-1	17	8	3	0	0
1668	inf-1	18	9	3	0	0
1669	ins-1	18	9	3	0	0
1670	ins-18	18	9	3	0	0
1671	inx-14	23	10	3	0	0
1672	inx-8	25	8	3	0	0
1673	inx-9	22	8	3	0	0
1674	ire-1	19	8	3	0	0
1675	itr-1	18	9	3	0	0
1676	jkk-1	24	9	3	0	0
1677	jmjd-2	17	8	3	0	0
1678	jnk-1	25	8	3	0	0
1679	klo-2	24	9	3	0	0
1680	kri-1	17	8	3	0	0
1681	lagr-1	20	10	3	0	0
1682	lars-2	20	10	3	0	0
1683	lbp-4	17	8	3	0	0
1684	lbp-6	22	8	3	0	0
1685	lbp-7	20	10	3	0	0
1686	lbp-8	23	10	3	0	0
1687	ldb-1	21	9	3	0	0
1688	lem-2	21	9	3	0	0
1689	let-23	21	9	3	0	0
1690	let-363	17	8	3	0	0
1691	let-418	17	8	3	0	0
1692	let-502	19	8	3	0	0
1693	let-60	25	8	3	0	0
1694	let-653	18	9	3	0	0
1695	let-765	21	9	3	0	0
1696	lgg-1	19	8	3	0	0
1697	lin-11	22	8	3	0	0
1698	lin-14	20	10	3	0	0
1699	lin-2	21	9	3	0	0
1700	lin-23	25	8	3	0	0
1701	lin-28	17	8	3	0	0
1702	lin-3	23	10	3	0	0
1703	lin-40	18	9	3	0	0
1704	lin-5	19	8	3	0	0
1705	lin-65	21	9	3	0	0
1706	lip-1	22	8	3	0	0
1707	lmn-1	17	8	3	0	0
1708	lsm-7	22	8	3	0	0
1709	mag-1	17	8	3	0	0
1710	maoc-1	17	8	3	0	0
1711	mars-1	21	9	3	0	0
1712	max-1	22	8	3	0	0
1713	max-2	17	8	3	0	0
1714	mcm-2	23	10	3	0	0
1715	mdh-1	19	8	3	0	0
1716	mdl-1	19	8	3	0	0
1717	mdt-15	17	8	3	0	0
1718	mdt-26	25	8	3	0	0
1719	mec-8	22	8	3	0	0
1720	mek-2	17	8	3	0	0
1721	mel-28	18	9	3	0	0
1722	mep-1	19	8	3	0	0
1723	mes-1	15	4	1	1	0
1724	mes-2	20	10	3	0	0
1725	met-2	17	8	3	0	0
1726	mfn-1	17	8	3	0	0
1727	mics-1	25	8	3	0	0
1728	miro-1	25	8	3	0	0
1729	mkk-4	25	8	3	0	0
1730	mml-1	25	8	3	0	0
1731	mnk-1	25	8	3	0	0
1732	mod-5	20	10	3	0	0
1733	mpk-1	17	8	3	0	0
1734	mpz-1	17	8	3	0	0
1735	mrp-5	18	9	3	0	0
1736	mrpl-10	17	8	3	0	0
1737	mrpl-24	17	8	3	0	0
1738	mrps-5	19	8	3	0	0
1739	mtch-1	19	8	3	0	0
1740	mtl-2	20	10	3	0	0
1741	mtm-3	17	8	3	0	0
1742	mvk-1	19	8	3	0	0
1743	mxl-2	25	8	3	0	0
1744	nac-2	17	8	3	0	0
1745	nac-3	17	8	3	0	0
1746	nars-1	22	8	3	0	0
1747	ncbp-2	19	8	3	0	0
1748	ndg-4	18	9	3	0	0
1749	ndk-1	22	8	3	0	0
1750	nduf-2.2	20	10	3	0	0
1751	nfi-1	17	8	3	0	0
1752	nhr-119	19	8	3	0	0
1753	nhr-14	25	8	3	0	0
1754	nhr-154	25	8	3	0	0
1755	nhr-23	24	9	3	0	0
1756	nhr-25	22	8	3	0	0
1757	nhr-49	17	8	3	0	0
1758	nhr-8	17	8	3	0	0
1759	nkcc-1	21	9	3	0	0
1760	nlp-7	17	8	3	0	0
1761	nnt-1	21	9	3	0	0
1762	nol-1	18	9	3	0	0
1763	nol-5	20	10	3	0	0
1764	npa-1	24	9	3	0	0
1765	npp-2	22	8	3	0	0
1766	npp-3	21	9	3	0	0
1767	nrx-1	19	8	3	0	0
1768	nsun-5	19	8	3	0	0
1769	ntl-3	19	8	3	0	0
1770	nuc-1	18	9	3	0	0
1771	ocr-2	25	8	3	0	0
1772	odr-2	22	8	3	0	0
1773	odr-3	22	8	3	0	0
1774	ogdh-1	17	8	3	0	0
1775	old-1	25	8	3	0	0
1776	osm-1	19	8	3	0	0
1777	osm-3	17	8	3	0	0
1778	osm-5	23	10	3	0	0
1779	osm-6	9	6	2	0	0
1780	pab-1	21	9	3	0	0
1781	pab-2	24	9	3	0	0
1782	pak-1	22	8	3	0	0
1783	par-5	17	8	3	0	0
1784	pash-1	18	9	3	0	0
1785	pbs-5	17	8	3	0	0
1786	pcf-11	25	8	3	0	0
1787	pch-2	4	3	2	0	0
1788	pck-2	17	8	3	0	0
1789	pcm-1	18	9	3	0	0
1790	pdk-1	24	9	3	0	0
1791	pept-1	23	10	3	0	0
1792	pfn-2	19	8	3	0	0
1793	pghm-1	17	8	3	0	0
1794	pgl-1	20	10	3	0	0
1795	pha-4	24	9	3	0	0
1796	pnc-1	22	8	3	0	0
1797	pnk-1	19	8	3	0	0
1798	pod-1	19	8	3	0	0
1799	pos-1	4	3	2	0	0
1800	prdx-2	19	8	3	0	0
1801	prx-5	17	8	3	0	0
1802	ptr-23	17	8	3	0	0
1803	pup-2	17	8	3	0	0
1804	pyc-1	25	8	3	0	0
1805	qars-1	18	9	3	0	0
1806	rab-10	25	8	3	0	0
1807	rab-5	25	8	3	0	0
1808	rab-7	25	8	3	0	0
1809	ragc-1	17	8	3	0	0
1810	ral-1	18	9	3	0	0
1811	rbr-2	24	9	3	0	0
1812	rcq-5	22	8	3	0	0
1813	rec-8	23	10	3	0	0
1814	rha-2	20	10	3	0	0
1815	rheb-1	22	8	3	0	0
1816	rhi-1	18	9	3	0	0
1817	ric-4	25	8	3	0	0
1818	rict-1	19	8	3	0	0
1819	ril-1	19	8	3	0	0
1820	ril-2	25	8	3	0	0
1821	rle-1	17	8	3	0	0
1822	rnf-5	17	8	3	0	0
1823	rnr-2	21	9	3	0	0
1824	rpa-1	17	8	3	0	0
1825	rpb-8	17	8	3	0	0
1826	rpl-10	22	8	3	0	0
1827	rpl-23	17	8	3	0	0
1828	rpl-30	22	8	3	0	0
1829	rpl-31	22	8	3	0	0
1830	rpl-7	21	9	3	0	0
1831	rpl-9	22	8	3	0	0
1832	rpn-11	25	8	3	0	0
1833	rpn-6.1	17	8	3	0	0
1834	rps-10	22	8	3	0	0
1835	rps-12	21	9	3	0	0
1836	rps-16	17	8	3	0	0
1837	rps-20	24	9	3	0	0
1838	rps-22	21	9	3	0	0
1839	rps-23	17	8	3	0	0
1840	rps-26	22	8	3	0	0
1841	rps-8	21	9	3	0	0
1842	rpt-1	22	8	3	0	0
1843	rsks-1	17	8	3	0	0
1844	rsr-1	21	9	3	0	0
1845	rsr-2	25	8	3	0	0
1846	sac-1	17	8	3	0	0
1847	sams-3	23	10	3	0	0
1848	sas-5	18	9	3	0	0
1849	sbds-1	24	9	3	0	0
1850	sbt-1	25	8	3	0	0
1851	sca-1	17	8	3	0	0
1852	scd-2	20	10	3	0	0
1853	scl-20	23	10	3	0	0
1854	scrm-8	22	8	3	0	0
1855	sel-5	17	8	3	0	0
1856	sem-5	25	8	3	0	0
1857	ser-1	22	8	3	0	0
1858	ser-4	19	8	3	0	0
1859	sesn-1	17	8	3	0	0
1860	set-15	17	8	3	0	0
1861	set-2	22	8	3	0	0
1862	set-26	17	8	3	0	0
1863	set-4	17	8	3	0	0
1864	set-6	19	8	3	0	0
1865	set-9	20	10	3	0	0
1866	sgk-1	17	8	3	0	0
1867	shc-1	22	8	3	0	0
1868	sid-2	17	8	3	0	0
1869	sinh-1	18	9	3	0	0
1870	sip-1	4	3	2	0	0
1871	sir-2.1	22	8	3	0	0
1872	skn-1	17	8	3	0	0
1873	skr-2	9	6	2	0	0
1874	skr-5	23	10	3	0	0
1875	slcf-1	18	9	3	0	0
1876	sma-10	24	9	3	0	0
1877	smg-1	17	8	3	0	0
1878	smk-1	25	8	3	0	0
1879	smn-1	17	8	3	0	0
1880	snap-1	25	8	3	0	0
1881	snap-29	25	8	3	0	0
1882	sod-1	21	9	3	0	0
1883	spe-26	23	10	3	0	0
1884	spe-5	23	10	3	0	0
1885	spg-7	19	8	3	0	0
1886	spl-1	24	9	3	0	0
1887	spp-17	23	10	3	0	0
1888	spr-3	25	8	3	0	0
1889	spt-4	17	8	3	0	0
1890	sptf-3	25	8	3	0	0
1891	sptl-1	17	8	3	0	0
1892	syd-2	17	8	3	0	0
1893	symk-1	17	8	3	0	0
1894	tag-174	19	8	3	0	0
1895	tars-1	21	9	3	0	0
1896	tatn-1	23	10	3	0	0
1897	tax-6	17	8	3	0	0
1898	tba-7	25	8	3	0	0
1899	tbb-2	17	8	3	0	0
1900	tbc-7	19	8	3	0	0
1901	tbp-1	25	8	3	0	0
1902	tcer-1	21	9	3	0	0
1903	tdp-1	21	9	3	0	0
1904	timm-23	22	8	3	0	0
1905	tin-44	19	8	3	0	0
1906	tlf-1	22	8	3	0	0
1907	tmem-135	25	8	3	0	0
1908	tom-1	17	8	3	0	0
1909	top-1	17	8	3	0	0
1910	tpa-1	19	8	3	0	0
1911	trpa-1	22	8	3	0	0
1912	try-1	9	6	2	0	0
1913	ttm-5	17	8	3	0	0
1914	ttr-1	20	10	3	0	0
1915	ttx-1	22	8	3	0	0
1916	ttx-3	23	10	3	0	0
1917	tub-1	20	10	3	0	0
1918	ubc-13	24	9	3	0	0
1919	ubh-1	19	8	3	0	0
1920	ubh-3	22	8	3	0	0
1921	ubh-4	17	8	3	0	0
1922	ucr-2.3	23	10	3	0	0
1923	ufd-1	22	8	3	0	0
1924	ule-1	17	8	3	0	0
1925	ule-2	19	8	3	0	0
1926	ule-3	22	8	3	0	0
1927	ule-4	21	9	3	0	0
1928	ule-5	18	9	3	0	0
1929	ulp-1	25	8	3	0	0
1930	unc-10	20	10	3	0	0
1931	unc-13	19	8	3	0	0
1932	unc-26	19	8	3	0	0
1933	unc-31	17	8	3	0	0
1934	unc-32	17	8	3	0	0
1935	unc-51	22	8	3	0	0
1936	unc-60	22	8	3	0	0
1937	unc-62	21	9	3	0	0
1938	unc-64	17	8	3	0	0
1939	unc-76	22	8	3	0	0
1940	unc-83	22	8	3	0	0
1941	usp-48	17	8	3	0	0
1942	utx-1	19	8	3	0	0
1943	vab-1	22	8	3	0	0
1944	vang-1	24	9	3	0	0
1945	vha-6	18	9	3	0	0
1946	vhl-1	19	8	3	0	0
1947	vit-1	24	9	3	0	0
1948	vit-2	18	9	3	0	0
1949	vit-5	9	6	2	0	0
1950	vps-16	19	8	3	0	0
1951	vps-22	17	8	3	0	0
1952	vps-33.1	17	8	3	0	0
1953	vps-36	17	8	3	0	0
1954	vps-37	22	8	3	0	0
1955	vrk-1	20	10	3	0	0
1956	wdr-23	17	8	3	0	0
1957	wdr-5.1	22	8	3	0	0
1958	wip-1	22	8	3	0	0
1959	wts-1	17	8	3	0	0
1960	wwp-1	17	8	3	0	0
1961	xbp-1	18	9	3	0	0
1962	yars-1	22	8	3	0	0
1963	zfh-2	18	9	3	0	0
1964	zfp-1	17	8	3	0	0
1965	b0238.11	20	10	3	0	0
1966	c32d5.1	20	10	3	0	0
1967	c46h3.2	22	8	3	0	0
1968	c52g5.2	25	8	3	0	0
1969	cec-7	19	8	3	0	0
1970	eya-1	19	8	3	0	0
1971	r06c1.6	24	9	3	0	0
1972	sel-7	24	9	3	0	0
1973	t20f10.2	17	8	3	0	0
1974	ttll-4	17	8	3	0	0
1975	y66h1a.4	18	9	3	0	0
1976	zc204.12	25	8	3	0	0
1977	zk1320.3	24	9	3	0	0
1978	c30g4.4	22	8	3	0	0
1979	lsy-12	19	8	3	0	0
1980	y95b8a.8	18	9	3	0	0
1981	madf-6	23	10	3	0	0
1982	maf-1	17	8	3	0	0
1983	t10b5.10	25	8	3	0	0
1984	zip-9	17	8	3	0	0
1985	egrh-3	22	8	3	0	0
1986	y44a6d.3	17	8	3	0	0
1987	y48g1c.6	18	9	3	0	0
1988	2l52.1	18	9	3	0	0
1989	ada-2	19	8	3	0	0
1990	ahr-1	18	9	3	0	0
1991	alr-1	22	8	3	0	0
1992	aptf-2	23	10	3	0	0
1993	aptf-3	23	10	3	0	0
1994	aptf-4	24	9	3	0	0
1995	ast-1	17	8	3	0	0
1996	atf-2	20	10	3	0	0
1997	atf-5	17	8	3	0	0
1998	atf-7	17	8	3	0	0
1999	athp-1	20	10	3	0	0
2000	athp-2	19	8	3	0	0
[truncated: 4,018 more rows]

## Sheet: TableS8c_SBM_middle_PFE_AUFE_ne
Vertex_id	Gene_id	Group_level3	Group_level2	Group_level1	Group_level0
2	r119.2	1	1	1	1	0
3	r119.3	1	1	1	1	0
4	y18h1a.9	2	2	1	1	0
5	t06a4.1	2	2	1	1	0
6	zc123.1	2	2	1	1	0
7	y48g8al.12	2	2	1	1	0
8	y71g12b.17	2	2	1	1	0
9	mppa-1	1	1	1	1	0
10	rla-1	1	1	1	1	0
11	phb-1	1	1	1	1	0
12	nsun-4	1	1	1	1	0
13	w03d8.8	2	2	1	1	0
14	pqn-72	1	1	1	1	0
15	inx-13	1	1	1	1	0
16	clec-53	2	2	1	1	0
17	abf-2	1	1	1	1	0
18	r12e2.15	2	2	1	1	0
19	r12e2.1	2	2	1	1	0
20	tufm-2	1	1	1	1	0
21	pdp-1	1	1	1	1	0
22	lpd-5	1	1	1	1	0
23	mrpl-19	1	1	1	1	0
24	gsp-3	2	2	1	1	0
25	ugt-27	1	1	1	1	0
26	f25f8.1	1	1	1	1	0
27	let-630	1	1	1	1	0
28	sem-2	2	2	1	1	0
29	f27c1.1	2	2	1	1	0
30	ptr-10	2	2	1	1	0
31	rad-8	3	3	2	1	0
32	oxy-5	1	1	1	1	0
33	chn-1	4	4	2	1	0
34	ech-1.2	1	1	1	1	0
35	spp-15	1	1	1	1	0
36	col-58	5	3	2	1	0
37	acdh-3	3	3	2	1	0
38	t10e9.3	6	4	2	1	0
39	plin-1	7	3	2	1	0
40	y65b4bl.1	2	2	1	1	0
41	y95b8a.6	1	1	1	1	0
42	nas-30	2	2	1	1	0
43	rpl-27	1	1	1	1	0
44	col-49	2	2	1	1	0
45	ptr-2	1	1	1	1	0
46	r12e2.7	3	3	2	1	0
47	m04f3.4	1	1	1	1	0
48	erm-1	3	3	2	1	0
49	y95b8a.2	2	2	1	1	0
50	haf-6	1	1	1	1	0
51	set-29	1	1	1	1	0
52	mrpl-15	1	1	1	1	0
53	y73e7a.8	2	2	1	1	0
54	y71g12b.10	1	1	1	1	0
55	y37e3.8	1	1	1	1	0
56	y37e3.17	1	1	1	1	0
57	f23c8.5	1	1	1	1	0
58	f32b5.7	1	1	1	1	0
59	rpl-1	1	1	1	1	0
60	trap-1	1	1	1	1	0
61	col-48	2	2	1	1	0
62	mrpl-17	1	1	1	1	0
63	y47g6a.19	2	2	1	1	0
64	pgk-1	1	1	1	1	0
65	mrrf-1	1	1	1	1	0
66	r12e2.14	7	3	2	1	0
67	ugt-25	3	3	2	1	0
68	t19b4.3	1	1	1	1	0
69	spch-3	8	5	3	0	0
70	rps-17	3	3	2	1	0
71	f26b1.8	9	4	2	1	0
72	k06a5.2	8	5	3	0	0
73	acdh-1	10	6	3	0	0
74	nduf-6	11	3	2	1	0
75	gcsh-2	9	4	2	1	0
76	unc-15	12	4	2	1	0
77	spe-4	13	7	2	1	0
78	suro-1	14	7	2	1	0
79	t02e1.8	14	7	2	1	0
80	idha-1	12	4	2	1	0
81	syx-17	14	7	2	1	0
82	pqn-26	15	8	3	0	0
83	f36a2.14	14	7	2	1	0
84	f53b6.4	15	8	3	0	0
85	y53h1b.2	13	7	2	1	0
86	grl-16	2	2	1	1	0
87	w03d8.9	2	2	1	1	0
88	w10c8.5	1	1	1	1	0
89	y47g6a.15	2	2	1	1	0
90	rpl-13	1	1	1	1	0
91	cps-6	1	1	1	1	0
92	rpl-4	1	1	1	1	0
93	w09c3.7	2	2	1	1	0
94	pat-10	1	1	1	1	0
95	atp-3	1	1	1	1	0
96	noah-1	1	1	1	1	0
97	ucr-11	4	4	2	1	0
98	w01a8.6	11	3	2	1	0
99	fecl-1	11	3	2	1	0
100	d2030.4	6	4	2	1	0
101	cyc-1	12	4	2	1	0
102	t19a6.4	16	4	2	1	0
103	sod-2	16	4	2	1	0
104	egg-6	12	4	2	1	0
105	asg-1	16	4	2	1	0
106	nra-2	14	7	2	1	0
107	tba-1	13	7	2	1	0
108	nhr-62	13	7	2	1	0
109	strl-1	13	7	2	1	0
110	zc434.8	13	7	2	1	0
111	sdha-2	13	7	2	1	0
112	y65b4a.8	1	1	1	1	0
113	t06a4.3	1	1	1	1	0
114	ccb-1	1	1	1	1	0
115	t20f5.4	1	1	1	1	0
116	acbp-1	1	1	1	1	0
117	spd-5	1	1	1	1	0
118	mrpl-47	1	1	1	1	0
119	rpl-19	1	1	1	1	0
120	che-14	2	2	1	1	0
121	haf-9	1	1	1	1	0
122	t09b4.8	7	3	2	1	0
123	t10e9.4	17	3	2	1	0
124	nas-36	18	4	2	1	0
125	dpy-5	2	2	1	1	0
126	t05e7.1	1	1	1	1	0
127	rpl-17	1	1	1	1	0
128	y47g6a.21	1	1	1	1	0
129	f27c1.2	1	1	1	1	0
130	pqn-52	1	1	1	1	0
131	msrp-2	7	3	2	1	0
132	nspd-1	8	5	3	0	0
133	pept-3	1	1	1	1	0
134	c10g11.8	17	3	2	1	0
135	ahcy-1	10	6	3	0	0
136	smz-2	17	3	2	1	0
137	nuo-6	5	3	2	1	0
138	mrpl-13	5	3	2	1	0
139	d2005.6	18	4	2	1	0
140	cyp-36a1	10	6	3	0	0
141	inx-15	1	1	1	1	0
142	osr-1	2	2	1	1	0
143	mrpl-38	1	1	1	1	0
144	d2092.4	10	6	3	0	0
145	f36f2.2	10	6	3	0	0
146	b0379.1	13	7	2	1	0
147	nuo-2	18	4	2	1	0
148	unc-87	16	4	2	1	0
149	iars-2	13	7	2	1	0
150	myo-1	8	5	3	0	0
151	col-60	15	8	3	0	0
152	trhr-1	15	8	3	0	0
153	nduf-7	13	7	2	1	0
154	y106g6a.1	19	9	3	0	0
155	mrps-30	13	7	2	1	0
156	c15c6.1	20	10	4	0	0
157	c31h5.7	13	7	2	1	0
158	c55b7.3	10	6	3	0	0
159	f27d4.1	21	11	4	0	0
160	col-63	10	6	3	0	0
161	mrps-15	13	7	2	1	0
162	f36a2.7	19	9	3	0	0
163	rps-15	22	10	4	0	0
164	rsbp-1	19	9	3	0	0
165	mel-26	19	9	3	0	0
166	mrpl-54	19	9	3	0	0
167	cbl-1	19	9	3	0	0
168	nkb-1	19	9	3	0	0
169	ile-1	23	10	4	0	0
170	k07a1.10	19	9	3	0	0
171	c04f12.1	24	11	4	0	0
172	rpl-14	20	10	4	0	0
173	f26e4.3	19	9	3	0	0
174	cco-1	23	10	4	0	0
175	zig-1	22	10	4	0	0
176	nas-5	23	10	4	0	0
177	lid-1	23	10	4	0	0
178	rps-7	25	10	4	0	0
179	zc434.9	24	11	4	0	0
180	y106g6h.13	15	8	3	0	0
181	f59c6.5	20	10	4	0	0
182	rla-0	23	10	4	0	0
183	hsp-12.1	26	11	4	0	0
184	set-18	27	11	4	0	0
185	c34b2.8	13	7	2	1	0
186	b0205.10	8	5	3	0	0
187	nspd-10	15	8	3	0	0
188	y95d11a.1	13	7	2	1	0
189	f46a8.13	21	11	4	0	0
190	f36d1.7	20	10	4	0	0
191	zk1025.3	15	8	3	0	0
192	col-65	15	8	3	0	0
193	rga-2	21	11	4	0	0
194	y47h10a.4	27	11	4	0	0
195	rrf-2	19	9	3	0	0
196	abhd-11.2	24	11	4	0	0
197	c15c6.2	15	8	3	0	0
198	flp-33	21	11	4	0	0
199	h28o16.1	20	10	4	0	0
200	tba-2	20	10	4	0	0
201	c47b2.9	21	11	4	0	0
202	pals-6	26	11	4	0	0
203	oxa-1	21	11	4	0	0
204	y87g2a.19	21	11	4	0	0
205	y87g2a.2	27	11	4	0	0
206	y87g2a.13	19	9	3	0	0
207	unc-59	21	11	4	0	0
208	w09c5.8	28	10	4	0	0
209	rps-6	21	11	4	0	0
210	y63d3a.7	23	10	4	0	0
211	unc-95	20	10	4	0	0
212	y105e8a.11	29	10	4	0	0
213	lev-11	29	10	4	0	0
214	mtx-1	29	10	4	0	0
215	k11b4.1	20	10	4	0	0
216	unc-54	27	11	4	0	0
217	tep-1	27	11	4	0	0
218	sqt-2	15	8	3	0	0
219	tre-5	27	11	4	0	0
220	col-68	20	10	4	0	0
221	c50d2.1	8	5	3	0	0
222	mrpl-28	20	10	4	0	0
223	abu-11	10	6	3	0	0
224	chs-2	20	10	4	0	0
225	mrpl-41	20	10	4	0	0
226	mps-2	21	11	4	0	0
227	sgcb-1	28	10	4	0	0
228	cpn-2	27	11	4	0	0
229	c03h5.5	23	10	4	0	0
230	clec-10	15	8	3	0	0
231	tomm-22	20	10	4	0	0
232	lgc-34	26	11	4	0	0
233	t27a1.2	27	11	4	0	0
234	mlt-10	8	5	3	0	0
235	mlt-8	22	10	4	0	0
236	acdh-9	20	10	4	0	0
237	t07d3.9	26	11	4	0	0
238	pho-14	19	9	3	0	0
239	lin-42	8	5	3	0	0
240	alh-6	21	11	4	0	0
241	y51h7c.13	8	5	3	0	0
242	y51h7c.1	15	8	3	0	0
243	h17b01.2	8	5	3	0	0
244	fbxa-3	24	11	4	0	0
245	fbxa-182	23	10	4	0	0
246	y25c1a.14	25	10	4	0	0
247	chil-24	29	10	4	0	0
248	zc239.14	26	11	4	0	0
249	nep-8	8	5	3	0	0
250	skpo-2	15	8	3	0	0
251	col-71	10	6	3	0	0
252	fbxa-24	26	11	4	0	0
253	r11f4.1	20	10	4	0	0
254	rhgf-2	25	10	4	0	0
255	f56d3.1	15	8	3	0	0
256	r03h10.2	26	11	4	0	0
257	c01f1.5	10	6	3	0	0
258	sco-1	22	10	4	0	0
259	hlh-1	28	10	4	0	0
260	f35d11.3	20	10	4	0	0
261	lgc-27	28	10	4	0	0
262	fut-6	24	11	4	0	0
263	t05a7.1	21	11	4	0	0
264	f41c3.5	20	10	4	0	0
265	f26g1.2	27	11	4	0	0
266	ttm-2	29	10	4	0	0
267	f26g1.5	15	8	3	0	0
268	nep-12	25	10	4	0	0
269	msp-40	8	5	3	0	0
270	c33f10.1	26	11	4	0	0
271	col-17	15	8	3	0	0
272	col-73	15	8	3	0	0
273	gst-6	21	11	4	0	0
274	ndx-3	20	10	4	0	0
275	f33g12.6	20	10	4	0	0
276	msp-45	15	8	3	0	0
277	msp-49	8	5	3	0	0
278	msp-50	15	8	3	0	0
279	c34f11.8	29	10	4	0	0
280	pho-1	27	11	4	0	0
281	f09e5.3	20	10	4	0	0
282	dct-5	27	11	4	0	0
283	mrps-16	22	10	4	0	0
284	ilcr-2	29	10	4	0	0
285	f12a10.1	21	11	4	0	0
286	t25e4.1	26	11	4	0	0
287	lys-8	27	11	4	0	0
288	bli-2	8	5	3	0	0
289	c25h3.7	29	10	4	0	0
290	c25h3.9	29	10	4	0	0
291	eif-2d	20	10	4	0	0
292	c25h3.14	28	10	4	0	0
293	ifb-2	25	10	4	0	0
294	f10c1.8	22	10	4	0	0
295	ifb-1	22	10	4	0	0
296	msp-142	8	5	3	0	0
297	msp-64	26	11	4	0	0
298	b0034.1	26	11	4	0	0
299	zk84.1	30	10	4	0	0
300	c30b5.6	27	11	4	0	0
301	phb-2	23	10	4	0	0
302	f13h8.5	15	8	3	0	0
303	c29f5.1	20	10	4	0	0
304	f58f12.1	20	10	4	0	0
305	cutl-16	26	11	4	0	0
306	c56c10.4	15	8	3	0	0
307	t19d12.1	26	11	4	0	0
308	c18h9.6	21	11	4	0	0
309	dpy-10	10	6	3	0	0
310	dpy-2	27	11	4	0	0
311	t13c2.6	25	10	4	0	0
312	dnj-5	20	10	4	0	0
313	c44b7.11	20	10	4	0	0
314	art-1	22	10	4	0	0
315	kat-1	20	10	4	0	0
316	c27h5.2	29	10	4	0	0
317	e04f6.4	27	11	4	0	0
318	dhs-7	15	8	3	0	0
319	e04f6.8	22	10	4	0	0
320	e04f6.9	25	10	4	0	0
321	f32a5.3	26	11	4	0	0
322	prx-13	20	10	4	0	0
323	mrpl-14	20	10	4	0	0
324	nas-7	28	10	4	0	0
325	wrt-10	25	10	4	0	0
326	rol-8	8	5	3	0	0
327	r07g3.7	20	10	4	0	0
328	nhx-2	21	11	4	0	0
329	cpna-2	25	10	4	0	0
330	b0228.7	22	10	4	0	0
331	mthf-1	20	10	4	0	0
332	t09a5.5	20	10	4	0	0
333	best-23	24	11	4	0	0
334	dbt-1	29	10	4	0	0
335	t05h10.4	27	11	4	0	0
336	pdha-1	20	10	4	0	0
337	sfxn-5	20	10	4	0	0
338	qua-1	21	11	4	0	0
339	col-77	8	5	3	0	0
340	m195.2	15	8	3	0	0
341	f49e12.12	15	8	3	0	0
342	efl-3	27	11	4	0	0
343	f14e5.1	27	11	4	0	0
344	lips-10	29	10	4	0	0
345	mrps-18b	29	10	4	0	0
346	col-38	15	8	3	0	0
347	rpl-5	21	11	4	0	0
348	bcs-1	21	11	4	0	0
349	f28c6.5	27	11	4	0	0
350	rpl-26	23	10	4	0	0
351	cup-16	27	11	4	0	0
352	rol-6	15	8	3	0	0
353	f07h5.8	10	6	3	0	0
354	pho-13	26	11	4	0	0
355	mrpl-50	22	10	4	0	0
356	enol-1	21	11	4	0	0
357	c18e9.4	21	11	4	0	0
358	c18e9.7	15	8	3	0	0
359	f44g4.2	29	10	4	0	0
360	abu-14	10	6	3	0	0
361	gst-13	28	10	4	0	0
362	t26c5.2	26	11	4	0	0
363	aqp-2	25	10	4	0	0
364	sdhb-1	29	10	4	0	0
365	gss-1	20	10	4	0	0
366	mrpl-53	25	10	4	0	0
367	zk1320.2	27	11	4	0	0
368	aqp-10	25	10	4	0	0
369	zk1321.4	26	11	4	0	0
370	zk938.1	15	8	3	0	0
371	rnh-1.2	23	10	4	0	0
372	c05c10.3	28	10	4	0	0
373	dtmk-1	27	11	4	0	0
374	r53.4	29	10	4	0	0
375	lec-3	20	10	4	0	0
376	let-268	25	10	4	0	0
377	lact-2	21	11	4	0	0
378	phg-1	10	6	3	0	0
379	r05h5.3	24	11	4	0	0
380	tts-2	21	11	4	0	0
381	mrps-14	20	10	4	0	0
382	m02g9.1	29	10	4	0	0
383	cut-4	10	6	3	0	0
384	myrf-1	21	11	4	0	0
385	f59b10.3	15	8	3	0	0
386	dap-3	25	10	4	0	0
387	mrps-22	23	10	4	0	0
388	gbh-1	20	10	4	0	0
389	bli-1	15	8	3	0	0
390	f44f4.3	10	6	3	0	0
391	ptr-8	28	10	4	0	0
392	tba-4	20	10	4	0	0
393	r03d7.2	15	8	3	0	0
394	col-81	10	6	3	0	0
395	ram-2	10	6	3	0	0
396	f33a8.7	15	8	3	0	0
397	rpl-36.a	20	10	4	0	0
398	nuo-1	29	10	4	0	0
399	rps-9	21	11	4	0	0
400	bigr-1	21	11	4	0	0
401	cox-15	23	10	4	0	0
402	t06d8.10	10	6	3	0	0
403	sqt-1	15	8	3	0	0
404	rmd-3	8	5	3	0	0
405	b0491.5	29	10	4	0	0
406	c05d12.3	26	11	4	0	0
407	ooc-3	20	10	4	0	0
408	f54d5.12	29	10	4	0	0
409	f54d5.3	27	11	4	0	0
410	gfat-1	10	6	3	0	0
411	inos-1	25	10	4	0	0
412	f13d12.6	27	11	4	0	0
413	zk930.2	20	10	4	0	0
414	ippk-1	27	11	4	0	0
415	rol-1	8	5	3	0	0
416	tric-1b.1	20	10	4	0	0
417	clec-4	24	11	4	0	0
418	lips-15	25	10	4	0	0
419	cox-10	25	10	4	0	0
420	cnp-2	27	11	4	0	0
421	spds-1	20	10	4	0	0
422	y46g5a.29	27	11	4	0	0
423	dct-18	27	11	4	0	0
424	ptr-18	26	11	4	0	0
425	hphd-1	22	10	4	0	0
426	zyx-1	20	10	4	0	0
427	pqn-32	15	8	3	0	0
428	gfm-1	21	11	4	0	0
429	f32a11.3	8	5	3	0	0
430	f32a11.1	20	10	4	0	0
431	mecr-1	20	10	4	0	0
432	lec-1	29	10	4	0	0
433	mrpl-20	20	10	4	0	0
434	y48e1c.4	22	10	4	0	0
435	e01g4.5	29	10	4	0	0
436	e01g4.6	15	8	3	0	0
437	f45h10.2	21	11	4	0	0
438	nep-17	26	11	4	0	0
439	mrpl-37	22	10	4	0	0
440	tag-10	21	11	4	0	0
441	y54g9a.7	25	10	4	0	0
442	y54g9a.9	22	10	4	0	0
443	c01b9.1	24	11	4	0	0
444	y51h1a.3	29	10	4	0	0
445	mltn-3	10	6	3	0	0
446	f01d5.6	10	6	3	0	0
447	f01d5.10	26	11	4	0	0
448	k09e4.3	22	10	4	0	0
449	men-1	25	10	4	0	0
450	y54g11a.4	29	10	4	0	0
451	k10h10.4	8	5	3	0	0
452	madf-5	27	11	4	0	0
453	tag-297	15	8	3	0	0
454	unc-52	20	10	4	0	0
455	hhat-1	27	11	4	0	0
456	c09f9.2	10	6	3	0	0
457	cdh-7	26	11	4	0	0
458	r03c1.1	26	11	4	0	0
459	elo-9	27	11	4	0	0
460	y53f4b.45	25	10	4	0	0
461	y53f4b.27	10	6	3	0	0
462	gst-26	27	11	4	0	0
463	gst-27	21	11	4	0	0
464	gst-28	24	11	4	0	0
465	fbxa-6	29	10	4	0	0
466	h10e21.4	15	8	3	0	0
467	col-88	10	6	3	0	0
468	pat-4	20	10	4	0	0
469	taco-1	21	11	4	0	0
470	y55b1bl.1	27	11	4	0	0
471	f30h5.3	10	6	3	0	0
472	t17h7.1	10	6	3	0	0
473	cyn-6	20	10	4	0	0
474	ceeh-1	23	10	4	0	0
475	moma-1	29	10	4	0	0
476	fbxa-60	20	10	4	0	0
477	y34f4.1	20	10	4	0	0
478	y34f4.4	27	11	4	0	0
479	exc-6	25	10	4	0	0
480	cdh-12	27	11	4	0	0
481	y119d3b.14	20	10	4	0	0
482	pals-18	21	11	4	0	0
483	y82e9br.3	29	10	4	0	0
484	y82e9br.16	28	10	4	0	0
485	cisd-3.2	29	10	4	0	0
486	y22d7al.9	26	11	4	0	0
487	y22d7al.10	20	10	4	0	0
488	pvf-1	25	10	4	0	0
489	c39b5.5	19	9	3	0	0
490	mrpl-30	25	10	4	0	0
491	y54f10am.8	24	11	4	0	0
492	y54f10am.5	28	10	4	0	0
493	feh-1	20	10	4	0	0
494	gpa-17	27	11	4	0	0
495	set-27	28	10	4	0	0
496	y71h2am.15	23	10	4	0	0
497	y71h2am.5	21	11	4	0	0
498	y71h2am.4	29	10	4	0	0
499	tufm-1	23	10	4	0	0
500	y71h2ar.1	22	10	4	0	0
501	klf-1	27	11	4	0	0
502	y55d5a.4	26	11	4	0	0
503	ubl-1	23	10	4	0	0
504	mec-12	20	10	4	0	0
505	y53g8al.2	20	10	4	0	0
506	c34c12.8	22	10	4	0	0
507	rsu-1	29	10	4	0	0
508	rpl-16	25	10	4	0	0
509	mrpl-35	20	10	4	0	0
510	ben-1	20	10	4	0	0
511	mrps-31	25	10	4	0	0
512	pdi-1	23	10	4	0	0
513	rpl-3	21	11	4	0	0
514	pat-3	25	10	4	0	0
515	zk1058.9	21	11	4	0	0
516	r10e9.2	15	8	3	0	0
517	c36e8.1	23	10	4	0	0
518	r74.2	8	5	3	0	0
519	mnp-1	27	11	4	0	0
520	pals-26	24	11	4	0	0
521	pals-27	24	11	4	0	0
522	prdx-3	21	11	4	0	0
523	mpc-1	21	11	4	0	0
524	rps-1	23	10	4	0	0
525	mrps-34	22	10	4	0	0
526	cisd-3.1	22	10	4	0	0
527	idhg-1	20	10	4	0	0
528	lips-3	26	11	4	0	0
529	dnj-18	22	10	4	0	0
530	mrpl-16	20	10	4	0	0
531	col-89	10	6	3	0	0
532	rps-0	25	10	4	0	0
533	b0393.5	15	8	3	0	0
534	msd-4	26	11	4	0	0
535	gipc-1	8	5	3	0	0
536	mmab-1	29	10	4	0	0
537	mrps-18c	29	10	4	0	0
538	r144.12	25	10	4	0	0
539	atp-2	20	10	4	0	0
540	mrps-26	20	10	4	0	0
541	gop-3	20	10	4	0	0
542	glrx-21	21	11	4	0	0
543	w03a5.2	24	11	4	0	0
544	lon-1	28	10	4	0	0
545	dex-1	27	11	4	0	0
546	f09f7.7	25	10	4	0	0
547	hach-1	21	11	4	0	0
548	mlc-3	21	11	4	0	0
549	ucr-1	20	10	4	0	0
550	hpo-28	21	11	4	0	0
551	c28h8.5	15	8	3	0	0
552	mlp-1	20	10	4	0	0
553	zk328.6	26	11	4	0	0
554	nmt-1	25	10	4	0	0
555	anmt-2	21	11	4	0	0
556	rps-3	27	11	4	0	0
557	c18f10.7	20	10	4	0	0
558	let-767	22	10	4	0	0
559	rps-13	20	10	4	0	0
560	c16a3.5	29	10	4	0	0
561	c05d11.5	27	11	4	0	0
562	nas-4	27	11	4	0	0
563	mdh-2	20	10	4	0	0
564	cra-1	21	11	4	0	0
565	abu-13	15	8	3	0	0
566	eef-1a.1	21	11	4	0	0
567	r01h2.7	20	10	4	0	0
568	zk418.5	20	10	4	0	0
569	zk418.7	22	10	4	0	0
570	rpia-1	25	10	4	0	0
571	nuo-4	20	10	4	0	0
572	rps-14	20	10	4	0	0
573	f37c12.3	20	10	4	0	0
574	dpy-31	25	10	4	0	0
575	t20h4.5	29	10	4	0	0
576	psd-1	20	10	4	0	0
577	alh-12	27	11	4	0	0
578	fum-1	20	10	4	0	0
579	fbn-1	24	11	4	0	0
580	zk686.3	23	10	4	0	0
581	rpl-35	25	10	4	0	0
582	coq-5	29	10	4	0	0
583	c29e4.12	29	10	4	0	0
584	col-90	15	8	3	0	0
585	let-754	25	10	4	0	0
586	c29e4.15	8	5	3	0	0
587	f44b9.2	25	10	4	0	0
588	k12h4.5	21	11	4	0	0
589	k12h4.7	10	6	3	0	0
590	c14b9.3	22	10	4	0	0
591	c14b9.10	21	11	4	0	0
592	hsp-12.2	25	10	4	0	0
593	col-91	27	11	4	0	0
594	mrps-9	28	10	4	0	0
595	f10e9.12	27	11	4	0	0
596	mrpl-32	20	10	4	0	0
597	acdh-6	15	8	3	0	0
598	twk-7	29	10	4	0	0
599	mrpl-11	20	10	4	0	0
600	mtss-1	21	11	4	0	0
601	pat-2	20	10	4	0	0
602	f44e2.4	24	11	4	0	0
603	f44e2.9	29	10	4	0	0
604	lnkn-1	25	10	4	0	0
605	f02a9.4	20	10	4	0	0
606	rnr-1	27	11	4	0	0
607	t02c1.1	26	11	4	0	0
608	c40h1.8	15	8	3	0	0
609	ttr-5	23	10	4	0	0
610	emb-9	23	10	4	0	0
611	k04h4.2	10	6	3	0	0
612	mrps-23	20	10	4	0	0
613	gei-13	26	11	4	0	0
614	ech-6	21	11	4	0	0
615	vha-1	20	10	4	0	0
616	alg-4	15	8	3	0	0
617	gln-2	26	11	4	0	0
618	t16g12.1	15	8	3	0	0
619	zk1128.1	20	10	4	0	0
620	mua-3	28	10	4	0	0
621	cts-1	21	11	4	0	0
622	t20g5.14	20	10	4	0	0
623	div-1	22	10	4	0	0
624	cor-1	20	10	4	0	0
625	r01h10.4	22	10	4	0	0
626	t07a5.1	8	5	3	0	0
627	mev-1	29	10	4	0	0
628	umps-1	20	10	4	0	0
629	f43d9.1	10	6	3	0	0
630	unc-49	23	10	4	0	0
631	y45f3a.4	24	11	4	0	0
632	mrpl-22	25	10	4	0	0
633	y39a1a.9	15	8	3	0	0
634	y39a1a.21	20	10	4	0	0
635	mrpl-12	29	10	4	0	0
636	tbb-1	20	10	4	0	0
637	ptr-19	26	11	4	0	0
638	col-92	15	8	3	0	0
639	col-93	10	6	3	0	0
640	y48a6b.9	29	10	4	0	0
641	hmt-1	23	10	4	0	0
642	t28d6.5	20	10	4	0	0
643	t28d6.4	20	10	4	0	0
644	t28d6.3	15	8	3	0	0
645	y47d3b.1	15	8	3	0	0
646	y47d3b.6	10	6	3	0	0
647	nars-2	25	10	4	0	0
648	c18d11.6	8	5	3	0	0
649	y56a3a.19	29	10	4	0	0
650	nft-1	20	10	4	0	0
651	wah-1	22	10	4	0	0
652	y75b8a.6	20	10	4	0	0
653	grl-15	10	6	3	0	0
654	y111b2a.3	23	10	4	0	0
655	agmo-1	10	6	3	0	0
656	y37d8a.6	22	10	4	0	0
657	cco-2	29	10	4	0	0
658	mrps-10	21	11	4	0	0
659	bckd-1a	20	10	4	0	0
660	zk1010.2	20	10	4	0	0
661	col-97	15	8	3	0	0
662	col-98	15	8	3	0	0
663	f56a8.3	20	10	4	0	0
664	y43f4b.5	22	10	4	0	0
665	myo-6	22	10	4	0	0
666	f45g2.8	21	11	4	0	0
667	t27e9.2	21	11	4	0	0
668	ant-1.1	20	10	4	0	0
669	aldo-1	29	10	4	0	0
670	act-5	20	10	4	0	0
671	t12d8.9	21	11	4	0	0
672	b0545.4	28	10	4	0	0
673	f29c4.2	25	10	4	0	0
674	col-99	20	10	4	0	0
675	y38c1aa.7	15	8	3	0	0
676	dpy-9	10	6	3	0	0
677	pat-6	20	10	4	0	0
678	dsc-4	24	11	4	0	0
679	rps-24	20	10	4	0	0
680	k11h12.9	21	11	4	0	0
681	k11h12.1	21	11	4	0	0
682	rpl-15	23	10	4	0	0
683	mrpl-2	22	10	4	0	0
684	f56b3.11	21	11	4	0	0
685	ech-5	29	10	4	0	0
686	mrpl-46	25	10	4	0	0
687	lem-4	27	11	4	0	0
688	y55f3am.13	21	11	4	0	0
689	y55f3am.14	10	6	3	0	0
690	y55f3ar.1	20	10	4	0	0
691	ost-1	28	10	4	0	0
692	clec-170	15	8	3	0	0
693	col-104	8	5	3	0	0
694	col-107	10	6	3	0	0
695	y41d4b.14	20	10	4	0	0
696	y41d4a.6	20	10	4	0	0
697	col-109	15	8	3	0	0
698	c23h5.8	10	6	3	0	0
699	test-1	29	10	4	0	0
700	vha-11	20	10	4	0	0
701	c45g7.4	10	6	3	0	0
702	cdh-10	27	11	4	0	0
703	y69a2ar.18	20	10	4	0	0
704	y69a2ar.31	20	10	4	0	0
705	y54g2a.57	10	6	3	0	0
706	cpg-9	21	11	4	0	0
707	clec-173	26	11	4	0	0
708	w08e12.7	21	11	4	0	0
709	vha-19	20	10	4	0	0
710	pdhb-1	29	10	4	0	0
711	grd-13	10	6	3	0	0
712	grd-10	26	11	4	0	0
713	unc-17	20	10	4	0	0
714	map-1	25	10	4	0	0
715	clec-67	10	6	3	0	0
716	clec-72	10	6	3	0	0
717	drd-50	15	8	3	0	0
718	f49f1.7	26	11	4	0	0
719	dpy-13	10	6	3	0	0
720	col-34	22	10	4	0	0
721	ttr-20	25	10	4	0	0
722	tald-1	20	10	4	0	0
723	rpl-7a	21	11	4	0	0
724	zk180.5	15	8	3	0	0
725	zk180.6	15	8	3	0	0
726	col-110	10	6	3	0	0
727	col-111	10	6	3	0	0
728	ssq-2	27	11	4	0	0
729	ssq-4	8	5	3	0	0
730	c02b10.3	20	10	4	0	0
731	c24d10.6	20	10	4	0	0
732	lam-1	20	10	4	0	0
733	msp-59	15	8	3	0	0
734	y4c6b.2	29	10	4	0	0
735	gba-4	15	8	3	0	0
736	21ur-5057	15	8	3	0	0
737	c39h7.1	15	8	3	0	0
738	perm-5	29	10	4	0	0
739	c06e7.4	22	10	4	0	0
740	glf-1	26	11	4	0	0
741	mcu-1	21	11	4	0	0
742	c46g7.2	21	11	4	0	0
743	pqn-22	27	11	4	0	0
744	cpi-1	29	10	4	0	0
745	c49a9.3	27	11	4	0	0
746	hil-2	10	6	3	0	0
747	bli-6	8	5	3	0	0
748	prkl-1	21	11	4	0	0
749	rps-4	23	10	4	0	0
750	deb-1	20	10	4	0	0
751	nas-8	10	6	3	0	0
752	col-113	27	11	4	0	0
753	c42d4.3	10	6	3	0	0
754	f42c5.4	25	10	4	0	0
755	tes-1	24	11	4	0	0
756	vdac-1	20	10	4	0	0
757	clec-180	15	8	3	0	0
758	mrpl-1	25	10	4	0	0
759	f33d4.6	15	8	3	0	0
760	sucg-1	21	11	4	0	0
761	clx-1	15	8	3	0	0
762	klo-1	20	10	4	0	0
763	col-14	8	5	3	0	0
764	c49h3.16	15	8	3	0	0
765	col-115	8	5	3	0	0
766	c26b2.8	8	5	3	0	0
767	c26b2.7	22	10	4	0	0
768	f42g8.10	23	10	4	0	0
769	isp-1	29	10	4	0	0
770	clec-51	27	11	4	0	0
771	f17e9.5	15	8	3	0	0
772	d2096.6	15	8	3	0	0
773	acdh-13	21	11	4	0	0
774	cdh-5	15	8	3	0	0
775	mrps-33	25	10	4	0	0
776	col-117	15	8	3	0	0
777	col-3	10	6	3	0	0
778	col-118	25	10	4	0	0
779	alp-1	29	10	4	0	0
780	nhr-11	29	10	4	0	0
781	mppb-1	29	10	4	0	0
782	lpl-1	25	10	4	0	0
783	pcp-3	28	10	4	0	0
784	pcp-2	26	11	4	0	0
785	y11d7a.9	27	11	4	0	0
786	col-120	15	8	3	0	0
787	idh-1	22	10	4	0	0
788	c33a12.1	23	10	4	0	0
789	ins-7	24	11	4	0	0
790	msp-76	26	11	4	0	0
791	fat-3	20	10	4	0	0
792	nspd-2	8	5	3	0	0
793	mccc-1	20	10	4	0	0
794	sss-1	15	8	3	0	0
795	bed-3	19	9	3	0	0
796	dur-1	24	11	4	0	0
797	dhp-2	22	10	4	0	0
798	mam-2	27	11	4	0	0
799	gipc-2	8	5	3	0	0
800	ipla-7	25	10	4	0	0
801	msp-36	26	11	4	0	0
802	spch-1	15	8	3	0	0
803	c04g2.9	15	8	3	0	0
804	msp-38	8	5	3	0	0
805	ttr-54	21	11	4	0	0
806	ttr-53	28	10	4	0	0
807	pps-1	21	11	4	0	0
808	rack-1	23	10	4	0	0
809	gta-1	29	10	4	0	0
810	tram-1	20	10	4	0	0
811	ech-8	28	10	4	0	0
812	tkt-1	22	10	4	0	0
813	thk-1	28	10	4	0	0
814	r09e10.6	15	8	3	0	0
815	r10h10.3	27	11	4	0	0
816	f13b12.4	8	5	3	0	0
817	c02f4.4	10	6	3	0	0
818	efn-2	29	10	4	0	0
819	r09h10.5	26	11	4	0	0
820	epi-1	21	11	4	0	0
821	r102.5	22	10	4	0	0
822	cyb-1	24	11	4	0	0
823	grl-21	15	8	3	0	0
824	ssp-34	15	8	3	0	0
825	best-15	20	10	4	0	0
826	zk596.1	24	11	4	0	0
827	y69e1a.1	8	5	3	0	0
828	y69e1a.2	15	8	3	0	0
829	y69e1a.5	21	11	4	0	0
830	t05e11.9	23	10	4	0	0
831	rps-5	25	10	4	0	0
832	sdz-27	22	10	4	0	0
833	r07h5.8	25	10	4	0	0
834	col-125	15	8	3	0	0
835	col-128	27	11	4	0	0
836	rps-11	25	10	4	0	0
837	zk809.3	29	10	4	0	0
838	ent-1	23	10	4	0	0
839	h01g02.1	25	10	4	0	0
840	ech-2	20	10	4	0	0
841	zk822.2	27	11	4	0	0
842	gdh-1	22	10	4	0	0
843	mrpl-51	23	10	4	0	0
844	col-129	10	6	3	0	0
845	f20b10.3	15	8	3	0	0
846	hpo-12	20	10	4	0	0
847	col-130	10	6	3	0	0
848	irg-4	15	8	3	0	0
849	smz-1	8	5	3	0	0
850	igdb-2	20	10	4	0	0
851	k08e7.5	15	8	3	0	0
852	k08e7.8	24	11	4	0	0
853	t23f6.1	26	11	4	0	0
854	nstp-5	24	11	4	0	0
855	zk896.5	27	11	4	0	0
856	k08d8.3	26	11	4	0	0
857	k08d8.5	10	6	3	0	0
858	k10d11.6	24	11	4	0	0
859	scl-3	27	11	4	0	0
860	scl-5	28	10	4	0	0
861	c39e9.7	25	10	4	0	0
862	c39e9.8	20	10	4	0	0
863	tin-9.2	23	10	4	0	0
864	rpl-12	20	10	4	0	0
865	cox-11	20	10	4	0	0
866	ttr-51	20	10	4	0	0
867	ttr-45	22	10	4	0	0
868	kdp-1	29	10	4	0	0
869	fat-1	22	10	4	0	0
870	fat-2	24	11	4	0	0
871	pqn-74	27	11	4	0	0
872	y62e10a.13	27	11	4	0	0
873	y38h8a.1	26	11	4	0	0
874	y45f10b.13	20	10	4	0	0
875	fbxa-98	20	10	4	0	0
876	sorb-1	25	10	4	0	0
877	noah-2	25	10	4	0	0
878	col-133	15	8	3	0	0
879	xhd-1	21	11	4	0	0
880	dld-1	29	10	4	0	0
881	tag-273	22	10	4	0	0
882	y57g11a.2	15	8	3	0	0
883	t27e7.1	8	5	3	0	0
884	mrps-7	25	10	4	0	0
885	nuo-3	20	10	4	0	0
886	sec-61	21	11	4	0	0
887	rps-18	25	10	4	0	0
888	dpy-4	8	5	3	0	0
889	ccg-1	27	11	4	0	0
890	y105c5b.9	27	11	4	0	0
891	y43d4a.5	10	6	3	0	0
892	y116a8c.27	22	10	4	0	0
893	col-138	8	5	3	0	0
894	zk550.3	29	10	4	0	0
895	dlat-2	29	10	4	0	0
896	npr-26	20	10	4	0	0
897	k09c6.9	10	6	3	0	0
898	ptr-16	24	11	4	0	0
899	t21h3.1	15	8	3	0	0
900	y75b7ar.1	15	8	3	0	0
901	r12a1.3	26	11	4	0	0
902	pqn-54	26	11	4	0	0
903	f52f10.2	15	8	3	0	0
904	f36h9.5	10	6	3	0	0
905	mrpl-39	21	11	4	0	0
906	y32g9b.1	27	11	4	0	0
907	t08b1.4	20	10	4	0	0
908	tnt-4	24	11	4	0	0
909	alh-5	23	10	4	0	0
910	comt-4	15	8	3	0	0
911	lbp-9	29	10	4	0	0
912	f22f7.2	24	11	4	0	0
913	gst-10	26	11	4	0	0
914	irg-3	15	8	3	0	0
915	f53e10.1	20	10	4	0	0
916	w02g9.4	26	11	4	0	0
917	nuo-5	20	10	4	0	0
918	c24b9.3	27	11	4	0	0
919	folt-2	10	6	3	0	0
920	ifc-1	15	8	3	0	0
921	cyp-33c9	27	11	4	0	0
922	y73c8b.1	24	11	4	0	0
923	t28a11.16	10	6	3	0	0
924	f35f10.6	26	11	4	0	0
925	lys-7	27	11	4	0	0
926	f59b1.10	10	6	3	0	0
927	cyp-33c8	25	10	4	0	0
928	ugt-32	15	8	3	0	0
929	cyp-35b1	10	6	3	0	0
930	cyp-34a5	20	10	4	0	0
931	cyp-34a9	27	11	4	0	0
932	phat-4	10	6	3	0	0
933	y45g5am.6	25	10	4	0	0
934	nhr-114	30	10	4	0	0
935	f32d1.5	20	10	4	0	0
936	grl-5	15	8	3	0	0
937	y47d7a.15	10	6	3	0	0
938	y47d7a.13	15	8	3	0	0
939	t08h10.1	23	10	4	0	0
940	y61a9la.11	20	10	4	0	0
941	pmt-2	27	11	4	0	0
942	f41f3.3	15	8	3	0	0
943	col-139	10	6	3	0	0
944	r02f11.1	15	8	3	0	0
945	ugt-8	21	11	4	0	0
946	ugt-14	20	10	4	0	0
947	h23n18.5	10	6	3	0	0
948	c02e7.7	15	8	3	0	0
949	c02e7.6	15	8	3	0	0
950	cpt-4	15	8	3	0	0
951	f14f9.3	10	6	3	0	0
952	abu-15	15	8	3	0	0
953	abu-8	26	11	4	0	0
954	b0238.1	21	11	4	0	0
955	b0238.12	27	11	4	0	0
956	ncx-2	20	10	4	0	0
957	t05c3.6	29	10	4	0	0
958	pqn-13	26	11	4	0	0
959	clec-1	10	6	3	0	0
960	gcst-1	29	10	4	0	0
961	cyn-17	15	8	3	0	0
962	dhs-17	23	10	4	0	0
963	y38a10a.2	10	6	3	0	0
964	f17a9.4	22	10	4	0	0
965	k08b12.1	10	6	3	0	0
966	gfi-1	10	6	3	0	0
967	f57f4.4	10	6	3	0	0
968	atp-4	29	10	4	0	0
969	lec-10	23	10	4	0	0
970	lipl-4	27	11	4	0	0
971	zk1055.6	22	10	4	0	0
972	pmp-5	27	11	4	0	0
973	dlst-1	29	10	4	0	0
974	clik-1	27	11	4	0	0
975	col-141	26	11	4	0	0
976	col-142	26	11	4	0	0
977	f20a1.6	20	10	4	0	0
978	c13f10.5	20	10	4	0	0
979	c03g6.5	27	11	4	0	0
980	cyp-33a1	28	10	4	0	0
981	zk105.1	15	8	3	0	0
982	y97e10c.1	27	11	4	0	0
983	cyp-32a1	22	10	4	0	0
984	c26f1.1	15	8	3	0	0
985	zk742.3	27	11	4	0	0
986	mig-6	20	10	4	0	0
987	f40a3.6	21	11	4	0	0
988	ech-3	20	10	4	0	0
989	k07c11.3	29	10	4	0	0
990	c16d9.1	15	8	3	0	0
991	mrps-2	22	10	4	0	0
992	mrpl-4	25	10	4	0	0
993	t23b12.8	22	10	4	0	0
994	slc-17.8	27	11	4	0	0
995	asns-1	27	11	4	0	0
996	tag-196	25	10	4	0	0
997	f41e6.11	26	11	4	0	0
998	zc196.3	29	10	4	0	0
999	b0507.6	27	11	4	0	0
1000	t19a5.3	15	8	3	0	0
1001	c25e10.8	25	10	4	0	0
1002	swm-1	20	10	4	0	0
1003	c25e10.12	22	10	4	0	0
1004	t27e4.1	27	11	4	0	0
1005	f21c10.7	20	10	4	0	0
1006	f21c10.11	20	10	4	0	0
1007	col-144	8	5	3	0	0
1008	col-145	15	8	3	0	0
1009	col-10	8	5	3	0	0
1010	asp-2	27	11	4	0	0
1011	grd-6	10	6	3	0	0
1012	lron-2	10	6	3	0	0
1013	f44a2.3	27	11	4	0	0
1014	try-5	15	8	3	0	0
1015	flp-6	22	10	4	0	0
1016	gsnl-1	29	10	4	0	0
1017	k09g1.1	27	11	4	0	0
1018	pqn-63	15	8	3	0	0
1019	t06e4.8	15	8	3	0	0
1020	t06e4.14	15	8	3	0	0
1021	t06e4.12	15	8	3	0	0
1022	cyp-29a4	10	6	3	0	0
1023	aqp-4	22	10	4	0	0
1024	f58e6.13	10	6	3	0	0
1025	f58e6.5	15	8	3	0	0
1026	f46b6.6	21	11	4	0	0
1027	uda-1	23	10	4	0	0
1028	ugt-47	22	10	4	0	0
1029	zk856.7	23	10	4	0	0
1030	lys-2	27	11	4	0	0
1031	col-149	10	6	3	0	0
1032	col-150	10	6	3	0	0
1033	crm-1	21	11	4	0	0
1034	col-13	15	8	3	0	0
1035	col-12	8	5	3	0	0
1036	y32f6a.5	22	10	4	0	0
1037	lpd-9	29	10	4	0	0
1038	t21c9.9	15	8	3	0	0
1039	sqv-4	20	10	4	0	0
1040	d1054.9	15	8	3	0	0
1041	f32d8.5	21	11	4	0	0
1042	f32d8.7	8	5	3	0	0
1043	nas-31	27	11	4	0	0
1044	f17c11.11	24	11	4	0	0
1045	col-153	22	10	4	0	0
1046	act-3	29	10	4	0	0
1047	act-2	25	10	4	0	0
1048	act-1	22	10	4	0	0
1049	lact-8	21	11	4	0	0
1050	atp-5	29	10	4	0	0
1051	t19c4.1	15	8	3	0	0
1052	t19c4.5	25	10	4	0	0
1053	cln-3.1	27	11	4	0	0
1054	cutl-18	24	11	4	0	0
1055	grl-7	8	5	3	0	0
1056	col-154	10	6	3	0	0
1057	col-155	15	8	3	0	0
1058	k03b8.6	28	10	4	0	0
1059	f57b7.2	22	10	4	0	0
1060	col-156	10	6	3	0	0
1061	col-157	10	6	3	0	0
1062	nlp-24	27	11	4	0	0
1063	mpst-1	29	10	4	0	0
1064	f58h1.2	15	8	3	0	0
1065	dars-2	25	10	4	0	0
1066	r07b7.6	22	10	4	0	0
1067	c13c4.7	27	11	4	0	0
1068	che-11	28	10	4	0	0
1069	c27a7.8	25	10	4	0	0
1070	lon-3	10	6	3	0	0
1071	myo-3	21	11	4	0	0
1072	lrx-1	10	6	3	0	0
1073	tsfm-1	22	10	4	0	0
1074	r04f11.2	23	10	4	0	0
1075	sqt-3	10	6	3	0	0
1076	f23h12.5	21	11	4	0	0
1077	k01d12.5	15	8	3	0	0
1078	cdr-2	27	11	4	0	0
1079	inx-11	20	10	4	0	0
1080	mrpl-49	22	10	4	0	0
1081	fkb-4	15	8	3	0	0
1082	zc443.4	27	11	4	0	0
1083	dhrs-4	28	10	4	0	0
1084	t16g1.2	10	6	3	0	0
1085	f15b9.8	10	6	3	0	0
1086	far-3	26	11	4	0	0
1087	f15b9.6	10	6	3	0	0
1088	f57b1.9	10	6	3	0	0
1089	col-159	10	6	3	0	0
1090	col-160	10	6	3	0	0
1091	col-161	10	6	3	0	0
1092	f32h5.3	26	11	4	0	0
1093	f53f1.4	10	6	3	0	0
1094	cut-2	15	8	3	0	0
1095	col-162	10	6	3	0	0
1096	f25h9.7	21	11	4	0	0
1097	c50b8.4	26	11	4	0	0
1098	f53f4.10	28	10	4	0	0
1099	spp-12	27	11	4	0	0
1100	stdh-1	27	11	4	0	0
1101	eol-1	26	11	4	0	0
1102	ddx-17	25	10	4	0	0
1103	ins-10	30	10	4	0	0
1104	d1086.2	27	11	4	0	0
1105	d1086.1	21	11	4	0	0
1106	k02e11.10	8	5	3	0	0
1107	f47b8.2	27	11	4	0	0
1108	vha-13	20	10	4	0	0
1109	cyn-1	20	10	4	0	0
1110	c15h11.16	15	8	3	0	0
1111	dlat-1	23	10	4	0	0
1112	f08h9.2	26	11	4	0	0
1113	unc-112	22	10	4	0	0
1114	c01g10.9	29	10	4	0	0
1115	ugt-30	26	11	4	0	0
1116	cyp-34a2	22	10	4	0	0
1117	t26h5.9	10	6	3	0	0
1118	dpf-1	28	10	4	0	0
1119	cgt-1	24	11	4	0	0
1120	gst-38	27	11	4	0	0
1121	f36g9.7	26	11	4	0	0
1122	oac-20	27	11	4	0	0
1123	f11a5.9	21	11	4	0	0
1124	f21h7.12	23	10	4	0	0
1125	f21h7.5	15	8	3	0	0
1126	y70c5a.3	24	11	4	0	0
1127	t20b3.1	21	11	4	0	0
1128	tni-3	24	11	4	0	0
1129	t05e12.6	10	6	3	0	0
1130	scl-24	15	8	3	0	0
1131	ddo-1	23	10	4	0	0
1132	r10e8.8	27	11	4	0	0
1133	ttr-26	26	11	4	0	0
1134	grdn-1	27	11	4	0	0
1135	mrps-35	25	10	4	0	0
1136	y39b6a.29	21	11	4	0	0
1137	asp-1	15	8	3	0	0
1138	y39b6a.9	15	8	3	0	0
1139	y39b6a.1	27	11	4	0	0
1140	y43f8a.2	8	5	3	0	0
1141	c25f9.5	25	10	4	0	0
1142	y43f8b.3	27	11	4	0	0
1143	mrps-28	28	10	4	0	0
1144	m162.5	10	6	3	0	0
1145	pcp-4	24	11	4	0	0
1146	gly-4	20	10	4	0	0
1147	fars-2	22	10	4	0	0
1148	dhs-24	21	11	4	0	0
1149	ncx-1	22	10	4	0	0
1150	rpl-2	27	11	4	0	0
1151	b0250.5	21	11	4	0	0
1152	mlt-11	26	11	4	0	0
1153	mrps-12	29	10	4	0	0
1154	clec-264	27	11	4	0	0
1155	pbo-5	23	10	4	0	0
1156	abu-12	15	8	3	0	0
1157	aagr-4	27	11	4	0	0
1158	b0310.1	21	11	4	0	0
1159	ugt-46	20	10	4	0	0
1160	nas-38	26	11	4	0	0
1161	mrp-2	27	11	4	0	0
1162	unc-96	25	10	4	0	0
1163	lpr-7	10	6	3	0	0
1164	trap-2	21	11	4	0	0
1165	nas-15	10	6	3	0	0
1166	igcm-1	21	11	4	0	0
1167	zc13.1	25	10	4	0	0
1168	mab-7	27	11	4	0	0
1169	nlf-1	22	10	4	0	0
1170	unc-1	21	11	4	0	0
1171	c05d9.3	29	10	4	0	0
1172	h42k12.3	10	6	3	0	0
1173	k06a9.1	27	11	4	0	0
1174	wrt-9	15	8	3	0	0
1175	y102a11a.5	27	11	4	0	0
1176	f53b1.4	21	11	4	0	0
1177	f53b1.8	20	10	4	0	0
1178	dpy-3	15	8	3	0	0
1179	hex-1	20	10	4	0	0
1180	vha-15	20	10	4	0	0
1181	f47g3.4	27	11	4	0	0
1182	t07d1.2	20	10	4	0	0
1183	r04b3.3	26	11	4	0	0
1184	k02e10.4	8	5	3	0	0
1185	t03g6.1	15	8	3	0	0
1186	t03g6.3	20	10	4	0	0
1187	immt-1	20	10	4	0	0
1188	f53b3.6	28	10	4	0	0
1189	f53b3.3	10	6	3	0	0
1190	f53b3.5	25	10	4	0	0
1191	y41g9a.10	29	10	4	0	0
1192	clec-265	21	11	4	0	0
1193	wrt-2	8	5	3	0	0
1194	unc-78	20	10	4	0	0
1195	wrt-6	10	6	3	0	0
1196	gyg-1	21	11	4	0	0
1197	cgr-1	24	11	4	0	0
1198	c18b2.3	27	11	4	0	0
1199	c18b2.5	21	11	4	0	0
1200	r11g1.6	29	10	4	0	0
1201	c02f12.5	27	11	4	0	0
1202	aex-4	20	10	4	0	0
1203	tag-18	27	11	4	0	0
1204	f35a5.4	10	6	3	0	0
1205	abu-10	15	8	3	0	0
1206	t19d2.1	29	10	4	0	0
1207	r02e4.3	15	8	3	0	0
1208	f09f9.2	15	8	3	0	0
1209	zk470.6	15	8	3	0	0
1210	vha-12	20	10	4	0	0
1211	c52b9.4	20	10	4	0	0
1212	cka-2	20	10	4	0	0
1213	paf-2	22	10	4	0	0
1214	asb-2	20	10	4	0	0
1215	c46c11.3	20	10	4	0	0
1216	k02g10.5	20	10	4	0	0
1217	lon-2	20	10	4	0	0
1218	tsp-14	21	11	4	0	0
1219	mct-4	22	10	4	0	0
1220	act-4	29	10	4	0	0
1221	m03f4.6	21	11	4	0	0
1222	acn-1	15	8	3	0	0
1223	dpy-8	8	5	3	0	0
1224	y34b4a.10	25	10	4	0	0
1225	c25f6.7	23	10	4	0	0
1226	dpyd-1	29	10	4	0	0
1227	bus-8	15	8	3	0	0
1228	mboa-3	21	11	4	0	0
1229	lgx-1	26	11	4	0	0
1230	unc-97	20	10	4	0	0
1231	sulp-2	20	10	4	0	0
1232	octr-1	20	10	4	0	0
1233	set-19	20	10	4	0	0
1234	w01c8.5	23	10	4	0	0
1235	f46g11.2	20	10	4	0	0
1236	f22f4.1	24	11	4	0	0
1237	ptr-4	27	11	4	0	0
1238	c45b2.2	8	5	3	0	0
1239	c15h9.4	22	10	4	0	0
1240	tag-275	27	11	4	0	0
1241	daf-9	21	11	4	0	0
1242	mtp-18	25	10	4	0	0
1243	c14f11.4	30	10	4	0	0
1244	c14f11.6	8	5	3	0	0
1245	got-2.2	29	10	4	0	0
1246	w05h9.1	20	10	4	0	0
1247	col-166	26	11	4	0	0
1248	col-167	10	6	3	0	0
1249	col-168	10	6	3	0	0
1250	col-169	15	8	3	0	0
1251	col-170	15	8	3	0	0
1252	mup-2	24	11	4	0	0
1253	fah-1	23	10	4	0	0
1254	t28b4.1	23	10	4	0	0
1255	nas-11	22	10	4	0	0
1256	smf-1	20	10	4	0	0
1257	asp-3	15	8	3	0	0
1258	asg-2	21	11	4	0	0
1259	col-173	10	6	3	0	0
1260	nhx-4	20	10	4	0	0
1261	f14b8.5	27	11	4	0	0
1262	f14b8.6	23	10	4	0	0
1263	inx-1	25	10	4	0	0
1264	ugt-57	27	11	4	0	0
1265	b0403.5	25	10	4	0	0
1266	b0403.3	20	10	4	0	0
1267	lam-2	23	10	4	0	0
1268	f46h5.3	21	11	4	0	0
1269	c07d8.6	27	11	4	0	0
1270	dpy-7	15	8	3	0	0
1271	f46c8.8	15	8	3	0	0
1272	unc-98	25	10	4	0	0
1273	dhs-29	21	11	4	0	0
1274	f27d9.7	27	11	4	0	0
1275	spp-14	27	11	4	0	0
1276	mec-7	23	10	4	0	0
1277	zk154.1	8	5	3	0	0
1278	gpx-7	29	10	4	0	0
1279	c54d2.1	26	11	4	0	0
1280	tnt-3	29	10	4	0	0
1281	dim-1	20	10	4	0	0
1282	c18a11.3	25	10	4	0	0
1283	cdd-1	24	11	4	0	0
1284	inx-5	20	10	4	0	0
1285	r09f10.1	28	10	4	0	0
1286	f40b5.2	25	10	4	0	0
1287	wrk-1	20	10	4	0	0
1288	dpy-6	15	8	3	0	0
1289	grd-14	15	8	3	0	0
1290	h03e18.1	27	11	4	0	0
1291	sdha-1	20	10	4	0	0
1292	jmjd-3.1	27	11	4	0	0
1293	tnt-2	26	11	4	0	0
1294	zig-12	20	10	4	0	0
1295	ifd-1	28	10	4	0	0
1296	acs-22	25	10	4	0	0
1297	twk-18	21	11	4	0	0
1298	c24a3.4	22	10	4	0	0
1299	f47e1.2	20	10	4	0	0
1300	col-175	15	8	3	0	0
1301	pes-8	30	10	4	0	0
1302	tmc-2	21	11	4	0	0
1303	b0272.3	20	10	4	0	0
1304	t14b1.1	22	10	4	0	0
1305	ifp-1	15	8	3	0	0
1306	t09b9.1	15	8	3	0	0
1307	nas-37	22	10	4	0	0
1308	cysl-1	20	10	4	0	0
1309	f42g10.1	29	10	4	0	0
1310	zc374.2	20	10	4	0	0
1311	col-176	15	8	3	0	0
1312	tiar-3	29	10	4	0	0
1313	f44a6.5	20	10	4	0	0
1314	f41e7.2	21	11	4	0	0
1315	f41e7.1	24	11	4	0	0
1316	r07e3.6	8	5	3	0	0
1317	f59f5.7	26	11	4	0	0
1318	acbp-3	25	10	4	0	0
1319	t21b6.3	20	10	4	0	0
1320	ttr-31	28	10	4	0	0
1321	lpr-3	15	8	3	0	0
1322	lpr-6	15	8	3	0	0
1323	lpr-5	15	8	3	0	0
1324	lpr-4	15	8	3	0	0
1325	grd-1	21	11	4	0	0
1326	c34f6.1	24	11	4	0	0
1327	idh-2	20	10	4	0	0
1328	ifa-1	20	10	4	0	0
1329	f38b2.6	24	11	4	0	0
1330	f38b2.4	29	10	4	0	0
1331	aco-1	29	10	4	0	0
1332	tni-1	22	10	4	0	0
1333	spp-9	8	5	3	0	0
1334	f29g6.1	26	11	4	0	0
1335	col-180	15	8	3	0	0
1336	c44c10.9	22	10	4	0	0
1337	y62h9a.12	30	10	4	0	0
1338	sams-1	27	11	4	0	0
1339	ucr-2.1	20	10	4	0	0
1340	m153.1	27	11	4	0	0
1341	m153.2	27	11	4	0	0
1342	c23h4.6	27	11	4	0	0
1343	e01g6.3	15	8	3	0	0
1344	e01g6.1	10	6	3	0	0
1345	nspc-10	10	6	3	0	0
1346	nspc-13	10	6	3	0	0
1347	myo-2	21	11	4	0	0
1348	adt-1	10	6	3	0	0
1349	c05e7.2	26	11	4	0	0
1350	c05e7.1	27	11	4	0	0
1351	unc-9	20	10	4	0	0
1352	asp-4	27	11	4	0	0
1353	c49f8.3	24	11	4	0	0
1354	nlg-1	25	10	4	0	0
1355	m03b6.3	15	8	3	0	0
1356	lgc-21	10	6	3	0	0
1357	vha-20	20	10	4	0	0
1358	k06g5.1	20	10	4	0	0
1359	nspc-16	15	8	3	0	0
1360	let-4	15	8	3	0	0
1361	sym-1	26	11	4	0	0
1362	f54e4.3	20	10	4	0	0
1363	syg-2	22	10	4	0	0
1364	tsp-8	20	10	4	0	0
1365	f33c8.4	23	10	4	0	0
1366	sucl-1	20	10	4	0	0
1367	y16b4a.2	26	11	4	0	0
1368	c27c12.1	29	10	4	0	0
1369	dhhc-1	24	11	4	0	0
1370	mlt-9	26	11	4	0	0
1371	unc-7	27	11	4	0	0
1372	ucr-2.2	20	10	4	0	0
1373	col-41	15	8	3	0	0
1374	f39d8.3	26	11	4	0	0
1375	nkat-3	20	10	4	0	0
1376	k09a9.6	29	10	4	0	0
1377	gas-1	20	10	4	0	0
1378	k09a9.8	22	10	4	0	0
1379	zk662.2	15	8	3	0	0
1380	wrt-4	15	8	3	0	0
1381	y7a5a.1	27	11	4	0	0
1382	f53h4.3	26	11	4	0	0
1383	mec-5	28	10	4	0	0
1384	col-186	20	10	4	0	0
1385	mboa-1	15	8	3	0	0
1386	let-2	22	10	4	0	0
1387	pat-9	21	11	4	0	0
1388	c06g1.1	27	11	4	0	0
1389	got-1.2	29	10	4	0	0
1390	f41g4.8	10	6	3	0	0
1391	f35b3.4	15	8	3	0	0
1392	f10d7.3	26	11	4	0	0
1393	vap-1	24	11	4	0	0
1394	f11c7.2	20	10	4	0	0
1395	mlc-2	27	11	4	0	0
1396	mlc-1	21	11	4	0	0
1397	t23e7.2	27	11	4	0	0
1398	t23e7.6	27	11	4	0	0
1399	msrp-1	26	11	4	0	0
1400	b0261.6	15	8	3	0	0
1401	f48c1.9	24	11	4	0	0
1402	c17f3.1	15	8	3	0	0
1403	c30f12.3	10	6	3	0	0
1404	f07a5.2	15	8	3	0	0
1405	zk858.2	28	10	4	0	0
1406	cutl-10	26	11	4	0	0
1407	k08c9.2	8	5	3	0	0
1408	t05a7.6	8	5	3	0	0
1409	msp-3	22	10	4	0	0
1410	c33f10.11	15	8	3	0	0
1411	acdh-8	15	8	3	0	0
1412	y51b9a.8	15	8	3	0	0
1413	zk945.7	15	8	3	0	0
1414	w02b12.12	8	5	3	0	0
1415	f43g6.17	28	10	4	0	0
1416	t19c3.2	15	8	3	0	0
1417	be0003n10.6	22	10	4	0	0
1418	f56d2.3	10	6	3	0	0
1419	zk353.4	21	11	4	0	0
1420	t08b6.4	15	8	3	0	0
1421	msp-55	15	8	3	0	0
1422	ssq-3	15	8	3	0	0
1423	c34d4.3	27	11	4	0	0
1424	his-59	10	6	3	0	0
1425	b0218.7	8	5	3	0	0
1426	f08b4.8	15	8	3	0	0
1427	msp-78	26	11	4	0	0
1428	r09e10.2	15	8	3	0	0
1429	f49e11.2	25	10	4	0	0
1430	pals-33	26	11	4	0	0
1431	d1014.5	15	8	3	0	0
1432	c14c10.1	15	8	3	0	0
1433	h37a05.2	27	11	4	0	0
1434	y32b12b.1	27	11	4	0	0
1435	cht-1	15	8	3	0	0
1436	f49e10.2	15	8	3	0	0
1437	cyp-13b1	10	6	3	0	0
1438	m03a1.8	26	11	4	0	0
1439	c06e4.8	30	10	4	0	0
1440	t26h5.10	10	6	3	0	0
1441	fbxa-143	24	11	4	0	0
1442	ptr-22	10	6	3	0	0
1443	f36g3.3	25	10	4	0	0
1444	aak-2	20	10	4	0	0
1445	aakb-1	22	10	4	0	0
1446	aakb-2	25	10	4	0	0
1447	aakg-2	23	10	4	0	0
1448	aat-8	26	11	4	0	0
1449	abcx-1	27	11	4	0	0
1450	ace-1	20	10	4	0	0
1451	acl-11	29	10	4	0	0
1452	aco-2	20	10	4	0	0
1453	acs-20	22	10	4	0	0
1454	acs-4	25	10	4	0	0
1455	acs-5	28	10	4	0	0
1456	acs-7	26	11	4	0	0
1457	adr-1	25	10	4	0	0
1458	adr-2	20	10	4	0	0
1459	age-1	21	11	4	0	0
1460	aha-1	29	10	4	0	0
1461	ain-1	20	10	4	0	0
1462	aip-1	26	11	4	0	0
1463	akt-1	21	11	4	0	0
1464	alg-2	21	11	4	0	0
1465	apl-1	23	10	4	0	0
1466	aps-1	20	10	4	0	0
1467	aps-3	26	11	4	0	0
1468	apy-1	20	10	4	0	0
1469	arf-1.1	26	11	4	0	0
1470	argk-1	26	11	4	0	0
1471	arl-8	20	10	4	0	0
1472	arr-1	23	10	4	0	0
1473	asb-1	20	10	4	0	0
1474	ash-2	25	10	4	0	0
1475	asm-3	15	8	3	0	0
1476	atad-3	21	11	4	0	0
1477	atf-6	21	11	4	0	0
1478	atfs-1	20	10	4	0	0
1479	atg-18	22	10	4	0	0
1480	atg-3	20	10	4	0	0
1481	atg-4.1	25	10	4	0	0
1482	atg-4.2	30	10	4	0	0
1483	atg-5	25	10	4	0	0
1484	atg-7	25	10	4	0	0
1485	atg-9	22	10	4	0	0
1486	atx-3	20	10	4	0	0
1487	baf-1	25	10	4	0	0
1488	bar-1	25	10	4	0	0
1489	bcat-1	24	11	4	0	0
1490	bec-1	27	11	4	0	0
1491	bet-1	20	10	4	0	0
1492	blmp-1	27	11	4	0	0
1493	bmk-1	15	8	3	0	0
1494	bra-1	20	10	4	0	0
1495	bub-3	20	10	4	0	0
1496	calu-1	22	10	4	0	0
1497	cbs-1	27	11	4	0	0
1498	cchl-1	25	10	4	0	0
1499	ccr-4	20	10	4	0	0
1500	cct-1	25	10	4	0	0
1501	cct-4	25	10	4	0	0
1502	cct-6	20	10	4	0	0
1503	cct-8	20	10	4	0	0
1504	cdc-25.1	29	10	4	0	0
1505	cdc-48.1	23	10	4	0	0
1506	cdk-7	20	10	4	0	0
1507	cec-3	30	10	4	0	0
1508	ced-3	27	11	4	0	0
1509	ceh-18	23	10	4	0	0
1510	ceh-20	20	10	4	0	0
1511	ceh-23	27	11	4	0	0
1512	ceh-37	22	10	4	0	0
1513	cel-1	20	10	4	0	0
1514	cep-1	26	11	4	0	0
1515	cgt-2	22	10	4	0	0
1516	chc-1	23	10	4	0	0
1517	che-13	24	11	4	0	0
1518	che-3	29	10	4	0	0
1519	chk-1	27	11	4	0	0
1520	cid-1	29	10	4	0	0
1521	cit-1.2	22	10	4	0	0
1522	cku-70	22	10	4	0	0
1523	clec-186	26	11	4	0	0
1524	clec-227	27	11	4	0	0
1525	clk-1	22	10	4	0	0
1526	clk-2	20	10	4	0	0
1527	cnb-1	20	10	4	0	0
1528	cpn-3	23	10	4	0	0
1529	cpna-3	25	10	4	0	0
1530	crn-5	20	10	4	0	0
1531	crtc-1	20	10	4	0	0
1532	csp-2	15	8	3	0	0
1533	cst-1	29	10	4	0	0
1534	ctbp-1	29	10	4	0	0
1535	cth-1	26	11	4	0	0
1536	cth-2	25	10	4	0	0
1537	cua-1	28	10	4	0	0
1538	cul-1	23	10	4	0	0
1539	cup-4	22	10	4	0	0
1540	cwp-4	26	11	4	0	0
1541	cyc-2.1	29	10	4	0	0
1542	daf-1	20	10	4	0	0
1543	daf-10	29	10	4	0	0
1544	daf-12	22	10	4	0	0
1545	daf-14	25	10	4	0	0
1546	daf-15	25	10	4	0	0
1547	daf-16	26	11	4	0	0
1548	daf-18	22	10	4	0	0
1549	daf-19	23	10	4	0	0
1550	daf-2	28	10	4	0	0
1551	daf-28	27	11	4	0	0
1552	daf-3	20	10	4	0	0
1553	daf-4	23	10	4	0	0
1554	daf-5	20	10	4	0	0
1555	daf-6	21	11	4	0	0
1556	daf-7	25	10	4	0	0
1557	daf-8	22	10	4	0	0
1558	dagl-2	25	10	4	0	0
1559	dcr-1	20	10	4	0	0
1560	dct-11	20	10	4	0	0
1561	dct-15	21	11	4	0	0
1562	ddl-1	28	10	4	0	0
1563	ddl-2	20	10	4	0	0
1564	ddl-3	22	10	4	0	0
1565	des-2	27	11	4	0	0
1566	dgk-5	25	10	4	0	0
1567	dhs-21	25	10	4	0	0
1568	dic-1	25	10	4	0	0
1569	din-1	21	11	4	0	0
1570	dis-3	29	10	4	0	0
1571	dkf-2	28	10	4	0	0
1572	dlk-1	25	10	4	0	0
1573	dnj-21	21	11	4	0	0
1574	dod-17	15	8	3	0	0
1575	dod-18	26	11	4	0	0
1576	dod-19	29	10	4	0	0
1577	dod-22	10	6	3	0	0
1578	dod-23	25	10	4	0	0
1579	dod-24	26	11	4	0	0
1580	dpy-27	20	10	4	0	0
1581	drl-1	20	10	4	0	0
1582	drr-1	29	10	4	0	0
1583	drr-2	21	11	4	0	0
1584	dve-1	22	10	4	0	0
1585	eak-7	22	10	4	0	0
1586	eat-18	24	11	4	0	0
1587	eat-2	24	11	4	0	0
1588	eat-3	20	10	4	0	0
1589	eat-6	22	10	4	0	0
1590	eef-2	21	11	4	0	0
1591	egl-10	29	10	4	0	0
1592	egl-18	25	10	4	0	0
1593	egl-27	29	10	4	0	0
1594	egl-3	20	10	4	0	0
1595	egl-30	22	10	4	0	0
1596	egl-45	21	11	4	0	0
1597	egl-8	20	10	4	0	0
1598	egl-9	21	11	4	0	0
1599	eif-1	22	10	4	0	0
1600	elc-1	28	10	4	0	0
1601	elo-1	27	11	4	0	0
1602	elo-2	24	11	4	0	0
1603	elo-5	24	11	4	0	0
1604	elt-6	22	10	4	0	0
1605	emb-27	28	10	4	0	0
1606	epc-1	20	10	4	0	0
1607	eri-1	23	10	4	0	0
1608	ero-1	20	10	4	0	0
1609	ets-4	28	10	4	0	0
1610	ets-9	30	10	4	0	0
1611	exo-3	27	11	4	0	0
1612	exos-3	23	10	4	0	0
1613	fat-4	22	10	4	0	0
1614	fat-7	8	5	3	0	0
1615	fbp-1	25	10	4	0	0
1616	fbxa-188	26	11	4	0	0
1617	fgt-1	20	10	4	0	0
1618	fkh-7	27	11	4	0	0
1619	fmo-2	27	11	4	0	0
1620	frh-1	20	10	4	0	0
1621	ftt-2	22	10	4	0	0
1622	fzy-1	22	10	4	0	0
1623	gcy-28	29	10	4	0	0
1624	gdi-1	20	10	4	0	0
1625	gei-15	20	10	4	0	0
1626	gei-4	22	10	4	0	0
1627	glp-1	22	10	4	0	0
1628	goa-1	22	10	4	0	0
1629	gpa-1	27	11	4	0	0
1630	gpa-10	22	10	4	0	0
1631	gpa-15	20	10	4	0	0
1632	gpa-2	29	10	4	0	0
1633	gpa-3	20	10	4	0	0
1634	gpa-9	27	11	4	0	0
1635	gpc-1	27	11	4	0	0
1636	gpd-2	23	10	4	0	0
1637	gpd-3	29	10	4	0	0
1638	gpi-1	23	10	4	0	0
1639	grld-1	20	10	4	0	0
1640	gro-1	23	10	4	0	0
1641	gsa-1	23	10	4	0	0
1642	gst-5	20	10	4	0	0
1643	hcf-1	20	10	4	0	0
1644	hel-1	20	10	4	0	0
1645	hhat-2	25	10	4	0	0
1646	hif-1	20	10	4	0	0
1647	him-6	28	10	4	0	0
1648	his-37	20	10	4	0	0
1649	his-71	20	10	4	0	0
1650	hlb-1	20	10	4	0	0
1651	hlh-30	22	10	4	0	0
1652	hmg-4	20	10	4	0	0
1653	hpk-1	20	10	4	0	0
1654	hpl-2	26	11	4	0	0
1655	hpo-31	23	10	4	0	0
1656	hrp-1	20	10	4	0	0
1657	hsf-1	22	10	4	0	0
1658	hsp-4	30	10	4	0	0
1659	hsp-6	25	10	4	0	0
1660	htp-3	28	10	4	0	0
1661	hus-1	15	8	3	0	0
1662	hyl-1	24	11	4	0	0
1663	ife-1	23	10	4	0	0
1664	ife-2	20	10	4	0	0
1665	iff-1	8	5	3	0	0
1666	ifg-1	20	10	4	0	0
1667	impt-1	20	10	4	0	0
1668	inf-1	21	11	4	0	0
1669	ins-1	21	11	4	0	0
1670	ins-18	28	10	4	0	0
1671	inx-14	26	11	4	0	0
1672	inx-8	22	10	4	0	0
1673	inx-9	24	11	4	0	0
1674	ire-1	20	10	4	0	0
1675	itr-1	24	11	4	0	0
1676	jkk-1	27	11	4	0	0
1677	jmjd-2	20	10	4	0	0
1678	jnk-1	22	10	4	0	0
1679	klo-2	27	11	4	0	0
1680	kri-1	20	10	4	0	0
1681	lagr-1	15	8	3	0	0
1682	lars-2	21	11	4	0	0
1683	lbp-4	20	10	4	0	0
1684	lbp-6	23	10	4	0	0
1685	lbp-7	21	11	4	0	0
1686	lbp-8	15	8	3	0	0
1687	ldb-1	23	10	4	0	0
1688	lem-2	21	11	4	0	0
1689	let-23	23	10	4	0	0
1690	let-363	20	10	4	0	0
1691	let-418	20	10	4	0	0
1692	let-502	23	10	4	0	0
1693	let-60	22	10	4	0	0
1694	let-653	24	11	4	0	0
1695	let-765	21	11	4	0	0
1696	lgg-1	28	10	4	0	0
1697	lin-11	25	10	4	0	0
1698	lin-14	21	11	4	0	0
1699	lin-2	28	10	4	0	0
1700	lin-23	22	10	4	0	0
1701	lin-28	20	10	4	0	0
1702	lin-3	26	11	4	0	0
1703	lin-40	28	10	4	0	0
1704	lin-5	23	10	4	0	0
1705	lin-65	23	10	4	0	0
1706	lip-1	27	11	4	0	0
1707	lmn-1	20	10	4	0	0
1708	lsm-7	25	10	4	0	0
1709	mag-1	20	10	4	0	0
1710	maoc-1	20	10	4	0	0
1711	mars-1	21	11	4	0	0
1712	max-1	25	10	4	0	0
1713	max-2	22	10	4	0	0
1714	mcm-2	15	8	3	0	0
1715	mdh-1	28	10	4	0	0
1716	mdl-1	29	10	4	0	0
1717	mdt-15	20	10	4	0	0
1718	mdt-26	22	10	4	0	0
1719	mec-8	25	10	4	0	0
1720	mek-2	20	10	4	0	0
1721	mel-28	21	11	4	0	0
1722	mep-1	23	10	4	0	0
1723	mes-1	26	11	4	0	0
1724	mes-2	24	11	4	0	0
1725	met-2	20	10	4	0	0
1726	mfn-1	20	10	4	0	0
1727	mics-1	22	10	4	0	0
1728	miro-1	22	10	4	0	0
1729	mkk-4	22	10	4	0	0
1730	mml-1	22	10	4	0	0
1731	mnk-1	22	10	4	0	0
1732	mod-5	21	11	4	0	0
1733	mpk-1	20	10	4	0	0
1734	mpz-1	20	10	4	0	0
1735	mrp-5	28	10	4	0	0
1736	mrpl-10	20	10	4	0	0
1737	mrpl-24	20	10	4	0	0
1738	mrps-5	23	10	4	0	0
1739	mtch-1	23	10	4	0	0
1740	mtl-2	24	11	4	0	0
1741	mtm-3	20	10	4	0	0
1742	mvk-1	29	10	4	0	0
1743	mxl-2	22	10	4	0	0
1744	nac-2	20	10	4	0	0
1745	nac-3	20	10	4	0	0
1746	nars-1	25	10	4	0	0
1747	ncbp-2	30	10	4	0	0
1748	ndg-4	28	10	4	0	0
1749	ndk-1	25	10	4	0	0
1750	nduf-2.2	26	11	4	0	0
1751	nfi-1	20	10	4	0	0
1752	nhr-119	23	10	4	0	0
1753	nhr-14	22	10	4	0	0
1754	nhr-154	22	10	4	0	0
1755	nhr-23	27	11	4	0	0
1756	nhr-25	22	10	4	0	0
1757	nhr-49	20	10	4	0	0
1758	nhr-8	20	10	4	0	0
1759	nkcc-1	21	11	4	0	0
1760	nlp-7	20	10	4	0	0
1761	nnt-1	21	11	4	0	0
1762	nol-1	21	11	4	0	0
1763	nol-5	21	11	4	0	0
1764	npa-1	27	11	4	0	0
1765	npp-2	25	10	4	0	0
1766	npp-3	21	11	4	0	0
1767	nrx-1	29	10	4	0	0
1768	nsun-5	29	10	4	0	0
1769	ntl-3	29	10	4	0	0
1770	nuc-1	24	11	4	0	0
1771	ocr-2	22	10	4	0	0
1772	odr-2	25	10	4	0	0
1773	odr-3	25	10	4	0	0
1774	ogdh-1	20	10	4	0	0
1775	old-1	27	11	4	0	0
1776	osm-1	29	10	4	0	0
1777	osm-3	20	10	4	0	0
1778	osm-5	26	11	4	0	0
1779	osm-6	10	6	3	0	0
1780	pab-1	23	10	4	0	0
1781	pab-2	22	10	4	0	0
1782	pak-1	25	10	4	0	0
1783	par-5	20	10	4	0	0
1784	pash-1	28	10	4	0	0
1785	pbs-5	20	10	4	0	0
1786	pcf-11	22	10	4	0	0
1787	pch-2	8	5	3	0	0
1788	pck-2	20	10	4	0	0
1789	pcm-1	28	10	4	0	0
1790	pdk-1	27	11	4	0	0
1791	pept-1	15	8	3	0	0
1792	pfn-2	29	10	4	0	0
1793	pghm-1	20	10	4	0	0
1794	pgl-1	26	11	4	0	0
1795	pha-4	27	11	4	0	0
1796	pnc-1	25	10	4	0	0
1797	pnk-1	23	10	4	0	0
1798	pod-1	29	10	4	0	0
1799	pos-1	8	5	3	0	0
1800	prdx-2	29	10	4	0	0
1801	prx-5	20	10	4	0	0
1802	ptr-23	20	10	4	0	0
1803	pup-2	20	10	4	0	0
1804	pyc-1	22	10	4	0	0
1805	qars-1	21	11	4	0	0
1806	rab-10	22	10	4	0	0
1807	rab-5	22	10	4	0	0
1808	rab-7	22	10	4	0	0
1809	ragc-1	20	10	4	0	0
1810	ral-1	24	11	4	0	0
1811	rbr-2	27	11	4	0	0
1812	rcq-5	25	10	4	0	0
1813	rec-8	15	8	3	0	0
1814	rha-2	26	11	4	0	0
1815	rheb-1	25	10	4	0	0
1816	rhi-1	28	10	4	0	0
1817	ric-4	22	10	4	0	0
1818	rict-1	29	10	4	0	0
1819	ril-1	29	10	4	0	0
1820	ril-2	22	10	4	0	0
1821	rle-1	20	10	4	0	0
1822	rnf-5	20	10	4	0	0
1823	rnr-2	21	11	4	0	0
1824	rpa-1	22	10	4	0	0
1825	rpb-8	20	10	4	0	0
1826	rpl-10	25	10	4	0	0
1827	rpl-23	20	10	4	0	0
1828	rpl-30	30	10	4	0	0
1829	rpl-31	25	10	4	0	0
1830	rpl-7	21	11	4	0	0
1831	rpl-9	25	10	4	0	0
1832	rpn-11	22	10	4	0	0
1833	rpn-6.1	20	10	4	0	0
1834	rps-10	25	10	4	0	0
1835	rps-12	23	10	4	0	0
1836	rps-16	20	10	4	0	0
1837	rps-20	27	11	4	0	0
1838	rps-22	23	10	4	0	0
1839	rps-23	20	10	4	0	0
1840	rps-26	30	10	4	0	0
1841	rps-8	21	11	4	0	0
1842	rpt-1	25	10	4	0	0
1843	rsks-1	20	10	4	0	0
1844	rsr-1	23	10	4	0	0
1845	rsr-2	29	10	4	0	0
1846	sac-1	20	10	4	0	0
1847	sams-3	15	8	3	0	0
1848	sas-5	21	11	4	0	0
1849	sbds-1	27	11	4	0	0
1850	sbt-1	22	10	4	0	0
1851	sca-1	20	10	4	0	0
1852	scd-2	21	11	4	0	0
1853	scl-20	10	6	3	0	0
1854	scrm-8	25	10	4	0	0
1855	sel-5	20	10	4	0	0
1856	sem-5	22	10	4	0	0
1857	ser-1	27	11	4	0	0
1858	ser-4	20	10	4	0	0
1859	sesn-1	20	10	4	0	0
1860	set-15	29	10	4	0	0
1861	set-2	25	10	4	0	0
1862	set-26	20	10	4	0	0
1863	set-4	20	10	4	0	0
1864	set-6	29	10	4	0	0
1865	set-9	21	11	4	0	0
1866	sgk-1	22	10	4	0	0
1867	shc-1	25	10	4	0	0
1868	sid-2	20	10	4	0	0
1869	sinh-1	28	10	4	0	0
1870	sip-1	8	5	3	0	0
1871	sir-2.1	20	10	4	0	0
1872	skn-1	20	10	4	0	0
1873	skr-2	10	6	3	0	0
1874	skr-5	10	6	3	0	0
1875	slcf-1	21	11	4	0	0
1876	sma-10	30	10	4	0	0
1877	smg-1	29	10	4	0	0
1878	smk-1	22	10	4	0	0
1879	smn-1	20	10	4	0	0
1880	snap-1	22	10	4	0	0
1881	snap-29	22	10	4	0	0
1882	sod-1	23	10	4	0	0
1883	spe-26	15	8	3	0	0
1884	spe-5	15	8	3	0	0
1885	spg-7	29	10	4	0	0
1886	spl-1	27	11	4	0	0
1887	spp-17	15	8	3	0	0
1888	spr-3	22	10	4	0	0
1889	spt-4	20	10	4	0	0
1890	sptf-3	22	10	4	0	0
1891	sptl-1	20	10	4	0	0
1892	syd-2	20	10	4	0	0
1893	symk-1	20	10	4	0	0
1894	tag-174	23	10	4	0	0
1895	tars-1	21	11	4	0	0
1896	tatn-1	15	8	3	0	0
1897	tax-6	20	10	4	0	0
1898	tba-7	29	10	4	0	0
1899	tbb-2	20	10	4	0	0
1900	tbc-7	29	10	4	0	0
1901	tbp-1	22	10	4	0	0
1902	tcer-1	21	11	4	0	0
1903	tdp-1	23	10	4	0	0
1904	timm-23	25	10	4	0	0
1905	tin-44	23	10	4	0	0
1906	tlf-1	25	10	4	0	0
1907	tmem-135	22	10	4	0	0
1908	tom-1	20	10	4	0	0
1909	top-1	20	10	4	0	0
1910	tpa-1	29	10	4	0	0
1911	trpa-1	25	10	4	0	0
1912	try-1	10	6	3	0	0
1913	ttm-5	20	10	4	0	0
1914	ttr-1	21	11	4	0	0
1915	ttx-1	25	10	4	0	0
1916	ttx-3	8	5	3	0	0
1917	tub-1	26	11	4	0	0
1918	ubc-13	27	11	4	0	0
1919	ubh-1	29	10	4	0	0
1920	ubh-3	25	10	4	0	0
1921	ubh-4	22	10	4	0	0
1922	ucr-2.3	15	8	3	0	0
1923	ufd-1	25	10	4	0	0
1924	ule-1	22	10	4	0	0
1925	ule-2	22	10	4	0	0
1926	ule-3	25	10	4	0	0
1927	ule-4	23	10	4	0	0
1928	ule-5	24	11	4	0	0
1929	ulp-1	22	10	4	0	0
1930	unc-10	24	11	4	0	0
1931	unc-13	23	10	4	0	0
1932	unc-26	23	10	4	0	0
1933	unc-31	20	10	4	0	0
1934	unc-32	20	10	4	0	0
1935	unc-51	25	10	4	0	0
1936	unc-60	25	10	4	0	0
1937	unc-62	23	10	4	0	0
1938	unc-64	20	10	4	0	0
1939	unc-76	25	10	4	0	0
1940	unc-83	23	10	4	0	0
1941	usp-48	20	10	4	0	0
1942	utx-1	29	10	4	0	0
1943	vab-1	23	10	4	0	0
1944	vang-1	27	11	4	0	0
1945	vha-6	24	11	4	0	0
1946	vhl-1	29	10	4	0	0
1947	vit-1	27	11	4	0	0
1948	vit-2	28	10	4	0	0
1949	vit-5	27	11	4	0	0
1950	vps-16	20	10	4	0	0
1951	vps-22	20	10	4	0	0
1952	vps-33.1	20	10	4	0	0
1953	vps-36	20	10	4	0	0
1954	vps-37	22	10	4	0	0
1955	vrk-1	24	11	4	0	0
1956	wdr-23	20	10	4	0	0
1957	wdr-5.1	25	10	4	0	0
1958	wip-1	22	10	4	0	0
1959	wts-1	20	10	4	0	0
1960	wwp-1	20	10	4	0	0
1961	xbp-1	28	10	4	0	0
1962	yars-1	25	10	4	0	0
1963	zfh-2	21	11	4	0	0
1964	zfp-1	20	10	4	0	0
1965	b0238.11	24	11	4	0	0
1966	c32d5.1	24	11	4	0	0
1967	c46h3.2	25	10	4	0	0
1968	c52g5.2	22	10	4	0	0
1969	cec-7	29	10	4	0	0
1970	eya-1	25	10	4	0	0
1971	r06c1.6	27	11	4	0	0
1972	sel-7	27	11	4	0	0
1973	t20f10.2	20	10	4	0	0
1974	ttll-4	20	10	4	0	0
1975	y66h1a.4	21	11	4	0	0
1976	zc204.12	22	10	4	0	0
1977	zk1320.3	27	11	4	0	0
1978	c30g4.4	25	10	4	0	0
1979	lsy-12	29	10	4	0	0
1980	y95b8a.8	21	11	4	0	0
1981	madf-6	15	8	3	0	0
1982	maf-1	20	10	4	0	0
1983	t10b5.10	22	10	4	0	0
1984	zip-9	20	10	4	0	0
1985	egrh-3	27	11	4	0	0
1986	y44a6d.3	20	10	4	0	0
1987	y48g1c.6	28	10	4	0	0
1988	2l52.1	28	10	4	0	0
1989	ada-2	30	10	4	0	0
1990	ahr-1	21	11	4	0	0
1991	alr-1	25	10	4	0	0
1992	aptf-2	26	11	4	0	0
1993	aptf-3	15	8	3	0	0
1994	aptf-4	27	11	4	0	0
1995	ast-1	20	10	4	0	0
1996	atf-2	24	11	4	0	0
1997	atf-5	20	10	4	0	0
1998	atf-7	22	10	4	0	0
1999	athp-1	26	11	4	0	0
2000	athp-2	29	10	4	0	0
[truncated: 4,323 more rows]
