# Supplementary material for: Gene regulatory network inference in long-lived C. elegans reveals modular properties that are predictive of novel aging genes
Source: iScience. 2021 Dec 20;25(1):103663. doi: 10.1016/j.isci.2021.103663 (PMC8753122; doi:10.1016/j.isci.2021.103663)
Supplement: Table S10. First screen on 1,120 network regulators on glp-1(e2144)ts;rrf-3(pk1426)-RNAi from L1 to day-16 adulthood, related to Figure 4 [file mmc8.xlsx]

## Sheet: Table S10
Survival at day 16/ Screen 1
name	geneName	ageingGene (GenAge)	D16S rep1	D16S rep2	D16S rep1/L4440median	D16S rep2/L4440median	mean	Normalized LS difference at D16	screen-100
F41E6.13a.1		atg-18	0	0	0	0	0	-50
R12B2.5a.1	mdt-15	mdt-15	0	0	0	0	0	-50
R13H8.1a.1	daf-16	daf-16	0	0	0	0	0	-50	daf-16
C33D3.1.1	elt-2		0	0	0	0	0	-50
C54G4.8.1	cyc-1	cyc-1	0		0		0	-50
Y66H1B.4.1	spl-1	spl-1	0	0	0	0	0	-50
C38C3.5.1	unc-60	unc-60		0		0	0	-50
W10D9.5a.1	tomm-22	tomm-22	0	0	0	0	0	-50
F17C11.8.1	vps-36	vps-36	0		0		0	-50
F33H1.4.1	f33h1.4		0	0	0	0	0	-50	f33h1.4
B0336.3	b0336.3		0	0	0	0	0	-50	b0336.3
C05D11.2	vps-16	vps-16	0	0	0	0	0	-50
W03C9.3	rab-7	rab-7	0	0	0	0	0	-50
K03H1.6	ttr-1	ttr-1	0	0	0	0	0	-50
C25H3.6a.1	mdt-26	mdt-26	0	0	0	0	0	-50
W07B3.2a.1	gei-4	gei-4	0	0	0	0	0	-50
T22H6.6a.1	gei-3		0	0	0	0	0	-50	gei-3
F30A10.6.1	sac-1	sac-1	0	0	0	0	0	-50
M01E5.5a.1	top-1	top-1	0	0	0	0	0	-50
R144.2a.1	pcf-11	pcf-11	0	0	0	0	0	-50
C33H5.17.1	zgpa-1		0	0	0	0	0	-50	zgpa-1
F45E1.6.1	his-71	his-71		0		0	0	-50
F41E6.4a.1	smk-1	smk-1	0	0	0	0	0	-50
F30A10.10.1	usp-48	usp-48		0		0	0	-50
Y53C10A.12.1	hsf-1	hsf-1	0	0	0	0	0	-50
C08B11.3a.1	swsn-7		0	0	0	0	0	-50	swsn-7
B0303.9.1	vps-33.1	vps-33.1	0	0	0	0	0	-50
F26A3.2a.1	ncbp-2	ncbp-2	0	0	0	0	0	-50
F30F8.8.1	taf-5		0	0	0	0	0	-50	taf-5
Y18D10A.1.1	attf-6		0	0	0	0	0	-50	attf-6
T24A11.1a.1	mtm-3	mtm-3	0	0	0	0	0	-50
F20H11.2.1	let-765	let-765	0		0		0	-50
W04D2.4.1	w04d2.4		0	0	0	0	0	-50	w04d2.4
F43E2.8a.1	hsp-4	hsp-4	0	0	0	0	0	-50
F54C4.3.1	attf-3		0	0	0	0	0	-50	attf-3
K08E5.2a.1	nac-3	nac-3	0	0	0	0	0	-50
Y47D3B.7.1	sbp-1		0	3.84615	0	0.074359	0.03718	-48.141	sbp-1
Y57G11C.13.1	arl-8	arl-8	0	4.34783	0	0.076825	0.038413	-48.0794
K12H4.8	dcr-1	dcr-1	0	4.34783	0	0.081047	0.040524	-47.9738
Y54G2A.31	ubc-13	ubc-13	4.7619	0	0.088766	0	0.044383	-47.7809
ZK792.6.1	let-60	let-60	0	5.26316	0	0.092998	0.046499	-47.6751
K10C3.6a.1	nhr-49	nhr-49	0	4.34783	0	0.096618	0.048309	-47.5846	nhr-49
W04A8.7.1	taf-1			2.63158		0.04858	0.04858	-47.571	taf-1
W10D5.3a.1	gei-17		0	4.7619	0	0.10582	0.05291	-47.3545	gei-17
C41G7.1a.1	smn-1	smn-1	0	5	0	0.111111	0.055556	-47.2222
F55B12.4	hpo-31	hpo-31	7.14286	0	0.122395	0	0.061198	-46.9401
M7.5	atg-7	atg-7	6.66667	0	0.124272	0	0.062136	-46.8932
F23B12.7	f23b12.7		7.14286	0	0.133148	0	0.066574	-46.6713	f23b12.7
K02D10.5.1	snap-29	snap-29	8.33333	0	0.138889	0	0.069445	-46.5278
F01G4.1.1	swsn-4		8.33333	0	0.138889	0	0.069445	-46.5278	swsn-4
C32F10.2.1	lin-35		4	5.88235	0.057321	0.084295	0.070808	-46.4596	lin-35
B0261.1	b0261.1		0	7.69231	0	0.143391	0.071696	-46.4152	b0261.1
ZK1058.2.1	pat-3	pat-3	3.0303	4.7619	0.056566	0.088889	0.072728	-46.3636
ZK637.8a.1	unc-32	unc-32	3.0303	4.7619	0.056566	0.088889	0.072728	-46.3636
DY3.2	lmn-1	lmn-1	0	8	0	0.149126	0.074563	-46.2719
C06A1.1.1	cdc-48.1	cdc-48.1	9.09091	0	0.155775	0	0.077888	-46.1056
C09H6.1a.1	spr-4		9.09091	0	0.160633	0	0.080317	-45.9842	spr-4
C26E6.9a.1	set-2	set-2	10.5263	0	0.175439	0	0.08772	-45.614
ZK1128.6a.1	ttll-4		10.5263	0	0.175439	0	0.08772	-45.614	ttll-4
W07E6.1	nol-1	nol-1	5		0.088348		0.088348	-45.5826
F20B6.8a.1	hpk-1	hpk-1	0	10	0	0.176697	0.088349	-45.5826
W01G7.5.1	lem-2	lem-2	10.5263	0	0.180371	0	0.090186	-45.4907
F58A4.7	hlh-11		10.5263	0	0.180371	0	0.090186	-45.4907	hlh-11
CD4.4.1	vps-37	vps-37	8.33333	0	0.183333	0	0.091667	-45.4167
T01G9.4.1	npp-2	npp-2	2.63158	8.69565	0.050877	0.168116	0.109497	-44.5252
C26C6.5a.1	dcp-66		15.3846	0	0.220465	0	0.110233	-44.4884	dcp-66
C27F2.5.1	vps-22	vps-22	5.88235	7.14286	0.103939	0.126212	0.115076	-44.2462
C04G2.6.1	dis-3	dis-3	5.88235	7.14286	0.103939	0.126212	0.115076	-44.2462
C01B7.1	sup-37		7.69231	6.25	0.13181	0.107095	0.119453	-44.0274	sup-37
Y111B2A.11	epc-1	epc-1	5.55556	9.09091	0.095196	0.155775	0.125486	-43.7257
H15N14.1c.1	adr-1	adr-1	0	13.3333	0	0.257778	0.128889	-43.5556
C06G1.4.1	ain-1	ain-1	0	15	0	0.265045	0.132523	-43.3739
Y56A3A.18	y56a3a.18		10	4.7619	0.186408	0.088766	0.137587	-43.1207	y56a3a.18
C32E8.2a.1	rpl-13			9.09091		0.141414	0.141414	-42.9293	rpl-13
F43G9.12	f43g9.12			7.69231		0.143391	0.143391	-42.8305	f43g9.12
F59F5.1	slcf-1	slcf-1		7.69231		0.143391	0.143391	-42.8305
C03B8.4	lin-13		8.33333	8.69565	0.142794	0.149002	0.145898	-42.7051	lin-13
C42D8.5a.1	acn-1	acn-1		8.33333		0.147247	0.147247	-42.6377
T22A3.5a.1	pash-1	pash-1	3.44828	12.5	0.066667	0.241667	0.154167	-42.2917
C03D6.3a.1	cel-1	cel-1		9.09091		0.160633	0.160633	-41.9684
C25D7.3.1	sdc-3		6.45161	12.5	0.113998	0.220871	0.167435	-41.6283	sdc-3
ZK593.4a.1	rbr-2	rbr-2	10		0.176697		0.176697	-41.1652
F10B5.6.1	emb-27	emb-27	11.7647	13.3333	0.168591	0.19107	0.179831	-41.0085
Y79H2A.3	y79h2a.3		9.09091	10.3448	0.169462	0.192836	0.181149	-40.9426	y79h2a.3
F40F8.7.1	pqm-1		8.33333	8.33333	0.185185	0.185185	0.185185	-40.7408	pqm-1
F19B6.2a.1	ufd-1	ufd-1	10.5263	11.7647	0.175439	0.196078	0.185759	-40.7121
F40G9.11.1	mxl-2	mxl-2	16.6667	10	0.238837	0.143302	0.19107	-40.4465
F44B9.6.1	lin-36		16.6667	10	0.238837	0.143302	0.19107	-40.4465	lin-36
Y105E8A.19.1	yars-1	yars-1	14.2857	8	0.252424	0.141357	0.196891	-40.1555
C34B2.7.1	sdha-2			10.5263		0.197368	0.197368	-40.1316	sdha-2
F13B10.2a.1	rpl-3	rpl-3		10.5263		0.197368	0.197368	-40.1316
R119.6.1	taf-4		11.1111		0.205116		0.205116	-39.7442	taf-4
ZC123.3a.1	zfh-2	zfh-2	13.3333	14.2857	0.222222	0.238095	0.230159	-38.4921
F45H11.4a.1	mgl-2		13.4615		0.248506		0.248506	-37.5747	mgl-2
Y40B1A.4.1	sptf-3	sptf-3	11.7647	23.5294	0.168591	0.337182	0.252887	-37.3557
Y60A3A.1.1	unc-51	unc-51	31.25	0	0.520833	0	0.260417	-36.9792
F59G1.7.1	frh-1	frh-1		18.1818		0.260549	0.260549	-36.9726
Y57G11C.10	gdi-1	gdi-1	10.3448	19.0476	0.192836	0.355062	0.273949	-36.3026
F23F1.1a.1	nfyc-1		20	20	0.286604	0.286604	0.286604	-35.6698	nfyc-1
F26A10.2.1	f26a10.2		21.0526	5.26316	0.467836	0.116959	0.292398	-35.3801	f26a10.2
ZK1193.5	dve-1	dve-1	11.7647	23.5294	0.201592	0.403183	0.302388	-34.8806
F15D3.7.1	timm-23	timm-23	31.25	6.66667	0.520833	0.111111	0.315972	-34.2014
Y62F5A.1a.1	mdt-8		17.7778		0.328186		0.328186	-33.5907	mdt-8
F43G9.1.1	idha-1	idha-1	13.3333	22.2222	0.25	0.416667	0.333334	-33.3333
C54D1.6.1	bar-1	bar-1		15.3846		0.338462	0.338462	-33.0769
F54C8.5.1	rheb-1	rheb-1	21.7391	16.6667	0.384123	0.294494	0.339309	-33.0346
T22H9.2a.1	atg-9	atg-9	21.7391	16.6667	0.384123	0.294494	0.339309	-33.0346
C34D10.2a.1	c34d10.2		17.6471	14.2857	0.392157	0.31746	0.354809	-32.2596
C10G8.6.1	ceh-34		21.7391	20	0.384123	0.353393	0.368758	-31.5621	ceh-34
F25F8.1.1	f25f8.1		20		0.375		0.375	-31.25	f25f8.1
F55G11.5a.1	dod-22	dod-22	20		0.386667		0.386667	-30.6667
C18D1.1a.1	die-1		30.4348	13.3333	0.537772	0.235595	0.386684	-30.6658	die-1
F56A3.4.1	spd-5		20	30.7692	0.311111	0.478632	0.394872	-30.2564	spd-5
F20H11.3.1	mdh-2	mdh-2		21.4286		0.401786	0.401786	-29.9107
R12E2.7.1	r12e2.7		16.6667	35	0.259259	0.544444	0.401852	-29.9074	r12e2.7
C05G6.1	nhr-76		18.1818	25	0.338923	0.466019	0.402471	-29.8765	nhr-76
Y57A10A.19.1	rsr-2	rsr-2	18.75	37.5	0.268692	0.537383	0.403038	-29.8481
F11C1.6a.1	nhr-25	nhr-25	14.2857	22.7273	0.31746	0.505051	0.411256	-29.4372
T19B4.4.1	dnj-21	dnj-21	30	16.6667	0.53009	0.294494	0.412292	-29.3854
C27A12.2.1	c27a12.2		33.3333	25	0.477674	0.358255	0.417965	-29.1018	c27a12.2
ZC373.1a.1	cbs-1	cbs-1	22.7273	28.5714	0.378788	0.47619	0.427489	-28.6256
ZC518.3a.1	ccr-4	ccr-4	18.1818	20.8333	0.4	0.458333	0.429167	-28.5417
F56B3.8	mrpl-2	mrpl-2	23.5294	22.7273	0.438607	0.423654	0.431131	-28.4435
Y39G10AL.3.1	cdk-7	cdk-7	25	27.7778	0.416667	0.462963	0.439815	-28.0093
F47D12.4a.1	hmg-1.2		23.913		0.441445		0.441445	-27.9278	hmg-1.2
C26C6.2	goa-1	goa-1	25	22.7273	0.466019	0.423654	0.444837	-27.7582
W02C12.3a.1	hlh-30	hlh-30	33.3333	17.6471	0.588988	0.311817	0.450403	-27.4799
C16C10.7a.1	rnf-5	rnf-5	33.3333	17.6471	0.588988	0.311817	0.450403	-27.4799
Y71A12B.1a.1	rps-6	rps-6	31.25	20	0.552177	0.353393	0.452785	-27.3608
DY3.5.1	pqn-26		50	8.33333	0.777778	0.12963	0.453704	-27.3148	pqn-26
F10D11.1.1	sod-2	sod-2	0.424128	50	0.007952	0.9375	0.472726	-26.3637
F37A4.8.1	isw-1		43.75	22.7273	0.626947	0.325687	0.476317	-26.1842	isw-1
F08B4.1a.1	dic-1	dic-1	43.75	22.7273	0.626947	0.325687	0.476317	-26.1842
K01B6.1.1	fozi-1		26.3158		0.485801		0.485801	-25.71	fozi-1
K07A12.7	mrps-15		34.6154	17.6471	0.645258	0.328955	0.487107	-25.6447	mrps-15
Y8G1A.2.1	inx-13		29.4118	33.3333	0.457516	0.518519	0.488018	-25.5991	inx-13
K09H9.3.1	col-49		20	42.8571	0.311111	0.666667	0.488889	-25.5556
Y39A1A.5.1	rabx-5		22.2222		0.488889		0.488889	-25.5556
C48B6.6	smg-1	smg-1	33.3333	25	0.571176	0.428382	0.499779	-25.0111
W04G3.2.1	lpr-5	lpr-5		26.6667		0.5	0.5	-25
C52B9.2a.1	ets-9	ets-9	26.9231		0.502564		0.502564	-24.8718
Y39A3CR.6.1	hlh-33		28.125	24.1379	0.54375	0.466667	0.505209	-24.7396
D2030.9a.1	wdr-23	wdr-23	18.1818	28.5714	0.40404	0.634921	0.519481	-24.026
Y65B4BR.4a.1	wwp-1	wwp-1		26.9231		0.520513	0.520513	-23.9744
W09C5.6	rpl-31	rpl-31	29.4118	31.5789	0.503979	0.541114	0.522547	-23.8727
F28B12.3.1	vrk-1	vrk-1	47.3684	0	1.05263	0	0.526316	-23.6842
F08C6.7.1	unc-98		38.8889	25	0.648148	0.416667	0.532408	-23.3796
Y42H9AR.3a.1	rabs-5		20	28.5714	0.44	0.628571	0.534286	-23.2857
C36E8.5.1	tbb-2	tbb-2	50	7.69231	0.933333	0.14359	0.538462	-23.0769
C48E7.3.1	lpd-2		29.4118		0.542954		0.542954	-22.8523
C34B7.3.1	cyp-36a1			35		0.544444	0.544444	-22.7778
T19E7.3	bec-1	bec-1	37.037	21.4286	0.690399	0.399445	0.544922	-22.7539
C38D4.3.1	mel-28	mel-28	30.4348	31.25	0.537772	0.552177	0.544975	-22.7513
T14G8.1.1	chd-3		29.7297		0.548824		0.548824	-22.5588
F54C1.7.1	pat-10	pat-10		35.2941		0.54902	0.54902	-22.549
T20B12.2.1	tbp-1	tbp-1	30	36.3636	0.5	0.606061	0.553031	-22.3485
F13G3.11	mrpl-13		31.5789	28	0.588656	0.521942	0.555299	-22.2351
C37A2.5a.1	pqn-21		33.3333		0.555556		0.555556	-22.2222
Y105C5A.15a.1	y105c5a.15		30.4348		0.56184		0.56184	-21.908
F37C12.9	rps-14	rps-14	29.6296	30.7692	0.552319	0.573562	0.562941	-21.853
E02H9.8a.1	nhr-121		69.5652	10	0.996885	0.143302	0.570094	-21.4953
Y76A2A.2a.1	cua-1	cua-1	69.5652	10	0.996885	0.143302	0.570094	-21.4953
F39H11.3.1	cdk-8		7.69231	51.3513	0.148718	0.992793	0.570756	-21.4622
F11A1.3a.1	daf-12	daf-12	22.2222	29.1667	0.493827	0.648148	0.570988	-21.4506
K12H6.1	nhr-119	nhr-119	30	36.8421	0.514058	0.6313	0.572679	-21.3661
R13F6.9.1	sma-3		66.6667	14.2857	0.955348	0.204717	0.580033	-20.9984
C14F5.5.1	sem-5	sem-5	31.8182	21.0526	0.7	0.463158	0.581579	-20.9211
F13D11.2a.1	hbl-1		23.5294	29.4118	0.522876	0.653595	0.588236	-20.5882
ZC376.7a.1	atfs-1	atfs-1	33.3333	38.0952	0.555556	0.634921	0.595239	-20.2381
F17E5.1a.1	lin-2	lin-2	42.8571	11.7647	0.942857	0.258824	0.600841	-19.958
R09B3.5.1	mag-1	mag-1	32.3529		0.603922		0.603922	-19.8039
Y47G6A.19a.1	y47g6a.19			38.8889		0.604938	0.604938	-19.7531
Y71G12B.24	mppa-1			38.8889		0.604938	0.604938	-19.7531
C14A4.5.1	crn-5	crn-5	11.1111	51.8518	0.214815	1.00247	0.608642	-19.5679
R12E2.15.1	r12e2.15		33.3333	45	0.518519	0.7	0.60926	-19.537
F53G12.10	rpl-7	rpl-7	47.0588	25	0.806366	0.428382	0.617374	-19.1313
R10E4.11a.1	r10e4.11		32		0.618667		0.618667	-19.0667
F22A3.5.1	ceh-60		23.5294	46.6667	0.415757	0.824584	0.620171	-18.9915
M01A10.2a.1	tom-1	tom-1	42.1053	14.2857	0.926316	0.314286	0.620301	-18.985
C23H3.4	sptl-1	sptl-1	38.8889	27.7778	0.724919	0.517799	0.621359	-18.9321
C12C8.2a.1	cbl-1		19.0476	47.3684	0.357143	0.888158	0.622651	-18.8675
T02G5.8.1	kat-1	kat-1	19.0476	47.3684	0.357143	0.888158	0.622651	-18.8675
C07A12.3a.1	nhr-35		26.6667	30	0.586667	0.66	0.623334	-18.8333
Y53F4B.4a.1	nsun-5	nsun-5	37.5		0.625		0.625	-18.75
C32E12.3.1	osr-1		36.8421	44	0.573099	0.684444	0.628772	-18.5614
Y55F3AM.4a.1	atg-3	atg-3	42.1053	30	0.743985	0.53009	0.637038	-18.1481
ZK265.1a.1	kri-1	kri-1	52.9412	5	1.16471	0.11	0.637353	-18.1324	kri-1
K01C8.10.1	cct-4	cct-4	40.7407	28	0.760494	0.522667	0.641581	-17.921
T06A4.3a.1	t06a4.3		20	62.5	0.311111	0.972222	0.641667	-17.9167
Y95B8A.1.1	nas-30		55	27.7778	0.855556	0.432099	0.643828	-17.8086
F59C6.4.1	exos-3	exos-3		29.4118		0.647059	0.647059	-17.6471
F57B10.14	ucr-11		50	33.3333	0.777778	0.518519	0.648149	-17.5926
ZC410.1	nhr-11		40	35.7143	0.685411	0.611974	0.648693	-17.5654
Y110A7A.19.1	let-630	let-630	54.1667	29.4118	0.842593	0.457516	0.650055	-17.4973
C01G8.9a.1	let-526		40.9091	50	0.586236	0.716511	0.651374	-17.4313
W10D9.4a.1	nfyb-1		35.4167		0.653807		0.653807	-17.3097
ZK686.4.1	snu-23		43.75	15.7895	0.9625	0.347368	0.654934	-17.2533
ZK265.2	col-63		66.6667	17.6471	1.03704	0.27451	0.655774	-17.2113
B0035.1	b0035.1		35.7143		0.659301		0.659301	-17.035
W05H7.4a.1	zfp-3		35.7143		0.659301		0.659301	-17.035
T19E7.2a.1	skn-1	skn-1	41.1765	38.0952	0.686275	0.634921	0.660598	-16.9701	skn-1
ZC434.8.1	zc434.8			35.2941		0.661765	0.661765	-16.9118
Y87G2A.8a.1	gpi-1	gpi-1		35.2941		0.661765	0.661765	-16.9118
F29C4.1a.1	daf-1	daf-1	35.4839		0.662366		0.662366	-16.8817
C38D4.7.1	c38d4.7		53.8462	26.6667	0.897436	0.444444	0.67094	-16.453
B0464.7.1	baf-1	baf-1	42.8571	38.0952	0.714286	0.634921	0.674604	-16.2698
F54B3.3	atad-3	atad-3	31.8182	41.1765	0.593116	0.767561	0.680339	-15.9831
F54F2.2	zfp-1	zfp-1	31.8182	41.1765	0.593116	0.767561	0.680339	-15.9831
K06B4.11.1	nhr-53		52.1739	25	0.921895	0.441741	0.681818	-15.9091
W01B11.5a.1	pqn-72		18.1818	69.5652	0.282828	1.08213	0.682477	-15.8762
F10B5.1	rpl-10	rpl-10	33.3333	40	0.621359	0.745631	0.683495	-15.8253
T05E11.1	rps-5	rps-5	26.6667	46.6667	0.497087	0.869903	0.683495	-15.8253
F25H2.5.1	ndk-1	ndk-1	33.3333	40	0.625	0.75	0.6875	-15.625
Y54E10BL.2.1	col-48		38.4615	50	0.598291	0.777778	0.688035	-15.5983
C01G8.5a.1	erm-1	erm-1	47.0588	26.6667	0.882353	0.5	0.691177	-15.4412
R11A5.7.1	suro-1			44.4444		0.691358	0.691358	-15.4321
F59B8.2a.1	idh-1	idh-1	37.037		0.691358		0.691358	-15.4321
T10F2.3.1	ulp-1	ulp-1	54.1667	42.8571	0.77622	0.614152	0.695186	-15.2407
Y42G9A.4a.1	mvk-1	mvk-1	22.2222	56.5217	0.392659	0.99872	0.69569	-15.2155
F32H2.2a.1	mdt-31		47.3684	50	0.6788	0.716511	0.697656	-15.1172
C34H3.2.1	odd-2		37.8378		0.698503		0.698503	-15.0749
C29E6.1a.1	let-653	let-653	38.2353		0.713725		0.713725	-14.3138
C32D5.1	c32d5.1		37.037	40	0.690399	0.745631	0.718015	-14.0993
T01C1.2.1	mbr-1		52.9412	33.3333	0.882353	0.555556	0.718955	-14.0523
C08C3.3.1	mab-5		50	36.3636	0.833333	0.606061	0.719697	-14.0152
F25H5.4a.1	eef-2	eef-2	35	30.4348	0.77	0.669565	0.719783	-14.0109
Y6B3B.10.1	lagr-1	lagr-1	40	60.8696	0.573209	0.872274	0.722742	-13.8629
W06E11.4.1	sbds-1	sbds-1	52	30.7692	0.918822	0.543682	0.731252	-13.4374
B0379.1a.1	b0379.1			47.0588		0.732026	0.732026	-13.3987
Y48G8AL.14	aps-3	aps-3	28.5714	50	0.532594	0.932039	0.732317	-13.3842
R166.5a.1	mnk-1	mnk-1	33.3333		0.733333		0.733333	-13.3334
F58A4.11.1	gei-13		33.3333		0.733333		0.733333	-13.3334
C04A2.3a.1	egl-27	egl-27	29.2683	46.6667	0.565854	0.902222	0.734038	-13.2981
ZK524.1	spe-4		27.7778	66.6667	0.432099	1.03704	0.734568	-13.2716
F07A5.7a.1	unc-15			47.3684		0.736842	0.736842	-13.1579
T04D1.4.1	chd-7		36.3636	30.4348	0.808081	0.676329	0.742205	-12.8898
ZK973.3.1	pdp-1	pdp-1	33.3333	62.5	0.518519	0.972222	0.745371	-12.7315
T10D4.6a.1	t10d4.6		40.4762		0.747208		0.747208	-12.6396
R13F6.5	dhhc-5		30.4348	50	0.567328	0.932039	0.749684	-12.5158
F56A8.7a.1	unc-64	unc-64	35	50	0.618438	0.883483	0.750961	-12.452
W06H12.1.1	ztf-6		37.931	40	0.733333	0.773333	0.753333	-12.3334
B0395.2.1	mboa-1	mboa-1	41.0256		0.757351		0.757351	-12.1325
F23C8.5a.1	f23c8.5		44.4444	52.9412	0.691358	0.823529	0.757444	-12.1278
M01E11.4a.1	pqn-52		33.3333	64.7059	0.518519	1.00654	0.762528	-11.8736
T01D1.6.1	abu-11	abu-11	58.3333	40	0.907407	0.622222	0.764815	-11.7593
F44G4.4a.1	tdp-1	tdp-1		34.7826		0.765217	0.765217	-11.7392
Y47D3A.16	rsks-1	rsks-1	42.1053	40	0.784875	0.745631	0.765253	-11.7374	rsks-1
ZK783.4.1	baz-2		41.6667		0.769185		0.769185	-11.5408
T01G6.4.1	nhr-106		41.6667		0.769185		0.769185	-11.5408
C55B7.4a.1	acdh-1		73.913	25	1.14976	0.388889	0.769324	-11.5338
Y34D9A.1.1	mrpl-38			41.1765		0.772059	0.772059	-11.3971
F54A5.3	shc-1	shc-1	52.6316	37.5	0.901857	0.642573	0.772215	-11.3893
F59C6.2.1	dhhc-12		40		0.773333		0.773333	-11.3334
F55F8.1.1	ptr-10		46.6667	53.3333	0.725926	0.82963	0.777778	-11.1111
K06A5.2.1	k06a5.2		46.6667	53.3333	0.725926	0.82963	0.777778	-11.1111
BE10.2.1	agmo-1	agmo-1		50		0.777778	0.777778	-11.1111
C43H6.7.1	dhhc-9		35.7143	52.3809	0.631059	0.925553	0.778306	-11.0847
F31E3.1.1	ceh-20	ceh-20	37.5	33.3333	0.825	0.733333	0.779167	-11.0417
C01F6.1.1	cpna-3	cpna-3	37.5	33.3333	0.825	0.733333	0.779167	-11.0417
Y87G2A.13.1	y87g2a.13		41.6667	29.1667	0.916667	0.641667	0.779167	-11.0417
R11D1.11.1	dhs-21	dhs-21	36.3636	51.8518	0.642533	0.916204	0.779369	-11.0316
F53B2.6.1	ham-1		52.6316	47.8261	0.818713	0.743961	0.781337	-10.9332
F16B4.12a.1	nhr-117		50	21.0526	1.1	0.463158	0.781579	-10.9211
ZC64.3a.1	ceh-18	ceh-18	55.5556	15	1.23457	0.333333	0.783951	-10.8025
R12E2.1	r12e2.1		40.9091	60.8696	0.636364	0.94686	0.791612	-10.4194
Y67A6A.2a.1	nhr-62		63.6364	39.1304	0.989899	0.608696	0.799298	-10.0351
F16B12.6.1	f16b12.6		54.5455	18.1818	1.2	0.4	0.8	-10
Y52B11A.9.1	dxbp-1		41.3793		0.8		0.8	-10
T07C12.11.1	madf-4		41.6667		0.805556		0.805556	-9.7222
F57C9.4a.1	f57c9.4			56.25		0.806075	0.806075	-9.69625
F33D4.2	itr-1	itr-1	62.5	24	1.16505	0.447379	0.806214	-9.6893
C32D5.9.1	lgg-1	lgg-1	44.1176	47.6191	0.779544	0.841412	0.810478	-9.4761
F11A10.2.1	repo-1		69.5652	43.75	0.996885	0.626947	0.811916	-9.4042
T05B4.2.1	nhr-57		57.1429	56.25	0.81887	0.806075	0.812473	-9.37638
T09B4.10.1	chn-1	chn-1	46.6667	40	0.875	0.75	0.8125	-9.375
M01D7.7a.1	egl-30	egl-30	50	37.037	0.9375	0.694444	0.815972	-9.2014
W09C3.6.1	gsp-3		52.9412	52.3809	0.823529	0.814815	0.819172	-9.0414
R06C7.7a.1	lin-61		57.8947	56.5217	0.829644	0.809969	0.819807	-9.00968
F08H9.5.1	clec-227	clec-227	56	42.8571	0.933333	0.714286	0.82381	-8.80953
T03D8.3.1	sbt-1	sbt-1	37.5	37.5	0.825	0.825	0.825	-8.75
R13G10.1.1	dpy-27	dpy-27		42.8571		0.828571	0.828571	-8.57145
M142.6a.1	rle-1	rle-1		42.8571		0.828571	0.828571	-8.57145
ZK484.5.1	msrp-2		53.3333		0.82963		0.82963	-8.5185
F22D3.1a.1	ceh-38			50		0.833333	0.833333	-8.33335
Y73E7A.2.1	y73e7a.2		57.1429	59.2593	0.81887	0.849198	0.834034	-8.2983
W09C5.6	rpl-31	rpl-31	30.7692	66.6667	0.527239	1.14235	0.834796	-8.26023
Y40B10A.1	lbp-9	lbp-9	33.3333	56.25	0.621359	1.04854	0.834952	-8.25243
F25D7.3a.1	blmp-1	blmp-1	37.5	60	0.642573	1.02812	0.835345	-8.23275
R08B4.2.1	alr-1		45.4545		0.839111		0.839111	-8.04445
F49H12.1a.1	lsy-2		60.8696	40	1.01449	0.666667	0.84058	-7.971
T20F5.3.1	mrrf-1		28.5714	80	0.444444	1.24444	0.844444	-7.7778
T04C10.4.1	atf-5		29.4118	47.3684	0.647059	1.04211	0.844582	-7.7709
ZK867.1a.1	syd-9		50	68.1818	0.716511	0.97706	0.846786	-7.66073
Y5H2B.2a.1	nhr-13		50	51.7241	0.833333	0.862069	0.847701	-7.61495
T10E9.3.1	t10e9.3			54.5455		0.848485	0.848485	-7.57575
T23H4.3	nas-5		41.3793	50	0.771342	0.932039	0.851691	-7.41548
F23H11.1.1	bra-2		46.1538		0.85202		0.85202	-7.399
F44C8.8a.1	nhr-133		46.1538		0.85202		0.85202	-7.399
T10B11.3	ztf-4		60	31.5789	1.11845	0.588656	0.853552	-7.32243
C40H5.5a.1	ttx-3	ttx-3	50	27.7778	1.1	0.611111	0.855556	-7.22223
C06E2.1.1	c06e2.1		73.3333	46.1538	1.05088	0.661395	0.856139	-7.19305
Y39H10A.7a.1	chk-1	chk-1	61.1111	42.1053	1.01852	0.701754	0.860137	-6.99318
Y105E8A.17a.1	ekl-4		56.25	64	0.806075	0.917134	0.861605	-6.91978
F42G9.6a.1	dagl-2	dagl-2	51.7241	40.7407	0.965517	0.760494	0.863006	-6.84973
F09G8.3.1	mrps-9	mrps-9	51.7241	40.7407	0.965517	0.760494	0.863006	-6.84973
B0280.8.1	nhr-10		56.5217	41.1765	0.99872	0.727574	0.863147	-6.84265
E04A4.7.1	cyc-2.1	cyc-2.1	40	52.3809	0.75	0.982143	0.866072	-6.69643
T06A4.1a.1	t06a4.1		56	55.5556	0.871111	0.864198	0.867655	-6.61728
T23G7.1.1	dpl-1		38.0952	40	0.846561	0.888889	0.867725	-6.61375
T05G5.10a.1	iff-1	iff-1	47.0588		0.868727		0.868727	-6.56365
F44C8.10.1	nhr-126		47.0588		0.868727		0.868727	-6.56365
C09G4.1a.1	hyl-1	hyl-1	62.5	58.8235	0.895639	0.842954	0.869297	-6.53518
F47A4.2.1	dpy-22		44.4444	60	0.740741	1	0.870371	-6.48148
R03C1.3a.1	cog-1		41.6667	63.1579	0.694444	1.05263	0.873538	-6.3231
C26C6.1a.1	pbrm-1			45.2381		0.874603	0.874603	-6.26985
F41H10.7.1	elo-5	elo-5	47.0588		0.878431		0.878431	-6.07845
C01F1.2.1	sco-1	sco-1		46.875		0.878906	0.878906	-6.0547
T01G6.6a.1	nhr-212		41.1765	38.8889	0.905882	0.855556	0.880719	-5.96405
D2023.2a.1	pyc-1	pyc-1	22.2222	69.2308	0.42963	1.33846	0.884046	-5.7977
C54E10.5.1	nhr-170		33.3333	47.0588	0.733333	1.03529	0.884314	-5.78433
B0041.4.1	rpl-4	rpl-4	66.6667	47.0588	1.03704	0.732026	0.884532	-5.77343
Y95D11A.1	y95d11a.1		50	45.1613	0.932039	0.841842	0.886941	-5.65298
T09A12.4a.1	nhr-66		48.1482		0.888836		0.888836	-5.5582
T21G5.4.1	smz-2			57.1429		0.888889	0.888889	-5.55555
K08H2.8.1	nhr-32		37.5	63.1579	0.662612	1.11598	0.889295	-5.53525
F33D11.12.1	dhhc-3		60	64.2857	0.859813	0.921228	0.890521	-5.47398
C26C6.3.1	nas-36		53.8462	41.1765	1.00961	0.772059	0.890837	-5.45815
K08F8.2.1	atf-2		60	47.0588	1	0.784314	0.892157	-5.39215
T13C5.1a.1	daf-9	daf-9	52.9412	61.9048	0.823529	0.962963	0.893246	-5.3377
F14F3.1a.1	vab-3		43.4783	81.25	0.623053	1.16433	0.893692	-5.31543
F37C12.7.1	acs-4	acs-4	53.8462		0.897436		0.897436	-5.1282
C44B9.4.1	athp-1		53.8462		0.897436		0.897436	-5.1282
K01G5.1.1	rnf-113		41.1765	51.7241	0.796078	1	0.898039	-5.09805
C56E10.4a.1	nhr-137		48.6487		0.898076		0.898076	-5.0962
F29G9.4a.1	fos-1		48.1482		0.898765		0.898765	-5.06175
C09G9.7a.1	npax-4		48.7805		0.900509		0.900509	-4.97455
Y17D7A.1.1	nhr-230		48.7805		0.900509		0.900509	-4.97455
T19B10.11.1	mxl-1		37.5	44.4444	0.825	0.977778	0.901389	-4.93055
C07E3.6.1	ceh-58		48.8372		0.901556		0.901556	-4.9222
Y17G7A.1.1	hmg-12		76.1905	50	1.09183	0.716511	0.904169	-4.79158
Y17D7A.3a.1	nhr-65		66.6667	36	1.17798	0.636108	0.907043	-4.64788
T27B7.3.1	nhr-226		48.4849	45.4545	0.937374	0.878788	0.908081	-4.59595
F02E9.2	lin-28	lin-28	31.25	66.6667	0.582524	1.24272	0.912621	-4.36895
T03F1.3.1	pgk-1		30	87.5	0.466667	1.36111	0.913889	-4.30555
Y47D3A.6a.1	tra-1		39.3939	55.1724	0.761616	1.06667	0.914142	-4.29293
C05D10.1a.1	attf-4		52	30.4348	1.15556	0.676329	0.915943	-4.20288
R11A8.4a.1	sir-2.1	sir-2.1	50	33.3333	1.1	0.733333	0.916667	-4.16668
T20B12.6a.1	mml-1	mml-1	50	33.3333	1.1	0.733333	0.916667	-4.16668
F46H6.1	rhi-1	rhi-1	63.6364	43.75	1.09043	0.749668	0.920048	-3.99763
F10B5.5.1	pch-2	pch-2	50		0.923022		0.923022	-3.8489
F29B9.2a.1	jmjd-1.2		50		0.923022		0.923022	-3.8489
Y53G8AR.3	ral-1	ral-1	57.8947	50	0.992042	0.856764	0.924403	-3.77985
C48E7.11.1	cebp-2		76.4706	52.9412	1.09584	0.758659	0.92725	-3.63753
F18C12.1.1	che-3	che-3	39.2857	65.7143	0.694165	1.16115	0.927657	-3.61715
F58G1.2a.1	f58g1.2		45	66.6667	0.75	1.11111	0.930556	-3.47223
T07C4.7a.1	mev-1	mev-1	64.7059	35	1.20784	0.653333	0.930588	-3.4706
F39B2.6	rps-26	rps-26	64.7059	44	1.10875	0.753952	0.931353	-3.43238
C43E11.4.1	tufm-2			60		0.933333	0.933333	-3.33335
Y48G8AL.11	haf-6			60		0.933333	0.933333	-3.33335
F28D1.7a.1	rps-23	rps-23	50		0.933333		0.933333	-3.33335
Y53H1B.2.1	y53h1b.2		50		0.933333		0.933333	-3.33335
C29F9.7.1	pat-4	pat-4	25	59.0909	0.555556	1.31313	0.934344	-3.28283
Y49E10.14a.1	pie-1		25	59.0909	0.555556	1.31313	0.934344	-3.28283
R05D11.1.1	daf-8	daf-8	46.1538	38.0952	1.02564	0.846561	0.936101	-3.19495
K03E6.1a.1	lim-6			50		0.9375	0.9375	-3.125
Y39B6A.12a.1	bed-1		51.8518	45.4545	1.00247	0.878788	0.940629	-2.96858
C44E4.6.1	acbp-1		55.5556	65.3846	0.864198	1.01709	0.940646	-2.9677
C09D4.5.1	rpl-19	rpl-19	55.5556	65.3846	0.864198	1.01709	0.940646	-2.9677
C50F4.7.1	his-37	his-37	53.8462	52.6316	0.951443	0.929982	0.940713	-2.96438
F21H11.3.1	tbx-2		28.125	69.4444	0.54375	1.34259	0.943172	-2.84143
F33E2.2a.1	dlk-1	dlk-1	40	45.8333	0.88	1.00833	0.944167	-2.79168
T20F7.1.1	t20f7.1		54.5455	58.8235	0.909091	0.980392	0.944742	-2.76293
C02F5.12.1	c02f5.12		57.8947	55.5556	0.964912	0.925926	0.945419	-2.72905
T21H8.1a.1	hlb-1	hlb-1	57.1429	50	1.0097	0.883483	0.946589	-2.67055
Y37E11B.4.1	taf-2		51.282		0.946689		0.946689	-2.66555
F54C4.2.1	spt-4	spt-4	64.7059	20.6897	1.43791	0.45977	0.948839	-2.55805
F33H1.1a.1	daf-19	daf-19	53.3333	79.1667	0.764278	1.13448	0.949377	-2.53115
F15C11.1.1	sem-4		42.8571	43.4783	0.942857	0.956522	0.94969	-2.51553
Y51H4A.17a.1	sta-1		50	57.8947	0.883483	1.02298	0.953232	-2.33843
F07C3.10.1	nhr-36			66.6667		0.955348	0.955348	-2.2326
F49E12.2.1	dod-23	dod-23	51.7857		0.955987		0.955987	-2.20065
F27C1.8	dpy-5		48	75	0.746667	1.16667	0.956667	-2.16665
F22D6.10.1	col-60			61.5385		0.957265	0.957265	-2.13675
F23B12.8a.1	bmk-1	bmk-1	54.5455	53.8462	0.963799	0.951443	0.957621	-2.11895
F33D4.1a.1	nhr-8	nhr-8	56.25	46.1538	1.05469	0.865385	0.960037	-1.99818
Y48C3A.17a.1	efl-2		64.7059	44	1.14333	0.777465	0.960398	-1.9801
Y87G2A.2.1	y87g2a.2		70.5882	52.9412	1.09804	0.823529	0.960784	-1.9608
ZK484.8.1	nspd-1		68	55.5556	1.05778	0.864198	0.960988	-1.9506
F09B12.2.1	dhhc-1		47.3684	40	1.04211	0.88	0.961053	-1.94738
R12E2.9.1	inx-15		50	52.6316	0.9375	0.986842	0.962171	-1.89145
H25P06.2a.1	cdk-9		55.5556	60	0.925926	1	0.962963	-1.85185
Y48C3A.4.1	ztf-22		40	60	0.773333	1.16	0.966667	-1.66668
F28F8.6	atx-3	atx-3	59.0909	53.8462	1.01254	0.922669	0.967604	-1.6198
H01A20.1	nhr-3		50	53.8462	0.932039	1.00373	0.967887	-1.60568
C25A1.7.1	iars-2		34.6154	68.75	0.649038	1.28906	0.969051	-1.54748
T03F1.10.1	clec-53		67.7419	57.1429	1.05376	0.888889	0.971326	-1.4337
ZC123.1.1	zc123.1		66.6667	58.3333	1.03704	0.907407	0.972222	-1.3889
R03E9.1.1	mdl-1	mdl-1	37.5	50	0.833333	1.11111	0.972222	-1.3889
W10D5.2.1	nduf-7		33.3333	76.9231	0.588988	1.3592	0.974096	-1.2952
C52G5.2.1	c52g5.2		78.9474	57.1429	1.13133	0.81887	0.975102	-1.24493
Y56A3A.1	ntl-3	ntl-3	64	50	1.09666	0.856764	0.976711	-1.16445
Y54E5A.1.1	ttm-5	ttm-5	56.5217	60.8696	0.942029	1.01449	0.978261	-1.08695
F59E11.11.1	nhr-143		66.6667	70	0.955348	1.00311	0.979232	-1.03843
F54F7.5.1	mes-1	mes-1	59.2593	66.6667	0.921811	1.03704	0.979424	-1.0288
M01E11.5.1	cey-3		53.0612		0.979534		0.979534	-1.0233
M04F3.4a.1	m04f3.4		68.1818	36.3636	1.27841	0.681818	0.980114	-0.99433
C33G8.6.1	nhr-42		66.6667	70.5882	0.955348	1.01154	0.983447	-0.82768
R11E3.5a.1	nhr-104		58.8235	78.5714	0.842954	1.12595	0.98445	-0.7775
R07H5.10a.1	zip-6		53.3333		0.984557		0.984557	-0.77215
ZC204.12.1	zc204.12		62.5	75	0.895639	1.07477	0.985203	-0.73988
C01G6.7.1	acs-7	acs-7	73.3333	64.2857	1.05088	0.921228	0.986056	-0.69723
F29C4.7a.1	grld-1	grld-1	70.8333	40.9091	1.2516	0.722849	0.987225	-0.63875
T01G6.8.1	nhr-130		70.8333	40.9091	1.2516	0.722849	0.987225	-0.63875
ZK384.2	scl-20	scl-20	62.963	52.3809	1.07889	0.897562	0.988225	-0.58875
M110.4	ifg-1	ifg-1	60	46.1538	1.11845	0.860344	0.989396	-0.53023
F57B9.10	rpn-6.1	rpn-6.1	60	46.1538	1.11845	0.860344	0.989396	-0.53023
K02F3.4.1	zip-2		66.6667	71.4286	0.955348	1.02359	0.989468	-0.52662
K05C4.6a.1	hmp-2		53.6585		0.99056		0.99056	-0.472
Y48E1B.1.1	ddl-2	ddl-2	67.7419	70.5882	0.970757	1.01154	0.991151	-0.44245
ZK593.7.1	lsm-7	lsm-7		69.2308		0.992092	0.992092	-0.3954
K09F5.2	vit-1	vit-1	46.6667	69.2308	0.799646	1.18629	0.992968	-0.35163
F18A1.3a.1	lir-1		75	63.6364	1.07477	0.911923	0.993345	-0.33278
Y71G12B.17.1	y71g12b.17		50	77.7778	0.777778	1.20988	0.993828	-0.30863
F26B1.4.1	col-58		42.5	64	0.793333	1.19467	0.994	-0.3
Y44E3B.1a.1	zip-4		53.8462		0.994024		0.994024	-0.2988
Y67H2A.10a.1	y67h2a.10		53.3333		0.995556		0.995556	-0.2222
F37D6.6.1	tag-68		31.25	59.2593	0.6875	1.3037	0.995602	-0.2199
F58A3.1	ldb-1	ldb-1	68.421	47.8261	1.17241	0.819513	0.995964	-0.20183
C28D4.1.1	nhr-100		70.5882	68.421	1.01154	0.980489	0.996017	-0.19915
F26E4.9	cco-1	cco-1	56.25	50	1.05469	0.9375	0.996094	-0.1953
F58G1.4.1	dct-18	dct-18	56.25	50	1.05469	0.9375	0.996094	-0.1953
C37F5.1a.1	lin-1			69.5652		0.996885	0.996885	-0.15575
C27C7.3.1	nhr-74		54.054		0.997862		0.997862	-0.1069
Y65B4BR.6	grl-16		53.3333	75	0.82963	1.16667	0.998149	-0.09258
C10H11.9.1	let-502	let-502	54.5455	35.2941	1.21212	0.784314	0.998218	-0.08913
T13F2.1	fat-4	fat-4	66.6667	50	1.14235	0.856764	0.999558	-0.0221
K02G10.1.1	dhhc-10		45	75	0.75	1.25	1	0
C10H11.3.1	ugt-25			64.2857		1	1	0
C31H5.7	c31h5.7		70	47.0588	1.19947	0.806366	1.00292	0.145875
W02B12.9.1	mfn-1	mfn-1	100	40	1.43302	0.573209	1.00312	0.155775
T25E12.4a.1	dkf-2	dkf-2	52		1.00533		1.00533	0.26665
F01F1.8	cct-6	cct-6	62.5	45.4545	1.16505	0.847308	1.00618	0.308925
T28D6.2	tba-7	tba-7	62.5	45.4545	1.16505	0.847308	1.00618	0.308925
T07D10.3.1	t07d10.3			53.8462		1.00961	1.00961	0.48075
F54D8.2	tag-174	tag-174		53.8462		1.00961	1.00961	0.48075
F45E6.2.1	atf-6	atf-6	47.3684	44.4444	1.04211	0.977778	1.00994	0.497075
2L52.1a.1	2l52.1		40.9091	50	0.909091	1.11111	1.0101	0.50505
C34F6.9.1	c34f6.9		54.7619		1.01093		1.01093	0.54645
T04G9.1a.1	attf-5		44	60.6061	0.850667	1.17172	1.01119	0.5596
T22G5.6.1	lbp-8	lbp-8	64.2857	27.7778	1.41429	0.611111	1.0127	0.634925
K08A8.2a.1	sox-2		63.6364	57.8947	1.06061	0.964912	1.01276	0.63795
R06F6.6.1	ceh-62		41.1765	50	0.915033	1.11111	1.01307	0.6536
Y38E10A.6a.1	ceh-100		62.5	52.1739	1.10435	0.921895	1.01312	0.6562
Y71F9AL.13a.1	rpl-1	rpl-1	57.1429	73.3333	0.888889	1.14074	1.01482	0.74075
R06C1.6.1	r06c1.6		58.3333	83.3333	0.835929	1.19419	1.01506	0.75285
T20F5.4.1	t20f5.4		83.3333	47.3684	1.2963	0.736842	1.01657	0.82845
W01D2.2a.1	nhr-61			45.8333		1.01852	1.01852	0.92595
C06E1.10.1	rha-2	rha-2		45.8333		1.01852	1.01852	0.92595
B0310.2a.1	b0310.2		58.8235	50	1.10294	0.9375	1.02022	1.01103
T06D8.6.1	cchl-1	cchl-1	65.7895	50	1.16248	0.883483	1.02298	1.149
F58B3.5a.1	mars-1	mars-1	86.6667	56.25	1.24195	0.806075	1.02401	1.20067
T23H4.2.1	nhr-69		61.9048	61.1111	1.03175	1.01852	1.02513	1.25663
R74.3	xbp-1	xbp-1	50	60	0.932039	1.11845	1.02524	1.26215
Y75B8A.2	nob-1		50	60	0.932039	1.11845	1.02524	1.26215
M02H5.3.1	nhr-201		63.3333	30	1.39333	0.66	1.02667	1.33333
F35H8.3.1	zfp-2		72.7273	70.5882	1.0422	1.01154	1.02687	1.34357
Y47D3A.15.1	aakb-2	aakb-2	77.7778	45.4545	1.2963	0.757576	1.02694	1.3468
K06A5.6	acdh-3		60		1.02812		1.02812	1.40585
C04F6.1.1	vit-5	vit-5	52.6316	90.9091	0.754222	1.30275	1.02849	1.42423
M02H5.5.1	nhr-203		60	63.6364	1	1.06061	1.0303	1.51515
C27B7.4a.1	rad-26		47.0588	46.6667	1.03529	1.02667	1.03098	1.54903
K10B3.8.1	gpd-2	gpd-2		55		1.03125	1.03125	1.5625
C54G6.5.1	spp-17	spp-17	50	42.8571	1.11111	0.952381	1.03175	1.5873
C29E6.2a.1	trpa-1	trpa-1	64	80	0.917134	1.14642	1.03178	1.58878
K04G11.2.1	sel-7		63.1579	80.9524	0.905066	1.16006	1.03257	1.62827
B0478.1a.1	jnk-1	jnk-1	36.3636	70.4545	0.70303	1.36212	1.03258	1.62878
R31.3.1	osm-6	osm-6	55	38.8889	1.21	0.855556	1.03278	1.6389
F25H5.6	mrpl-54		70.5882	50	1.20955	0.856764	1.03316	1.65783
D2092.4.1	d2092.4		57.8947	75	0.900585	1.16667	1.03363	1.6813
C37E2.5a.1	ceh-37	ceh-37	56		1.03378		1.03378	1.68925
W08E12.1.1	zip-11			55.1724		1.03448	1.03448	1.72415
F37D6.2a.1	row-1		54.1667	70	0.902778	1.16667	1.03472	1.73612
T20F10.2a.1	t20f10.2		57.8947	35.2941	1.28655	0.784314	1.03543	1.7716
W03D8.9.1	w03d8.9		50	83.3333	0.777778	1.2963	1.03704	1.85185
ZK792.2.1	inx-8	inx-8	55.5556		1.03704		1.03704	1.85185
T27B7.6a.1	nhr-228		63.6364	81.25	0.911923	1.16433	1.03813	1.90633
ZK1025.3.1	zk1025.3		78.9474	54.5455	1.22807	0.848485	1.03828	1.91387
R04A9.5.1	ceh-93		50	44.4444	1.1	0.977778	1.03889	1.94445
C34D1.5a.1	zip-5		53.3333	41.1765	1.17333	0.905882	1.03961	1.98037
H27C11.1a.1	nhr-97		71.4286	73.6842	1.02359	1.05591	1.03975	1.98745
C13C4.1.1	nhr-153		37.5	57.1429	0.825	1.25714	1.04107	2.05357
W09C3.7.1	w09c3.7		72	61.9048	1.12	0.962963	1.04148	2.07408
T19B4.3.1	t19b4.3		72	61.9048	1.12	0.962963	1.04148	2.07408
Y41C4A.4a.1	crh-1		55.5556	39.1304	1.22222	0.86087	1.04155	2.0773
W01A8.1	plin-1		83.3333	38.4615	1.42794	0.659049	1.0435	2.17473
C07A12.5a.1	spr-3	spr-3	81.8182	43.4783	1.36364	0.724638	1.04414	2.20685
K07A12.3.1	asg-1	asg-1	61.5385	50	1.15385	0.9375	1.04567	2.28365
C02F12.5.1	c02f12.5		84.6154	50	1.31624	0.777778	1.04701	2.35042
T06C12.6.1	nhr-102		50	58.3333	0.966667	1.12778	1.04722	2.36112
F53B3.1.1	tra-4		76.1905	70	1.09183	1.00311	1.04747	2.37352
Y73F8A.21a.1	nhr-5		58.3333	88.2353	0.835929	1.26443	1.05018	2.509
D2030.4.1	d2030.4		61.1111	61.5385	1.04716	1.05448	1.05082	2.54088
F26F4.11.1	rpb-8	rpb-8	48.7805	60	0.943089	1.16	1.05154	2.57722
Y75B8A.29.1	zip-12		48.7805	60	0.943089	1.16	1.05154	2.57722
T03F6.2.1	dnj-17		77.7778	69.2308	1.11457	0.992092	1.05333	2.66662
Y22F5A.1.1	nhr-232		68.75	78.2609	0.985202	1.12149	1.05335	2.66743
F44B9.3a.1	cit-1.2	cit-1.2	48.8372	64.2857	0.911628	1.2	1.05581	2.7907
K01G5.2a.1	hpl-2	hpl-2	53.125	60	0.991667	1.12	1.05583	2.79168
D1081.2.1	unc-120		61.5385	61.9048	1.05448	1.06075	1.05762	2.88085
F57B10.1.1	let-607		70.5882	77.2727	1.01154	1.10733	1.05944	2.972
K02B9.4a.1	elt-3		56.7568		1.05946		1.05946	2.97295
R119.3.1	r119.3		66.6667	69.5652	1.03704	1.08213	1.05958	2.97907
R53.3a.1	egl-43		68.421	58.8235	1.14035	0.980392	1.06037	3.01857
R02C2.4a.1	nhr-204		57.4468		1.06049		1.06049	3.02465
F54C1.3a.1	mes-3		57.5		1.06147		1.06147	3.07375
B0261.4a.1	mrpl-47	mrpl-47	58.8235	54.5455	1.10294	1.02273	1.06283	3.1417
ZC8.4	lfi-1		62.5	61.9048	1.07096	1.06075	1.06585	3.29275
F11E6.5.1	elo-2	elo-2	57.1429		1.06667		1.06667	3.33335
ZC395.2.1	clk-1	clk-1	62.069	52.2727	1.15862	0.975758	1.06719	3.35948
R11E3.6a.1	eor-1		62.5	52.3809	1.16505	0.976422	1.07074	3.53678
H04M03.4.1	glf-1	glf-1	71.4286	57.1429	1.19048	0.952381	1.07143	3.57143
R02D3.7.1	r02d3.7		58.0645		1.0719		1.0719	3.59485
R05D3.11.1	met-2	met-2	50	46.6667	1.11111	1.03704	1.07407	3.7037
T01G6.7.1	nhr-55		50	46.6667	1.11111	1.03704	1.07407	3.7037
F44A6.2.1	sex-1		75	75	1.07477	1.07477	1.07477	3.7383
Y95B8A.6a.1	y95b8a.6		77.2727	61.1111	1.20202	0.950617	1.07632	3.81593
R11A5.4	pck-2	pck-2	52	63.6364	0.96932	1.18623	1.07778	3.88877
Y119C1B.4	mrpl-19		75	63.6364	1.16667	0.989899	1.07828	3.91415
F56F3.2	ndg-4	ndg-4	46.1538	69.5652	0.860344	1.29675	1.07855	3.92735
B0393.1.1	rps-0	rps-0	54.2857	61.2903	1.01333	1.14409	1.07871	3.93547
T20G5.1.1	chc-1	chc-1	54.2857	61.2903	1.01333	1.14409	1.07871	3.93547
R04E5.10a.1	ifd-1	ifd-1	57.8947		1.0807		1.0807	4.0351
F46E10.8.1	ubh-1	ubh-1	84.2105	66.6667	1.20676	0.955348	1.08105	4.05258
C17G10.4a.1	cdc-14		44.4444	53.8462	0.977778	1.18461	1.0812	4.05983
M02H5.6a.1	nhr-98		52	77.7778	0.866667	1.2963	1.08148	4.07407
VC5.5.1	nhr-135		58.8235	53.125	1.13725	1.02708	1.08217	4.10845
F59A3.3	mrpl-24	mrpl-24	63.1579		1.08223		1.08223	4.1114
W01A8.6.1	w01a8.6		63.1579		1.08223		1.08223	4.1114
F56F4.5.1	pept-3		58.3333	57.1429	1.09375	1.07143	1.08259	4.12948
C43C3.1.1	ifp-1	ifp-1	69.697	69.5652	1.08418	1.08213	1.08315	4.15752
Y62H9A.6	ule-5	ule-5	57.6923	68.75	0.988574	1.17805	1.08331	4.1656
F31F4.12.1	nhr-180		42.3077	69.7674	0.817949	1.34884	1.08339	4.16965
F22B8.6a.1	cth-1	cth-1	54.5455	68.1818	0.963799	1.20475	1.08427	4.2137
C24A1.2a.1	elf-1		52.9412	59.2593	1.02353	1.14568	1.0846	4.2302
Y51H1A.6a.1	mcd-1		48.5714	63.6364	0.939048	1.2303	1.08468	4.23377
K07A12.2.1	egg-6		56.25	66.6667	0.993918	1.17798	1.08595	4.29737
F41B5.9.1	nhr-182		61.5385		1.08736		1.08736	4.36815
E02H9.5.1	klo-2	klo-2	62.5	68.1818	1.04167	1.13636	1.08902	4.45078
F56H1.1.1	che-14		66.6667	73.6842	1.03704	1.1462	1.09162	4.5809
M03D4.4a.1	m03d4.4		48.5714	64.5161	0.939048	1.24731	1.09318	4.659
ZK1067.1a.1	let-23	let-23		58.3333		1.09375	1.09375	4.6875
F35C8.6.1	pfn-2	pfn-2		58.3333		1.09375	1.09375	4.6875
C14B1.4	wdr-5.1	wdr-5.1	62.5	65.2174	1.07096	1.11752	1.09424	4.71183
LLC1.3a.1	dld-1	dld-1	58.6207		1.09425		1.09425	4.71265
Y87G2A.3a.1	atg-4.1	atg-4.1	31.8182	66.6667	0.707071	1.48148	1.09428	4.7138
Y22D7AR.13.1	ser-4	ser-4	66.6667	64.7059	1.11111	1.07843	1.09477	4.73855
VC5.3	npa-1	npa-1	85.7143	42.1053	1.46874	0.721485	1.09511	4.75558
C06C6.5	nhr-50		56.5217	71.4286	0.968516	1.22395	1.09623	4.8116
C56E10.1.1	nhr-173		41.3793	72.2222	0.8	1.3963	1.09815	4.9074
T12F5.4.1	lin-59		59.5238		1.09884		1.09884	4.9418
M04B2.1	mep-1	mep-1	83.3333	34.6154	1.5534	0.645258	1.09933	4.9664
R10H10.2.1	spe-26	spe-26	50		1.1		1.1	5
F46G10.6.1	mxl-3		75	25	1.65	0.55	1.1	5
Y48C3A.12.1	y48c3a.12		56.5217	68	0.99872	1.20154	1.10013	5.0064
F10D2.9.1	fat-7	fat-7	41.1765	76.1905	0.772059	1.42857	1.10031	5.01575
ZK897.1a.1	unc-31	unc-31	65.3846	88.2353	0.936976	1.26443	1.1007	5.03517
C50F2.10.1	abf-2		72	69.5652	1.12	1.08213	1.10106	5.05315
K09A9.5	gas-1	gas-1	54.5455	63.6364	1.01677	1.18623	1.1015	5.07503
T06D10.1.1	rsbp-1		60	64.7059	1.06018	1.14333	1.10176	5.08775
F18A1.4a.1	lir-2		50	64	0.966667	1.23733	1.102	5.1
F18A1.5.1	rpa-1	rpa-1	59.0909	69.5652	1.01254	1.19202	1.10228	5.11395
F35G12.3	sel-5	sel-5	59.0909	69.5652	1.01254	1.19202	1.10228	5.11395
T19A5.4.1	nhr-44		59.2593	40	1.31687	0.888889	1.10288	5.14403
R07E5.2.1	prdx-3	prdx-3		58.8235		1.10294	1.10294	5.14705
T28F12.2	unc-62	unc-62	83.3333	45.4545	1.42794	0.778876	1.10341	5.1704
C36F7.1.1	irx-1		70.5882	61.9048	1.17647	1.03175	1.10411	5.20542
K11E4.5a.1	nhr-71		63.1579	69.5652	1.05263	1.15942	1.10603	5.3013
D1014.8.1	spr-1		62.069	37.5	1.37931	0.833333	1.10632	5.31607
W03D2.1a.1	pqn-75		60		1.10763		1.10763	5.38135
F55B11.4.1	f55b11.4		60		1.10763		1.10763	5.38135
ZC513.6.1	oma-2		60		1.10763		1.10763	5.38135
F19B2.6.1	f19b2.6		60		1.10763		1.10763	5.38135
T05C12.6a.1	mig-5		54.5455	78.5714	0.909091	1.30952	1.10931	5.46537
C15F1.7a.1	sod-1	sod-1	42.8571	57.1429	0.952381	1.26984	1.11111	5.55555
F26H9.2.1	f26h9.2		73.913	81.25	1.05919	1.16433	1.11176	5.588
C25G4.4.1	spe-44		54.1667	47.0588	1.19167	1.03529	1.11348	5.67403
T21C9.5a.1	lpd-9	lpd-9	60	58.8235	1.125	1.10294	1.11397	5.69853
F38A6.3a.1	hif-1	hif-1		77.7778		1.11457	1.11457	5.72865
T18D3.7a.1	t18d3.7		77.7778	77.7778	1.11457	1.11457	1.11457	5.72865
T23G5.6	saeg-2		85.7143	44.4444	1.46874	0.761568	1.11515	5.75765
C25A1.11a.1	aha-1	aha-1	61.1111	72.7273	1.01852	1.21212	1.11532	5.766
Y47D3A.11.1	wht-8		60.5263		1.11734		1.11734	5.86715
W02D7.6.1	w02d7.6		75	80.9524	1.07477	1.16006	1.11742	5.87078
Y40B10A.8a.1	nhr-86		53.3333	47.3684	1.18518	1.05263	1.11891	5.94543
Y38F1A.10a.1	max-2	max-2	65.7143	61.1111	1.16115	1.07981	1.12048	6.02402
C17E7.1.1	nhr-156		60.8696	40	1.35266	0.888889	1.12077	6.03865
C32H11.12	dod-24	dod-24	64.7059	55.5556	1.20617	1.0356	1.12088	6.04418
B0019.2.1	b0019.2		56	78.5714	0.933333	1.30952	1.12143	6.07142
W06B11.3.1	dct-11	dct-11	38.8889	63.1579	0.855556	1.38947	1.12251	6.12575
C18G1.2a.1	elt-7		65.2174	61.9048	1.15237	1.09384	1.1231	6.15512
R107.1	nac-2	nac-2	73.913	46.6667	1.3778	0.869903	1.12385	6.1925
Y71H2AM.23	tufm-1	tufm-1	81.25	50	1.39224	0.856764	1.1245	6.22513
Y76A2B.1a.1	pod-1	pod-1	66.6667	90.4762	0.955348	1.29654	1.12595	6.2973
K04D7.1.1	rack-1	rack-1	83.3333	36.8421	1.5625	0.690789	1.12664	6.33223
C32F10.5	hmg-3		56.5217	75	0.968516	1.28515	1.12683	6.34155
ZK742.5.1	lbp-4	lbp-4	46.6667	70	0.902222	1.35333	1.12778	6.38887
F53A3.3a.1	rps-22	rps-22	57.1429	63.8889	1.06667	1.19259	1.12963	6.4815
Y106G6A.1.1	y106g6a.1		56.25	64.2857	1.05469	1.20536	1.13002	6.50113
T27E9.1a.1	ant-1.1	ant-1.1	61.9048	59.0909	1.16071	1.10796	1.13434	6.71673
F14H3.11.1	nhr-176		35.4839	66.6667	0.78853	1.48148	1.13501	6.75028
M02H5.1.1	nhr-99		52.1739	50	1.15942	1.11111	1.13527	6.76328
T26H10.1a.1	des-2	des-2	60	76.4706	1	1.27451	1.13725	6.86275
K02G10.3.1	tmem-135	tmem-135	45	57.6923	1	1.28205	1.14103	7.05128
C28H8.9a.1	dpff-1		62.5	66.6667	1.10435	1.17798	1.14116	7.05825
F46A9.6	mec-8	mec-8	66.6667	66.6667	1.14235	1.14235	1.14235	7.1176
AH6.5.1	mex-6		61.9048	85	0.962963	1.32222	1.14259	7.12962
M02H5.4	nhr-202		61.5385	61.1111	1.14712	1.13916	1.14314	7.1571
Y104H12A.1a.1	nhr-41		65.5172	52.7778	1.26667	1.02037	1.14352	7.17593
F27D4.1.1	f27d4.1		68.75	60.8696	1.21479	1.07554	1.14517	7.25833
Y48B6A.11.1	jmjd-2	jmjd-2	70.8333	66.6667	1.18056	1.11111	1.14583	7.29167
F27D4.6a.1	f27d4.6		58.0645	60.6061	1.12258	1.17172	1.14715	7.35745
T01E8.2.1	ref-1		37.931	80.7692	0.733333	1.56154	1.14744	7.37178
F44E2.7a.1	f44e2.7		37.931	80.7692	0.733333	1.56154	1.14744	7.37178
F13G3.1.1	ztf-2		62.1622		1.14754		1.14754	7.37705
C49C3.5.1	ceh-88		95	65.2174	1.36137	0.934579	1.14797	7.39875
F44G3.2.1	argk-1	argk-1	61.5385		1.14872		1.14872	7.4359
C04F1.3.1	lim-7		65.7143	53.125	1.27048	1.02708	1.14878	7.43898
Y70C5C.6.1	nhr-112		37.037	66.6667	0.823045	1.48148	1.15226	7.61315
W10C8.5.1	w10c8.5		73.3333	75	1.14074	1.16667	1.1537	7.6852
C53H9.1.1	rpl-27		75	73.3333	1.16667	1.14074	1.1537	7.6852
T09A5.10	lin-5	lin-5		61.9048		1.15395	1.15395	7.69765
T26H2.9a.1	nhr-79		75	63.6364	1.25	1.06061	1.1553	7.76515
W02A2.6a.1	rec-8	rec-8	61.9048		1.15556		1.15556	7.7778
C27D6.4	crh-2		61.1111	73.913	1.04716	1.26652	1.15684	7.84192
H10E21.3	nhr-80		61.1111	73.913	1.04716	1.26652	1.15684	7.84192
D1005.3	cebp-1		68.421	66.6667	1.17241	1.14235	1.15738	7.86915
Y116F11B.1.1	daf-28	daf-28	62.963	68.1818	1.11253	1.20475	1.15864	7.93208
K10G6.3a.1	sea-2		62.7907	57.1429	1.21395	1.10476	1.15936	7.96788
F31F6.5.1	daf-6	daf-6	80	81.8182	1.14642	1.17247	1.15945	7.97222
W01G7.1.1	daf-5	daf-5	60	79.1667	1	1.31944	1.15972	7.9861
F14H12.4a.1	cst-1	cst-1	77.2727	84.6154	1.10733	1.21256	1.15995	7.9973
R11G11.12a.1	nhr-210		83.3333	78.5714	1.19419	1.12595	1.16007	8.00328
C11G6.4a.1	nhr-28		62.1622		1.16036		1.16036	8.018
C12D5.2a.1	nhr-152		55.5556	64.5161	1.07407	1.24731	1.16069	8.03465
F44C8.6a.1	nhr-56		40	64.5161	0.888889	1.43369	1.16129	8.06452
T23D8.8.1	cfi-1		63.3333	57.1429	1.22444	1.10476	1.1646	8.23015
T21C9.1	mics-1	mics-1	43.75	81.25	0.815534	1.51456	1.16505	8.25243
Y47H9C.2.1	dhhc-2		29.1667	75.7576	0.648148	1.6835	1.16582	8.29125
Y73E7A.8.1	y73e7a.8		68.75	81.25	1.06944	1.26389	1.16667	8.33333
ZK1127.9a.1	tcer-1	tcer-1	68.9655	63.1579	1.2186	1.11598	1.16729	8.36438
Y51H1A.4.1	ing-3		63.2653		1.16791		1.16791	8.3953
F08B6.4	unc-87		55.5556	80.9524	0.95196	1.38714	1.16955	8.47755
Y46H3D.5a.1	nhr-110		73.6842	66.6667	1.22807	1.11111	1.16959	8.47953
C26B2.3a.1	nhr-31		57.1429	48.1482	1.26984	1.06996	1.1699	8.495
C01G12.1.1	madf-5		78.2609	58.3333	1.34102	0.999558	1.17029	8.5145
F58E10.4.1	aip-1	aip-1	55.5556	65.5172	1.07407	1.26667	1.17037	8.51853
T01G6.5.1	nhr-211		61.2903	64.2857	1.1425	1.19834	1.17042	8.52088
ZK1320.3.1	zk1320.3		77.1429	48.2759	1.44	0.901149	1.17057	8.52872
Y66D12A.12.1	ztf-29			62.5		1.17188	1.17188	8.59375
Y37D8A.18.1	mrps-10	mrps-10	62.8571		1.17333		1.17333	8.66665
R06A10.2a.1	gsa-1	gsa-1	80	26.6667	1.76	0.586667	1.17333	8.66667
Y53G8AR.9.1	y53g8ar.9			60.7143		1.17381	1.17381	8.6905
C27C12.2.1	egrh-1		75	88.8889	1.07477	1.2738	1.17428	8.71407
R05D3.3.1	r05d3.3			62.963		1.17531	1.17531	8.76545
F55F3.1.1	aakb-1	aakb-1	62.5	70.5882	1.10435	1.24727	1.17581	8.79058
F08C6.6.1	apy-1	apy-1		66.6667		1.17798	1.17798	8.89885
ZK6.10	dod-19	dod-19	75	62.5	1.28515	1.07096	1.17805	8.90253
ZK652.6a.1	zk652.6		52.1739	89.4737	0.869565	1.49123	1.1804	9.01983
F28B3.9.1	acl-11	acl-11	75	66.6667	1.25	1.11111	1.18056	9.02778
T24C4.7.1	ztf-18		68.1818	73.6842	1.13636	1.22807	1.18222	9.11085
R119.2.1	r119.2		61.1111	65.625	1.14074	1.225	1.18287	9.14353
C08F11.11.1	ule-4	ule-4		63.1579		1.18421	1.18421	9.21055
Y5F2A.4	y5f2a.4		70.5882	68.1818	1.20955	1.16831	1.18893	9.44657
C10F3.5	pcm-1	pcm-1	66.6667	72.2222	1.14235	1.23755	1.18995	9.4975
B0496.8	tes-1	tes-1		64		1.19301	1.19301	9.6505
C17E4.9a.1	nkb-1		61.5385	73.5294	1.08736	1.29924	1.1933	9.66505
F02A9.6.1	glp-1	glp-1		83.3333		1.19419	1.19419	9.70925
F58G6.5a.1	nhr-34		37.5	70	0.833333	1.55556	1.19444	9.72222
C10H11.5.1	ugt-27		72.7273	80.9524	1.13131	1.25926	1.19529	9.7643
K10D11.1.1	dod-17	dod-17	71.4286	72.2222	1.19048	1.2037	1.19709	9.8545
Y37E3.9	phb-1	phb-1	79.1667	75	1.23148	1.16667	1.19907	9.9537
F21A10.2a.1	myrf-2		60	48	1.33333	1.06667	1.2	10
T09A5.8.1	cec-3	cec-3	50	58.3333	1.11111	1.2963	1.2037	10.1852
C41C4.4a.1	ire-1	ire-1		64.5161		1.2043	1.2043	10.215
T21D12.4.1	pat-6	pat-6		64.2857		1.20536	1.20536	10.2678
F27C1.1.1	f27c1.1		60	95	0.933333	1.47778	1.20556	10.2778
T05E7.1.1	t05e7.1		60	95	0.933333	1.47778	1.20556	10.2778
R13A5.5.1	ceh-13		82.3529	62.5	1.37255	1.04167	1.20711	10.3554
K08B4.1a.1	lag-1		82.3529	62.5	1.37255	1.04167	1.20711	10.3554
T26A8.4.1	t26a8.4		61.5385	63.4146	1.18974	1.22602	1.20788	10.394
Y51A2D.17.1	nhr-70		61.7647	63.3333	1.19412	1.22444	1.20928	10.4641
F52F12.7	strl-1		52	77.7778	0.96932	1.44984	1.20958	10.4789
C30F12.6.1	trhr-1			77.7778		1.20988	1.20988	10.4939
M03A8.4.1	gei-15	gei-15	64.8649		1.21081		1.21081	10.5405
F26E4.3	f26e4.3		73.913	56	1.3778	1.04388	1.21084	10.542
F52D10.3a.1	ftt-2	ftt-2		64.7059		1.21324	1.21324	10.6617
T21D12.9	sma-10	sma-10	75	55.1724	1.39806	1.02846	1.21326	10.6629
C50F7.10.1	klo-1	klo-1	65		1.21333		1.21333	10.6667
T01G6.2a.1	nhr-131		78.9474	66.6667	1.31579	1.11111	1.21345	10.6725
F54H5.4a.1	klf-3		71.7949	53.8462	1.38803	1.04103	1.21453	10.7265
ZK270.1.1	ptr-23	ptr-23	70.8333	66.6667	1.2516	1.17798	1.21479	10.7394
C13C4.2.1	nhr-154	nhr-154	62.5	83.3333	1.04167	1.38889	1.21528	10.7639
C26E1.3.1	ceh-79		69.5652	68	1.22919	1.20154	1.21537	10.7682
T13B5.3	pho-14		77.7778	52.6316	1.44984	0.981094	1.21547	10.7733
F16B4.1a.1	nhr-177		80.9524	88.8889	1.16006	1.2738	1.21693	10.8466
ZC434.2.1	rps-7		87.5	54.5455	1.49934	0.934652	1.217	10.8497
C26E6.2.1	flh-2		44.1861	81.8182	0.854264	1.58182	1.21804	10.902
C07B5.5	nuc-1	nuc-1	77.2727	65	1.32409	1.11379	1.21894	10.9471
F32A5.1	ada-2		73.913	68.421	1.26652	1.17241	1.21947	10.9734
C27A7.4	che-11	che-11	69.2308	73.3333	1.18629	1.25659	1.22144	11.0719
T27B1.2.1	pat-9		53.3333	85	0.942382	1.50192	1.22215	11.1076
K07A1.10	k07a1.10		89.4737	41.6667	1.66786	0.776699	1.22228	11.114
F49E10.5a.1	ctbp-1	ctbp-1	76.4706	34.7826	1.68235	0.765217	1.22378	11.1892
T27F2.4.1	zip-10		43.4783	66.6667	0.966184	1.48148	1.22383	11.1916
F14F4.3.1	mrp-5	mrp-5	64	46.1538	1.42222	1.02564	1.22393	11.1966
W09C5.2.1	unc-59		71.4286		1.22395		1.22395	11.1974
K10C3.3	zig-1		69.4444	61.9048	1.2945	1.15395	1.22423	11.2113
F25E2.5a.1	daf-3	daf-3	43.75	66.6667	0.972222	1.48148	1.22685	11.3426
C08B11.7.1	ubh-4	ubh-4	71.4286	55.5556	1.38095	1.07407	1.22751	11.3757
ZC395.8.1	ztf-8		71.4286	55.5556	1.38095	1.07407	1.22751	11.3757
F23C8.4.1	ubxn-1		66.6667		1.2307		1.2307	11.5348
T24C4.1.1	ucr-2.3	ucr-2.3	66.6667		1.2307		1.2307	11.5348
C48D5.1a.1	nhr-6		66.6667		1.2307		1.2307	11.5348
F49E12.6.1	efl-3		84.2105	63.6364	1.40351	1.06061	1.23206	11.6029
ZK484.2a.1	haf-9		78.5714	52.9412	1.47321	0.992647	1.23293	11.6465
W09C2.1	elt-1		61.1111	71.4286	1.13916	1.33148	1.23532	11.7661
F42C5.8a.1	rps-8	rps-8	50	81.8182	0.9375	1.53409	1.2358	11.7898
F18E9.2a.1	nlp-7	nlp-7	57.1429	54.1667	1.26984	1.2037	1.23677	11.8386
F35G12.10.1	asb-1	asb-1	46.6667	64.7059	1.03704	1.43791	1.23747	11.8736
C46A5.9.1	hcf-1	hcf-1	46.6667	64.7059	1.03704	1.43791	1.23747	11.8736
E02A10.1	mrps-5	mrps-5	77.7778	66.6667	1.33274	1.14235	1.23755	11.8774
F22E12.4a.1	egl-9	egl-9	60	68.0851	1.16	1.31631	1.23816	11.9078
F53H4.5.1	gmeb-2		91.3043	81.8182	1.30841	1.17247	1.24044	12.0221
T23G4.1.1	tlp-1		54.5455	57.1429	1.21212	1.26984	1.24098	12.049
F42D1.2	tatn-1	tatn-1	68.75	76.1905	1.17805	1.30554	1.2418	12.0899
ZK1127.10	cth-2	cth-2		66.6667		1.24272	1.24272	12.1359
F41B5.10	nhr-183		54.5455	78.9474	1.01677	1.47164	1.24421	12.2103
W03F11.1a.1	ule-1	ule-1	63.1579	50	1.38947	1.1	1.24474	12.2369
C03C10.3.1	rnr-2	rnr-2	93.75	80	1.34346	1.14642	1.24494	12.2469
T07A9.6.1	daf-18	daf-18	93.75	80	1.34346	1.14642	1.24494	12.2469
C29A12.4a.1	nrx-1	nrx-1	57.5758	71.4286	1.11313	1.38095	1.24704	12.3521
F52A8.5.1	gcsh-2		78.9474	66.6667	1.35278	1.14235	1.24757	12.3784
ZK370.2.1	sma-2		68	81.8182	1.13333	1.36364	1.24849	12.4242
W10G6.2	sgk-1	sgk-1	70.8333	75	1.21375	1.28515	1.24945	12.4724
Y54G11A.8a.1	ddl-3	ddl-3	71.4286	70	1.26212	1.23688	1.2495	12.4748
T07D3.7a.1	alg-2	alg-2	63.3333	70.5882	1.18222	1.31765	1.24994	12.4967
T09B4.8.1	t09b4.8		66.6667		1.25		1.25	12.5
F56F11.3.1	klf-1	klf-1		66.6667		1.25	1.25	12.5
W05E10.3.1	ceh-32		92.8571	57.1429	1.54762	0.952381	1.25	12.5
M03A1.1	vab-1	vab-1	76.4706	69.5652	1.31035	1.19202	1.25118	12.5591
F43D9.4.1	sip-1	sip-1	75	66.6667	1.32522	1.17798	1.2516	12.58
C49F5.2.1	set-6	set-6	69.2308	81.25	1.15385	1.35417	1.25401	12.7003
F42G10.2.1	mkk-4	mkk-4	74.1936	55.5556	1.43441	1.07407	1.25424	12.7121
ZK520.2	sid-2	sid-2	65.2174	81.25	1.11752	1.39224	1.25488	12.744
K11D2.4	k11d2.4		68	66.6667	1.26757	1.24272	1.25515	12.7573
W01A8.4.1	nuo-6	nuo-6	69.2308	64.7059	1.29808	1.21324	1.25566	12.7828
F44E7.8a.1	nhr-142		64.2857	50	1.41429	1.1	1.25714	12.8572
C06G3.1a.1	nhr-105		52.6316	77.4193	1.01754	1.49677	1.25716	12.858
F57C12.1.1	nas-38	nas-38	48.1482	65	1.06996	1.44444	1.2572	12.8601
R12E2.14.1	r12e2.14		61.9048	100	0.962963	1.55556	1.25926	12.963
C02C2.3.1	cup-4	cup-4	76	66.6667	1.34289	1.17798	1.26044	13.0218
W02A2.7.1	mex-5		76	66.6667	1.34289	1.17798	1.26044	13.0218
K11D12.1	cwp-4	cwp-4	93.3333	53.8462	1.59929	0.922669	1.26098	13.049
T28B8.2.1	ins-18	ins-18	80	71.4286	1.33333	1.19048	1.26191	13.0952
F09G2.9.1	attf-2		63.6364	50	1.41414	1.11111	1.26263	13.1313
W01A11.3a.1	unc-83	unc-83	61.1111	81.8182	1.07981	1.4457	1.26276	13.1378
F56H1.6	rad-8		80.9524	66.6667	1.38714	1.14235	1.26475	13.2373
ZK858.4a.1	mel-26		75	60	1.40625	1.125	1.26562	13.2812
F53H8.2.1	arr-1	arr-1	65.2174	50	1.43478	1.1	1.26739	13.3696
K07D4.3.1	rpn-11	rpn-11	57.5758	78.2609	1.07475	1.46087	1.26781	13.3904
B0336.7a.1	b0336.7		54.1667	60	1.2037	1.33333	1.26852	13.4259
C28C12.9.1	acdh-13	acdh-13	54.1667	60	1.2037	1.33333	1.26852	13.4259
W09H1.5.1	mecr-1	mecr-1	79.4118	56.6667	1.48235	1.05778	1.27007	13.5033
M18.8.1	dhhc-6		63.1579	52.6316	1.38947	1.15789	1.27368	13.6842
K08E7.1.1	eak-7	eak-7	52.6316	63.1579	1.15789	1.38947	1.27368	13.6842
F44C8.2.1	nhr-134		61.1111	55	1.34444	1.21	1.27722	13.8611
T27F7.3	eif-1	eif-1	72.7273	76.4706	1.2462	1.31035	1.27827	13.9137
F36A2.7	f36a2.7		53.8462	83.3333	1.00373	1.5534	1.27857	13.9283
ZC247.3.1	lin-11	lin-11	62.5	53.8462	1.375	1.18461	1.27981	13.9904
C06C6.4	nhr-63		68.1818	81.25	1.16831	1.39224	1.28028	14.0139
D1081.8.1	cdc-5l		61.9048	54.5455	1.3619	1.2	1.28095	14.0476
T02E1.3a.1	gla-3		80.7692	56.5217	1.50769	1.05507	1.28138	14.0691
ZK177.6.1	fzy-1	fzy-1	65	88.8889	1.08333	1.48148	1.28241	14.1204
C49F5.1	sams-1	sams-1	85	64.7059	1.4565	1.10875	1.28263	14.1313
F44C8.9a.1	nhr-184		52.6316	64	1.15789	1.408	1.28295	14.1474
T27B7.4a.1	nhr-115		66.6667	78.5714	1.17798	1.38833	1.28315	14.1577
C05B10.1a.1	lip-1	lip-1	57.8947	58.8235	1.27368	1.29412	1.2839	14.1951
K04E7.2.1	pept-1	pept-1	65.5172	80	1.15767	1.41357	1.28562	14.281
F45C12.15.1	ceh-83		66.6667	66.6667	1.28889	1.28889	1.28889	14.4444
F16H11.5.1	nhr-45		50	83.3333	0.966667	1.61111	1.28889	14.4444
K08A2.5a.1	nhr-88			66.6667		1.28889	1.28889	14.4444
Y46H3D.7a.1	nhr-238			68.75		1.28906	1.28906	14.4532
R144.4a.1	wip-1	wip-1	68	70.3704	1.26933	1.31358	1.29146	14.5728
W09D10.3.1	mrpl-12	mrpl-12	68	70.3704	1.26933	1.31358	1.29146	14.5728
R07E5.3.1	snfc-5		105.882	75	1.51732	1.07477	1.29604	14.8021
T12D8.2.1	drr-2	drr-2	105.882	75	1.51732	1.07477	1.29604	14.8021
T03G6.2a.1	nhr-40		66.6667	50	1.48148	1.11111	1.2963	14.8148
Y22F5A.3	ric-4	ric-4	92.8571	58.6207	1.59113	1.00448	1.29781	14.8904
T24H7.1.1	phb-2	phb-2		69.2308		1.29808	1.29808	14.9039
M01G12.12.1	rrf-2			69.2308		1.29808	1.29808	14.9039
C34E10.6.1	atp-2	atp-2	72.4138	66.6667	1.35172	1.24444	1.29808	14.9042
Y56A3A.32a.1	wah-1	wah-1	72.4138	66.6667	1.35172	1.24444	1.29808	14.9042
W10D5.1.1	mef-2		55.1724	79.1667	1.06667	1.53056	1.29861	14.9306
K08D10.7	scrm-8	scrm-8	76.4706	62.963	1.42547	1.17368	1.29957	14.9787
C52A11.4a.1	mpz-1	mpz-1	59.0909		1.3		1.3	15
K10B3.7.1	gpd-3	gpd-3	69.697		1.30101		1.30101	15.0505
C01B12.2.1	gmeb-1		57.1429	60	1.26984	1.33333	1.30159	15.0793
F36F2.2	f36f2.2		76		1.30228		1.30228	15.1141
F27D4.4a.1	f27d4.4		86.6667	31.8182	1.90667	0.7	1.30333	15.1667
Y75B8A.1.1	php-3		78.2609		1.30435		1.30435	15.2174
F13G11.1b.1	dmd-6		73.913		1.30602		1.30602	15.3009
H12C20.3a.1	nhr-68		71.875	76	1.27001	1.34289	1.30645	15.3225
C14C10.3a.1	ril-2	ril-2	76.4706	105.882	1.09584	1.51732	1.30658	15.3289
ZK697.2a.1	nhr-256		61.5385	73.6842	1.18974	1.42456	1.30715	15.3576
T27B1.1	osm-1	osm-1	63.3333	76.9231	1.18058	1.43391	1.30724	15.3622
F54H12.1a.1	aco-2	aco-2	72.7273	84.2105	1.21212	1.40351	1.30781	15.3908
F28F9.1.1	zag-1		72.7273	84.2105	1.21212	1.40351	1.30781	15.3908
C51E3.7a.1	egl-3	egl-3	76.1905	42.8571	1.67619	0.942857	1.30952	15.4762
F22D6.2.1	f22d6.2		60	59.0909	1.32	1.3	1.31	15.5
B0348.4a.1	egl-8	egl-8	74.1936		1.31097		1.31097	15.5487
C12D5.8a.1	nhr-94		71.0526		1.31166		1.31166	15.5831
R11G11.1.1	nhr-132		80	60	1.5	1.125	1.3125	15.625
Y17G7B.2a.1	ash-2	ash-2	70.5882	86.9565	1.17647	1.44928	1.31287	15.6436
C17D12.1a.1	dhhc-7		60	75.8621	1.16	1.46667	1.31333	15.6667
Y53C12B.5a.1	mab-3		69.2308	66.6667	1.33846	1.28889	1.31368	15.6838
F43C1.4.1	nhr-20		73.3333	45.1613	1.62963	1.00358	1.31661	15.8303
T09F3.1.1	ztf-27		92.8571	90.9091	1.33066	1.30275	1.31671	15.8353
R144.3a.1	r144.3		67.3077	68.9655	1.30128	1.33333	1.31731	15.8654
F55A8.1a.1	egl-18	egl-18	67.3077	68.9655	1.30128	1.33333	1.31731	15.8654
T22B7.1a.1	egl-13		63.6364	73.1707	1.2303	1.41463	1.32247	16.1234
R11G11.2.1	nhr-58		100	84.6154	1.43302	1.21256	1.32279	16.1395
F39B2.1.1	hinf-1		60.7143	76.1905	1.17381	1.47302	1.32341	16.1706
Y38C1AA.3a.1	pnc-1	pnc-1		70.5882		1.32353	1.32353	16.1764
T08B2.7a.1	ech-1.2		73.3333	68	1.375	1.275	1.325	16.25
C45E5.6a.1	nhr-46		70.8333	79.1667	1.2516	1.39885	1.32523	16.2612
K02H8.1a.1	mbl-1		68.1818	90.9091	1.13636	1.51515	1.32576	16.2879
C45E1.1a.1	nhr-64		64	55.5556	1.42222	1.23457	1.32839	16.4198
R13.4a.1	miz-1		58.8235	60.8696	1.30719	1.35266	1.32992	16.4962
Y54E10BL.6	mek-2	mek-2	64.7059	78.2609	1.20617	1.45884	1.33251	16.6253
T14F9.4a.1	peb-1		71.4286		1.33333		1.33333	16.6667
Y47D3A.10.1	tbx-34		71.4286		1.33333		1.33333	16.6667
F54F2.9.1	f54f2.9		80		1.33333		1.33333	16.6667
F28D1.9.1	acs-20	acs-20	80		1.33333		1.33333	16.6667
W03G1.7a.1	asm-3	asm-3	73.3333	48	1.61333	1.056	1.33467	16.7333
F32A11.6.1	moe-3		64.2857	57.1429	1.41429	1.25714	1.33571	16.7857
W01B11.3	nol-5	nol-5	70.4545	67.7419	1.36212	1.30968	1.3359	16.795
R06A4.7.1	mes-2	mes-2	80	71.4286	1.41357	1.26212	1.33784	16.8923
Y37A1C.1	nkcc-1	nkcc-1	86.6667	69.5652	1.48506	1.19202	1.33854	16.9269
F28D9.1.1	rsr-1	rsr-1	60.8696		1.33913		1.33913	16.9565
Y57A10A.31.1	y57a10a.31			71.4286		1.33929	1.33929	16.9643
W05B2.5	col-93	col-93	72.2222	84.2105	1.23755	1.44297	1.34026	17.013
C31H2.1a.1	tbc-7	tbc-7	67.8571	84	1.19901	1.48425	1.34163	17.0816
F32B6.1.1	nhr-4		71.875		1.34167		1.34167	17.0833
Y24F12A.2	ragc-1	ragc-1	76.1905	67.8571	1.42025	1.26491	1.34258	17.129
Y47G6A.10	spg-7	spg-7	63.1579	80.9524	1.17731	1.50901	1.34316	17.1582
ZC328.2.1	klu-2		74.0741	70	1.38272	1.30667	1.34469	17.2346
C01G10.11a.1	unc-76	unc-76	59.2593	61.9048	1.31687	1.37566	1.34627	17.3133
F32B5.7a.1	f32b5.7		64.7059	78.9474	1.21324	1.48026	1.34675	17.3375
R06C7.9a.1	ztf-15		72.973		1.34711		1.34711	17.3557
C09B8.7a.1	pak-1	pak-1	58.8235	62.5	1.30719	1.38889	1.34804	17.402
D1054.11	ule-3	ule-3	81.25	76.1905	1.39224	1.30554	1.34889	17.4446
W04B5.2.1	w04b5.2		63.8889	75.6757	1.23518	1.46306	1.34912	17.4562
F28B12.2a.1	egl-44		61.1111	61.5385	1.34444	1.35385	1.34915	17.4572
T10E9.4.1	t10e9.4		66.6667	77.2727	1.25	1.44886	1.34943	17.4716
T25C12.1a.1	lin-14	lin-14	77.7778	75	1.37431	1.32522	1.34977	17.4883
Y57G11C.12.1	nuo-3	nuo-3	100	44	1.875	0.825	1.35	17.5
F56H11.4a.1	elo-1	elo-1	72.4138		1.35172		1.35172	17.5862
Y75B8A.35a.1	zip-1		66.6667	86.6667	1.17798	1.53137	1.35467	17.7337
R07B7.16.1	nhr-209		55.5556	84.6154	1.07407	1.6359	1.35499	17.7493
E02H1.7.1	nhr-19		72.4138	68	1.4	1.31467	1.35733	17.8667
T05G5.6.1	ech-6		74.2857	71.4286	1.38667	1.33333	1.36	18
B0545.1a.1	tpa-1	tpa-1	63.6364	60	1.4	1.32	1.36	18
B0495.4.1	nhx-2	nhx-2	65	80.7692	1.21333	1.50769	1.36051	18.0256
K10D2.2.1	pup-2	pup-2	72.7273	73.0769	1.35758	1.3641	1.36084	18.042
T20F7.6.1	aakg-2	aakg-2	78.2609	75.8621	1.38284	1.34046	1.36165	18.0825
F56D12.1a.1	alh-6	alh-6	79.3103	66.6667	1.48046	1.24444	1.36245	18.1226
F46E10.10a.1	mdh-1	mdh-1		72.7273		1.36364	1.36364	18.1818
K07A3.1a.1	fbp-1	fbp-1		72.7273		1.36364	1.36364	18.1818
T01B10.4a.1	nhr-14	nhr-14	80	84	1.33333	1.4	1.36667	18.3333
B0379.4a.1	scpl-1		60	81.579	1.16	1.57719	1.3686	18.4298
F33A8.3.1	cey-1		93.3333	66.6667	1.59929	1.14235	1.37082	18.5411
C16A3.7	nfx-1		93.3333	66.6667	1.59929	1.14235	1.37082	18.5411
C05D2.5.1	xnd-1		56.25	85.7143	1.0875	1.65714	1.37232	18.6161
M05B5.5a.1	hlh-2		86.9565	77.7778	1.44928	1.2963	1.37279	18.6393
R12B2.1a.1	sma-4		91.6667	100	1.3136	1.43302	1.37331	18.6656
F42A6.7a.1	hrp-1	hrp-1	91.6667	100	1.3136	1.43302	1.37331	18.6656
K10B2.1a.1	lin-23	lin-23	64.7059	82.6087	1.20784	1.54203	1.37494	18.7468
F56D2.1a.1	ucr-1	ucr-1		73.3333		1.375	1.375	18.75
Y45G12B.1.1	nuo-5	nuo-5	73.6842		1.37544		1.37544	18.772
K02A4.1	bcat-1	bcat-1	83.3333	77.7778	1.42794	1.33274	1.38034	19.0171
C53D5.4a.1	ztf-3			71.4286		1.38095	1.38095	19.0476	ztf-3
F54A5.1.1	hmbx-1			88.8889		1.38272	1.38272	19.1358	hmbx-1
C07A12.1a.1	ham-2		71.4286	53.3333	1.5873	1.18518	1.38624	19.3122	ham-2
C34B2.8	c34b2.8		67.7419	81.25	1.26276	1.51456	1.38866	19.4331	c34b2.8
ZK524.2a.1	unc-13	unc-13	66.6667	100	1.11111	1.66667	1.38889	19.4444
T22G5.2.1	lbp-7	lbp-7	64.5161	60.7143	1.43369	1.34921	1.39145	19.5724
E03A3.2.1	rcq-5	rcq-5	66.6667	60	1.46667	1.32	1.39333	19.6667
F44C8.4.1	nhr-103		85	82.3529	1.41667	1.37255	1.39461	19.7304	nhr-103
C06E7.1a.1	sams-3	sams-3	75		1.4		1.4	20
F28C1.2a.1	egl-10	egl-10	75		1.4		1.4	20
K01C8.6.1	mrpl-10	mrpl-10	85	78.5714	1.4565	1.34634	1.40142	20.071
F07A5.1a.1	inx-14	inx-14	84	80	1.43936	1.37082	1.40509	20.2546
T27C4.4	lin-40	lin-40	73.0769	77.7778	1.36221	1.44984	1.40603	20.3012
M03F4.7a.1	calu-1	calu-1		75		1.40625	1.40625	20.3125
F47H4.10.1	skr-5	skr-5	66.6667	78.9474	1.28889	1.52632	1.4076	20.3801
F59F5.6.1	syd-2	syd-2	83.3333	76.1905	1.47247	1.34626	1.40936	20.4683
C24G6.4.1	nhr-47		70.9677	75	1.37204	1.45	1.41102	20.5511	nhr-47
W02D3.5.1	lbp-6	lbp-6	67.8571	83.3333	1.26667	1.55556	1.41111	20.5556
F38A5.13.1	dnj-11		73.3333	72.7273	1.41778	1.40606	1.41192	20.596	dnj-11
C07H6.7.1	lin-39		64	63.1579	1.42222	1.40351	1.41287	20.6433	lin-39
B0511.8.1	mrps-30	mrps-30	69.0476	82.3529	1.28889	1.53726	1.41307	20.6536
Y41E3.4	qars-1	qars-1	61.1111	90.9091	1.13916	1.69462	1.41689	20.8444
D2021.1a.1	utx-1	utx-1	66.6667	80	1.28889	1.54667	1.41778	20.8889
Y39A1C.3.1	cey-4		85.7143	84.6154	1.42857	1.41026	1.41941	20.9707	cey-4
F44F4.11	tba-4	tba-4	112.5	53.3333	1.92772	0.913882	1.4208	21.04
F46B6.7.1	ztf-7		57.6923	70.3704	1.28205	1.56379	1.42292	21.1459	ztf-7
F32H2.1a.1	snpc-4		68.1818	61.5385	1.5	1.35385	1.42692	21.3462	snpc-4
C05D2.1a.1	daf-4	daf-4	68	61.9048	1.496	1.3619	1.42895	21.4476
C12D12.5a.1	sox-4		78.5714	93.3333	1.30952	1.55556	1.43254	21.627	sox-4
D2021.2a.1	dhhc-14			76.9231		1.43391	1.43391	21.6953	dhhc-14
C10C5.6	daf-15	daf-15	90	64.2857	1.67767	1.19834	1.438	21.9002
T10E9.7.1	nuo-2	nuo-2	66.6667	86.9565	1.25	1.63044	1.44022	22.0109
T06C12.7.1	nhr-84		66.6667	64.2857	1.46667	1.41429	1.44048	22.0238	nhr-84
Y48E1B.5.1	mrpl-37	mrpl-37	82.7586	71.875	1.54483	1.34167	1.44325	22.1624
R13A5.8.1	rpl-9	rpl-9	82.7586	71.875	1.54483	1.34167	1.44325	22.1624
K10B3.5	k10b3.5		92.3077	76.4706	1.58172	1.31035	1.44603	22.3016	k10b3.5
C34B4.1a.1	max-1	max-1	57.1429	116.667	0.952381	1.94444	1.44841	22.4206
Y37D8A.14	cco-2	cco-2		77.2727		1.44886	1.44886	22.4432
K02F2.2.1	ahcy-1			93.75		1.45833	1.45833	22.9167	ahcy-1
E04F6.3.1	maoc-1	maoc-1	68.75	87.5	1.28333	1.63333	1.45833	22.9167
C07G2.2	atf-7		108.333	61.9048	1.85632	1.06075	1.45854	22.9269	atf-7
B0412.2.1	daf-7	daf-7	60.8696	71.4286	1.35266	1.5873	1.46998	23.499
T01A4.1a.1	gcy-28	gcy-28	87.8788	69.697	1.6404	1.30101	1.47071	23.5354
M04G12.4a.1	somi-1		78.7879		1.47071		1.47071	23.5354	somi-1
F38A6.1a.1	pha-4	pha-4	78.7879		1.47071		1.47071	23.5354	pha-4
T10H9.2.1	scd-2	scd-2	52.6316	80	1.16959	1.77778	1.47368	23.6842
T22B11.5a.1	ogdh-1	ogdh-1	79.3103		1.48046		1.48046	24.023
F13B12.5.1	ins-1	ins-1	70.8333	62.5	1.57407	1.38889	1.48148	24.0741
T08G5.10.1	mtl-2	mtl-2	87.5	48	1.925	1.056	1.4905	24.525
B0334.8	age-1	age-1	65	95	1.21165	1.77087	1.49126	24.5631	age-1
Y76A2B.3	acs-5	acs-5	110	64.7059	1.88488	1.10875	1.49682	24.8408
K06A1.6a.1	dgk-5	dgk-5	94.4444	75	1.6688	1.32522	1.49701	24.8506
K08F11.5	miro-1	miro-1	100	75	1.71353	1.28515	1.49934	24.9669
T23H2.5.1	rab-10	rab-10	50	85	1.11111	1.88889	1.5	25
C14B9.6a.1	gei-8		82.7586	87.5	1.46232	1.54609	1.50421	25.2103	gei-8
F21D5.8.1	mrps-33	mrps-33	80.7692		1.50769		1.50769	25.3846
F07A11.6a.1	din-1	din-1	93.75	77.2727	1.65653	1.36538	1.51096	25.5478
W09B12.1.1	ace-1	ace-1	60	76.1905	1.33333	1.69312	1.51323	25.6614
C17E4.6.1	c17e4.6		78.5714	57.6923	1.74603	1.28205	1.51404	25.7021	c17e4.6
F46C8.5.1	ceh-14			80.9524		1.51786	1.51786	25.8928	ceh-14
F43E2.7a.1	mtch-1	mtch-1	78.5714	84.2105	1.46667	1.57193	1.5193	25.9649
T20F10.1.1	wts-1	wts-1	100	82.6087	1.66667	1.37681	1.52174	26.087
ZK1251.2a.1	ins-7	ins-7	73.6842	64.7059	1.62105	1.42353	1.52229	26.1146
Y74C9A.5.1	sesn-1	sesn-1	81.579		1.52281		1.52281	26.1404
F22D6.4.1	nduf-6		94.1176	84.6154	1.61273	1.44991	1.53132	26.566	nduf-6
C50E10.4a.1	sop-2		83.3333		1.53837		1.53837	26.9185	sop-2
C32E8.8.1	ptr-2		89.4737	75	1.67763	1.40625	1.54194	27.097	ptr-2
W07G1.3.1	zip-3		82.7586		1.54483		1.54483	27.2414	zip-3
F57G8.6.1	nhr-193		71.4286	67.8571	1.5873	1.50794	1.54762	27.381	nhr-193
C40H1.5.1	ttr-5	ttr-5	83.3333	82.3529	1.5625	1.54412	1.55331	27.6654
M117.2a.1	par-5	par-5	83.3333		1.55556		1.55556	27.7778
M163.2.1	ztf-14		72	68.421	1.6	1.52047	1.56023	28.0117	ztf-14
VF39H2L.1.1	syx-17		66.6667	100	1.25	1.875	1.5625	28.125	syx-17
T05F1.1a.1	nra-2		88.4615		1.56309		1.56309	28.1543	nra-2
K10D2.3.1	cid-1	cid-1	76	64.7059	1.68889	1.43791	1.5634	28.1699
C01F6.9	c01f6.9		92.8571	75	1.73093	1.39806	1.56449	28.2247	c01f6.9
F28H1.2.1	cpn-3	cpn-3	88.5714	79.1667	1.65333	1.47778	1.56556	28.2778
F29C12.3a.1	rict-1	rict-1	82.3529	96	1.45515	1.69629	1.57572	28.7859
Y47D3B.9.1	bed-2		84.6154		1.57949		1.57949	28.9744	bed-2
Y106G6H.2a.1	pab-1	pab-1	79.3103	90.4762	1.48046	1.68889	1.58468	29.2337
F45H10.4.1	drr-1	drr-1	69.5652	73.5294	1.54589	1.63399	1.58994	29.497
F44C8.5a	nhr-128		75	69.5652	1.65	1.53043	1.59022	29.5109	nhr-128
K06A1.4	nhr-22			85.7143		1.59778	1.59778	29.8891	nhr-22
ZC101.2a.1	unc-52	unc-52	85.7143		1.6		1.6	30
Y65B4BR.5a.1	icd-2		100	65.7895	1.93333	1.27193	1.60263	30.1316	icd-2
C25G4.5.1	dpy-26		93.3333	53.3333	2.05333	1.17333	1.61333	30.6667	dpy-26
F08G12.4.1	vhl-1	vhl-1	88.2353	58.8235	1.94118	1.29412	1.61765	30.8823
F55C10.1a.1	cnb-1	cnb-1	95	52.1739	2.09	1.14783	1.61891	30.9457
T12D8.1.1	set-16		63.1579	82.6087	1.40351	1.83575	1.61963	30.9814	set-16
ZC204.2.1	duxl-1		110.526	36.8421	2.43158	0.810526	1.62105	31.0526	duxl-1
K04A8.5	lipl-4	lipl-4	79.1667	95.4545	1.47573	1.77935	1.62754	31.3769
C32D5.5.1	set-4	set-4	76.1905	72.7273	1.67619	1.6	1.6381	31.9047
ZK792.3.1	inx-9	inx-9	88		1.64267		1.64267	32.1334
C53A5.1.1	ril-1	ril-1	88.4615		1.65128		1.65128	32.5641
F23B12.5.1	dlat-1	dlat-1	88.4615		1.65128		1.65128	32.5641
F18H3.3a.1	pab-2	pab-2	69.2308	80.9524	1.52308	1.78095	1.65202	32.6007
Y39B6A.17a.1	nhr-95		85.7143	63.1579	1.90476	1.40351	1.65414	32.7068	nhr-95
T10A3.1a.1	unc-10	unc-10		85.7143		1.65714	1.65714	32.8571
F44C8.11.1	nhr-96			75		1.66667	1.66667	33.3334	nhr-96
ZK488.2.1	nhr-90		100		1.66667		1.66667	33.3334	nhr-90
Y54G9A.6.1	bub-3	bub-3	76.4706		1.68235		1.68235	34.1176
T07A9.5a.1	eri-1	eri-1	76.4706		1.68235		1.68235	34.1176
F23F12.9	zip-8		113.333	83.3333	1.942	1.42794	1.68497	34.2484	zip-8
R04A9.4.1	ife-2	ife-2	90.3226		1.68602		1.68602	34.3011
T05A7.4.1	hmg-11		75	77.2727	1.66667	1.71717	1.69192	34.596	hmg-11
K04G7.4a.1	nuo-4	nuo-4	92.3077	88.2353	1.73077	1.65441	1.69259	34.6295
F01G10.8a.1	daf-14	daf-14	90.9091		1.69697		1.69697	34.8485
Y48B6A.14	hmg-1.1		120	80.9524	2.05623	1.38714	1.72169	36.0844	hmg-1.1
D2005.6.1	d2005.6			92.3077		1.73077	1.73077	36.5384	d2005.6
D2013.5	eat-3	eat-3	100	86.2069	1.86408	1.60696	1.73552	36.776
C27D11.1	egl-45	egl-45	100	86.2069	1.86408	1.60696	1.73552	36.776
C25B8.6.1	nhr-120		73.913	82.3529	1.64251	1.83007	1.73629	36.8144	nhr-120
R03D7.6a.1	gst-5	gst-5	79.1667		1.74167		1.74167	37.0834
F53A2.6a.1	ife-1	ife-1	79.1667		1.74167		1.74167	37.0834
Y20F4.2.1	crtc-1	crtc-1	68.75	88.4615	1.52778	1.96581	1.7468	37.3398
T01C8.1a.1	aak-2	aak-2	88	70.5882	1.95556	1.56863	1.76209	38.1046	aak-2
C02F4.2a.1	tax-6	tax-6	84.7826	100	1.63913	1.93333	1.78623	39.3116
C04F5.9.1	c04f5.9			81.4815		1.8107	1.8107	40.535	c04f5.9
C12D8.10a.1	akt-1	akt-1	105	103.846	1.85531	1.83493	1.84512	42.256
C53B7.4.1	asg-2	asg-2		100		1.875	1.875	43.75
F20B4.6.1	cgt-2	cgt-2	69.2308	100	1.53846	2.22222	1.88034	44.0171
Y105E8B.8a.1	ero-1	ero-1	102.381		1.91111		1.91111	45.5555
T20H4.4.1	adr-2	adr-2	104.546	68.75	2.32323	1.52778	1.92551	46.2752
F54D1.4a.1	nhr-7		104.546	68.75	2.32323	1.52778	1.92551	46.2752	nhr-7
F01G10.1.1	tkt-1	tkt-1	103.333		1.92889		1.92889	46.4445	tkt-1
ZC416.1.1	madf-9		112.5		1.98784		1.98784	49.3918	madf-9
W03D8.8.1	w03d8.8
T28F2.5.1	ccb-1
F27C1.2a.1	f27c1.2
F27C1.7a.1	atp-3	atp-3
T27A3.4.1	spch-3
C34G6.6a.1	noah-1
C10G11.8.1	c10g11.8
R06C7.10.1	myo-1
F53B6.4a.1	f53b6.4
C23G10.3.1	rps-3	rps-3
Y48G8AL.8.1	rpl-17	rpl-17
C15C6.1	c15c6.1
Y48G8AL.12	y48g8al.12
T08B2.10.1	rps-17
F36A2.6.1	rps-15	rps-15
F26E4.8a.1	tba-1
B0286.5.1	fkh-6
C09H10.3.1	nuo-1	nuo-1
F42G4.3a.1	zyx-1
C16A3.4.1	c16a3.4
F36H1.4a.1	lin-3	lin-3
F40F11.1.1	rps-11	rps-11
T05H4.12.1	atp-4	atp-4
F02E8.1.1	asb-2	asb-2
F22A3.1a.1	ets-4	ets-4
C02B4.2.1	nhr-17
F45E4.2.1	plp-1
ZK829.4.1	gdh-1	gdh-1
H17B01.1a.1	fgt-1	fgt-1
Y45G12C.2a.1	gst-10	gst-10
Y55F3AM.14.1	y55f3am.14
F25H2.10.1	rla-0	rla-0
VW02B12L.1.1	vha-6	vha-6
F54E7.2.1	rps-12	rps-12
F44C8.3.1	nhr-18
C06H2.1.1	atp-5	atp-5
B0365.3.1	eat-6	eat-6
F25H8.6.1	bed-3
F13G11.3.1	ule-2	ule-2
F26H9.6.1	rab-5	rab-5
K12D12.2.1	npp-3	npp-3
B0336.10	rpl-23	rpl-23
T20B12.8	hmg-4	hmg-4
D2045.6	cul-1	cul-1
C37H5.8	hsp-6	hsp-6
D1007.6	rps-10	rps-10
Y106G6H.3	rpl-30	rpl-30
K05C4.1	pbs-5	pbs-5
C17G10.5	lys-8	lys-8
T05C12.7	cct-1	cct-1
T21B10.1	mrpl-50	mrpl-50
F59B10.1	myrf-1
W03C9.4	lin-29
K11D9.2	sca-1	sca-1
ZK381.4	pgl-1	pgl-1
ZK896.7	clec-186	clec-186
F38B7.1	ccch-1
T01C3.6	rps-16	rps-16
C15H9.1	nnt-1	nnt-1
T05A10.1	sma-9
F22D6.3a.1	nars-1	nars-1
C34C6.6a.1	prx-5	prx-5
R151.8.1	r151.8
C29E6.5a.1	nhr-43
F29G9.3.1	aps-1	aps-1
T23F2.1.1	bus-8	bus-8
F21D12.1a.1	nhr-21
C26D10.2a.1	hel-1	hel-1
F57B9.6a.1	inf-1	inf-1
C52E4.4.1	rpt-1	rpt-1
C46H3.2a.1	c46h3.2
C10G11.5a.1	pnk-1	pnk-1
C47D12.6a.1	tars-1	tars-1
Y66A7A.5.1	ceh-91
Y105E8A.16.1	rps-20	rps-20
T05C1.4a.1	camt-1
F18A1.2a.1	lin-26
Y17G7B.5a.1	mcm-2	mcm-2
D1014.3.1	snap-1	snap-1
F25G6.2.1	symk-1	symk-1
ZK524.3a.1	lars-2	lars-2
C01H6.5a.1	nhr-23	nhr-23
T09A5.12.1	ztf-17
F43C1.2a.1	mpk-1	mpk-1
H21P03.1.1	mbf-1
C42D8.8a.1	apl-1	apl-1
R09G11.2a.1	nhr-1
Y55F3AR.3a.1	cct-8	cct-8
F39H11.2a.1	tlf-1	tlf-1
ZK337.2.1	klu-1
ZK1290.4a.1	nfi-1	nfi-1
R10E11.1a.1	cbp-1
Y116A8C.35a.1	uaf-2
W10C8.2.1	pop-1
Y113G7B.23a.1	swsn-1
T09B4.9.1	tin-44	tin-44
C12C8.3a.1	lin-41
R11E3.4.1	set-15	set-15
C13C4.3a.1	nhr-136
T10G3.5a.1	eea-1
C53A5.3.1	hda-1
W05B5.3a.1	nhr-85
Y119C1B.8a.1	bet-1	bet-1
Y15E3A.1a.1	nhr-91
