# Supplementary material for: Gene regulatory network inference in long-lived C. elegans reveals modular properties that are predictive of novel aging genes
Source: iScience. 2021 Dec 20;25(1):103663. doi: 10.1016/j.isci.2021.103663 (PMC8753122; doi:10.1016/j.isci.2021.103663)
Supplement: Table S12. Second screen for 93 top genes on glp-1(e2144)ts;rrf-3(pk1426) detailed lifespan assays, worms treated from L1, related to Figure 4 [file mmc9.xlsx]

## Sheet: Table S11
Table S11. Lifespan data for screen-2
	REPLICATE 1		REPLICATE 2		REPLICATE 3
day	L4440		L4440		L4440
	% survival	number of worms	% survival	N value	% survival	N value	Average %	TOTAL Number	Mean difference between RNAi and L4440 at day 9	chi2.adj.p.value	Is the RNAi a control?	Does it cause developmental defects?
3	100	216	100	292	100	248	100	756	NA	NA	YES(reference)	NO
5	99	177	99.6504	286	100	255	99.5501	718
7	90	173	94.6429	280	94.4664	253	93.0364	706
10	69	188	73.8676	287	82.5911	247	75.1529	722
12	71	174	72.6316	285	79.4872	234	74.3729	693
14	66	203	68.2927	287	79.0393	229	71.1107	719
16	60	186	64.6853	286	73.2456	228	65.977	700
17	57	222	55.4386	285	63.4783	230	58.639	737
19	46	175	45.6835	278	45.9227	233	45.8687	686
21	36	205	35	280	25.8197	244	32.2732	729
24	20	107	17.5572	131	18.75	256	18.7691	494
26	11	110	2.98508	134	7.17131	251	7.05213	495
	R13H8.1a.1		R13H8.1a.1		R13H8.1a.1
	daf-16		daf-16		daf-16
	% survival	N value	% survival	N value	% survival	N value			meanLSdiffD19	chi2.adj.p.value	control	developmental defect
3	100	88	100	100	100	90	100	278	-40.09	4.20582e-35	yes	no
5	99	86	100	99	100	88	99.6667	273
7	88	86	89	100	91.1765	68	89.3922	254
10	78	85	70.297	101	75.3846	65	74.5605	251
12	71	85	67.3469	98	64.1791	67	67.5087	250
14	52	81	49.4737	95	50	62	50.4912	238
16	20	82	26.3158	95	18.8406	69	21.7188	246
17	9	82	12.6316	95	9.23077	65	10.2874	242
19	2	86	7.36842	95	7.93651	63	5.76831	244
21	2	83	0	96	5.08475	59	2.36158	238
24	0	79	0	96	3.22581	62	1.07527	237
26	0	79	0	96	0	39	0	214
	F01G10.1.1		F01G10.1.1		F01G10.1.1
	tkt-1		tkt-1		tkt-1
	% survival	N value	% survival	N value	% survival	N value			meanLSdiffD19	chi2.adj.p.value	control	developmental defect
3	100	69	100	81	100	60	100	210	21.01	1.09199e-07	yes	no
5	100	78	100	85	100	74	100	237
7	100	84	100	83	98.6301	73	99.5434	240
10	92	77	93.1034	87	90.9091	77	92.0042	241
12	84	79	84.7059	85	77.9221	77	82.2093	241
14	78	78	82.5581	86	82.0513	78	80.8698	242
16	73	77	73.494	83	79.2208	77	75.2383	237
17	66	80	71.9512	82	76.9231	78	71.6248	240
19	64	56	60.241	83	76.3889	72	66.8766	211
21	50	56	58.0645	93	53.4247	73	53.8297	222
24	52	42	35.8974	39	49.0909	55	45.6628	136
26	24	46	17.5	40	15.942	69	19.1473	155
	F38A6.1a.1		F38A6.1a.1		F38A6.1a.1
	pha-4		pha-4		pha-4
	% survival	N value	% survival	N value	% survival	N value			meanLSdiffD19	chi2.adj.p.value	control	developmental defect
3	100	83	100	90	100	81	100	254	18.62	3.75211e-08	yes	no
5	100	61	100	92	100	82	100	235
7	98	60	95.7447	94	97.4026	77	97.0491	231
10	89	65	78.7879	99	85.9375	64	84.5751	228
12	80	65	81.7204	93	86.8852	61	82.8686	219
14	83	80	78.7234	94	86.1538	65	82.6257	239
16	76	59	79.7872	94	71.4286	63	75.7386	216
17	66	79	75.2688	93	70	60	70.4229	232
19	70	57	55.7692	104	67.7966	59	64.5219	220
21	59	78	61.7021	94	56.5789	76	59.0937	248
24	52	23	42.8571	49	49.1803	61	48.0125	133
26	41	22	17.6471	51	22.2222	72	26.9564	145
	B0334.8		B0334.8		B0334.8
	age-1		age-1		age-1
	% survival	N value	% survival	N value	% survival	N value			meanLSdiffD19	chi2.adj.p.value	control	developmental defect
3	100	72	100	70	100	78	100	220	30.07	1.04868e-13	yes	yes
5	100	76	100	78	100	85	100	239
7	100	78	96.7742	93	97.5904	83	98.1215	254
10	93	74	92.0792	101	96.5517	87	93.877	262
12	91	78	93.421	76	95.2941	85	93.2384	239
14	90	77	94.5206	73	90.3614	83	91.6273	233
16	87	77	88.7324	71	84.8837	86	86.872	234
17	73	77	81.7204	93	83.7209	86	79.4805	256
19	77	78	74.6988	83	76.4706	85	76.0565	246
21	63	75	60.2941	68	55	80	59.4314	223
24	51	47	21.9512	41	54.2169	83	42.3894	171
26	45	47	16.6667	48	20.5128	78	27.3932	173
	Y47D3A.16		Y47D3A.16		Y47D3A.16
	rsks-1		rsks-1		rsks-1
	% survival	N value	% survival	N value	% survival	N value			meanLSdiffD19	chi2.adj.p.value	control	developmental defect
3	100	53	100	91	100	92	100	236	-9.931	0.0732213	yes	no
5	100	54	100	97	100	94	100	245
7	96	54	96.8085	94	95.6989	93	96.1691	241
10	77	53	74.7368	95	90.4255	94	80.7208	242
12	72	53	78.9474	95	81.0526	95	77.3333	243
14	63	60	72.3404	94	79.1667	96	71.5024	250
16	61	36	66.6667	93	71.2766	94	66.3144	223
17	34	47	53.1915	94	67.0213	94	51.4043	235
19	25	36	44.2105	95	38.8889	90	36.0331	221
21	5	38	22.5806	93	17.8571	84	15.1459	215
24	0	36	15.7895	95	11.3636	88	9.05104	219
26	0	36	2.32558	86	0	86	0.775194	208
	ZK265.1a.1		ZK265.1a.1		ZK265.1a.1
	kri-1		kri-1		kri-1
	% survival	N value	% survival	N value	% survival	N value			meanLSdiffD19	chi2.adj.p.value	control	developmental defect
3	100	83	100	60	100	73	100	216	-19.26	4.19428e-05	yes	no
5	100	81	100	65	100	52	100	198
7	100	79	100	77	98.0392	51	99.3464	207
10	99	83	91.8033	61	90.7407	54	93.848	198
12	88	76	85.7143	42	89.2857	56	87.6667	174
14	74	80	70.5128	78	84.3137	51	76.2755	209
16	35	77	48.3871	62	66.0377	53	49.8083	192
17	26	69	34.4262	61	68.8889	45	43.105	175
19	17	78	23.4568	81	40	50	26.8189	209
21	10	80	6.34921	63	20	60	12.1164	203
24	2	62	2.5641	78	5.88235	68	3.48215	208
26	0	63	0	61	1.53846	65	0.512821	189
	K10C3.6a.1		K10C3.6a.1		K10C3.6a.1
	nhr-49		nhr-49		nhr-49
	% survival	N value	% survival	N value	% survival	N value
3	100	80	100	103	100	85	100	268
5	100	84	100	106	100	89	100	279	meanLSdiffD19	chi2.adj.p.value	control	developmental defect
7	94	80	92.3077	104	97.7528	89	94.6868	273	-42.77	6.39257e-44	yes	no
10	61	74	74.7664	107	63.9535	86	66.5733	267
12	33	70	43.956	91	27.5362	69	34.8308	230
14	9	75	10.101	99	10	70	9.70034	244
16	1	70	4	100	11.5942	69	5.5314	239
17	1	71	3.84615	104	8.69565	69	4.51394	244
19	1	69	5.05051	99	3.07692	65	3.04248	233
21	0	69	0.943396	106	9.09091	66	3.34477	241
24	0	69	2.9703	101	0	70	0.990099	240
26	0	69	0	82	0	70	0	221
	T01C8.1a.1		T01C8.1a.1		T01C8.1a.1
	aak-2		aak-2		aak-2
	% survival	N value	% survival	N value	% survival	N value			meanLSdiffD19	chi2.adj.p.value	control	developmental defect
3	100	77	100	106	100	73	100	256	1.22	1
5	100	81	100	106	100	34	100	221
7	88	77	96.9697	99	97.0588	34	94.0095	210
10	79	80	87.156	109	85.2941	34	83.8167	223
12	78	81	85.7143	105	81.8182	33	81.8442	219
14	80	81	89.7196	107	75	32	81.5732	220
16	69	77	80.2632	76	65.625	32	71.6294	185
17	64	74	74.3243	74	56.25	32	64.8581	180
19	46	82	46.1538	65	49.0566	53	47.0702	200
21	31	74	28.7671	73	17.4603	63	25.7425	210
24	26	35	14.6067	89	15.3846	52	18.6638	176
26	3	37	13.9535	86	0	49	5.65116	172
	T19E7.2a.1		T19E7.2a.1		T19E7.2a.1
	skn-1		skn-1		skn-1
	% survival	N value	% survival	N value	% survival	N value			meanLSdiffD19	chi2.adj.p.value	control	developmental defect
3	100	75	100	52	100	48	100	175	-8.856	1	yes	no
5	100	60	100	54	100	56	100	170
7	90	72	83.6066	61	90.7407	54	88.1158	187
10	74	72	66.6667	69	79.661	59	73.4426	200
12	70	73	67.9245	53	77.193	57	71.7058	183
14	66	73	66.6667	66	68.4211	57	67.0292	196
16	57	68	60	50	54.386	57	57.1287	175
17	49	72	56.9444	72	46.6667	60	50.8704	204
19	34	74	36.3636	77	41.1765	68	37.18	219
21	24	74	23.0769	52	25	84	24.0256	210
24	11	35	20	80	22.2222	63	17.7407	178
26	11	35	9.09091	55	2.8169	71	7.63594	161
	F54A5.1.1		F54A5.1.1		F54A5.1.1
	hmbx-1		hmbx-1		hmbx-1
	% survival	N value	% survival	N value	% survival	N value			meanLSdiffD19	chi2.adj.p.value	control	developmental defect
3	100	46	63.4921	40	100	51	87.8307	137	21.86	0.000644278	no	no
5	100	45	100	41	100	57	100	143
7	91	47	100	42	94.7368	57	95.2456	146
10	79	48	95	20	82.7586	58	85.5862	126
12	78	49	88.0952	42	77.7778	54	81.291	145
14	78	46	79.5455	44	80	55	79.1818	145
16	76	50	77.2727	44	74.0741	54	75.7823	148
17	70	50	75	44	72.2222	54	72.4074	148
19	67	46	67.4419	43	68.6275	51	67.6898	140
21	60	45	61.3636	44	62.7451	51	61.3696	140
24	24	51	38.0952	42	62.2642	53	41.4531	146
26	8	50	21.4286	42	5.55556	54	11.6614	146
	C32E8.2a.1		C32E8.2a.1		C32E8.2a.1
	rpl-13		rpl-13		rpl-13
	% survival	N value	% survival	N value	% survival	N value			meanLSdiffD19	chi2.adj.p.value	control	developmental defect
3	100	29	46.6667	28	100	36	82.2222	93	-27.43	6.9784e-05	no	yes
5	100	30	100	30	100	38	100	98
7	97	30	100	31	97.2973	37	98.0991	98
10	89	28	82.7586	29	94.5946	37	88.7844	94
12	78	27	80.6452	31	91.4286	35	83.3579	93
14	66	29	57.1429	28	74.2857	35	65.8095	92
16	57	28	40	30	52.6316	38	49.8772	96
17	13	32	28.5714	28	44.4444	36	28.672	96
19	18	28	3.44828	29	34.2857	35	18.578	92
21	7	28	0	37	25.8065	31	10.9355	96
24	3	29	0	37	0	32	1	98
26	0	31	0	37	0	32	0	100
	Y8G1A.2.1		Y8G1A.2.1		Y8G1A.2.1
	inx-13		inx-13		inx-13
	% survival	N value	% survival	N value	% survival	N value			meanLSdiffD19	chi2.adj.p.value	control	developmental defect
3	100	44	68.8312	53	100	37	89.6104	134	9.889	1	no	no
5	100	35	100	51	100	36	100	122
7	87	39	84	50	88.8889	36	86.6296	125
10	60	40	84	50	68.5714	35	70.8571	125
12	56	41	82	50	66.6667	36	68.2222	127
14	56	41	74	50	64.7059	34	64.902	125
16	51	41	75	48	54.7619	42	60.254	131
17	51	41	66	50	66.6667	36	61.2222	127
19	50	40	60.4167	48	57.1429	35	55.8532	123
21	40	40	66	50	48.4848	33	51.4949	123
24	34	41	38.4615	52	50	34	40.8205	127
26	22	41	22.9167	48	15.1515	33	20.0227	122
	R12E2.7.1		R12E2.7.1		R12E2.7.1
	r12e2.7		r12e2.7		r12e2.7
	% survival	N value	% survival	N value	% survival	N value			meanLSdiffD19	chi2.adj.p.value	control	developmental defect
3	100	39	62.5	35	100	48	87.5	122	16.05	0.0449499	no	no
5	100	37	100	34	100	51	100	122
7	86	37	84.8485	33	95.9184	49	88.9223	119
10	80	35	55.5556	36	80	50	71.8519	121
12	76	37	62.5	32	77.551	49	72.017	118
14	72	39	62.5	32	76	50	70.1667	121
16	73	40	56.25	32	71.1538	52	66.8013	124
17	68	37	50	32	73.4694	49	63.8231	118
19	69	36	45.1613	31	71.4286	49	61.8633	116
21	58	36	43.3333	30	61.7021	47	54.3452	113
24	29	38	30	30	63.8298	47	40.9433	115
26	24	34	6.06061	33	17.0213	47	15.694	114
	F56A3.4.1		F56A3.4.1		F56A3.4.1
	spd-5		spd-5		spd-5
	% survival	N value	% survival	N value	% survival	N value			meanLSdiffD19	chi2.adj.p.value	control	developmental defect
3	100	38	100	51	100	41	100	130	-13.32	0.458911	no	no
5	100	40	100	28	100	42	100	110
7	91	35	90.2439	41	88.3721	43	89.872	119
10	70	40	68.9655	29	60.9756	41	66.647	110
12	59	39	78.2609	46	60	40	65.7536	125
14	57	37	68.1818	44	52.5	40	59.2273	121
16	58	38	57.1429	49	51.2821	39	55.475	126
17	33	39	52.0833	48	29.2683	41	38.1172	128
19	30	37	34.8837	43	33.3333	39	32.739	119
21	29	38	23.8095	42	27.027	37	26.6122	117
24	19	37	17.3913	46	18.4211	38	18.2708	121
26	3	38	7.14286	42	0	41	3.38095	121
	K02F2.2.1		K02F2.2.1		K02F2.2.1
	ahcy-1		ahcy-1		ahcy-1				ahcy-1
	% survival	N value	% survival	N value	% survival	N value			meanLSdiffD19	chi2.adj.p.value	control	observe developmental defect
3	100	47	65.5172	38	100	56	88.5057	141	16.24	0.0269251	no	no
5	100	47	100	38	100	55	100	140
7	91	47	86.1111	36	96.2963	54	91.1358	137
10	76	49	68.5714	35	79.6296	54	74.7337	138
12	69	45	67.5676	37	78.5714	56	71.713	138
14	71	48	68.5714	35	78.1818	55	72.5844	138
16	69	45	74.2857	35	78.5714	56	73.9524	136
17	53	45	69.697	33	76.7857	56	66.4942	134
19	57	46	55.5556	36	74.5455	55	62.367	137
21	44	48	48.5714	35	60	55	50.8571	138
24	26	47	41.1765	34	58.1818	55	41.7861	136
26	20	46	12.9032	31	11.1111	54	14.6714	131
	DY3.5.1		DY3.5.1		DY3.5.1
	pqn-26		pqn-26		pqn-26
	% survival	N value	% survival	N value	% survival	N value			meanLSdiffD19	chi2.adj.p.value	control	developmental defect
3	100	49	100	46	100	32	100	127	7.704	1	no	no
5	100	50	100	47	100	29	100	126
7	94	47	85.1064	47	80	30	86.3688	124
10	71	49	61.9048	42	67.7419	31	66.8822	122
12	65	48	66.6667	42	61.2903	31	64.319	121
14	69	48	60.9756	41	54.8387	31	61.6048	120
16	66	47	56.8182	44	45.1613	31	55.9932	122
17	55	47	44.4444	45	53.3333	30	50.9259	122
19	62	45	48.7805	41	50	32	53.5935	118
21	48	46	46.3415	41	30	30	41.4472	117
24	25	48	25.641	39	32.2581	31	27.633	118
26	21	47	17.1429	35	10.3448	29	16.1626	111
	C32F10.2.1		C32F10.2.1		C32F10.2.1
	lin-35		lin-35		lin-35
	% survival	N value	% survival	N value	% survival	N value			meanLSdiffD19	chi2.adj.p.value	control	developmental defect
3	100	45	100	62	100	42	100	149	-35.8	3.89012e-19	no	no
5	100	46	98.4127	63	100	42	99.4709	151
7	100	42	95.1613	62	95.2381	42	96.7998	146
10	81	43	73.7705	61	90.4762	42	81.7489	146
12	67	42	71.4286	56	80	40	72.8095	138
14	37	38	43.75	48	36.1111	36	38.9537	122
16	12	42	32	50	10.2564	39	18.0855	131
17	7	41	15.7895	57	7.31707	41	10.0355	139
19	5	40	20.3704	54	5.12821	39	10.1662	133
21	3	40	9.09091	55	7.5	40	6.5303	135
24	0	41	5.55556	54	0	40	1.85185	135
26	0	41	3.7037	54	0	40	1.23457	135
	C27A12.2.1			C27A12.2.1		C27A12.2.1
	c27a12.2		c27a12.2	c27a12.2	c27a12.2	c27a12.2
			% survival	N value	% survival	N value			meanLSdiffD19	chi2.adj.p.value	control	developmental defect
3	100	39	100	56	100	39	100	134	-33.3	3.45824e-12	no	no
5	100	38	96.2264	53	97.561	41	97.9291	132
7	97	36	89.2857	56	92.6829	41	92.9895	133
10	90	30	78.5714	56	82.8571	35	83.8095	121
12	85	27	77.7778	45	78.7879	33	80.5219	105
14	62	34	65.7143	35	76.4706	34	68.0616	103
16	53	34	36.1702	47	38.8889	36	42.6864	117
17	26	34	17.6471	51	5.55556	36	16.4009	121
19	12	33	17.3077	52	8.57143	35	12.6264	120
21	0	34	2.17391	46	2.77778	36	1.65056	116
24	0	34	4.16667	48	0	36	1.38889	118
26	0	34	0	48	0	36	0	118
	C26C6.5a.1			C26C6.5a.1		C26C6.5a.1
	dcp-66		dcp-66	dcp-66	dcp-66	dcp-66
			% survival	N value	% survival	N value			meanLSdiffD19	chi2.adj.p.value	control	developmental defect
3	98	40	100	53	100	34	99.3333	127	-44.77	2.18e-34	no	yes
5	94	31	88.8889	63	97.0588	34	93.3159	128
7	86	29	100	19	79.4118	34	88.4706	82
10	47	32	40	30	50	32	45.6667	94
12	32	31	25.8065	31	28.5714	35	28.7926	97
14	28	32	7.27273	55	20	30	18.4242	117
16	14	29	1.85185	54	0	33	5.28395	116
17	3	30	0	56	0	33	1	119
19	4	28	0	58	0	33	1.33333	119
21	0	32	0	59	0	33	0	124
24	0	32	0	59	0	33	0	124
26	0	32	0	59	0	33	0	124
	Y18D10A.1.1			Y18D10A.1.1		Y18D10A.1.1
	attf-6		attf-6	attf-6	attf-6	attf-6
			% survival	N value	% survival	N value			meanLSdiffD19	chi2.adj.p.value	control	observed developmental defect
3	100	36	100	28	100	43	100	107	-45.96	8.58544e-44	no	no
5	100	36	100	31	100	45	100	112
7	88	41	92.8571	28	97.561	41	92.806	110
10	20	30	9.52381	21	50	38	26.5079	89
12	7	29	8.33333	24	2.5	40	5.94444	93
14	0	31	0	41	0	36	0	108
16	0	33	0	41	0	36	0	110
17	0	31	0	41	0	36	0	108
19	0	31	0	41	0	36	0	108
21	0	31	0	41	0	36	0	108
24	0	31	0	41	0	36	0	108
26	0	31	0	41	0	36	0	108
	F23F1.1a.1			F23F1.1a.1		F23F1.1a.1
	nfyc-1		nfyc-1	nfyc-1	nfyc-1	nfyc-1
				N value		N value			meanLSdiffD19	chi2.adj.p.value	control	developmental defect
3	100	34	100	44	100	45	100	123	-15.5	0.000178971	no	no
5	100	34	100	45	100	43	100	122
7	94	33	95.5556	45	97.8261	46	95.7939	124
10	88	33	88.8889	45	87.5	40	88.1296	118
12	70	33	92.6829	41	80.4878	41	81.0569	115
14	80	30	80	40	82.0513	39	80.6838	109
16	65	31	57.8947	38	59.4595	37	60.7847	106
17	39	31	37.5	40	13.8889	36	30.1296	107
19	21	33	37.8378	37	13.8889	36	24.2422	106
21	16	31	4.44444	45	11.7647	34	10.7364	110
24	0	31	0	40	15.1515	33	5.05051	104
26	0	31	0	15	0	34	0	80
	F37A4.8.1			F37A4.8.1		F37A4.8.1
	isw-1		isw-1	isw-1	isw-1	isw-1
				N value		N value			meanLSdiffD19	chi2.padj.value	control	developmental defect
3	100	17	100	39	100	44	100	100	-29.18	5.0448e-13	no	no
5	100	21	100	29	100	42	100	92
7	95	20	91.1765	34	92.8571	42	93.0112	96
10	89	19	67.6471	34	82.0513	39	79.5661	92
12	67	18	63.1579	19	67.5	40	65.886	77
14	47	17	41.1765	17	32.4324	37	40.203	71
16	29	17	20	20	20.5128	39	23.1709	76
17	29	31	5.26316	37	7.89474	38	14.0526	106
19	18	17	25	20	7.69231	39	16.8974	76
21	8	12	4.54545	22	8.10811	37	6.88452	71
24	0	16	2.85714	35	0	39	0.952381	90
26	0	16	0	36	0	37	0	89
	F44B9.6.1			F44B9.6.1		F44B9.6.1
	lin-36		lin-36	lin-36	lin-36	lin-36
				N value		N value			meanLSdiffD19	chi2.padj.value	control	developmental defect
3	100	43	100	46	100	21	100	110	20.78	0.00242554	no	no
5	100	42	100	48	100	23	100	113
7	100	42	100	46	100	23	100	111
10	83	41	85.4167	48	71.4286	21	79.9484	110
12	80	40	77.0833	48	68.1818	22	75.0884	110
14	79	42	75	48	69.5652	23	74.5217	113
16	71	42	72.9167	48	69.5652	23	71.1606	113
17	76	41	77.0833	48	68.1818	22	73.755	111
19	66	41	69.3878	49	65	40	66.7959	130
21	65	40	61.7021	47	41.3043	46	56.0022	133
24	38	42	47.7273	44	43.4783	23	43.0685	109
26	33	40	13.3333	45	4.54545	22	16.9596	107
	W04D2.4.1			W04D2.4.1		W04D2.4.1		0
	w04d2.4		w04d2.4	w04d2.4	w04d2.4	w04d2.4		0
				N value		N value		0
3		0		0				0
5				0				0
7				0				0
10				0				0
12				0				0
14				0				0
16				0				0
17				0				0
19				0				0
21				0				0
24				0				0
26				0				0
	F54C4.3.1			F54C4.3.1		F54C4.3.1
	attf-3		attf-3	attf-3	attf-3	attf-3			attf-3
				N value		N value			meanLSdiffD19	chi2.padj.value	control	observe developmental defect
3	100	53	100	47	100	44	100	144	-45.96	1.65284e-50
5	100	51	100	54	100	46	100	151
7	86	42	97.8261	46	97.8261	46	93.8841	134
10	27	48	34.1463	41	43.2432	37	34.7965	126
12	15	40	2.5641	39	17.5	40	11.688	119
14	2	46	0	47	0	38	0.666667	131
16	0	44	0	45	0	38	0	127
17	0	44	0	45	0	38	0	127
19	0	44	0	45	0	38	0	127
21	0	44	0	45	0	38	0	127
24	0	44	0	45	0	38	0	127
26	0	44	0	45	0	38	0	127
	Y47D3B.7.1			Y47D3B.7.1		Y47D3B.7.1
	sbp-1		sbp-1	sbp-1	sbp-1	sbp-1
				N value		N value			meanLSdiffD19	chi2.padj.value	control	developmental defect
3	100	33	100	38	100	46	100	117	-20.72	0.000112862	no	yes
5	100	35	100	50	100	46	100	131
7	97	36	100	50	100	46	99	132
10	85	34	95.9184	49	95.6522	46	92.1902	129
12	57	30	78.5714	42	86.0465	43	73.8726	115
14	34	29	64.4444	45	62.2222	45	53.5556	119
16	21	28	45.4545	44	28.8889	45	31.7811	117
17	26	27	40.4762	42	21.7391	46	29.4051	115
19	16	32	40.5405	37	19.5652	46	25.3686	115
21	13	31	27.027	37	18.6047	43	19.5439	111
24	3	32	22.2222	27	0	42	8.40741	101
26	0	40	16.129	31	0	42	5.37634	113
	F38A5.13.1			F38A5.13.1		F38A5.13.1
	dnj-11		dnj-11	dnj-11	dnj-11	dnj-11
				N value		N value			meanLSdiffD19	chi2.padj.value	control	developmental defect
3	100	30	100	35	100	41	100	106	24.06	0.00215102	no	no
5	100	31	100	40	100	42	100	113
7	82	38	90.2439	41	95.2381	42	89.1607	121
10	61	36	69.2308	39	89.4737	19	73.2348	94
12	58	38	71.7949	39	81.25	48	70.3483	125
14	57	35	75.6098	41	84.0909	44	72.2336	120
16	51	35	70	40	85.4167	48	68.8056	123
17	57	35	65.8537	41	85.7143	49	69.5226	125
19	54	35	73.1707	41	82.6087	46	69.9265	122
21	50	36	58.5366	41	75	48	61.1789	125
24	36	36	47.3684	38	69.5652	46	50.9779	120
26	14	36	25	40	34.6939	49	24.5646	125
	C24G6.4.1			C24G6.4.1		C24G6.4.1
	nhr-47		nhr-47	nhr-47	nhr-47	nhr-47
			% survival	N value	% survival	N value			meanLSdiffD19	chi2.padj.value	control	developmental defect
3	100	56	100	47	100	27	100	130	24.58	0.0383355	no	no
5	100	52	100	47	96.4286	28	98.8095	127
7	92	50	88.8889	45	96.2963	27	92.3951	122
10	68	53	77.551	49	81.4815	27	75.6775	129
12	62	55	82.9787	47	81.4815	27	75.4867	129
14	76	29	83.3333	48	81.4815	27	80.2716	104
16	75	28	77.551	49	81.4815	27	78.0108	104
17	60	57	74.4681	47	81.4815	27	71.9832	131
19	69	29	66.6667	48	76	25	70.5556	102
21	50	28	56.25	48	56.0976	41	54.1159	117
24	18	28	35.5556	45	55.5556	27	36.3704	100
26	11	28	12.766	47	19.0476	42	14.2712	117
	Y65B4BR.5a.1			Y65B4BR.5a.1		Y65B4BR.5a.1
	icd-2		icd-2	icd-2	icd-2	icd-2
			% survival	N value	% survival	N value			meanLSdiffD19	chi2.padj.value	control	developmental defect
3	100	44	100	29	100	45	100	118	13.5	0.085037	no	no
5	100	44	100	48	100	47	100	139
7	93	46	91.3043	46	95.7447	47	93.3497	139
10	73	44	76	50	77.2727	44	75.4242	138
12	73	44	79.2453	53	71.1111	45	74.4521	142
14	70	43	82.7586	29	72.7273	44	75.162	116
16	66	47	82.1429	28	71.1111	45	73.0847	120
17	71	41	58.8235	51	68.8889	45	66.2375	137
19	65	46	46.5116	43	66.6667	45	59.3928	134
21	57	46	42.8571	28	68.1818	44	56.013	118
24	44	45	15.2174	46	54.5455	44	37.9209	135
26	25	44	4.44444	45	22.7273	44	17.3906	133
	C53D5.4a.1			C53D5.4a.1		C53D5.4a.1
	ztf-3		ztf-3	ztf-3	ztf-3	ztf-3
			% survival	N value	% survival	N value			meanLSdiffD19	chi2.padj.value	control	developmental defect
3	100	37	100	26	100	42	100	105	17.51	3.92869e-06	no	no
5	100	40	100	27	100	43	100	110
7	84	37	93.4783	46	90.9091	44	89.4625	127
10	61	38	81.4815	27	76.7442	43	73.0752	108
12	57	37	73.0159	63	72.093	43	67.3696	143
14	54	39	78	50	70.7317	41	67.5772	130
16	55	38	79.1667	48	76.1905	42	70.119	128
17	53	38	76.4706	51	73.8095	42	67.76	131
19	49	37	73.4694	49	68.2927	41	63.5874	127
21	46	35	75.5102	49	69.0476	42	63.5193	126
24	39	38	45.283	53	63.1579	38	49.147	129
26	37	38	25	44	59.4595	37	40.4865	119
	R119.6.1			R119.6.1		R119.6.1
	taf-4		taf-4	taf-4	taf-4	taf-4
			% survival	N value	% survival	N value			meanLSdiffD19	chi2.padj.value	control	developmental defect
3	100	30	100	40	100	47	100	117	-32.25	7.92098e-10	no	yes
5	100	30	100	40	100	48	100	118
7	97	39	97.561	41	97.9167	48	97.4925	128
10	80	30	89.7436	39	91.4894	47	87.0777	116
12	56	27	80	40	67.3913	46	67.7971	113
14	36	25	57.1429	35	40.4255	47	44.5228	107
16	37	27	34.2857	35	21.2766	47	30.8541	109
17	16	25	28.5714	35	19.5652	46	21.3789	106
19	8	26	22.5806	31	10.8696	46	13.8167	103
21	4	26	4.34783	46	6.81818	44	5.05534	116
24	8	26	8.33333	36	4.34783	46	6.89372	108
26	0	26	3.125	32	2.32558	43	1.81686	101
	F45H11.4a.1			F45H11.4a.1		F45H11.4a.1
	mgl-2		mgl-2	mgl-2	mgl-2	mgl-2
			% survival	N value	% survival	N value			meanLSdiffD19	chi2.padj.value	control	developmental defect
3	100	39	100	51	100	43	100	133	19.19	1.48449e-05	no	no
5	100	38	100	53	100	49	100	140
7	92	38	92.5926	54	97.9592	49	94.1839	141
10	72	39	66	50	85.4167	48	74.4722	137
12	72	39	64	50	93.3333	30	76.4444	119
14	71	38	65.3061	49	93.1034	29	76.4699	116
16	68	41	70	50	86.6667	30	74.8889	121
17	58	38	60.4167	48	84	25	67.4722	111
19	59	41	54.1667	48	82.7586	29	65.3084	118
21	44	41	56	50	85.7143	28	61.9048	119
24	18	39	25	48	73.0769	26	38.6923	113
26	13	40	8.33333	48		0	10.6667	88
	W04A8.7.1			W04A8.7.1		W04A8.7.1
	taf-1		taf-1	taf-1	taf-1	taf-1
			% survival	N value	% survival	N value			meanLSdiffD19	chi2.padj.value	control	developmental defect
3	100	30	100	51	100	37	100	118	-45.96	3.01153e-44	no	yes
5	88	32	97.9592	49	92.8571	42	92.9388	123
7	78	27	95.3488	43	82.0513	39	85.1334	109
10	47	30	65.8537	41	69.7674	43	60.8737	114
12	30	30	34.6154	26	24.3243	37	29.6466	93
14	3	31	4.25532	47	5.26316	38	4.17283	116
16	0	31	2.17391	46	0	40	0.724638	117
17	0	31	2.12766	47	0	40	0.70922	118
19	0	31	0	46	0	40	0	117
21	0	31	0	50	0	40	0	121
24	0	31	0	50	0	40	0	121
26	0	31	0	50	0	40	0	121
	C50E10.4a.1			C50E10.4a.1		C50E10.4a.1
	sop-2		sop-2	sop-2	sop-2	sop-2
			% survival	N value	% survival	N value			meanLSdiffD19	chi2.padj.value	control	developmental defect
3	100	39	100	25	100	36	100	100	25.22	0.0184709	no	no
5	95	39	100	26	100	36	98.3333	101
7	100	39	100	26	100	36	100	101
10	89	44	92.5926	27	85.7143	35	89.1023	106
12	88	42	77.3585	27	85.7143	35	83.6909	104
14	86	42	68.6274	26	80.5556	36	78.3943	104
16	79	42	84.6154	26	77.1429	35	80.2527	103
17	63	43	72	25	81.25	32	72.0833	100
19	74	46	62.5	25	77.1429	35	71.2143	106
21	56	41	68	25	54.2857	35	59.4286	101
24	42	43	33.3333	22	40	35	38.4444	100
26	32	41	20	22	8.82353	34	20.2745	97
	F47D12.4a.1			F47D12.4a.1		F47D12.4a.1
	hmg-1.2		hmg-1.2	hmg-1.2	hmg-1.2	hmg-1.2
			% survival	N value	% survival	N value			meanLSdiffD19	chi2.padj.value	control	developmental defect
3	100	38	100	44	100	40	100	122	-41.53	1.10057e-19	no	no
5	100	37	100	24	100	37	100	98
7	100	39	91.6667	24	91.8919	37	94.5195	100
10	85	13	69.5652	23	65.7143	35	73.4265	71
12	46	37	47.5	40	54.5455	33	49.3485	110
14	22	32	30	40	34.2857	35	28.7619	107
16	13	32	9.09091	22	5.71429	35	9.2684	89
17	17	30	8.33333	24	8.57143	35	11.3016	89
19	8	38	2.5641	39	2.85714	35	4.47375	112
21	10	31	2.5641	39	5.88235	34	6.14882	104
24	0	31	2.5641	39	0	33	0.854701	103
26	0	28	0	39	0	33	0	100
	K01B6.1.1			K01B6.1.1		K01B6.1.1
	fozi-1		fozi-1	fozi-1	fozi-1	fozi-1
			% survival	N value	% survival	N value			meanLSdiffD19	chi2.padj.value	control	developmental defect
3	100	48	100	19	100	39	100	106	7.593	1	no	no
5	100	47	100	41	100	39	100	127
7	95	43	89.4737	38	100	39	94.8246	120
10	80	44	69.7674	43	76.9231	39	75.5635	126
12	70	46	80	20	77.5	40	75.8333	106
14	62	45	60	20	74.359	39	65.453	104
16	67	45	68.421	19	66.6667	36	67.3626	100
17	50	42	57.1429	49	65.7895	38	57.6441	129
19	57	44	58.1395	43	45.7143	35	53.6179	122
21	33	42	42.1053	19	37.5	32	37.5351	93
24	18	44	48.8372	43	27.7778	36	31.5383	123
26	8	25	2.27273	44	5.55556	36	5.27609	105
	Y62F5A.1a.1			Y62F5A.1a.1		Y62F5A.1a.1
	mdt-8		mdt-8	mdt-8	mdt-8	mdt-8
			% survival	N value	% survival	N value			meanLSdiffD19	chi2.padj.value	control	developmental defect
3	100	46	100	47	100	54	100	147	2.832	1	no	no
5	100	19	100	47	100	54	100	120
7	95	19	93.75	48	92.5926	54	93.7809	121
10	75	20	63.6364	22	66.6667	54	68.4343	96
12	63	30	71.4286	21	70.3704	54	68.2663	105
14	55	44	71.4286	21	59.2593	54	61.8959	119
16	60	40	50	22	50	54	53.3333	116
17	50	44	60	20	45.283	53	51.761	117
19	51	43	52.6316	19	42.5926	54	48.7414	116
21	39	44	28.5714	21	44.4444	54	37.3386	119
24	29	45	35	20	48.0769	52	37.359	117
26	12	42	0	20	18.75	48	10.25	110
	C32E8.8.1			C32E8.8.1		C32E8.8.1
	ptr-2		ptr-2	ptr-2	ptr-2	ptr-2
			% survival	N value	% survival	N value			meanLSdiffD19	chi2.padj.value	control	developmental defect
3	100	40	100	42	100	31	100	113	17.08	1	no	no
5	100	39	100	31	100	18	100	88
7	98	41	90	30	100	18	96	89
10	75	40	83.871	31	68.4211	19	75.764	90
12	75	40	74.5098	51		0	74.7549	91
14	74	19	76.4706	51	65	20	71.8235	90
16	74	19	83.871	31	60	20	72.6237	70
17	55	20	80	30	55	20	63.3333	70
19	58	19	64.5833	48	66.6667	24	63.0833	91
21	58	19	79.3103	29	46.875	32	61.3951	80
24	47	19	47.9167	48	55	20	49.9722	87
26	44	18	25	48	30	20	33	86
	F25F8.1.1			F25F8.1.1		F25F8.1.1
	f25f8.1		f25f8.1	f25f8.1	f25f8.1	f25f8.1
			% survival	N value	% survival	N value			meanLSdiffD19	chi2.padj.value	control	developmental defect
3	97	30	100	54	100	55	99	139	4.447	1	no	no
5	100	34	100	53	100	51	100	138
7	100	34	96.1539	52	100	51	98.718	137
10	94	33	95.8333	48	92.7273	55	94.1869	136
12	91	33	95.9184	49	96.1538	52	94.3574	134
14	85	34	86.2745	51	91.8367	49	87.7037	134
16	82	34	76.4706	51	76.7857	56	78.4188	141
17	64	33	56	50	62.7451	51	60.915	134
19	53	17	44.4444	45	53.8462	52	50.4302	114
21	29	17	30	50	53.6585	41	37.5528	108
24	6	17	10.4167	48	32.6923	52	16.3697	117
26	6	16	2.17391	46	9.7561	41	5.97667	103
	VF39H2L.1.1			VF39H2L.1.1		VF39H2L.1.1
	syx-17		syx-17	syx-17	syx-17	syx-17
			% survival	N value	% survival	N value			meanLSdiffD19	chi2.padj.value	control	developmental defect
3	100	48	100	45	100	49	100	142	21.76	1	no	no
5	100	47	100	45	100	47	100	139
7	96	47	95.6522	46	91.4894	47	94.3805	140
10	82	45	82.2222	45	76.5957	47	80.2727	137
12	78	46	86.6667	45	74.4681	47	79.7116	138
14	80	45	41.8605	43	70.2128	47	64.0244	135
16	76	46	85.7143	21	73.913	46	78.5424	113
17	50	46	63.6364	22	66.6667	48	60.101	116
19	67	43	69.7674	19	65.9574	47	67.575	109
21	59	46	75	20	35.7143	42	56.5714	108
24	40	45	35.1351	17	45.4545	44	40.1966	106
26	18	45	25	40	10.8696	46	17.9565	131
	erm-1		erm-1		erm-1
			% survival	N value	% survival	N value			meanLSdiffD19	chi2.padj.value	control	developmental defect
3	100	42	100	40	100	43	100	125	-34.52	1.01148e-13	no	no
5	100	45	100	39	100	43	100	127
7	95	44	97.2222	36	100	43	97.4074	123
10	77	44	86.4865	37	90	40	84.4955	121
12	71	45	83.3333	36	81.5789	38	78.6374	119
14	45	42	55.8824	34	70	40	56.9608	116
16	17	41	31.25	32	26.8293	41	25.0264	114
17	9	43	28.5714	35	22.5	40	20.0238	118
19	5	41	19.4444	36	10	40	11.4815	117
21	3	37	0	35	2.5	40	1.83333	112
24	0	43	0	17	0	40	0	100
26	0	43	0	17	0	40	0	100
	F46C8.5.1		F46C8.5.1		F46C8.5.1
	d2005.6		d2005.6		d2005.6
			% survival	N value	% survival	N value			meanLSdiffD19	chi2.padj.value	control	developmental defect
3	100	45	100	46	100	57	100	148	20.18	1.82768e-07	no	no
5	100	42	100	50	100	57	100	149
7	98	44	89.3617	47	94.7368	57	94.0328	148
10	77	43	87.7551	49	76.7857	56	80.5136	148
12	76	42	83.3333	48	73.6842	57	77.6725	147
14	74	42	80	50	76.7857	56	76.9286	148
16	67	43	81.6326	49	73.3333	60	73.9887	152
17	63	43	79.5918	49	73.3333	60	71.9751	152
19	56	18	73.913	46	68.9655	58	66.2929	122
21	47	19	60	50	64.2857	56	57.0952	125
24	43	21	52.0833	48	56.8966	58	50.66	127
26	16	19	27.0833	48	16.6667	54	19.9167	121
	D2005.6.1			D2005.6.1		D2005.6.1
	d2005.6 2		d2005.6 2	D2005.6.1	d2005.6 2	D2005.6.1
			% survival	N value	% survival	N value			meanLSdiffD19	chi2.padj.value	control	developmental defect
3	100	44	100	45	100	23	100	112	16.47	0.296058
5	100	46	100	42	100	22	100	110
7	96	45	82.2222	45	86.3636	22	88.1953	112
10	76	41	72.093	43	63.6364	22	70.5765	106
12	74	43	71.4286	42	68	25	71.1429	110
14	72	43	74.4681	47	60.8696	23	69.1126	113
16	69	45	70.2128	47	66.6667	24	68.6265	116
17	70	47	71.7391	46	66.6667	24	69.4686	117
19	60	47	65.2174	46	62.5	24	62.5725	117
21	54	48	62.2642	53	50	24	55.4214	125
24	43	44	38.6364	44	47.3684	19	43.0016	107
26	24	46	20.9302	43	4.16667	24	16.3656	113
	Y47D3B.9.1			Y47D3B.9.1		Y47D3B.9.1
	bed-2		bed-2	bed-2	bed-2	bed-2
			% survival	N value	% survival	N value			meanLSdiffD19	chi2.padj.value	control	developmental defect
3	100	44	100	44	100	33	100	121	21.05	0.172142	no	no
5	100	45	100	42	100	33	100	120
7	93	45	80.4878	41	93.9394	33	89.1424	119
10	80	41	78.5714	42	73.3333	30	77.3016	113
12	82	45	78.0488	41	77.4194	31	79.156	117
14	82	45	76.7442	43	78.125	32	78.9564	120
16	81	42	77.2727	44	73.5294	34	77.2674	120
17	85	41	72.093	43	61.2903	31	72.7944	115
19	73	44	70.7317	41	57.5758	33	67.1025	118
21	50	50	65.8537	41	43.75	32	53.2012	123
24	60	42	39.4737	38	37.5	32	45.6579	112
26	39	41	10.2564	39	6.25	32	18.5021	112
	M04G12.4a.1			M04G12.4a.1		M04G12.4a.1
	somi-1		somi-1	somi-1	somi-1	somi-1
			% survival	N value	% survival	N value			meanLSdiffD19	chi2.padj.value	control	developmental defect
3	100	40	100	42	100	40	100	122	26.79	5.761e-08	no	no
5	100	44	100	43	100	41	100	128
7	100	43	87.1795	39	100	41	95.7265	123
10	79	43	77.7778	45	88.3721	43	81.7166	131
12	69	13	76.087	46	85.7143	42	76.9337	101
14	76	37	75.5556	45	86.3636	44	79.3064	126
16	69	13	77.7778	45	86.3636	44	77.7138	102
17	67	30	71.7391	46	80.4348	46	73.058	122
19	69	13	75.5556	45	73.4694	49	72.675	107
21	31	36	77.2727	22	82.9268	41	63.7332	99
24	38	13	61.3636	44	70.7317	41	56.6984	98
26	38	13	42.5	40	38.4615	39	39.6538	92
	W07G1.3.1			W07G1.3.1		W07G1.3.1
	zip-3		zip-3	zip-3	zip-3	zip-3
			% survival	N value	% survival	N value			meanLSdiffD19	chi2.padj.value	control	developmental defect
3	100	48	100	21	100	33	100	102	14.23	0.00060554	no	no
5	100	47	100	36	100	16	100	99
7	98	51	75.6757	23	87.5	16	87.0586	90
10	79	47	50	21	68.75	16	65.9167	84
12	78	50	76.1905	21	56.25	16	70.1468	87
14	74	50	76.1905	21	62.5	16	70.8968	87
16	75	48	85	22	50	16	70	86
17	69	49	62.5	22	46.6667	15	59.3889	86
19	71	49	62.5	19	46.6667	15	60.0556	83
21	65	49	68.1818	22	37.5	32	56.8939	103
24	49	49	35	19	37.5	16	40.5	84
26	37	49	32.5	19	11.1111	18	26.8704	86
	F22D6.4.1			F22D6.4.1		F22D6.4.1
	nduf-6		nduf-6	nduf-6	nduf-6	nduf-6
			% survival	N value	% survival	N value			meanLSdiffD19	chi2.padj.value	control	developmental defect
3	100	36	100	39	100	29	100	104	31.34	7.48413e-08	no	no
5	100	16	100	34	100	31	100	81
7	100	16	95.2381	42	90.3226	31	95.1869	89
10	100	17	80	40	63.6364	33	81.2121	90
12	94	33	81.579	38	64.7059	34	80.0949	105
14	94	34	78.5714	42	65.625	32	79.3988	108
16	88	34	82.0513	39	64.7059	34	78.2524	107
17	81	14	85	40	68.75	32	78.25	86
19	88	16	86.8421	38	57.5758	33	77.4726	87
21	88	16	73.6842	38	51.7241	29	71.1361	83
24	65	17	45.946	37	51.6129	31	54.1863	85
26	59	17	40	35	34.4828	29	44.4943	81
	F33H1.4.1			F33H1.4.1		F33H1.4.1
	f33h1.4		f33h1.4	f33h1.4	f33h1.4	f33h1.4
			% survival	N value	% survival	N value			meanLSdiffD19	chi2.padj.value	control	developmental defect
3	100	43	100	48	100	39	100	130	-45.96	9.1129e-48	no	no
5	100	38	100	50	100	40	100	128
7	95	42	90.9091	44	97.5	40	94.4697	126
10	34	44	44.6808	47	47.5	40	42.0603	131
12	9	44	8.16327	49	10.8108	37	9.32469	130
14	2	43	0	51	5.40541	37	2.46847	131
16	0	44	0	52	2.63158	38	0.877193	134
17	0	44	0	52	2.7027	37	0.900901	133
19	0	44	0	52	0	38	0	134
21	0	44	0	52	0	38	0	134
24	0	44	0	52	0	38	0	134
26	0	44	0	52	0	38	0	134
	Y48B6A.14			Y48B6A.23		Y48B6A.23
	hmg-1.1		hmg-1.1	Y48B6A.23	hmg-1.1	Y48B6A.23
			% survival	N value	% survival	N value			meanLSdiffD19	chi2.padj.value	control	developmental defect
3	100	44	100	50	100	37	100	131	30.68	1.57693e-07	no	no
5	100	41	100	49	100	39	100	129
7	100	43	93.617	47	97.4359	39	97.0176	129
10	95	44	91.6667	48	91.6667	36	92.7778	128
12	93	44	92.1569	51	91.1765	34	92.1111	129
14	95	44	85.7143	49	88.8889	36	89.8677	129
16	83	42	84	50	82.0513	39	83.0171	131
17	80	44	79.5918	49	82.0513	39	80.5477	132
19	74	42	80.4348	46	75.6757	37	76.7035	125
21	58	43	67.3469	49	62.1622	37	62.503	129
24	36	44	34.7826	46	50	38	40.2609	128
26	30	44	17.0213	47	25	36	24.0071	127
	B0336.3			B0336.3		B0336.3
	b0336.3		b0336.3	b0336.3	b0336.3	b0336.3
			% survival	N value	% survival	N value			meanLSdiffD19	chi2.padj.value	control	developmental defect
3	100	40	100	31	100	50	100	121	-39.53	3.91737e-21	no	no
5	100	22	100	46	100	49	100	117
7	89	38	91.3043	46	95.9184	49	92.0742	133
10	76	21	69.3878	49	70.2128	47	71.8668	117
12	72	36	81.4815	27	65.2174	46	72.8996	109
14	56	34	42	50	43.1818	44	47.0606	128
16	24	37	55.102	49	44	25	41.034	111
17	3	34	9.09091	44	11.6279	43	7.90627	121
19	6	36	9.09091	44	4.65116	43	6.58069	123
21	6	36	0	47	0	47	2	130
24	0	35	0	47	0	47	0	129
26	0	35	0	47	0	47	0	129
	F23F12.9			F23F12.9		F23F12.9
	zip-8		zip-8	zip-8	zip-8	zip-8
			% survival	N value	% survival	N value			meanLSdiffD19	chi2.padj.value	control	developmental defect
3	100	50	100	22	100	13	100	85	16.07	0.54358	no	no
5	100	50	100	22	100	15	100	87
7	94	49	100	21	100	15	98	85
10	81	53	90	20	86.6667	15	85.8889	88
12	80	51	76.4706	34	87.5	16	81.3235	101
14	76	54	77.1429	35	85.7143	14	79.619	103
16	74	53	73.913	23	80	15	75.971	91
17	67	52	71.4286	21	80	15	72.8095	88
19	64	53	65.7143	35	56.25	16	61.9881	104
21	55	51	50	22	46.1538	13	50.3846	86
24	40	53	29.4118	34		0	34.7059	87
26	10	63	16.129	31	7.14286	14	11.0906	108
	F58A4.7			F58A4.7		F58A4.7
	hlh-11		hlh-11	hlh-11	hlh-11	hlh-11
			% survival	N value	% survival	N value			meanLSdiffD19	chi2.padj.value	control	developmental defect
3	100	48	100	54	100	42	100	144	3.824	0.706922	no	no
5	64	44	100	53	100	44	88	141
7	91	44	94	50	93.1818	44	92.7273	138
10	80	44	82.2222	45	73.6842	19	78.6355	108
12	81	43	82.2222	45	66.6667	18	76.6296	106
14	76	45	73.913	46	66.6667	18	72.1932	109
16	75	44	72.9167	48	61.1111	18	69.6759	110
17	69	45	63.8298	47	55.5556	18	62.7951	110
19	55	44	59.5238	42	35.2941	17	49.9393	103
21	45	44	64.2857	42	52.6316	38	53.9724	124
24	28	40	32.5581	43	27.7778	18	29.4453	101
26	18	44	6.66667	45	17.5	40	14.0556	129
		C01B7.1		C01B7.1		C01B7.1
	sup-37	sup-37	sup-37	sup-37	sup-37	sup-37
	% survival	N value	% survival	N value	% survival	N value			meanLSdiffD19	chi2.padj.value	control	developmental defect
3	100	45	100	23	100	23	100	91	-13.74	1.31847e-14	no	no
5	98	48	100	34		0	99	82
7	98	46	87.1795	39		0	92.5897	85
10	76	49	60	35		0	68	84
12	62	45	54.1667	24		0	58.0833	69
14	38	42	45.8333	24		0	41.9167	66
16	39	44	45.8333	24		0	42.4167	68
17	19	42	35.1351	37		0	27.0676	79
19	19	43	45.8333	24		0	32.4167	67
21	7	42	4.34783	23	15.1515	33	8.83311	98
24	0	44	9.375	32	0	14	3.125	90
26	0	44	3.22581	31	3.33333	30	2.18638	105
	K10B3.5			K10B3.5		K10B3.5
	k10b3.5		k10b3.5	k10b3.5	k10b3.5	k10b3.5
			% survival	N value	% survival	N value			meanLSdiffD19	chi2.padj.value	control	developmental defect
3	100	52	100	46	100	39	100	137	26.26	1	no	no
5	100	54	100	17	100	41	100	112
7	94	53	94.4444	18	97.561	41	95.3351	112
10	89	55	80	25	65.7895	38	78.2632	118
12	84	25	83.3333	24	65	40	77.4444	89
14	84	25	69.2308	26	67.5	40	73.5769	91
16	85	26	76	25	57.1429	35	72.7143	86
17	80	25	79.2453	53	66.6667	39	75.304	117
19	75	24	82.2222	45	59.4595	37	72.2272	106
21	60	25	61.1111	18	44.4444	36	55.1852	79
24	35	23	42.5	40	39.4737	38	38.9912	101
26	24	25	13.4615	52	25	36	20.8205	113
	C07G2.2			C07G2.2		C07G2.2
	atf-7		atf-7	atf-7	atf-7	atf-7
			% survival	N value	% survival	N value			meanLSdiffD19	chi2.padj.value	control	observe developmental defect
3	100	31	100	11	100	36	100	78	22.35	0.186465	no	no
5	100	30	100	14	100	39	100	83
7	97	32	100	16	97.4359	39	98.1453	87
10	97	31	100	33	90.9091	33	95.9697	97
12	91	33	96.875	32	85.2941	34	91.0564	99
14	93	30	93.75	32	80.5556	36	89.1019	98
16	85	33	88.2353	17	81.0811	37	84.7721	87
17	78	32	83.3333	18	71.0526	38	77.462	88
19	73	30	59.375	32	72.2222	36	68.1991	98
21	63	30	81.25	16	60.7143	28	68.3214	74
24	30	30	30	30	34.2857	35	31.4286	95
26	17	29	12.9032	31	28.5714	28	19.4916	88
	C03B8.4			C03B8.4		C03B8.4
	lin-13		lin-13	lin-13	lin-13	lin-13
	% survival	N value	% survival	N value	% survival	N value			meanLSdiffD19	chi2.padj.value	control	developmental defect
3	100	35	100	48	100	46	100	129	-41.94	1.10115e-29	no	no
5	100	39	100	53	100	47	100	139
7	90	40	94.1176	51	93.617	47	92.5782	138
10	74	39	77.0833	48	65.9574	47	72.3469	134
12	58	40	60.4167	48	37.7778	45	52.0648	133
14	29	17	20.9302	43	28.2609	46	26.0637	106
16	18	17	9.80392	51	8.51064	47	12.1049	115
17	15	39	6	50	2.12766	47	7.70922	136
19	8	38	0	43	4.16667	48	4.05556	129
21	8	38	0	43	2.22222	45	3.40741	126
24	5	38	0	43	0	47	1.66667	128
26	5	38	0	43	0	47	1.66667	128
	B0261.1			B0261.1		B0261.1
	b0261.1		b0261.1	b0261.1	b0261.1	b0261.1
			% survival	N value	% survival	N value			meanLSdiffD19	chi2.padj.value	control	developmental defect
3	100	41	100	46	100	41	100	128	-43.33	5.63732e-25	no	no
5	100	43	98.0392	51	100	38	99.3464	132
7	100	42	95.9184	49	100	38	98.6395	129
10	81	42	89.1304	46	91.4286	35	87.1863	123
12	34	41	51.1628	43	62.5	32	49.2209	116
14	26	39	23.8095	42	24.1379	29	24.6492	110
16	5	37	9.52381	42	5.55556	36	6.69312	115
17	2	41	10	40	7.40741	27	6.46914	108
19	0	41	7.89474	38	0	26	2.63158	105
21	0	41	2.5	40	0	26	0.833333	107
24	0	41	2.77778	36	0	26	0.925926	103
26	0	41	0	32	0	26	0	99
		K06A1.4		K06A1.4		K06A1.4
	nhr-22	nhr-22	nhr-22	nhr-22	nhr-22	nhr-22
	% survival	N value	% survival	N value	% survival	N value			meanLSdiffD19	chi2.padj.value	control	developmental defect
3	100	20	100	52	100	42	100	114	11.82	1	no	no
5	100	19	100	48	100	43	100	110
7	90	20	98	50	97.6744	43	95.2248	113
10	70	20	81.6326	49	83.3333	42	78.322	111
12	55	20	72.9167	48	76.1905	42	68.0357	110
14	55	20	80.6452	31	80.9524	42	72.1992	93
16	55	20	66.6667	48	78.5714	42	66.746	110
17	55	44	58.3333	48	73.8095	42	62.381	134
19	56	18	56.25	48	61.5385	39	57.9295	105
21	47	17	53.3333	45	45.9459	37	48.7598	99
24	33	18	18.3673	49	50	42	33.7891	109
26	22	18	15.5556	45	5.12821	39	14.2279	102
		Y56A3A.18		Y56A3A.18		Y56A3A.18
	y56a3a.18	y56a3a.18	y56a3a.18	y56a3a.18	y56a3a.18	y56a3a.18
	% survival	N value	% survival	N value	% survival	N value			meanLSdiffD19	chi2.padj.value	control	developmental defect
3	100	29	100	50	100	46	100	125	-7.531	2.18655e-06	no	no
5	100	31	100	50	100	45	100	126
7	90	29	94	50	88.8889	45	90.963	124
10	86	29	63.2653	49	63.6364	44	70.9672	122
12	70	30	59.1837	49	63.6364	44	64.2733	123
14	57	30	46.4286	28	47.7273	44	50.3853	102
16	71	38	33.3333	48	51.2195	41	51.8509	127
17	43	30	31.25	48	31.8182	44	35.3561	122
19	76	29	20.8333	48	18.6047	43	38.4793	120
21	26	31	17.3913	46	14.6341	41	19.3418	118
24	3	29	10.6383	47	2.32558	43	5.32129	119
26	7	29	4.25532	47	1.92308	52	4.3928	128
		F43G9.12		F43G9.12		F43G9.12
	f43g9.12	f43g9.12	f43g9.12	f43g9.12	f43g9.12	f43g9.12
	% survival	N value	% survival	N value	% survival	N value
3		0		0		0		0
5		0		0		0		0
7	83	18	51.8518	27		0	67.4259	45
10			36	25		0	36	25
12	11			0		0	11	0
14	20			0		0	20	0
16				0		0		0
17	0		7.69231	26		0	3.84615	26
19	0		0	26		0	0	26
21	0			0	13.3333	15	6.66667	15
24	0		0	20		0	0	20
26	0		2.7027	37	0	12	0.900901	49
		C34B2.8		C34B2.8		C34B2.8
	c34b2.8	c34b2.8	c34b2.8	c34b2.8	c34b2.8	c34b2.8
	% survival	N value	% survival	N value	% survival	N value			meanLSdiffD19	chi2.padj.value	control	developmental defect
3	100	64	100	44	100	42	100	150	33.87	2.02365e-15	no	no
5	98	56	100	47	100	40	99.3333	143
7	100	57	97.7778	45	100	40	99.2593	142
10	97	64	88.6364	44	93.3333	45	92.9899	153
12	91	66	89.1304	46	90.9091	44	90.3465	156
14	93	61	91.6667	24	88.8889	45	91.1852	130
16	90	62	86.0465	43	88.8889	45	88.3118	150
17	77	62	82.9787	47	86.0465	43	82.0084	152
19	84	68	76.5957	47	79.0698	43	79.8885	158
21	70	60	75.5556	45	75.6098	41	73.7218	146
24	85	59	54.7619	42	50	40	63.254	141
26	52	58	40	40	10.2564	39	34.0855	137
		Y79H2A.3		Y79H2A.3		Y79H2A.3
	y79h2a.3	y79h2a.3	y79h2a.3	y79h2a.3	y79h2a.3	y79h2a.3
	% survival	N value	% survival	N value	% survival	N value			meanLSdiffD19	chi2.padj.value	control	developmental defect
3	100	51	100	36	100	41	100	128	13.95	1	no	no
5	100	21	100	39	100	41	100	101
7	90	21	89.4737	38	87.8049	41	89.0929	100
10	85	20	80	35	56.0976	41	73.6992	96
12	80	49	71.4286	35	48.7805	41	66.7364	125
14	83	47	68.421	19	50	42	67.1403	108
16	81	21	75	36	53.8462	39	69.9487	96
17	73	51	65.7143	35	45.2381	42	61.3175	128
19	75	24	60	35	44.7368	38	59.9123	97
21	45	47	47.2222	36	36.8421	38	43.0214	121
24	29	21	40	35	33.3333	39	34.1111	95
26	25	20	27.2727	33	10	40	20.7576	93
	C05G6.1			C05G6.1		C05G6.1
	nhr-76		nhr-76	nhr-76	nhr-76	nhr-76
			% survival	N value	% survival	N value			meanLSdiffD19	chi2.padj.value	control	developmental defect
3	100	38	100	27	100	32	100	97	11.28	1	no	no
5	100	32	100	27	100	32	100	91
7	95	39	85.7143	28	96.875	32	92.5298	99
10	73	40	75	28	88.8889	18	78.963	86
12	66	41	71.4286	28	80.6452	31	72.6912	100
14	71	41	71.4286	28	70.9677	31	71.1321	100
16	63	40	66.6667	27	75.8621	29	68.5096	96
17	60	40	64.2857	28	75	32	66.4286	100
19	49	41	62.963	27	60	30	57.321	98
21	46	41	35.7143	28	20	30	33.9048	99
24	28	39	3.57143	28	10.3448	29	13.9721	96
26	23	40	0	37	0	29	7.66667	106
	C01F6.9			C01F6.9		C01F6.9
	c01f6.9		c01f6.9	c01f6.9	c01f6.9	c01f6.9
			% survival	N value	% survival	N value			meanLSdiffD19	chi2.padj.value	control	developmental defect
3	100	42	100	28	100	36	100	106	23.83	0.000278721
5	100	40	100	28	100	35	100	103
7	95	40	88.8889	27	94.2857	35	92.7249	102
10	74	42	75	28	88.5714	35	79.1905	105
12	76	42	75	28	89.4737	38	80.1579	108
14	72	43	75	28	88.8889	36	78.6296	107
16	74	42	66.6667	48	88.8889	36	76.5185	126
17	71	41	70.8333	48	86.4865	37	76.1066	126
19	67	39	58.4906	53	84.2105	38	69.9004	130
21	50	36	57.1429	49	80	35	62.381	120
24	33	40	39.5833	48	55.8824	34	42.8219	122
26	21	42	23.913	46	19.4444	36	21.4525	124
	F23B12.7			F23B12.7		F23B12.7
	f23b12.7		f23b12.7	f23b12.7	f23b12.7	f23b12.7
			% survival	N value	% survival	N value			meanLSdiffD19	chi2.padj.value	control	developmental defect
3	100	46	100	49	100	41	100	136	-42.07	2.5885e-21	no	no
5	100	41	100	50	100	41	100	132
7	95	43	80	50	95.122	41	90.0407	134
10	77	43	63.2653	49	75	24	71.7551	116
12	61	38	60	45	50	22	57	105
14	40	35	56	25	33.3333	21	43.1111	81
16	24	42	19.5652	46	27.2727	22	23.6126	110
17	13	39	14.5833	48	13.6364	22	13.7399	109
19	5	41	6.81818	44	0	22	3.93939	107
21	0	39	4.25532	47	0	34	1.41844	120
24	0	39	0	41	0	34	0	114
26	0	39	0	41	0	34	0	114
	D2021.2a.1			D2021.2a.1		D2021.2a.1
	dhhc-14		dhhc-14	dhhc-14	dhhc-14	dhhc-14
			% survival	N value	% survival	N value			meanLSdiffD19	chi2.padj.value	control	developmental defect
3	100	42	100	43	100	32	100	117	15.56	0.0746192	no	no
5	100	43	100	42	100	39	100	124
7	93	41	92.5	40	97.4359	39	94.312	120
10	67	43	83.7209	43	89.1892	37	79.97	123
12	71	42	73.8095	42	83.3333	36	76.0476	120
14	68	47	79.3103	29	75.6757	37	74.3287	113
16	64	45	68.1818	44	79.4872	39	70.5563	128
17	62	47	66.6667	42	72.2222	36	66.963	125
19	60	45	66.6667	42	57.8947	38	61.5205	125
21	51	45	62.7907	43	47.2222	36	53.671	124
24	49	45	41.4634	41	41.6667	36	44.0434	122
26	38	42	14.6341	41	17.1429	35	23.259	118
	K07A12.7			K07A12.7		K07A12.7
	mrps-15		mrps-15	mrps-15	mrps-15	mrps-15
			% survival	N value	% survival	N value			meanLSdiffD19	chi2.padj.value	control	developmental defect
3	100	36	100	49	100	43	100	128	-10	0.444891	no	no
5	100	36	100	47	100	43	100	126
7	81	37	79.1667	48	93.0233	43	84.3966	128
10	46	39	61.7021	47	65.1163	43	57.6061	129
12	39	38	43.1818	44	55.2632	38	45.815	120
14	38	37	37.037	27	63.1579	38	46.065	102
16	33	39	40.4255	47	54.7619	42	42.7291	128
17	32	38	38.2979	47	51.2195	41	40.5058	126
19	34	38	39.5349	43	34.1463	41	35.8937	122
21	22	37	35.4167	48	30.7692	39	29.3953	124
24	20	41	26.5306	49	17.9487	39	21.4931	129
26	3	37	17.9487	39	5.55556	36	8.83476	112
	C09H6.1a.1			C09H6.1a.1		C09H6.1a.1
	spr-4		spr-4	spr-4	spr-4	spr-4
			% survival	N value	% survival	N value			meanLSdiffD19	chi2.padj.value	control	developmental defect
3	100	49	100	35	100	40	100	124	6.139	1	no	no
5	100	48	100	34	100	39	100	121
7	96	48	94.4444	36	97.4359	39	95.9601	123
10	78	49	80	35	84.6154	39	80.8718	123
12	74	47	68.5714	35	84.2105	38	75.594	120
14	60	50	77.7778	18	77.5	40	71.7593	108
16	49	49	58.8235	34	70	40	59.2745	123
17	38	47	52.9412	34	57.5	40	49.4804	121
19	35	46	65.1163	43	56.4103	39	52.1755	128
21	23	43	36.1111	36	44.4444	36	34.5185	115
24	5	43	20.5882	34	34.0909	44	19.893	121
26	9	46	12.5	32	0	39	7.16667	117
	T05F1.1a.1			T05F1.1a.1		T05F1.1a.1
	nra-2		nra-2	nra-2	nra-2	nra-2
			% survival	N value	% survival	N value			meanLSdiffD19	chi2.padj.value	control	developmental defect
3	100	39	100	35	100	31	100	105	27.38	0.00288431	no	no
5	100	34	100	40	100	33	100	107
7	89	35	95.1219	41	90.9091	33	91.677	109
10	80	35	82.5	40	88.8889	36	83.7963	111
12	84	37	79.4872	39	83.7838	37	82.4237	113
14	84	38	69.5652	23	82.3529	34	78.6394	95
16	77	39	77.5	40	86.1111	36	80.2037	115
17	86	37	78.3784	37	78.3784	37	80.9189	111
19	78	37	66.6667	39	75	36	73.2222	112
21	72	36	64.1026	39	58.8235	34	64.9754	109
24	60	40	41.0256	39	58.3333	36	53.1197	115
26	38	37	19.4444	36	21.875	32	26.4398	105
	C18D1.1a.1			C18D1.1a.1		C18D1.1a.1
	die-1		die-1	die-1	die-1	die-1
			% survival	N value	% survival	N value			meanLSdiffD19	chi2.padj.value	control	developmental defect
3	100	51	100	23	100	42	100	116	-12.46	0.288772	no	no
5	100	51	100	40	100	44	100	135
7	91	43	79.0698	43	97.7273	44	89.2657	130
10	79	52	63.0435	46	83.3333	18	75.1256	116
12	73	51	84.2105	19	83.3333	18	80.1813	88
14	71	49		0	83.3333	18	77.1667	67
16	69	52	54.1667	24	66.6667	18	63.2778	94
17	50	52	65.9091	44	50	18	55.303	114
19	52	52	30.9524	42	17.6471	17	33.5331	111
21	16	50	22.7273	22	13.9535	43	17.5603	115
24	10	51	6.52174	46	0	43	5.50725	140
26	10	50	2.22222	45	0	43	4.07407	138
	C14B9.6a.1			C14B9.6a.1		C14B9.6a.1
	gei-8		gei-8	gei-8	gei-8	gei-8
			% survival	N value	% survival	N value			meanLSdiffD19	chi2.padj.value	control	developmental defect
3	100	48	100	37	100	38	100	123	-4.245	1	no	no
5	100	52	100	32	100	34	100	118
7	96	53	77.7778	36	97.0588	34	90.2789	123
10	72	46	52.7778	36	69.4444	36	64.7407	118
12	72	47	47.3684	38	69.697	33	63.0218	118
14	67	21	50	16	67.6471	34	61.549	71
16	67	21	29.2683	41	66.6667	33	54.3117	95
17	55	20	31.4286	35	84.6154	26	57.0147	81
19	53	19	22.2222	36	61.7647	34	45.6623	89
21	40	20	19.5122	41	52.9412	34	37.4845	95
24	29	21	15.7895	38	15.7895	38	20.193	97
26	13	24	11.7647	34	2.5641	39	9.1096	97
	ZC416.1.1			ZC416.1.1		ZC416.1.1
	madf-9		madf-9	madf-9	madf-9	madf-9
			% survival	N value	% survival	N value
3				0		0
5				0		0
7				0		0
10				0		0
12				0		0
14				0		0
16				0		0
17				0		0
19				0		0
21				0		0
24				0		0
26				0		0
	C25D7.3.1			C25D7.3.1		C25D7.3.1
	sdc-3		sdc-3	sdc-3	sdc-3	sdc-3
			% survival	N value	% survival	N value			meanLSdiffD19	chi2.padj.value	control	developmental defect
3	100	48	100	51	100	21	100	120	-32.63	2.97906e-07	no	no
5	100	46	100	56	100	18	100	120
7	98	46	96.2963	54	83.3333	18	92.5432	118
10	83	48	77.2727	66	90	20	83.4242	134
12	70	47	83.3333	54	72.7273	22	75.3535	123
14	44	54	70.8333	24	45.4545	0	53.4293	78
16	47	47	46.1538	52	20	20	37.718	119
17	9	44	30.7692	52	10.5263	19	16.7652	115
19	9	45	31.1111	45	0	21	13.3704	111
21	5	43	2.12766	47	0	21	2.37589	111
24	0	45	6.38298	47	0	21	2.12766	113
26	0	45	0	46	0	21	0	112
	T22H6.6a.1			T22H6.6a.1		T22H6.6a.1
	gei-3		gei-3	gei-3	gei-3	gei-3
			% survival	N value	% survival	N value			meanLSdiffD19	chi2.padj.value	control	developmental defect
3	100	41	100	44	100	37	100	122	-44.38	2.38071e-32	no	no
5	100	47	100	45	100	36	100	128
7	98	49	85.4167	48	91.6667	36	91.6944	133
10	85	46	75	44	77.1429	35	79.0476	125
12	51	43	61.9048	42	62.8571	35	58.5873	120
14	26	42	36.8421	19	17.1429	35	26.6617	96
16	9	45	4.65116	43	2.85714	35	5.50277	123
17	0	43	6.97674	43	0	35	2.32558	121
19	0	43	4.7619	42	0	35	1.5873	120
21	0	43	0	43	0	35	0	121
24	0	43	0	43	0	35	0	121
26	0	43	0	43	0	35	0	121
	C10G8.6.1			C10G8.6.1		C10G8.6.1
	ceh-34		ceh-34	ceh-34	ceh-34	ceh-34
			% survival	N value	% survival	N value			meanLSdiffD19	chi2.padj.value	control	developmental defect
3	100	36	100	35	100	37	100	108	10.47	1	no	no
5	100	35	100	36	100	38	100	109
7	97	33	88.5714	35	92.1053	38	92.5589	106
10	82	38	68.5714	35	73.5294	34	74.7003	107
12	79	38	67.6471	34	73.5294	34	73.3922	106
14	76	38	61.1111	18	72.7273	33	69.9461	89
16	71	24	52.9412	34	72.2222	36	65.3878	94
17	55	33	55.8824	34	74.2857	35	61.7227	102
19	52	23	45.7143	35	71.4286	35	56.381	93
21	17	24	47.0588	34	44.1176	34	36.0588	92
24	17	24	27.7778	36	36.3636	33	27.0471	93
26	8	24	17.2414	29	6.06061	33	10.434	86
	F32H2.1a.1			F32H2.1a.1		F32H2.1a.1
	snpc-4		snpc-4	snpc-4	snpc-4	snpc-4
			% survival	N value	% survival	N value			meanLSdiffD19	chi2.padj.value	control	developmental defect
3	100	40	100	42	100	30	100	112	-7.524	1	no	no
5	100	39	100	46	100	31	100	116
7	100	20	86.3636	44	90.3226	31	92.2287	95
10	81	21	88.6364	44	74.1935	31	81.2766	96
12	76	21	77.7778	45	74.1935	31	75.9904	97
14	68	22	80.7692	26	75	32	74.5897	80
16	67	21	53.6585	41	63.3333	30	61.3306	92
17	64	22	51.1111	45	73.5294	34	62.8802	101
19	39	23	33.3333	42	42.8571	28	38.3968	93
21	23	22	16.2791	43	25	28	21.4264	93
24	22	23	12.2449	49	16.6667	30	16.9705	102
26	18	22	2.43902	41	0	31	6.81301	94
	ZC204.2.1			ZC204.2.1		ZC204.2.1
	duxl-1		duxl-1	duxl-1	duxl-1	duxl-1
			% survival	N value	% survival	N value			meanLSdiffD19	chi2.padj.value	control	developmental defect
3	100	29	100	50	100	45	100	124	13.29	1	no	no
5	100	36	100	47	100	43	100	126
7	96	45	80.8511	47	97.6744	43	91.5085	135
10	80	44	77.0833	48	81.3953	43	79.4929	135
12	72	46	72	50	81.8182	44	75.2727	140
14	70	47	78.125	32	75.5556	45	74.5602	124
16	60	47	67.9245	53	75	44	67.6415	144
17	57	47	56	50	75	16	62.6667	113
19	57	46	47.9167	48	73.3333	15	59.4167	109
21	47	47	42	50	34.2857	35	41.0952	132
24	30	47	24.4444	45	40	15	31.4815	107
26	7	44	10.4167	48	0	14	5.80556	106
	C33H5.17.1			C33H5.17.1		C33H5.17.1
	zgpa-1		zgpa-1	zgpa-1	zgpa-1	zgpa-1
			% survival	N value	% survival	N value			meanLSdiffD19	chi2.padj.value	control	developmental defect
3	100	41	100	51	100	37	100	129	8.194	0.0131723	no	no
5	100	40	97.9592	49	97.7778	45	98.579	134
7	92	37	88	50	95.4545	44	91.8182	131
10	93	15	72	50	80.9524	42	81.9841	107
12	94	16	70.5882	51	80	20	81.5294	87
14	94	16	66.6667	30	80	20	80.2222	66
16	94	16	66.6667	51	72.7273	44	77.798	111
17	38	16	64.5833	48	70.2128	47	57.5987	111
19	33	15	59.5745	47	69.5652	46	54.0466	108
21	19	16	59.5745	47	65	40	47.8582	103
24	19	15	36.1702	47	44.4444	45	33.2049	107
26	14	15	10	40	17.9487	39	13.9829	94
	C25G4.5.1			C25G4.5.1		C25G4.5.1
	dpy-26		dpy-26	dpy-26	dpy-26	dpy-26
			% survival	N value	% survival	N value			meanLSdiffD19	chi2.padj.value	control	developmental defect
3	100	45	100	37	100	36	100	118	21.42	0.0833739	no	no
5	100	43	100	42	100	38	100	123
7	96	46	95.2381	42	97.3684	38	96.2022	126
10	85	46	93.0233	43	94.7368	38	90.92	127
12	81	48	88.6364	44	95.2381	21	88.2915	113
14	81	48	78.9474	19	95	20	84.9825	87
16	83	47	83.7209	43	90.4762	21	85.7324	111
17	73	45	75.5556	45	85.7143	21	78.0899	111
19	59	46	64.2857	42	79.1667	24	67.4841	112
21	36	44	53.8462	39	61.7647	34	50.537	117
24	41	22	43.5897	39	57.8947	19	47.4948	80
26	0	22	2.5641	39	15.1515	33	5.90521	94
	F44C8.5a			F44C8.5a		F44C8.5a
	nhr-128		nhr-128	nhr-128	nhr-128	nhr-128
			% survival	N value	% survival	N value			meanLSdiffD19	chi2.padj.value	control	developmental defect
3	100	39	100	49	100	35	100	123	13.03	1	no	no
5	100	44	100	49	100	32	100	125
7	88	42	82	50	93.75	32	87.9167	124
10	64	44	72.549	51	84.2105	19	73.5865	114
12	58	45	74.5098	51	89.4737	19	73.9945	115
14	58	45	74.0741	27	83.3333	36	71.8025	108
16	56	43	71.4286	49	77.1429	35	68.1905	127
17	49	45	66.6667	48	70.2703	37	61.979	130
19	54	41	55.7692	52	67.5676	37	59.1123	130
21	36	42	52.9412	51	67.6471	34	52.1961	127
24	25	40	32	50	42.1053	19	33.0351	109
26	0	43	8.69565	46	22.8571	35	10.5176	124
	T06C12.7.1			T06C12.7.1		T06C12.7.1
	nhr-84		nhr-84	nhr-84	nhr-84	nhr-84
			% survival	N value	% survival	N value			meanLSdiffD19	chi2.padj.value	control	developmental defect
3	100	44	100	19	100	37	100	100	24.99	0.00390254	no	no
5	100	43	100	16	100	38	100	97
7	98	41	77.7778	18	92.1053	38	89.2943	97
10	78	45	66.6667	18	82.2222	45	75.6296	108
12	77	48	66.6667	18	79.0698	43	74.2455	109
14	70	50	66.6667	18	80.9524	42	72.5397	110
16	78	50	64.7059	17	76.7442	43	73.15	110
17	74	46	66.6667	18	81.8182	44	74.1616	108
19	73	51	64.7059	17	75.6098	41	71.1052	109
21	67	46	66.6667	18	60	40	64.5556	104
24	53	47	37.5	16	50	40	46.8333	103
26	23	48	23.0769	26	24.2424	33	23.4398	107
	W10D5.3a.1			W10D5.3a.1		W10D5.3a.1
	gei-17		gei-17	gei-17	gei-17	gei-17
			% survival	N value	% survival	N value			meanLSdiffD19	chi2.padj.value	control	developmental defect
3	100	40	100	50	100	43	100	133	-34.55	7.60994e-16	no	no
5	100	40	100	52	100	42	100	134
7	98	40	82.3529	51	80.9524	42	87.1018	133
10	83	40	72.549	51	71.4286	42	75.6592	133
12	73	40	66	50	56.0976	41	65.0325	131
14	51	39	58.0645	31	41.4634	41	50.176	111
16	23	39	28	50	26.1905	42	25.7302	131
17	8	40	23.4043	47	17.0732	41	16.1591	128
19	10	39	16.6667	48	7.31707	41	11.3279	128
21	3	40	17.7778	45	5	40	8.59259	125
24	0	39	6.25	48	0	41	2.08333	128
26	0	40	4	50	0	41	1.33333	131
	C17E4.6.1			C17E4.6.1		C17E4.6.1
	c17e4.6		c17e4.6	c17e4.6	c17e4.6	c17e4.6
			% survival	N value	% survival	N value			meanLSdiffD19	chi2.padj.value	control	developmental defect
3	100	44	100	51	100	40	100	135	17.25	0.0953203	no	no
5	100	44	98.0392	51	97.561	41	98.5334	136
7	98	46	94	50	95	40	95.6667	136
10	96	45	92	50	84.6154	39	90.8718	134
12	91	46	86.2745	51	82.5	40	86.5915	137
14	89	45	92.5926	27	78.3784	37	86.657	109
16	87	45	80.3922	51	76.9231	39	81.4384	135
17	83	42	66	50	71.7949	39	73.5983	131
19	75	44	60.7843	51	53.8462	39	63.2102	134
21	50	46	55.102	49	33.3333	39	46.1451	134
24	45	44	28	50	29.7297	37	34.2432	131
26	34	44	12.2449	49	2.77778	36	16.3409	129
	T05A7.4.1			T05A7.4.1		T05A7.4.1
	hmg-11		hmg-11	hmg-11	hmg-11	hmg-11
			% survival	N value	% survival	N value			meanLSdiffD19	chi2.padj.value	control	developmental defect
3	100	46	100	49	100	53	100	148	6.84	1	no	no
5	100	45	100	49	100	53	100	147
7	98	47	86.9565	46	100	53	94.9855	146
10	80	46	77.551	49	83.0189	53	80.19	148
12	80	46	76.5957	47	81.4815	54	79.3591	147
14	78	46	65.2174	23	83.0189	53	75.4121	122
16	76	45	63.0435	46	83.0189	53	74.0208	144
17	64	45	50	48	77.3585	53	63.7862	146
19	57	44	35.5556	45	66.0377	53	52.8644	142
21	27	45	25	44	51.9231	52	34.641	141
24	22	46	27.2727	44	36.5385	52	28.6037	142
26	16	44	4.25532	47	15.0943	53	11.7832	144
	C08B11.3a.1			C08B11.3a.1		C08B11.3a.1
	swsn-7		swsn-7	swsn-7	swsn-7	swsn-7
			% survival	N value	% survival	N value			meanLSdiffD19	chi2.padj.value	control	developmental defect
3	100	36	100	38	100	41	100	115	-24.35	3.45547e-07	no	no
5	100	38	97.561	41	100	40	99.187	119
7	100	39	94.7368	38	90	40	94.9123	117
10	92	39	56.4103	39	72.5	40	73.6368	118
12	85	40	57.5	40	58.9744	39	67.1581	119
14	72	39	77.7778	18	53.8462	39	67.8746	96
16	46	39	22.2222	36	41.4634	41	36.5619	116
17	46	37	15.7895	38	32.4324	37	31.4073	112
19	36	39	5.26316	38	23.6842	38	21.6491	115
21	25	40	5.26316	38	16.2162	37	15.4931	115
24	2	49	2.63158	38	11.4286	35	5.35338	122
26	0	48	0	36	5.55556	36	1.85185	120
	F40F8.7.1			F40F8.7.1		F40F8.7.1
	pqm-1		pqm-1	pqm-1	pqm-1	pqm-1
			% survival	N value	% survival	N value			meanLSdiffD19	chi2.padj.value	control	developmental defect
3	100	50	100	44	100	33	100	127	-41.9	1.14219e-15	no	no
5	100	48	100	43	100	37	100	128
7	85	48	90.4762	42	86.4865	37	87.3209	127
10	63	51	69.2308	26	71.0526	38	67.7611	115
12	60	52	80.7692	26	76.3158	38	72.3617	116
14	49	51	60	25	56.7568	37	55.2523	113
16	37	52	30.7692	26	37.8378	37	35.2024	115
17	26	47	19.2308	26	17.6471	34	20.9593	107
19	4	52	0	26	8.33333	36	4.11111	114
21	4	50	0	26	8.57143	35	4.19048	111
24	2	51	0	26	0	33	0.666667	110
26	2	51	0	26	0	32	0.666667	109
	C07H6.7.1			C07H6.7.1		C07H6.7.1
	lin-39		lin-39	lin-39	lin-39	lin-39
	% survival	N value	% survival	N value	% survival	N value			meanLSdiffD19	chi2.padj.value	control	developmental defect
3	100	23	100	65			100	88	21.12	1	no	no
5	100	26	96.875	64			98.4375	90
7	96	24	95.2381	63			95.6191	87
10	83	24	83.0769	65			83.0385	89
12	78	23	88.5246	65			83.2623	88
14	72	25	80	25			76	50
16	68	25	81.9672	61			74.9836	86
17	62	34	68.254	63			65.127	97
19	63	24	71.6667	60			67.3333	84
21	35	23	41.0714	56			38.0357	79
24	21	24	19.0476	63			20.0238	87
26	8	24	8.19672	61			8.09836	85
	T12D8.1.1			T12D8.1.1		T12D8.1.1
	set-16		set-16	set-16	set-16	set-16
	% survival	N value	% survival	N value	% survival	N value			meanLSdiffD19	chi2.padj.value	control	developmental defect
3	100	27	100	34	97.2973	37	99.0991	98	36.17	0.0599561	no	yes
5	100	37	100	35	100	39	100	111
7	94	36	97.0588	34	97.4359	39	96.1649	109
10	89	38	94.1176	34	92.5	40	91.8726	112
12	84	37	93.9394	33	92.1053	38	90.0149	108
14	78	37	93.3333	15	92.5	40	87.9444	92
16	89	35	88.2353	34	94.7368	38	90.6574	107
17	73	45	82.3529	34	92.3077	39	82.5535	118
19	79	34	87.5	32	79.4872	39	81.9957	105
21	57	35	74.359	39	57.8947	38	63.0846	112
24	41	37	28.125	32	27.027	37	32.0507	106
26	28	36	18.75	32	0	38	15.5833	106
	F54D1.4a.1			F54D1.4a.1		F54D1.4a.1
	nhr-7		nhr-7	nhr-7	nhr-7	nhr-7
			% survival	N value	% survival	N value			meanLSdiffD19	chi2.padj.value	control	developmental defect
3	100	48	100	50	100	34	100	132	27.39	1	no	no
5	100	29	100	49	100	38	100	116
7	93	28	95.9184	49	94.7368	38	94.5517	115
10	89	28	80.4348	46	78.3784	37	82.6044	111
12	82	28	77.551	49	76.3158	38	78.6223	115
14	83	29	76	25	75	36	78	90
16	86	28	78	50	73.6842	38	79.2281	116
17	66	50	75	48	69.4444	36	70.1481	134
19	79	29	72.3404	47	68.4211	38	73.2538	114
21	62	29	54.1667	48	59.375	32	58.5139	109
24	48	27	48.9362	47	38.2353	34	45.0572	108
26	30	27	23.4043	47	8.82353	34	20.7426	108
	F44C8.11.1			F44C8.11.1		F44C8.11.1
	nhr-96		nhr-96	nhr-96	nhr-96	nhr-96
			% survival	N value	% survival	N value			meanLSdiffD19	chi2.padj.value	control	developmental defect
3	100	40	100	49	100	47	100	136	21.49	0.18879	no	no
5	100	42	100	47	100	48	100	137
7	88	43	84.0909	44	95.8333	48	89.3081	135
10	81	43	75	48	87.7551	49	81.2517	140
12	79	43	68.8889	45	85.4167	48	77.7685	136
14	77	43	77.7778	27	81.25	48	78.6759	118
16	70	43	68.0851	47	83.7209	43	73.9353	133
17	73	40	67.3913	46	76.5957	47	72.329	133
19	70	43	58.6957	46	73.913	46	67.5362	135
21	56	43	58.6957	46	52.2727	44	55.6561	133
24	51	43	39.1304	46	41.1765	17	43.769	106
26	24	46	10.6383	47	17.0732	41	17.2372	134
	C04F5.9.1			C04F5.9.1		C04F5.9.1
	c04f5.9		c04f5.9	c04f5.9	c04f5.9	c04f5.9
			% survival	N value	% survival	N value			meanLSdiffD19	chi2.padj.value	control	developmental defect
3	100	45	100	54	100	39	100	138	21.13	0.00227693
5	100	45	100	56	100	41	100	142
7	89	47	92.4528	53	92.6829	41	91.3786	141
10	76	46	83.3333	54	80	40	79.7778	140
12	72	46	80	55	82.9268	41	78.3089	142
14	72	47	71.4286	28	74.359	39	72.5958	114
16	64	45	75.8621	58	76.3158	38	72.0593	141
17	66	47	75	56	72.5	40	71.1667	143
19	64	45	70.1754	57	66.6667	39	66.9474	141
21	38	45	64.8148	54	68.4211	38	57.0786	137
24	38	45	45.614	57	54.2857	35	45.9666	137
26	26	46	20	55	16.2162	37	20.7387	138
	F57G8.6.1			F57G8.6.1		F57G8.6.1
	nhr-193		nhr-193	nhr-193	nhr-193	nhr-193
			% survival	N value	% survival	N value			meanLSdiffD19	chi2.padj.value	control	developmental defect
3	100	51	100	45	100	38	100	134	28.08	2.82144e-06	no	no
5	100	51	100	45	100	38	100	134
7	98	50	95.5556	45	100	38	97.8519	133
10	86	51	84.7826	46	94.7368	38	88.5065	135
12	83	53	84.4444	45	94.8718	39	87.4387	137
14	83	52	75	24	92.5	40	83.5	116
16	82	50	78.2609	46	85	40	81.7536	136
17	79	52	75.5556	45	82.5	40	79.0185	137
19	73	51	77.7778	45	71.7949	39	74.1909	135
21	57	46	69.5652	46	58.9744	39	61.8465	131
24	37	51	39.1304	23	58.9744	39	45.0349	113
26	19	47	20.4546	44	30.7692	39	23.4079	130
	C07A12.1a.1			C07A12.1a.1		C07A12.1a.1
	ham-2		ham-2	ham-2	ham-2	ham-2
			% survival	N value	% survival	N value			meanLSdiffD19	chi2.padj.value	control	developmental defect
3	100	44	100	40	100	34	100	118	20.24	0.00483223	no	no
5	100	46	100	40	100	33	100	119
7	89	46	97.4359	39	96.9697	33	94.4685	118
10	81	47	91.8919	37	86.4865	37	86.4595	121
12	85	48	87.1795	39	88.2353	34	86.8049	121
14	86	49	84.6154	13	86.1111	36	85.5755	98
16	79	48	82.0513	39	88.5714	35	83.2076	122
17	70	47	65	40	88.5714	35	74.5238	122
19	62	47	54.054	37	82.8571	35	66.3037	119
21	33	46	44.7368	38	68.5714	35	48.7694	119
24	19	47	38.4615	39	51.4286	35	36.2967	121
26	9	46	16.2162	37	38.2353	34	21.1505	117
	C25B8.6.1			C25B8.6.1		C25B8.6.1
	nhr-120		nhr-120	nhr-120	nhr-120	nhr-120
			% survival	N value	% survival	N value			meanLSdiffD19	chi2.padj.value	control	developmental defect
3	100	25	100	38	100	51	100	114	22.97	0.000405091	no	no
5	100	23	100	41	100	43	100	107
7	92	24	90	40	86.0465	43	89.3488	107
10	88	24	88.0952	42	76	50	84.0317	116
12	88	24	76.1905	42	74	50	79.3968	116
14	88	24	89.4737	19	76	50	84.4912	93
16	79	24	63.4146	41	78	50	73.4715	115
17	78	55	63.4146	41	76	50	72.4715	146
19	75	24	65.7895	38	66	50	68.9298	112
21	71	24	55.8139	43	58	50	61.6046	117
24	67	24	30	20	46.9388	49	47.9796	93
26	55	22	15.1515	33	16	50	28.7172	105
	F26A10.2.1			F26A10.2.1		F26A10.2.1
	f26a10.2		f26a10.2	f26a10.2	f26a10.2	f26a10.2
			% survival	N value	% survival	N value			meanLSdiffD19	chi2.padj.value	control	developmental defect
3	100	44	100	48	100	57	100	149	-31.57	4.51499e-14	no	no
5	100	44	100	44	100	56	100	144
7	91	44	87.234	47	98.2143	56	92.1494	147
10	85	41	72.7273	46	65.625	32	74.4508	119
12	79	42	77.7778	45	68.75	32	75.1759	119
14	71	42	65	20	51.7241	29	62.5747	91
16	55	40	39.1304	46	21.875	32	38.6685	118
17	26	42	13.3333	45	18.75	32	19.3611	119
19	22	41	17.7778	45	3.44828	29	14.4087	115
21	5	41	4.34783	46	3.7037	27	4.35051	114
24	0	44	0	43	0	26	0	113
26	0	44	0	18	0	29	0	91
	F46B6.7.1			F46B6.7.1		F46B6.7.1
	ztf-7		ztf-7	ztf-7	ztf-7	ztf-7
			% survival	N value	% survival	N value			meanLSdiffD19	chi2.padj.value	control	developmental defect
3	100	49	100	56	100	42	100	147	3.185	1	no	no
5	100	48	100	57	100	41	100	146
7	96	50	87.931	58	100	41	94.6437	149
10	82	49	82.4561	57	83.7209	43	82.7257	149
12	80	49	76.7857	56	87.5	40	81.4286	145
14	74	47	63.3333	30	85.7143	42	74.3492	119
16	74	47	67.2414	58	73.1707	41	71.4707	146
17	62	45	61.4035	57	62.5	40	61.9678	142
19	56	48	51.7241	58	39.4737	38	49.0659	144
21	37	49	40.8163	49	29.7297	37	35.8487	135
24	34	44	11.3208	53	10.5263	38	18.6157	135
26	26	43	5.88235	51	14.2857	35	15.3894	129
	Y39B6A.17a.1			Y39B6A.17a.1		Y39B6A.17a.1
	nhr-95		nhr-95	nhr-95	nhr-95	nhr-95
			% survival	N value	% survival	N value			meanLSdiffD19	chi2.padj.value	control	developmental defect
3	100	39	100	54	100	47	100	140	18.12	0.195876	no	no
5	100	43	100	52	100	48	100	143
7	88	42	92.8571	56	93.75	48	91.5357	146
10	73	44	77.3585	53	81.8182	44	77.3922	141
12	70	44	72.2222	54	73.3333	45	71.8519	143
14	67	43	65.3846	26	76.087	46	69.4905	115
16	66	44	70	50	72.3404	47	69.4468	141
17	58	43	57.4074	54	72.3404	47	62.5826	144
19	63	43	64.1509	53	65.3061	49	64.1524	145
21	59	41	62.7451	51	61.9048	42	61.2166	134
24	34	41	22.2222	54	54.5455	44	36.9226	139
26	28	40	20	50	19.0476	42	22.3492	132
	M163.2.1			M163.2.1		M163.2.1
	ztf-14		ztf-14	ztf-14	ztf-14	ztf-14
			% survival	N value	% survival	N value			meanLSdiffD19	chi2.padj.value	control	developmental defect
3	100	52	100	47	100	46	100	145	26.38	1.99419e-09	no	no
5	100	51	100	48	100	48	100	147
7	100	49	89.1304	46	97.9167	48	95.6824	143
10	96	48	76.5957	47	88.8889	45	87.1615	140
12	91	53	72.3404	47	86.9565	46	83.4323	146
14	88	52	78.2609	23	87.5	48	84.587	123
16	90	50	66.6667	48	87.7551	49	81.4739	147
17	78	49	60.4167	48	91.3043	46	76.5737	143
19	72	50	61.7021	47	83.3333	48	72.3452	145
21	61	51	63.6364	22	71.4286	42	65.355	115
24	48	48	37.7778	45	69.7674	43	51.8484	136
26	33	49	18.6046	43	40.9091	44	30.8379	136
	F30F8.8.1			F30F8.8.1		F30F8.8.1		0
	taf-5		taf-5	taf-5	taf-5	taf-5		0
			% survival	N value	% survival	N value		0	meanLSdiffD19	chi2.padj.value	control	developmental defect
3	100	34	100	42	100	39	100	115	-41.06	1.04415e-28	no	no
5	95	37	100	45	97.561	41	97.5203	123
7	89	36	91.4894	47	87.5	40	89.3298	123
10	76	38	72.7273	44	75	40	74.5758	122
12	58	36	57.5	40	50	40	55.1667	116
14	38	37	30	20	41.0256	39	36.3419	96
16	24	37	12.1951	41	5.26316	38	13.8194	116
17	19	36	11.6279	43	0	38	10.2093	117
19	5	37	9.30233	43	0	38	4.76744	118
21	3	34	2.38095	42	0	38	1.79365	114
24	0	35	2.32558	43	0	38	0.775194	116
26	0	35	2.43902	41	0	38	0.813008	114
	ZK1128.6a.1			ZK1128.6a.1		ZK1128.6a.1
	ttll-4		ttll-4	ttll-4	ttll-4	ttll-4
			% survival	N value	% survival	N value			meanLSdiffD19	chi2.padj.value	control	developmental defect
3	100	41	100	38	100	45	100	124	11.1	1	no	no
5	100	37	100	38	100	49	100	124
7	82	38	91.8919	37	91.8367	49	88.5762	124
10	69	39	78.3784	37	70.2128	47	72.5304	123
12	61	38	72.973	37	65.2174	23	66.3968	98
14	59	37	75	20	66.6667	24	66.8889	81
16	54	37	66.6667	33	70.8333	24	63.8333	94
17	43	37	67.5676	37	66.6667	24	59.0781	98
19	50	38	62.8571	35	58.3333	24	57.0635	97
21	30	37	41.6667	36	59.0909	22	43.5859	95
24	36	36	32.3529	34	21.7391	23	30.0307	93
26	28	36	11.4286	35	2.7027	37	14.0438	108
	Y39A1C.3.1
	dmd-9		dmd-9	dmd-9	dmd-9	dmd-9
			% survival	N value	% survival	N value			meanLSdiffD19	chi2.padj.value	control	developmental defect
3	100	43	100	55	100	42	100	140	24.49	0.000649584	no	no
5	100	42	100	60	100	42	100	144
7	93	41	94.8276	58	97.619	42	95.1489	141
10	70	37	83.6364	55	78.5714	42	77.4026	134
12	84	32	79.3103	58	81.8182	44	81.7095	134
14	74	35	89.2857	28	84.0909	44	82.4589	107
16	78	23	82.4561	57	77.2727	44	79.243	124
17	78	23	74.5763	59	77.2727	44	76.6163	126
19	79	24	65.5172	58	66.6667	42	70.3946	124
21	74	23	70.1754	57	61.9048	42	68.6934	122
24	64	22	56.1403	57	48.7179	39	56.2861	118
26	61	23	20.6897	58	11.7647	17	31.1515	98
	F01G4.1.1			F01G4.1.1		F01G4.1.1
	swsn-4		swsn-4	swsn-4	swsn-4	swsn-4
			% survival	N value	% survival	N value			meanLSdiffD19	chi2.padj.value	control	developmental defect
3	100	40	100	64	100	42	100	146	21.05	0.000500278	no	no
5	100	49	100	66	100	46	100	161
7	88	48	66.6667	66	93.4783	46	82.715	160
10	78	49	69.3548	62	76.7442	43	74.6997	154
12	78	49	64.0625	64	75.5556	45	72.5394	158
14	76	49	65.7895	38	73.913	46	71.9008	133
16	78	49	63.4921	63	66.6667	48	69.3862	160
17	75	48	64.0625	64	69.5652	46	69.5426	158
19	76	46	61.9048	63	63.0435	46	66.9827	155
21	70	46	64.1791	67	60.4651	43	64.8814	156
24	57	46	47.541	61	40.9091	44	48.4834	151
26	23	47	14.5161	62	33.3333	45	23.6165	154
		ZK488.2.1		ZK488.2.1		ZK488.2.1
	nhr-90	nhr-90	nhr-90	nhr-90	nhr-90	nhr-90
	% survival	N value	% survival	N value	% survival	N value			meanLSdiffD19	chi2.padj.value	control	developmental defect
3	100	36			100	23	100	59	18.7	1	no	no
5	100	40			100	23	100	63
7	93	41			82.6087	23	87.8043	64
10	77	39			77.2727	22	77.1364	61
12	71	41			80	20	75.5	61
14	73	41			68.1818	22	70.5909	63
16	67	39			71.4286	21	69.2143	60
17	65	40			65	20	65	60
19	64	39			65.2174	23	64.6087	62
21	61	38			65.7895	38	63.3947	76
24	41	39			22.2222	18	31.6111	57
26	27	37			26.4706	34	26.7353	71
		F44C8.4.1		F44C8.4.1		F44C8.4.1
	nhr-103	nhr-103	nhr-103	nhr-103	nhr-103	nhr-103
	% survival	N value	% survival	N value	% survival	N value			meanLSdiffD19	chi2.padj.value	control	developmental defect
3	100	42	100	31	100	14	100	87	23.29	0.0531813	no	no
5	100	43	100	35	100	14	100	92
7	92	39	96.7742	31	100	14	96.2581	84
10	85	41	91.4286	35	78.5714	14	85	90
12	84	44	87.8788	33	76.9231	13	82.934	90
14	86	42	94.1176	17	71.4286	14	83.8487	73
16	76	41	93.75	16	71.4286	14	80.3929	71
17	74	43	93.75	16	64.2857	14	77.3452	73
19	76	41	75	16	57.1429	14	69.381	71
21	71	41	31.4286	35	54.5455	22	52.3247	98
24	51	41	20	35	33.3333	21	34.7778	97
26	40	40	14.2857	35	8	25	20.7619	100
		C12D12.5a.1		C12D12.5a.1		C12D12.5a.1		0
	sox-4	sox-4	sox-4	sox-4	sox-4	sox-4		0
	% survival	N value	% survival	N value	% survival	N value		0	meanLSdiffD19	chi2.padj.value	control	developmental defect
3	100	33	100	46	100	40	100	119	21.54	0.0400111	no	no
5	100	34	100	52	100	44	100	130
7	91	35	91.4894	47	97.7273	44	93.4055	126
10	79	34	82	50	90.4762	42	83.8254	126
12	79	34	79.1667	48	88.6364	44	82.2677	126
14	83	35	66.6667	24	88.3721	43	79.3463	102
16	80	35	80	50	81.3953	43	80.4651	128
17	74	35	77.0833	48	78.2609	46	76.4481	129
19	69	35	71.1539	52	62.7907	43	67.6482	130
21	47	34	62.7451	51	42.8571	42	50.8674	127
24	44	32	49.0196	51	20.9302	43	37.9833	126
26	27	33	31.3726	51	21.9512	41	26.7746	125
