# Supplementary material for: Gene regulatory network inference in long-lived C. elegans reveals modular properties that are predictive of novel aging genes
Source: iScience. 2021 Dec 20;25(1):103663. doi: 10.1016/j.isci.2021.103663 (PMC8753122; doi:10.1016/j.isci.2021.103663)
Supplement: Table S14. Day 13 survival of fem-3(q20)ts vs day 19 survival of glp-1(e2144)ts;rrf-3(pk1426) RNAi from L1, related to Figure 4 [file mmc10.xlsx]

## Sheet: S14a. % Survival of GLP vs FEM
% Survival at Day 19 of GLP worms vs Day 13 of FEM worms fed from L1 with RNAi
RNAI treatment	%survivalL1Glpn1	no worms	%survivalL1Glpn2	no worms	%survivalL1Glpn3	no worms	Mean%survivaGlplD19L1	%survival-fem3 rep1	no worms rep1	%survival-fem3 rep2	no worms rep2	%survival-fem3 rep3	no worms rep3	Mean%survival-D13-FEM	RankGLPL1D19	RankFem3D13
attf-3	0	45.3333	0	45.3333	0	39.9167	0	20	20	32.6316	95	38.5714	70	30.401	3	4
attf-6	0	32.5833	0	34.9167	0	38.25	0	0	15	18.8235	85	22.0588	68	13.6275	1	2
f33h1.4	0	43.1667	0	50.0833	0	38.3333	0	16.6667	24	17.284	81	7.04225	71	13.6643	2	3
gei-3	0	44	4.7619	41.5833	0	35.3333	1.5873	50	22	78.3784	111	63.9535	86	64.1106	4	41
b0261.1	0	40.8333	7.89474	42.0833	0	31.6667	2.63158	40.7407	27	38.2022	89	20.5882	68	33.1771	5	5
f23b12.7	4.87805	40.4167	6.81818	44.5833	0	29.8333	3.89874	50	36	48.7805	82	53.7634	93	50.848	6	19
lin-13	7.89474	34.8333	0	47	4.16667	46.5833	4.02047	30.4348	23	48.3871	93	53.4483	58	44.0901	7	12
pqm-1	3.84615	50.25	0	30.1667	8.33333	35.5833	4.05983	15	20	67.3913	92	58.4416	77	46.9443	8	13
hmg-1.2	7.89474	32.1667	2.5641	33.0833	2.85714	35.1667	4.43866	14.8148	27	18.1818	77	6.0241	83	13.0069	9	1
taf-5	5.40541	36	9.30233	40.9167	0	37.8333	4.90258	28.5714	28	49.4624	93	40.9091	66	39.6476	10	10
daf-16	2.32558	83.5	7.36842	97.1667	7.93651	66.4167	5.87684	30	110	57.1429	245	63.0522	249	50.065	11	16
b0336.3	5.55556	33.6667	9.09091	43.9167	4.65116	44.75	6.43254	14.8148	27	45.7447	94	56.25	80	38.9365	12	9
lin-35	5	41.75	20.3704	56.3333	5.12821	40.25	10.1662	43.75	32	50.5882	85	53.4247	73	49.2543	13	14
gei-17	10.2564	39.6667	16.6667	47.75	7.31707	41.4167	11.4134	35	20	59.7015	67	57.1429	56	50.6148	14	18
erm-1	4.87805	42.5	19.4444	32.8333	10	40.6667	11.4408	36	25	74.7664	107	62.7119	59	57.8261	15	26
c27a12.2	12.1212	33.9167	17.3077	49.4167	8.57143	36.5	12.6668	20	15	49.2754	69	62.7451	51	44.0068	16	11
sdc-3	8.88889	46.5	31.1111	49.5	0	20.1818	13.3333	18.5185	27	49.3671	79	44.0678	59	37.3178	17	7
f26a10.2	21.9512	42.4167	17.7778	40.9167	3.44828	36.4167	14.3924	60	20	65.0794	63	57.971	69	61.0168	18	34
isw-1	17.6471	18.4167	25	29.5833	7.69231	39.4167	16.7798	25	28	67.5	80	75.8621	87	56.1207	19	25
swsn-7	35.8974	40.25	5.26316	36.5	23.6842	38.5833	21.6149	13.3333	30	41.3043	46	61.25	80	38.6292	20	8
nfyc-1	21.2121	32.0833	37.8378	39.5833	32.3529	38.5	30.4676	30.7692	26	59.4595	74	68.0851	94	52.7713	21	20
sup-37	18.6047	44.5	45.8333	29.1667	NA	25	32.219	55.2632	38	64.7059	85	62.3377	77	60.7689	22	31
y56a3a.18	75.8621	30.3333	20.8333	46.6667	18.6047	44.3333	38.4334	60	10	47.4359	78	52.439	82	53.2916	23	21
L4440	46.2857	178.083	45.6835	259.25	45.9227	242.333	45.964	47.5728	103	63.0798	539	71.8631	526	60.8386	24	33
zgpa-1	33.3333	34.25	59.5745	46.75	69.5652	39.0833	54.1577	25.9259	27	47.2527	91	35.8974	39	36.3587	25	6
zip-3	71.4286	48.8333	62.5	30.6667	46.6667	18.75	60.1984	41.9355	31	76.4045	89	56.5789	76	58.3063	26	27
r12e2.7	69.4444	37.0833	45.1613	34.25	71.4286	49	62.0114	71.4286	21	71.5909	88	64.3836	73	69.1343	27	47
ahcy-1	56.5217	46.6667	55.5556	36.9167	74.5455	55.0833	62.2076	66.6667	24	77.5281	89	75.3086	81	73.1678	28	51
ztf-3	48.6486	37.6667	73.4694	44.4167	68.2927	41.5	63.4702	44.4444	18	74.7126	87	73.0769	78	64.078	29	40
nhr-90	64.1026	39.1667	NA	13.8	65.2174	23.9167	64.66	63.6364	22	74.4681	94	56.0976	82	64.734	30	42
mgl-2	58.5366	39.25	54.1667	49.9167	82.7586	35.0909	65.154	65	20	70.3297	91	61.4286	70	65.5861	31	44
d2005.6	55.5556	35.0833	73.913	48.3333	68.9655	57.1667	66.1447	33.3333	27	70.9302	86	58.8889	90	54.3842	32	23
ham-2	61.7021	46.75	54.0541	36.5	82.8571	34.6667	66.2044	31.8182	22	81.4286	70	78.7879	99	64.0115	33	39
lin-36	65.8537	41.3333	69.3878	47.0833	65	25.75	66.7471	29.4118	17	76.1194	67	75.7895	95	60.4402	34	30
swsn-4	76.087	47.1667	61.9048	61.6667	63.0435	45	67.0117	55.5556	18	80.4598	87	53.8462	78	63.2872	35	37
lin-39	62.5	24.9167	71.6667	58.9167	NA	23.1667	67.0833	63.1579	19	51.7647	85	34.8837	86	49.9354	36	15
c04f5.9	64.4444	45.75	70.1754	53.0833	66.6667	39	67.0955	45	20	62.8205	78	43.9024	82	50.5743	37	17
hmbx-1	67.3913	47.75	67.4419	42.5833	68.6275	54.0833	67.8202	38.8889	18	78.9474	76	67.2727	110	61.703	38	36
nhr-120	75	26.4167	65.7895	36.5	66	48.8333	68.9298	77.7778	9	70.9302	86	67.5676	37	72.0919	39	50
c01f6.9	66.6667	40.75	58.4906	38.25	84.2105	35.9167	69.7893	63.6364	22	72.2222	90	71.1538	104	69.0041	40	46
dnj-11	54.2857	35.0833	73.1707	39.6667	82.6087	43.5	70.0217	50	10	66.6667	87	59.7701	87	58.8123	41	28
dmd-9	79.1667	30.6667	65.5172	55	66.6667	40.3333	70.4502	53.3333	15	70.4225	71	59.523	84	61.093	42	35
nhr-84	72.549	46.5833	64.7059	18.25	75.6098	40.3333	70.9549	47.0588	17	57.8947	76	63.2911	79	56.0816	43	24
ztf-14	72	50.1667	61.7021	42.5833	83.3333	46.0833	72.3452	52.1739	23	60	90	68.1319	91	60.1019	44	29
somi-1	69.2308	28.1667	75.5556	41.8333	73.4694	42.5833	72.7519	53.3333	30	63.5135	74	78.6517	89	65.1662	45	43
nra-2	78.3784	37	66.6667	37.3333	75	34.5833	73.3483	60	20	79.7468	79	86.3014	73	75.3494	46	52
nhr-7	79.3103	31.6667	72.3404	46.25	68.4211	36.0833	73.3573	37.5	16	77.7778	81	67.1642	67	60.814	47	32
nhr-193	72.549	50.4167	77.7778	41.5833	71.7949	38.9167	74.0406	68.4211	19	73.0337	89	50	82	63.8183	48	38
age-1	76.9231	71.3333	74.6988	74.5833	76.4706	83.25	76.0308	60.9195	87	67.3077	260	79.2531	241	69.1601	49	48
hmg-1.1	73.8095	43.25	80.4348	48.4167	75.6757	37.25	76.64	36.8421	19	74.6667	75	49.4118	85	53.6402	50	22
nduf-6	87.5	23.6667	86.8421	38.5	57.5758	31.5	77.306	62.963	27	78.8235	85	70.3297	91	70.7054	51	49
c34b2.8	83.8235	60.4167	76.5957	42.8333	79.0698	42.25	79.8297	42.1053	19	79.5699	93	82.0513	39	67.9088	52	45
