# Supplementary material for: Gene regulatory network inference in long-lived C. elegans reveals modular properties that are predictive of novel aging genes
Source: iScience. 2021 Dec 20;25(1):103663. doi: 10.1016/j.isci.2021.103663 (PMC8753122; doi:10.1016/j.isci.2021.103663)
Supplement: Table S15. in vivo fluorescent reporter data of glp-1(e2144)ts;rrf-3(pk1426), related to Figure 5 [file mmc11.xlsx]

## Sheet: TableS15a_glp1_in_vivo_fluoresc
		sod-3p::GFP (mean intensity values)						dhs-3p::dhs-3::GFP (mean intensity values)							lgg-1p:lgg-1::GFP (mean intensity values)
Knockdown gene	Mean normalised % survival D19 GLP	rep 1	rep 2	rep 3	rep 4	Mean sod-3	q value-FDR-GLP-sod3	rep 1	rep 2	rep 3	rep 4	rep 5	mean dhs-3	q value-FDR-glp-liu1	rep 1	rep 2	rep 3	rep 4	mean lgg-1	qvalue FDR(mixed effect model)
age-1	30.07	986	1849	2638	2823	2074	0.0002	1533	1544	1604	1541	1407	1525.8	0.4199
ahcy-1	16.24	1236	1071	1672	1757	1434	0.3287	1807	1955	2076	1600		1859.5	0.0278
attf-3	-45.96	767	503	587	554	602.75	0.0321	1746	1129	1197	1176	1809	1411.4	0.7258	3067.93		4011.66	3363.51	3481.03
attf-6	-45.96	776	330	305	306	429.25	0.0018	1223	710	781	808	1886	1081.6	0.099	3023.5	3453.46	3880.7	3237.1	3398.69
b0261.1	-43.33	471	711	944	820	736.5	0.0966	1984	1047	1248	1145	1414	1367.6	0.694	3100.78	2889.52		2673.66	2887.99
b0336.3	-39.53	752	544	745	463	626	0.0375	1379	1094	1376	1159	793	1160.2	0.19	3469.65	3679.17		3300.58	3483.13
c01f6.9	23.83	781	779	821	973	838.5	0.2466	1669	1578	1567	1938		1688	0.1491
c04f5.9	21.13	1389	812	923	926	1012.5	0.4967	1992	1598	1581	1846		1754.25	0.094
c27a12.2	-33.3	1007	1286	1299	1149	1185.25	0.8948	1646	1515	1382	1425		1492	0.5512	2988.95	4363.44		2946.2	3432.86
c34b2.8	33.87	770	1379	1704	1643	1374	0.4532	1585	649	885	688	310	823.4	0.004
d2005.6	20.18	1093	1608		1101	1267.33	0.6056	1919	1997	2027	1992		1983.75	0.0056
daf-16	-40.09	271	280	502	583	409	0.0018	2206	1957	2132	2518	1717	2106	0.0012	3258.46	4238.09		3324.05	3606.87
dmd-9	24.49	1322	1271	1454	1007	1263.5	0.6699	1815	1913		2044		1924	0.022
dnj-11	24.06	1191	1232	1965	1177	1391.25	0.415	1830	1526	1953	1811		1780	0.0744	3156.21	3277.08	3594.45	3524.61	3388.09
erm-1	-34.52	1184	1426	2026	841	1369.25	0.4532	1729	2181	2139	2071		2030	0.0037	3982.4	3947.62	4652.84	3369.6	3988.11
f23b12.7	-42.07	898	565	599	556	654.5	0.0419	1189	1161	1324	1818	1070	1312.4	0.5512	3290.24	2947.48		3195.43	3144.38
f26a10.2	-31.57	1306	721	748	812	896.75	0.3142	1955	1508	1702	1913		1769.5	0.081	3382.34	3627.78		3393.26	3467.79
f33h1.4	-45.96	483	739	841	830	723.25	0.0966	1186	1330	1492	1284	1662	1390.8	0.737	3328.78	3665.56	4338.06	3293.85	3656.56
gei-17	-34.55	1433	502	553	443	732.75	0.0966	2075	1392	1261	1692		1605	0.2567	4001.84	4157.04	4323.94	4492.73	4243.89	0.0403
gei-3	-44.38	1018	813	1006	639	869	0.3018	1566	1038	1151	1464	1509	1345.6	0.6419	3199.54	4071.8	4015.12	3493.57	3695.01
ham-2	20.24	1593	889	1681	823	1246.5	0.7044	2345	1791		1956		2030.67	0.0057
hmbx-1	21.86	1011	929	1052	712	926	0.3287	1580	1622		1876		1692.67	0.1762	3116.94	3985.65	4319.09		3807.22
hmg-1.1	30.68	892	535	993	751	792.75	0.1673	1764	1473	1658	1689		1646	0.1925
hmg-1.2	-41.53	624	845	855	995	829.75	0.2403	1118	1388	1460	1598	1677	1448.2	0.6419	4461.35	4816.93		4759.28	4679.19	<0.0001
isw-1	-29.18	1445	1195	957	1052	1162.25	0.8813	2238	1658	1631	2249		1944	0.0094	3596.04	3572.41		2832.9	3333.79
L4440	0	1859	928	1138	786	1177.75		736	1455	1761	1577	1459	1397.6		3750.73	3111.12	3758.33	3340.93	3490.27
lin-13	-41.94	677	1254	1184	998	1028.25	0.5311	1150	1019	1202	1280	1069	1144	0.1762	3884.71	3861.98		4224.48	3990.39
lin-35	-35.8	685	956	1018	975	908.5	0.3142	1603	1605	1630	1755	1105	1539.6	0.3925	3709.47	3966.74		3040.11	3572.11
lin-36	20.78	1209	1118	1399	975	1175.25	0.8963	1939	1817	1946	1830		1883	0.022
lin-39	21.12	1072	1085	1198	884	1059.75	0.6161	1657	1430	1415	1683		1546.25	0.3925
mgl-2	19.19	1053	805	1135	1039	1008	0.4967	2049	1564	1543	1688		1711	0.123
nduf-6	31.34	847	1004	1687	763	1075.25	0.6362	1673	797	780	1384		1158.5	0.203
nfyc-1	-15.5	875	1092		953	973.333	0.5311	1750	1795	1920	1516		1745.25	0.099	3175.62	3401.54	3798.61	3943.24	3579.75
nhr-120	22.97	846	951	1007	894	924.5	0.3287	818	1630	1546	1678		1418	0.722
nhr-193	28.08		943	1141	1124	1069.33	0.6362	1619	1791	1834	2031		1818.75	0.0454
nhr-7	27.39	1431	1117	1382	1112	1260.5	0.6699	1957	1619	1788	1986		1837.5	0.0366
nhr-84	24.99	831	834	1573	1067	1076.25	0.6362	1586	1486	1920			1664	0.1852
nhr-90	18.7	1152	724		788	888	0.3848	1970	1654	1587	1719		1732.5	0.099
nra-2	27.38	1100	799	811	823	883.25	0.3142	1794	1548	1631	1955		1732	0.099
pqm-1	-41.9	941	925	1063	1075	1001	0.4918	1295	2106	2014	2419	2059	1978.6	0.004	3511.92	3636.09		3508.79	3552.27
r12e2.7	16.05	1176	779	1132	636	930.75	0.3308	1954	1390	1504	1504		1588	0.2916
sdc-3	-32.63	978	541	601	452	643	0.0409	2110	1981	1983	2429		2125.75	0.0012	3201.61	3644.18	3803.99	3006.9	3414.17
somi-1	26.79	872	843	881	1002	899.5	0.3142	1473	1555	1655	2135		1704.5	0.1278	3209.41	3504.86	3861.26	3182.53	3439.51
sup-37	-13.74	433	828	1082	691	758.5	0.1179	2210	1990	2035	2152		2096.75	0.0015	3433.92	5134.73	3569.95	2963.73	3775.58
swsn-4	21.05	989	948	1133	877	986.75	0.4532	1746	1581	1530	1764		1655.25	0.1861
swsn-7	-24.35	1113	1215	720	576	906	0.3142	1758	2138	1957	1849		1925.5	0.0118	2750.31	2758.29	3385.63	3090.06	2996.07
taf-5	-41.06	415	923	1411	664	853.25	0.2714	724	1756	1821	1468	1456	1445	0.6419	3129.73	3301.74		3126.04	3185.84
y56a3a.18	-7.531	1053	879	1195	928	1013.75	0.4967	1532	1485	1536	1322		1468.75	0.6097	3173.33	3374.3		3410.84	3319.49
zgpa-1	8.194	1344	1133	1726	1586	1447.25	0.3142	2422	1737	1984	2126		2067.25	0.0021	3208.06	3678.18		3466.12	3450.79
zip-3	14.23	468	1316	1669	1118	1142.75	0.8214	986	1966	1956	1632		1635	0.203	3056.03	3517.36		3119.75	3231.05
ztf-14	26.38	985	779	1067	802	908.25	0.3142	1682	1379	1459	1905		1606.25	0.2567
ztf-3	17.51	1306	1251	1347	1133	1259.25	0.6699	1581	1642	1913	1802		1734.5	0.099

## Sheet: TableS15b_fem3_in_vivo_fluoresc
	sod-3p::GFP (mean intensity values)					dhs-3p::dhs-3::GFP (mean intensity values)
Knockdown gene	rep-1femsod3	rep-2femsod3	rep-3femsod3	rep-4femsod3	Mean fem-3(ts)-sod-3	rep-1femsod3	rep-2femsod3	rep-3femsod3	rep-4femsod3	Mean fem-3(ts)-dhs-3
attf-3	487	393	287	454	405.25	1647	831	827	951	1064
attf-6	342	440	156	388	331.5	1236	756	875	968	958.75
f33h1.4	425	511	423	206	391.25	1067	1152	1249	1293	1190.25
gei-3	432	643	505	705	571.25	962	810	801	909	870.5
b0261.1	301	542	480	626	487.25	1852	979	933	1034	1199.5
f23b12.7	521	424	262	408	403.75	784	1386	1706	1621	1374.25
lin-13	511	659	510	385	516.25	1441	718	856	1097	1028
pqm-1	356	355	238	307	314	1003	1825	2028	1980	1709
hmg-1.2	143	258	244	192	209.25	737	911	903	911	865.5
taf-5	435	440	405	355	408.75	733	1574	1890	1584	1445.25
daf-16	431	322	306	369	357	1413	1402	1773	1946	1633.5
b0336.3	253	309	245	378	296.25	1139	990	1303	1115	1136.75
lin-35	389	321	319	314	335.75	1131	1609	1959	1719	1604.5
gei-17	398	405	383	502	422	2098	1084	1087	1436	1426.25
erm-1	263	586	541	347	434.25	1773	1948	2025	1833	1894.75
c27a12.2	357	497	460	422	434	1608	1415	1638	1664	1581.25
sdc-3	259	269	230	215	243.25	1706	1773	2058	2083	1905
f26a10.2	425	349	370	350	373.5	1699	1403	1546	1712	1590
isw-1	615	390	342	298	411.25	1905	1597	1747	1810	1764.75
swsn-7	410	423	397	280	377.5	1500	1919	1992	1669	1770
nfyc-1	442	478	605	437	490.5	1575	1486	1928	1319	1577
sup-37	341	434	491	347	403.25	1853	1561	1682	1586	1670.5
y56a3a.18	292	439	453	570	438.5	1500	1459	1553	1538	1512.5
L4440	658	361	397	325	435.25	569	1521	1296	1526	1228
zgpa-1	580	393	471	NA	481.333	2063	1583	1944	1984	1893.5
zip-3	349	560	485	317	427.75	1147	1958	2202	1615	1730.5
r12e2.7	388	378	369	279	353.5	1626	1338	1410	1518	1473
ahcy-1	370	588	504	778	560	1600	1793	1933	928	1563.5
ztf-3	452	521	472	430	468.75	1422	1621	1820	1663	1631.5
nhr-90	331	359	304	371	341.25	1659	1645	1727	1636	1666.75
mgl-2	367	404	372	372	378.75	1756	1490	1472	1561	1569.75
D2005.6	435	485	431	224	393.75	1814	1921	2296	1896	1981.75
ham-2	454	511	461	460	471.5	2091	1770	2111	1805	1944.25
lin-36	502	499	489	359	462.25	1613	1696	1887	1665	1715.25
swsn-4	481	528	478	339	456.5	1583	1510	1515	1621	1557.25
lin-39	593	414	379	360	436.5	1593	1216	1272	1563	1411
c04f5.9	386	346	371	311	353.5	1924	1618	1524	1918	1746
hmbx-1	308	NA	303	220	277	1474	1587	1630	1883	1643.5
nhr-120	512	406	599	355	468	742	1411	1594	1672	1354.75
c01f6.9	560	331	271	387	387.25	1488	1563	1598	1697	1586.5
dnj-11	547	513	552	651	565.75	1727	1377	1781	1668	1638.25
Y67D8A	292	553	509	451	451.25	1612	1667	1997	1648	1731
nhr-84	364	418	454	584	455	1615	1484	1910	2059	1767
ztf-14	463	342	311	365	370.25	1622	1325	1411	1677	1508.75
somi-1	311	355	326	345	334.25	1437	1481	1621	1695	1558.5
nra-2	318	273	291	421	325.75	1607	1491	1674	1736	1627
nhr-7	476	357	457	456	436.5	1974	1537	1609		1706.67
nhr-193	427	400	338	344	377.25	1478	1656	1833	1779	1686.5
age-1	398	659	684	766	626.75	1405	1668	1448	1651	1543
Y48B6A.23	581	333	337	382	408.25	1649	1380	1401	1627	1514.25
nduf-6	282	228	172	261	235.75	1587	675	727	913	975.5
c34b2.8	351	292	358	239	310	1292	536	607	536	742.75
