# Supplementary material for: Gene regulatory network inference in long-lived C. elegans reveals modular properties that are predictive of novel aging genes
Source: iScience. 2021 Dec 20;25(1):103663. doi: 10.1016/j.isci.2021.103663 (PMC8753122; doi:10.1016/j.isci.2021.103663)
Supplement: Table S16. qRTPCR results for the gene interaction network of new aging genes and targets and the weighted, directed gene-interaction network, related to Figure 5 [file mmc12.xlsx]

## Sheet: qrtpcr_biomark_adjusted
target	Pathway	age-1R1	age-1R2	age-1R3	age-1R4	age-1R5	age-1R6	age-1R7	Pearson Correlation Coefficient	Adjusted P-value	ahcy-1R1	ahcy-1R2	ahcy-1R3	ahcy-1R4	ahcy-1R5	ahcy-1R6	Pearson Correlation Coefficient	Adjusted P-value	attf-3R1	attf-3R2	attf-3R3	attf-3R4	attf-3R5	attf-3R6	Pearson Correlation Coefficient	Adjusted P-value	b0336.3R1	b0336.3R2	b0336.3R3	b0336.3R4	b0336.3R5	b0336.3R6	Pearson Correlation Coefficient	Adjusted P-value	c04f5.9R1	c04f5.9R2	c04f5.9R3	c04f5.9R4	c04f5.9R5	c04f5.9R6	Pearson Correlation Coefficient	Adjusted P-value	daf-16R1	daf-16R2	daf-16R3	daf-16R4	daf-16R5	daf-16R6	Pearson Correlation Coefficient
d2005.6	ageing candidates	-1.66019	-0.209722	0.0573984	1.3408	0.1855	0.888033	0.709414	0.709414	0.121878	-0.828048	0.0842459	0.334143	1.32999	0.130513	0.201032	0.411702	0.396603	-0.655654	0.103496	0.598704	1.47494	0.459628	-0.253404	0.696476	0.107892	-1.1905	0.278668	-0.243545	1.18055	-0.124053	-0.393348	0.37318	0.477522	0.131781	0.00753701	0.734409	1.71459	-1.41322	-1.44344	0.756855	0.110889	-1.42521	-0.132152	0.15367	1.40126	0.0631448	-0.340313	0.503556
tcer-1	#N/A	nan	nan	nan	nan	nan	nan	nan	#N/A	nan	nan	nan	nan	nan	nan	nan	nan	nan	nan	nan	nan	nan	nan	nan	nan	nan	nan	nan	nan	nan	nan	nan	nan	nan	nan	nan	nan	nan	nan	nan	nan	nan	nan	nan	nan	nan	nan	nan	nan
aak-1	ILS	-1.40529	-0.184359	0.276899	-0.47056	-0.0489844	1.31068	0.135551	0.135551	0.778222	-0.947579	-0.0106864	-0.327664	0.169406	-0.190306	0.830144	-0.144212	0.754246	-1.76854	1.10356	0.660496	-0.435585	-0.186512	-0.121601	-0.300618	0.565435	-2.47678	-1.04568	-2.00129	0.303792	-1.53095	-1.16145	0.155707	0.735265	-0.139546	0.582311	-0.231059	-0.355703	0.18639	-0.794891	-0.0834632	0.844156	-1.03255	-0.20694	-1.20212	-0.529463	-0.827657	0.00535359	0.805625
aakb-1	#N/A	-1.43767	-0.701725	-0.464714	-0.866586	0.081851	-0.297207	0.25077	0.25077	0.625375	0.0710789	0.518435	0.984079	-0.697975	0.750274	0.460909	0.223921	0.605395	-0.647376	1.86649	1.56203	-1.28304	0.222435	-0.400786	-0.705076	0.0989011	-0.250047	0.74998	0.682022	-0.0281663	0.334095	0.685993	-0.276662	0.579421	0.443632	0.123772	0.821804	0.172666	0.620609	0.130061	-0.0514649	0.908092	1.04256	0.868479	0.589965	0.357594	0.289517	0.357573	-0.222138
aakg-4	#N/A	nan	nan	nan	nan	nan	nan	nan	#N/A	nan	nan	nan	nan	nan	nan	nan	nan	nan	nan	nan	nan	nan	nan	nan	nan	nan	nan	nan	nan	nan	nan	nan	nan	nan	nan	nan	nan	nan	nan	nan	nan	nan	nan	nan	nan	nan	nan	nan	nan
abf-2	Defence system	-0.671358	-0.431769	-0.26599	0.120365	0.275665	-0.346522	0.760555	0.760555	0.0849151	0.903289	0.527691	1.44328	-0.756808	0.213276	2.26367	-0.152206	0.728272	0.662515	0.671833	-0.140765	0.127214	-0.273528	-1.06891	-0.232662	0.638362	0.726784	1.12333	0.441316	0.453776	-0.812193	0.132787	-0.0559933	0.881119	0.967491	-1.72713	0.109832	1.12929	-0.174014	-1.93848	0.254189	0.522478	1.24266	1.22881	0.219511	1.18476	0.541854	0.46793	0.186639
acdh-1	Defence system	-0.797344	-1.09867	-0.0972014	0.264839	-1.11959	-0.192308	0.669317	0.669317	0.136863	2.12604	2.39847	1.29384	1.32829	-0.432553	-1.00137	-0.23341	0.588412	0.192513	8.65791	7.72304	0.293719	1.57265	0.770977	-0.647415	0.143856	0.16398	-0.514767	0.773314	0.996814	-0.488226	-0.913532	0.933344	0.00799201	0.694181	0.219279	0.592029	0.848844	-1.85633	-0.621868	0.966892	<1e-3	0.260585	1.01248	1.57981	2.80816	0.520613	1.95292	0.763784
acdh-11	lipid catabolism	-0.496226	-0.0896774	-0.336121	-0.0684364	0.497151	0.110405	0.356541	0.356541	0.476523	0.0182255	0.627055	0.384848	-0.603416	0.265067	0.95616	-0.335201	0.452547	-0.30791	1.41005	1.06366	-0.568581	-0.108323	0.36933	-0.778557	0.0519481	0.13357	0.500499	0.153632	-0.146148	0.296101	0.786239	-0.84707	0.040959	0.0449589	-0.0385465	0.0862801	-0.265448	-0.0783256	-0.181682	0.309855	0.44955	0.33461	0.184507	-0.159545	0.108446	0.139647	0.580475	0.245398
acdh-3	lipid catabolism	0.556726	0.601701	0.0605463	0.0904484	-0.711191	0.301095	-0.577361	-0.577361	0.213786	0.163401	0.370523	-0.138613	0.752409	-0.176161	0.2545	-0.428738	0.388611	0.582933	2.03346	1.21376	0.0880683	-0.219059	-0.222237	-0.714598	0.0949051	0.169591	0.309023	-0.777475	0.158369	-0.398151	-0.0749411	-0.491581	0.323676	0.946295	0.681389	-0.153855	0.691525	-1.48584	-0.224906	0.836526	0.0559441	0.864465	0.230421	0.260223	0.146001	-0.215545	0.308687	-0.122492
acdh-9	lipid catabolism	-0.00723464	-0.0212628	-0.219295	0.936739	-0.387218	0.174386	0.572227	0.572227	0.21978	-0.227641	0.385079	-0.141431	0.619888	-0.842183	0.652199	-0.435554	0.384615	0.0946972	1.00211	-0.0915548	0.665664	-1.18958	-0.276769	-0.226562	0.642358	0.805578	0.960269	-0.0953799	0.886519	-0.726231	0.276788	-0.136132	0.752248	0.287376	0.316887	-0.138761	0.954302	-0.887411	-0.214384	0.730506	0.11988	0.40113	0.647797	-0.445158	1.23925	-0.631126	0.601244	0.741147
acly-1	lipid catabolism	-0.537832	-0.013003	-0.275374	0.0759957	0.816806	-0.440609	0.346204	0.346204	0.495504	0.120265	1.30939	0.144807	-0.860161	0.353557	0.602118	-0.551112	0.264735	-0.122796	1.82151	0.449848	-0.202339	0.688703	-0.221896	-0.462596	0.343656	0.584542	1.21415	0.0872021	1.052	0.743392	0.268267	-0.153948	0.736264	1.04794	-0.763032	-0.605457	0.0366004	-0.0293309	-1.39686	0.11713	0.771229	0.546789	1.07841	-0.226994	0.195965	0.922533	0.51621	-0.0129536
acox-1.1	lipid catabolism	-0.303763	0.0331711	-0.289443	-0.791599	0.482119	-0.158414	-0.395894	-0.395894	0.424575	-0.38333	-0.924282	0.356153	-1.20409	1.00323	0.324835	0.446642	0.37962	-0.181299	1.00043	0.816447	-0.339997	0.518754	0.184803	-0.608932	0.177822	0.208457	0.804952	-0.338857	-0.610763	0.409214	-0.447675	-0.493463	0.31968	0.00718239	-0.640371	-0.36098	-0.936072	0.699738	-0.657302	-0.650629	0.168831	0.244194	0.390787	0.049523	-0.0967043	0.853532	0.652217	-0.242216
acox-1.5	lipid catabolism	-0.604336	-0.277721	-1.10846	-0.802062	0.604889	-0.0161798	-0.0324846	-0.0324846	0.967033	1.62574	1.02846	0.255425	-2.34943	1.02902	1.86279	-0.440567	0.380619	0.284752	1.37372	0.726508	-0.402293	0.561585	1.6301	-0.683228	0.118881	1.67314	1.59159	0.326668	0.424201	0.895592	1.88356	-0.943191	0.00799201	0.107703	-0.643846	-0.162773	0.134232	0.614147	-0.0376646	-0.667886	0.164835	0.401483	0.790922	-0.21599	-0.158687	0.468078	1.91919	0.345951
acs-17	lipid catabolism	-1.18505	-1.82606	-0.913004	-1.05633	0.0314236	-0.0874033	0.503991	0.503991	0.292707	0.502289	-0.559253	1.87912	-0.677258	0.5884	0.689084	0.579839	0.244755	-0.0181999	1.49642	2.29522	-0.963907	0.497913	0.260706	-0.741552	0.0739261	0.360181	0.0574087	1.15415	0.100368	0.768285	1.17488	0.00988649	0.977023	0.554639	-0.62842	0.922609	-0.1104	-0.0916548	-1.04281	0.415434	0.355644	1.31064	0.625941	1.18838	0.477881	0.321432	1.54865	0.0282142
acs-2	lipid catabolism	-0.596138	0.213972	-1.20558	2.48196	1.24957	0.725051	0.704384	0.704384	0.125874	-0.632131	0.343237	0.928307	0.911255	1.1011	1.57789	0.376299	0.426573	-0.97111	2.12903	1.07089	0.640223	0.715229	0.476776	-0.178985	0.708292	-0.88434	0.612262	-0.742684	1.35239	0.60603	0.590132	-0.128041	0.759241	-2.14485	0.175383	0.36792	1.19187	0.547677	0.796222	-0.299284	0.460539	1.70061	1.05301	0.21376	4.8193	0.628188	1.52248	0.470365
acs-22	lipid catabolism	-0.596975	-0.74641	-0.62368	-0.907115	1.05405	0.104647	0.158191	0.158191	0.751249	0.495225	-0.458	0.0127514	-1.57224	0.699166	0.290115	-0.0205523	0.944056	-0.396497	0.511936	0.384276	-0.835291	0.516988	0.574347	-0.535715	0.253746	-0.381612	-0.0128791	0.239848	-0.709184	1.16799	0.789939	-0.390333	0.454545	-0.0197907	-0.377504	0.0658507	-0.738193	0.464591	-0.472297	-0.475813	0.311688	0.327402	0.240419	-0.208448	-0.734045	0.542935	0.5355	-0.351403
age-1	ILS	-1.52708	-2.18983	-0.927157	0.56363	-0.440406	-0.778018	1	#N/A	<1e-3	-0.0423002	-1.4801	-0.995926	-0.492993	0.0988423	0.258851	0.0336237	0.937063	-0.605772	-0.911567	-1.90701	-0.309594	-1.75433	-2.47042	0.254938	0.622378	-0.694459	-0.462168	-0.22125	0.428186	-0.268615	-1.60913	0.785088	0.0559441	-1.46994	-4.64315	-1.86495	-0.37854	-0.447898	-3.17791	-0.268219	0.492507	-0.135741	0.559975	-1.28212	1.15791	-0.118839	0.756876	0.682439
ahcy-1	ageing candidates	-0.431531	0.0169488	-0.303622	-0.334897	0.384946	0.117454	-0.0219002	-0.0219002	0.979021	-1.67815	-2.12057	-0.0172801	-0.831598	-0.599909	-1.66206	1	<1e-3	0.0318352	0.955188	0.962711	-0.852241	0.803442	0.417333	-0.688456	0.115884	-0.123909	-0.107263	-0.421033	-0.830421	0.025405	0.115555	-0.832345	0.041958	0.306837	0.949305	-0.452975	-0.698222	-0.776322	-0.22918	0.415116	0.355644	0.00723777	-0.500791	0.154639	-0.684224	0.618201	0.11535	-0.7169
akt-1	ILS	-2.01379	-1.26445	-1.08889	0.198376	-0.447674	-0.60611	0.843506	0.843506	0.044955	0.216026	-0.726707	-0.199042	-0.768467	-0.0381609	0.535569	-0.0854808	0.843157	-0.340395	-0.102213	-0.875636	0.0784706	-1.5004	-1.86914	0.0301283	0.948052	-0.163299	-0.100081	0.329135	-0.412931	0.321048	-1.22817	0.518675	0.301698	-0.316755	-3.18145	-0.503361	0.132858	-0.647284	-2.62505	0.0826725	0.844156	0.556238	1.90979	-0.320811	1.35332	0.0704907	1.53797	0.817897
akt-2	ILS	-0.819427	-0.790309	-0.496627	-0.204975	-0.770102	0.173581	0.512288	0.512288	0.280719	1.01358	0.684558	0.901571	-0.466442	-0.108623	0.356771	-0.242228	0.579421	0.353473	1.31494	0.697405	-0.682098	-0.68281	-0.380988	-0.87348	0.011988	-0.11635	0.0798318	-0.134757	-0.0933652	-0.728805	-0.286502	0.058094	0.876124	0.889659	0.749553	0.631017	0.344805	-0.2007	-0.471476	0.764977	0.105894	1.19106	1.67445	0.473981	0.384019	-0.402208	0.916765	0.423346
amt-1	#N/A	-0.473166	-0.595978	-0.572847	0.286957	0.203931	0.132416	0.827093	0.827093	0.04995	3.74335	2.2594	0.754324	0.206458	0.170174	1.8218	-0.734422	0.117882	-0.111784	1.93679	1.08662	-0.424192	0.0115656	1.26532	-0.761693	0.0629371	-0.995195	0.979706	0.00304684	0.360692	-0.267697	2.27254	-0.503148	0.30969	-0.379252	-0.231229	0.448369	0.595036	-0.506893	2.17793	0.0550726	0.899101	0.496917	0.296416	0.305442	1.21469	-0.0771319	0.766445	0.6473
asg-2	ETC	0.0430027	-0.398866	-0.307054	0.228485	0.426158	0.169276	0.692765	0.692765	0.125874	0.235376	0.0346988	0.205289	-0.171627	0.170634	0.483181	-0.152124	0.728272	0.0750156	1.62308	0.727341	-0.010065	0.19704	-0.0699243	-0.624484	0.162837	0.470969	0.857684	0.416648	0.906231	0.251093	0.862965	-0.265781	0.594406	0.475359	-0.275	0.108816	0.421329	-0.203879	-0.228223	0.546043	0.253746	0.32972	0.409303	-0.090285	0.248818	0.0562968	0.476133	0.550566
attf-3	ageing candidates	-0.708965	-0.178211	-0.219618	-0.231481	1.25461	0.0811161	0.296369	0.296369	0.553447	-0.911659	-0.336236	0.476376	-0.454501	0.892662	-0.402655	0.711527	0.140859	-2.76476	-3.2748	-2.93708	-0.646245	-1.42781	-2.42486	1	<1e-3	-1.05448	-0.286397	1.015	0.175952	1.24646	0.278765	0.368606	0.478521	0.508206	-0.0176946	0.0997927	0.466355	-1.0836	-0.745653	0.887585	0.022977	-0.0745935	0.0377549	0.307447	-0.289959	0.85823	0.0357484	-0.60544
attf-6	ageing candidates	-0.125437	-0.0862798	-0.415655	-0.156138	0.454672	0.237055	0.14529	0.14529	0.77023	-0.471102	-0.159716	0.156091	-0.277853	0.713068	-0.311202	0.606316	0.221778	0.136741	-0.692225	-1.04235	-0.348265	0.505841	-0.381887	0.458612	0.356643	-1.134	-0.965669	-0.681502	-0.985668	0.0598148	-0.43782	-0.144791	0.746254	0.567191	-0.0770731	-0.039714	-0.291001	-0.202308	-0.730075	0.405462	0.363636	-0.149473	-0.215225	-0.173666	-0.674558	0.364197	-0.233703	-0.712592
b0261.1	ageing candidates	-0.369607	-0.499765	-0.567987	-0.367049	0.843948	0.324896	0.298522	0.298522	0.551449	0.1465	0.133261	0.0148241	-0.309353	0.695948	-0.358736	0.183047	0.677323	-0.220249	-0.465169	-0.611469	-0.565854	0.217912	-0.456192	0.237697	0.635365	-0.432578	-0.242557	-0.344786	-0.606476	0.771517	0.102736	-0.389684	0.454545	0.261968	0.478165	0.219804	-0.161637	-0.389617	-0.284057	0.754571	0.110889	0.104486	-0.140164	0.0549515	-0.365369	0.394586	0.334894	-0.509568
b0336.3	ageing candidates	-0.420963	-0.179667	-0.114875	-0.0579524	0.212703	-0.23012	0.503802	0.503802	0.292707	-0.337293	-0.330263	0.0575001	-0.194979	0.234519	-1.16355	0.634933	0.1998	-0.18174	-0.383447	-0.185095	-0.326965	0.110945	-0.451074	0.26203	0.612388	-1.65857	-2.22954	-0.318596	-0.497764	-1.53152	-2.47375	1	<1e-3	0.261428	-0.290552	-0.17983	-0.133456	-0.613334	-0.747524	0.711505	0.138861	0.234736	-0.228729	0.240585	-0.0411513	0.387459	-0.194938	-0.935209
bec-1	#N/A	nan	nan	nan	nan	nan	nan	nan	#N/A	nan	nan	nan	nan	nan	nan	nan	nan	nan	nan	nan	nan	nan	nan	nan	nan	nan	nan	nan	nan	nan	nan	nan	nan	nan	-0.0484143	-2.12861	-0.232359	0.0721936	0.417557	-1.31061	-0.244601	0.54046	nan	nan	nan	nan	nan	nan	nan
c01f6.9	ageing candidates	0.108323	-0.0183031	0.0366661	-0.320951	0.0574608	0.515906	-0.341484	-0.341484	0.5005	0.341283	0.298764	-0.145775	0.0347333	0.371149	-0.0525439	-0.441086	0.380619	0.272294	0.306808	-0.185039	-0.543878	-0.494897	-0.403639	-0.800379	0.041958	-0.321466	-0.13079	-0.827105	-0.643025	0.00390996	-0.116541	-0.870271	0.030969	0.307816	-1.53177	-0.202311	-0.199667	-0.535541	-0.661227	0.199008	0.619381	0.444833	-0.102381	-0.0919691	-0.608554	0.239042	0.0237954	-0.748073
c04f5.9	ageing candidates	-0.389739	-1.22035	-0.29178	-0.638821	-0.331693	0.113196	0.382211	0.382211	0.43956	0.514516	-0.29687	-0.543088	-1.06627	0.0764967	-0.757562	-0.223792	0.605395	-0.324547	-0.1095	0.176851	-0.992271	-0.207109	-0.246864	-0.795327	0.042957	-0.986053	-1.03565	-0.040227	-0.508727	-0.299324	-0.368008	0.503485	0.30969	-0.521242	-0.667828	-0.324763	-0.652826	-2.14016	-1.21988	1	<1e-3	0.497252	-0.0416296	0.295523	-0.491586	-0.00255151	-0.380332	-0.77962
c10g11.8	#N/A	-0.389984	-1.63769	-0.41277	0.658002	-0.415667	-4.17295	0.344789	0.344789	0.496503	0.915956	-3.12836	-1.77516	0.908582	1.09162	-4.09746	0.384678	0.420579	0.23942	-2.20318	-2.01478	3.16635	0.676233	-5.80123	0.658861	0.131868	-1.17148	-2.83981	0.123347	2.37516	-0.054428	-4.26428	0.889292	0.026973	0.761197	-4.20588	-0.125207	0.611243	-0.2381	-1.61769	0.0163487	0.97003	-0.0901348	-1.67219	-0.574537	5.10379	1.04659	3.51421	0.41949
c27a12.2	ageing candidates	-0.584301	0.0125096	-0.180083	-0.175465	0.131972	0.204174	0.144717	0.144717	0.77023	-0.816312	0.193818	0.029709	-0.107032	0.297547	-0.311915	0.350963	0.447552	0.00692043	1.1166	0.752176	-0.239019	1.08147	0.677185	-0.45685	0.362637	-1.06174	0.109061	0.0867306	-0.00905406	0.062605	-0.193915	0.20968	0.66034	0.340208	0.427235	-0.0455706	-0.0192481	-0.504173	-0.0213806	0.752491	0.110889	-0.181993	0.246584	0.250142	-0.28189	0.0513375	0.0342557	0.0326367
c31h5.7	#N/A	-0.0422078	-0.908338	-0.100738	-0.305192	-0.0538974	-0.18838	0.473322	0.473322	0.326673	1.52656	-0.416217	-0.1202	0.202016	0.376398	-0.439514	-0.0137917	0.954046	-0.229213	0.180439	1.42453	0.406504	1.14366	-0.520917	0.163948	0.738262	-0.150149	-1.21619	-0.115892	-0.197692	0.49048	-0.34402	0.39851	0.447552	-0.470049	-4.48197	-0.537973	-0.470326	-1.05482	-1.54741	-0.00423982	0.992008	0.0844502	-0.508046	-0.045838	0.206345	0.342586	0.0307145	-0.467328
c32d5.1	#N/A	-0.208087	-0.626286	0.361322	0.492269	0.450637	-0.48937	0.763745	0.763745	0.0809191	0.623435	-0.848974	-0.090764	0.660307	0.25848	-1.13111	0.439786	0.380619	0.551102	-0.0708625	0.652693	0.661205	1.24611	-1.70492	0.330515	0.519481	-0.387145	-1.05442	-0.175953	-0.219772	0.446274	-1.44154	0.647425	0.154845	0.0732756	-1.62294	-0.0673038	0.222444	-1.13956	-0.33732	0.457233	0.315684	1.29173	0.0976318	1.55866	1.18606	1.10839	0.783222	-0.566307
c34b2.8	ageing candidates	0.00151822	-0.185271	0.123148	nan	0.577377	0.203357	0.921025	0.822649	0.014985	0.717634	0.424551	0.434263	nan	0.774652	-0.0688874	0.267276	0.545455	0.352124	0.770227	0.866679	nan	0.518932	0.0503899	-0.366733	0.475524	-0.908944	-0.687198	0.364984	nan	-0.107679	-0.700248	0.837609	0.041958	0.592801	-0.570489	0.185888	nan	-0.37634	-0.628119	0.521077	0.270729	0.437099	0.0234908	0.47298	nan	0.561526	0.0168098	-0.952175
ccr-4	stress response	-0.189186	-0.260235	-0.215456	-0.336537	0.079777	0.606372	0.0504047	0.0504047	0.935065	0.53733	0.385897	0.1223	-0.0186061	0.250892	-0.00150511	-0.437283	0.380619	0.0523632	0.245788	0.345067	-0.56094	0.156423	0.204117	-0.808037	0.040959	0.281465	0.00358362	-0.375557	-0.730352	0.462945	0.311948	-0.755884	0.0689311	0.333717	-0.162485	0.234842	0.078914	-0.704492	-0.457579	0.919568	0.00799201	0.296801	0.106227	0.0373263	-0.421321	-0.0493542	0.237171	-0.281905
cct-1	stress response	-0.291752	-0.167898	0.0473622	-0.0442578	0.338091	0.173344	0.473393	0.473393	0.326673	-0.360911	-0.0697556	-0.176939	-0.220087	0.763257	-0.953515	0.405553	0.405594	-0.157604	-0.408108	-0.230642	-0.630152	0.191582	-1.0275	-0.00302022	0.998002	-1.40447	-1.01661	-0.144264	0.347693	0.167641	-0.473404	0.570111	0.241758	-0.298215	-2.03265	-0.270948	0.365152	-0.2242	-0.420484	-0.110703	0.783217	0.671052	-0.276042	0.660857	0.359272	0.53627	0.0982356	-0.771169
cct-6	stress response	0.308436	-0.285846	0.174614	-0.43111	-0.703147	0.0182385	-0.421234	-0.421234	0.382617	0.455983	0.286193	-0.758171	-0.375017	0.235914	-0.568238	-0.531311	0.294705	-0.0911871	-0.92766	-0.159681	-0.97622	-0.822918	-1.46025	-0.326486	0.526474	-1.03445	-1.20342	-0.315911	0.194294	-0.508148	-0.353355	0.61089	0.195804	-0.771259	-2.22005	-0.523085	-0.135549	-0.648854	-0.650282	-0.0975792	0.818182	0.553393	-0.968336	0.221532	-0.333578	-0.563076	-0.185191	-0.490083
col-60	Defence system	-0.480276	-1.13387	0.385171	0.333562	-0.130827	-3.34596	0.280443	0.280443	0.583417	0.293199	-2.63405	-0.936156	0.916768	1.27665	-3.58655	0.52833	0.297702	0.226011	-1.92417	-1.28299	2.35404	0.710961	-5.01481	0.622601	0.162837	-1.37139	-2.3628	0.19431	2.06842	-0.144481	-3.11967	0.902955	0.018981	-1.32719	-6.78217	-2.80561	0.335206	-0.632501	-4.79042	-0.180961	0.676324	-0.0954607	-1.5476	-0.460084	3.53961	1.04993	1.65954	0.271585
cpt-4	lipid catabolism	-1.00715	-2.98685	-1.29927	-0.81188	0.406147	0.184313	0.634405	0.634405	0.162837	-0.621707	-3.77061	-0.236063	-0.796536	0.388729	-0.764978	0.706917	0.143856	-0.401837	-2.44605	-0.60694	-1.79432	0.461403	-0.131676	0.123227	0.79021	0.667072	-1.41387	0.291073	-2.364	1.80275	0.999242	-0.306815	0.553447	1.28219	-4.72445	0.321775	-2.12095	-0.131228	-2.42045	-0.0241805	0.959041	0.145833	-2.97235	-1.00861	-2.63483	-0.276023	-0.607666	-0.757112
ctl-2	lipid catabolism	-0.606495	-0.772937	-0.39785	-0.17786	-0.612294	-0.107414	0.706696	0.706696	0.123876	1.32826	0.465025	0.225194	-1.02226	-0.154326	0.902677	-0.537796	0.280719	0.693145	0.914415	0.181784	-0.259235	-1.28208	-0.309495	-0.708877	0.0979021	1.31152	0.86955	-0.00206	-0.47462	-0.318774	0.382631	-0.575215	0.22977	0.0190037	-0.227104	-0.0796183	-0.506304	0.00894207	-0.882692	0.0165223	0.97003	1.19845	1.1482	0.273287	0.466885	-0.228217	0.647323	0.289957
cyp-33C9	lipid catabolism	-0.52351	-0.756773	-0.161489	-0.752143	1.09406	0.0211435	0.222546	0.222546	0.671329	-0.452843	0.738211	0.817143	-1.34011	0.669167	0.812885	-0.00684511	0.984016	-0.219576	2.7609	2.90018	-0.422723	1.7065	1.73299	-0.59964	0.18981	0.235427	0.675719	0.502854	0.135866	0.901353	0.956034	-0.617822	0.191808	-0.106515	1.0555	0.0937353	-0.148653	0.304211	-0.218016	-0.0408239	0.927073	-0.389929	0.348635	-0.383547	-0.67375	0.783546	0.51694	-0.0536147
cyp-34A9	lipid catabolism	-0.65918	-1.01286	-0.399243	-0.186589	0.943064	-1.55316	0.439348	0.439348	0.357642	3.64224	1.99287	2.50284	-1.3008	1.4093	0.748495	-0.153325	0.726274	0.357222	4.00395	3.83703	-0.112235	1.53501	0.55829	-0.658286	0.131868	1.58463	1.91756	2.35749	1.74488	2.97903	1.29391	0.358233	0.485514	0.0599269	-1.00042	0.406724	0.281344	0.463948	-2.23107	0.0529258	0.903097	2.25952	1.30595	1.67821	1.06735	2.33396	0.603478	-0.945502
cyp-37A1	lipid catabolism	-0.228539	0.0598308	0.0222799	-0.876371	1.0134	0.0152499	-0.261915	-0.261915	0.601399	0.493915	0.176813	-0.108362	-1.53317	0.548439	0.815145	-0.344013	0.44955	0.0740752	1.2269	0.915345	-0.322695	0.191706	0.631342	-0.830095	0.026973	-0.170396	0.310973	0.174657	-0.866661	0.706703	0.588719	-0.587381	0.206793	0.0600668	0.471689	0.0276687	-1.158	0.413103	-0.314737	-0.280146	0.478521	0.344569	0.493169	-0.158211	-0.897116	0.596	0.184596	-0.44329
daf-12	ageing	-1.11557	-1.07988	-0.593662	0.199591	0.619858	0.109218	0.801582	0.801582	0.0599401	-0.254834	-0.535458	0.142727	-0.421999	0.290076	0.54334	0.329378	0.463536	-0.618363	-0.436249	-0.603891	-0.181817	-0.0553017	-0.709817	0.738759	0.0759241	-0.45182	0.222482	-0.244274	-0.00235622	0.181855	-0.484622	0.0894019	0.812188	-0.155615	-1.32486	0.142934	0.064037	0.0370199	-0.646055	-0.0773618	0.858142	-0.311249	0.532374	-0.49342	0.365802	0.31374	0.574422	0.647553
daf-15	TOR	-0.930857	-1.11389	-0.276045	-0.0940265	0.748643	0.191565	0.696589	0.696589	0.125874	-0.376696	-0.38692	-0.0537475	-0.517006	0.482435	0.171214	0.341647	0.450549	-0.721559	-0.459906	-0.775415	-0.0848746	-0.355241	-1.19955	0.601177	0.187812	-0.433536	-0.0456033	-0.151264	-0.0690278	0.417235	-0.44737	0.222855	0.649351	-0.36111	-2.38835	-0.440039	-0.225838	0.367898	-1.56229	-0.312351	0.447552	-0.387299	0.190673	-0.794515	0.179932	0.257739	0.466641	0.495267
daf-16	ILS	-0.501537	-0.271233	0.220322	-0.292168	-0.331785	-0.0985311	0.0751635	0.0751635	0.91009	0.157606	0.0246428	0.198344	-0.916738	-0.380234	0.67582	-0.335106	0.452547	-0.0647054	0.338941	0.541557	-0.58648	-0.827973	0.309965	-0.849531	0.021978	0.754707	0.866763	0.0944019	0.186707	-0.838458	0.344991	-0.3092	0.546454	-0.690665	-0.258954	0.25261	-0.114569	-0.319125	-0.187758	0.218601	0.584416	-0.583081	0.805374	-0.0601218	0.84367	-0.602538	0.848786	1
daf-18	ILS	-0.934826	-1.35547	-0.637496	-0.192681	0.244824	-0.248387	0.816061	0.816061	0.0529471	-0.280541	-0.968165	-0.516053	-0.609079	0.096422	0.0392619	0.208911	0.623377	-0.353704	-0.814167	-1.2684	-0.562142	-1.03355	-1.95052	0.175227	0.712288	-0.338448	-0.176144	-0.141125	0.363462	0.198377	-1.21929	0.664215	0.13986	-1.50646	-3.97418	-0.851345	-0.605011	0.0806776	-2.67808	-0.316069	0.442557	0.0650883	0.481022	-1.13012	0.0882381	-0.0740106	0.163492	0.387168
daf-2	ILS	-1.07166	-0.312448	-0.474588	-0.392636	-0.388599	-0.622584	0.238778	0.238778	0.644356	-0.956096	0.239067	0.105628	-1.03522	0.378054	0.231747	0.0587704	0.899101	-0.86932	0.0931534	0.0361277	-0.644128	-0.62784	-0.0158007	-0.570427	0.212787	-0.016175	-0.056479	0.0347053	-0.339494	-0.0657995	-0.00313554	-0.384269	0.457542	-0.563572	0.472148	0.358476	-0.223338	-0.128903	-0.156089	0.194856	0.633367	0.00820852	0.461337	0.160151	0.488072	-0.187779	0.453016	0.974745
daf-21	stress response	-0.374588	-0.476513	-0.285939	-0.0685239	-0.820528	-0.132301	0.313512	0.313512	0.533467	0.65517	0.841646	0.1027	-0.946192	-0.13507	0.862739	-0.662879	0.183816	-0.188476	-1.16948	-0.820127	-0.837191	-1.69506	-0.751068	-0.288426	0.577423	-0.454749	-1.16163	-0.867985	-0.222373	-1.12627	-0.289724	0.101826	0.795205	-0.941924	0.169923	0.272305	0.0471994	-0.266215	-0.447882	0.197256	0.623377	0.480001	-0.376018	-0.0901403	0.281915	-0.935958	0.492852	0.337716
daf-22	lipid catabolism	-0.590318	-0.109817	-0.528654	-0.572969	0.974624	0.278075	0.0609042	0.0609042	0.926074	-0.330163	-1.24464	-0.0336597	-1.00952	0.692518	0.80363	0.293435	0.514486	-0.0497127	1.2041	0.609519	-0.517981	0.510394	0.357622	-0.711359	0.0979021	0.22809	0.574619	0.080796	-0.583977	0.963903	0.536701	-0.677419	0.123876	0.465947	-0.619749	-0.183836	-0.677564	0.491888	-0.35812	-0.437736	0.326673	0.490172	0.392883	0.268086	-0.0738914	0.895429	1.11835	-0.184547
daf-9	#N/A	nan	-1.82964	nan	nan	-0.195367	nan	nan	#N/A	nan	nan	-5.56661	nan	nan	1.81011	nan	nan	nan	nan	-2.36621	nan	3.04046	-0.789849	nan	nan	nan	nan	nan	nan	0.409475	-0.42259	nan	nan	nan	nan	nan	nan	nan	nan	nan	nan	nan	nan	nan	nan	2.00768	nan	nan	nan
dct-11	#N/A	0.0400095	-0.267703	0.00887769	-0.536202	-0.175817	-0.0155195	-0.512953	-0.512953	0.280719	0.763443	0.591716	-0.311533	-0.89679	0.111161	-0.529793	-0.495847	0.322677	0.312257	0.961871	0.800321	-0.811076	0.0770872	0.30939	-0.948158	0.001998	-0.0961665	0.0466313	-0.419222	-0.770866	-0.0966697	-0.0601212	-0.856314	0.036963	0.085011	-0.861783	-0.237094	-0.513862	-1.18118	-0.392348	0.726906	0.123876	0.430128	-0.424762	-0.0303215	-0.985407	-0.100782	-0.0911887	-0.707999
dgat-2	lipid	-0.650612	-0.771938	-0.477429	-0.961938	0.841595	0.782105	0.135235	0.135235	0.778222	0.517466	0.644356	0.0646754	-0.733682	0.640956	0.584936	-0.46221	0.351648	-0.656597	-0.354442	-0.30524	-1.45081	-0.432623	0.0295105	-0.695971	0.110889	-0.898111	-0.438305	0.0305059	-0.884519	0.828853	1.00411	-0.374842	0.473526	0.0693737	-0.0589988	0.693995	-1.14863	0.6695	0.418174	-0.358555	0.408591	-0.0619038	-0.192096	-0.775531	-1.20157	0.0709454	0.341448	-0.22445
dhs-2	lipid anabolism	-0.949402	0.0771634	0.0854712	-1.1679	0.279245	-0.219222	-0.38286	-0.38286	0.43956	1.69767	0.184672	1.31324	-2.29342	0.81173	0.47086	-0.0194901	0.946054	-0.248141	4.93058	5.16416	-0.50255	1.29661	1.89044	-0.692858	0.115884	0.34211	0.842177	1.13326	-0.62464	1.06255	0.66468	-0.279057	0.578422	0.26982	0.170493	0.159966	-1.22393	0.253424	-1.14437	-0.020269	0.967033	0.630435	0.545288	0.93629	-1.08828	0.53739	0.433141	-0.500532
dhs-22	#N/A	-0.46312	-1.06832	-0.217056	-0.443507	-0.133568	0.504148	0.437171	0.437171	0.357642	0.686531	0.190264	0.0577403	-0.355591	-0.362311	0.695354	-0.611553	0.218781	-0.0429147	-0.0719895	-0.5665	-0.246492	-1.29387	-0.247835	-0.388634	0.438561	-0.102998	-0.330103	-0.181092	0.0668243	0.0641539	0.706601	-0.370799	0.477522	-0.291622	-0.828813	0.43731	-0.365227	-0.683145	-0.340384	0.526111	0.265734	-0.16124	0.0917387	-0.74359	-0.135953	-0.868496	0.39513	0.726273
dhs-3	#N/A	-0.336921	-0.417142	0.481564	-0.570403	0.714572	0.286511	0.104074	0.104074	0.841159	-0.0990755	0.27871	0.292655	-1.01213	-0.150669	0.536266	-0.259531	0.551449	0.0661064	1.33433	1.39157	-0.96247	0.109147	0.548264	-0.878045	0.00999001	0.557074	0.725712	0.509783	-0.164397	0.280228	0.505189	-0.57959	0.21978	0.536197	-0.567486	0.128102	-0.833446	0.265837	-0.294439	-0.178313	0.678322	0.0436184	0.590883	-0.219939	-0.622333	0.0265017	0.432517	0.152094
dnj-11	lipid anabolism	0.0312336	0.150583	0.195575	0.12608	0.00403782	-0.587828	-0.0754177	-0.0754177	0.91009	0.0592576	-0.448075	-0.320538	-0.296487	0.528192	-0.775659	0.352453	0.445554	0.141848	-0.0521703	-0.302117	0.254728	0.314731	-1.49925	0.328146	0.526474	-0.463038	-0.563559	-0.348833	-0.243998	-0.318501	-0.967066	0.795882	0.0559441	0.144354	-3.5247	-0.851404	0.0447843	-0.809135	-1.49085	0.02252	0.963037	0.201246	-0.114579	-0.0520957	0.0619039	0.301726	-0.501182	-0.735544
ech-1.2	ageing candidates	-0.0296978	-0.176201	-0.216809	-0.422362	0.0268682	0.0191761	-0.412459	-0.412459	0.392607	0.721219	-0.110215	-0.025661	-0.0978913	0.626136	-0.252311	0.0845724	0.843157	0.209013	1.15826	1.46989	-0.244845	0.797259	0.524762	-0.681587	0.118881	-0.0408589	-0.485422	-0.609185	-0.474601	0.527408	-0.0310937	-0.408518	0.432567	0.417693	0.352304	-0.112047	-0.347615	-0.980539	-0.388393	0.80952	0.0819181	0.509661	-0.238917	0.692886	-0.279544	0.337245	0.371767	-0.663587
ech-4	lipid catabolism	0.196242	-0.212311	-0.303509	-0.128161	0.871933	0.137004	0.188208	0.188208	0.715285	0.432102	-0.013028	0.10553	-0.655314	0.395911	0.514068	-0.201333	0.636364	0.32321	1.6459	0.976967	-0.292457	0.740616	0.53427	-0.761862	0.0629371	-0.0436614	0.332391	0.0367652	0.193021	0.77402	0.761778	-0.553171	0.250749	0.50066	0.556225	-0.0306663	-0.548268	0.597465	0.193868	-0.411688	0.358641	0.623812	0.168153	-0.114738	0.113817	0.702214	0.39685	-0.539976
ech-7	lipid catabolism	-0.409761	-1.03971	-0.577575	-0.915312	0.474764	-0.744557	0.177993	0.177993	0.727273	0.764827	1.12296	0.691277	-0.772834	0.659738	0.738791	-0.367027	0.42957	0.158851	1.30928	1.03666	-0.45868	0.862705	0.0672586	-0.640815	0.14985	0.815695	1.22368	0.245751	-0.181729	0.922598	0.71938	-0.815229	0.047952	1.15919	-0.558599	-0.655531	0.13395	0.32358	-0.941427	-0.0561112	0.899101	0.773753	1.28147	0.196983	0.417994	0.874853	0.656001	0.0558301
ech-8	lipid catabolism	-0.341688	-0.686212	-0.119943	-0.0236229	-0.235441	-0.0556339	0.842208	0.842208	0.047952	0.870096	0.579918	0.171018	-0.952006	0.249778	0.938335	-0.533964	0.291708	0.290638	1.02015	0.168095	-0.600125	-0.993895	-0.667798	-0.782364	0.0509491	0.596384	1.08361	0.17194	0.208779	-0.0638461	0.0719091	-0.34256	0.5005	-0.204552	-2.2591	-0.612301	-0.139754	0.0779623	-1.45849	-0.235438	0.554446	0.804348	0.961524	-0.0101962	0.748372	0.375782	0.89132	0.512829
elo-2	lipid catabolism	-0.0567907	-0.235777	0.456703	0.111793	0.378919	-0.940451	0.232007	0.232007	0.65035	0.861348	2.14634	1.06483	-0.335238	-0.310372	0.265271	-0.461046	0.351648	0.489592	2.88605	3.09508	0.227221	1.04892	0.331103	-0.638795	0.150849	2.52763	2.20923	0.292545	1.28403	-0.302749	-0.343032	-0.0561597	0.881119	0.934445	0.108622	-0.782122	-0.240794	-0.650874	-1.19417	0.405066	0.363636	0.830415	1.51481	0.546602	0.841339	0.525879	0.469029	0.365746
elo-5	lipid anabolism	-0.372262	-0.227871	0.119705	0.042365	0.706107	-0.487796	0.420272	0.420272	0.382617	0.157002	1.593	0.0397997	-0.797966	-0.251857	0.345118	-0.676903	0.168831	0.103432	1.43514	0.73451	-0.305744	0.228521	0.0998737	-0.762617	0.0629371	1.70545	2.31847	0.519395	1.09457	0.981353	0.712919	-0.448474	0.372627	1.15632	0.302611	-0.679826	-0.321181	-0.186638	-0.690456	0.204932	0.609391	0.348105	1.29452	-0.0416275	0.247956	0.652324	0.330583	0.212751
elo-6	lipid anabolism	-0.346018	0.0522449	0.107927	0.543581	1.18509	-0.755595	0.432918	0.432918	0.362637	0.682542	1.54031	0.284994	-1.20569	0.069333	0.333088	-0.57428	0.250749	0.352425	2.94483	2.3214	-0.294888	1.35642	0.585287	-0.687856	0.117882	1.51533	1.69132	0.538529	1.5885	0.767802	0.191579	0.0857126	0.817183	0.888449	0.293201	-0.578225	-0.0113751	-0.0400929	-0.575639	0.163209	0.687313	0.672286	1.79765	0.699587	1.10181	1.39901	0.698183	0.221169
erm-1	lipid anabolism	0.466423	0.205969	0.263085	-0.136599	-0.51171	0.282624	-0.581807	-0.581807	0.206793	0.170023	0.183438	-0.100204	0.0191703	-0.446277	-0.623728	-0.228112	0.597403	0.0807784	-0.637514	-1.01276	-0.440618	-1.24675	-0.453013	-0.139799	0.772228	0.352566	0.387923	-0.529612	-0.259983	-0.46661	0.216145	-0.763216	0.0659341	0.608913	0.532961	-0.271698	0.392432	-1.46902	0.0822823	0.80182	0.0899101	-0.177125	-0.614697	-0.17635	-0.775094	-0.635885	-0.167977	-0.264167
f23b12.7	ageing candidates	-0.618976	0.20492	0.0155825	-0.198454	0.509081	-0.0980685	0.032374	0.032374	0.967033	-0.83092	-0.157677	0.165872	-0.707945	0.44356	-0.634453	0.541769	0.27972	-0.0926915	0.801136	0.798426	-0.517731	1.36421	0.661607	-0.336509	0.516484	-0.445054	-0.301891	0.303798	-0.671751	0.196588	-0.416471	0.258096	0.607393	0.34799	0.665628	-0.200045	-0.102286	-0.166744	-0.135305	0.3409	0.420579	-0.108472	0.55482	0.246591	-0.457121	0.54895	0.0754283	-0.240896
f25f8.1	ageing candidates	-0.252705	0.505895	0.110002	-0.360727	1.04953	0.793486	-0.17786	-0.17786	0.727273	-0.27749	0.249914	0.260682	-0.217402	0.58953	0.261805	0.244619	0.572428	-0.283285	1.14089	0.643569	-0.904864	1.45306	0.425848	-0.407153	0.412587	-0.917812	0.55887	0.558844	-0.414166	1.08233	0.34275	-0.137228	0.751249	0.162609	0.239295	0.132824	-0.11839	-0.566777	-0.528996	0.856434	0.042957	0.181097	0.390048	0.363909	-0.487916	0.574911	0.180141	-0.511637
f26a10.2	#N/A	-0.430361	-0.073672	-0.285901	-0.0567924	1.06531	-0.165412	0.300612	0.300612	0.551449	-0.11399	-0.00282059	0.164288	0.302618	0.331615	-0.262612	0.702114	0.154845	0.0235998	-0.0082408	-0.530383	0.0648242	0.590279	-0.44996	0.505022	0.283716	-1.07759	-0.277605	0.400655	-0.312432	0.887504	-0.730924	0.398561	0.447552	-0.551421	0.456036	-0.0844348	0.327363	-1.07698	-0.842148	0.71427	0.137862	-0.0495284	0.219267	0.682969	-0.383232	0.791276	-0.208182	-0.605853
f26b1.8	ageing candidates	0.555287	-1.76539	-0.370209	0.334123	-0.0944543	-3.62034	0.270486	0.270486	0.594406	2.23442	-2.64664	-1.24152	0.531236	1.07209	-3.65679	0.286956	0.523477	1.21046	-1.80883	-1.23766	3.01608	0.576335	-4.84873	0.59783	0.18981	-0.183078	-2.77044	0.290347	2.27336	-0.285354	-3.02047	0.886519	0.026973	-0.162565	-7.08097	-2.2445	0.772149	-1.13252	-4.93899	-0.0133517	0.975025	0.791589	-1.63485	-0.888026	3.68261	1.02246	2.88615	0.271667
f27c1.1	#N/A	-0.0174212	-1.43037	-0.355198	0.793613	-0.071628	-2.85915	0.444975	0.444975	0.348651	0.916143	-2.99058	-1.49675	0.84696	1.52355	-3.22702	0.414322	0.395604	0.362408	-1.84843	-1.44458	2.57014	0.778599	-4.67309	0.655062	0.132867	-0.786339	-2.75079	-0.13979	1.85307	-0.00207798	-3.14392	0.865634	0.032967	-1.46033	-7.42621	-2.1149	0.298732	-1.34912	-4.7857	-0.0610837	0.893107	0.920698	-1.59984	-0.505425	3.87682	1.37795	1.72027	0.133212
f33h1.4	#N/A	-0.500235	-0.139704	-0.0303857	-0.646256	0.181385	0.130857	-0.210859	-0.210859	0.684316	0.00699872	0.218877	0.531242	-0.358702	0.150231	-0.349549	0.387695	0.420579	-0.223927	-0.667549	-0.842189	-0.54297	-0.352217	-0.0885463	0.171325	0.723277	-0.436074	-0.264684	-0.660796	-1.5233	0.00240855	-0.47801	-0.615087	0.192807	0.447856	0.428851	0.17191	-0.259324	-0.720147	-0.396646	0.826823	0.0739261	-0.256199	0.0780166	-0.0366055	-0.832112	0.0415653	-0.120976	-0.316807
f36a2.14	ageing candidates	-0.429939	-1.60665	0.188261	0.242539	-0.290612	-2.1988	0.502349	0.502349	0.293706	0.878543	-3.15708	-1.65838	0.27706	1.12913	-2.99953	0.383781	0.420579	0.700294	-2.25251	-1.32489	1.76839	0.705007	-3.90135	0.645004	0.147852	-1.51954	-2.92967	-1.25937	0.907885	-0.529198	-2.19562	0.731158	0.0869131	-1.2821	-6.82315	-2.59221	0.77957	-0.860778	-4.32298	-0.136346	0.73027	-0.12202	-1.98521	-0.79165	2.05915	0.977025	0.0749654	-0.0628281
far-3	lipid anabolism	0.136895	-0.0586144	0.330595	-0.513281	-0.151651	-0.0467941	-0.628238	-0.628238	0.171828	-0.402956	0.81995	1.30469	-1.09024	0.435255	2.00063	-0.0518001	0.904096	1.28711	1.65488	1.80649	-1.02714	-0.24484	0.0212019	-0.935819	0.004995	-0.466917	0.928173	0.209376	-0.330176	-0.764916	1.84789	-0.5798	0.217782	0.87781	-0.120459	0.910916	0.484974	0.113579	0.86261	0.405643	0.363636	1.69979	1.61363	1.07451	0.000644695	0.521806	0.837285	-0.241732
fard-1	lipid anabolism	-0.55386	-0.771376	-0.446832	-0.373291	0.855285	-0.308183	0.441745	0.441745	0.350649	-0.494301	-0.148168	0.0768421	-1.00077	0.683977	0.303359	0.165656	0.707293	-0.109746	-0.195712	-0.358254	-0.186047	0.248141	0.0240327	0.385659	0.441558	-0.466249	-0.296644	-0.752496	-0.612248	-0.0727231	-0.167039	-0.804245	0.0549451	0.351801	-1.41417	-0.437667	-0.0656489	0.505122	-0.979873	-0.325668	0.435564	0.110394	0.221637	-0.0407732	-0.107622	0.440978	0.645489	0.0418225
fasn-1	lipid anabolism	0.570773	0.800947	-0.261884	-0.349864	-0.488134	0.576692	-0.77366	-0.77366	0.0729271	0.822041	0.596293	-0.128035	-0.82188	-0.741983	0.916293	-0.739035	0.117882	0.15053	2.32305	0.877465	-0.725396	-0.480228	0.127258	-0.836542	0.022977	0.948745	1.28094	-0.415367	0.586766	-0.902739	0.263324	-0.356252	0.486513	0.455305	-0.0654319	-0.433844	-0.156304	-1.3057	-0.835036	0.826547	0.0739261	0.192948	0.752603	-0.67411	-0.217269	-0.863283	0.321422	0.566435
fat-5	lipid anabolism	-0.578112	-0.914069	-0.254346	-0.511069	-0.141126	0.137057	0.455086	0.455086	0.33966	0.579835	0.2938	0.0366038	-1.20085	0.188512	0.907316	-0.448558	0.373626	0.106092	2.79609	2.30727	-0.552664	0.366398	1.12379	-0.806768	0.040959	0.733057	0.82206	-0.123148	-0.563869	0.2193	0.719076	-0.899147	0.020979	0.0162121	-0.521389	-0.064799	-0.468788	0.358267	-0.0492628	-0.650432	0.168831	0.610916	1.12	-0.307446	-0.0190774	-0.191868	0.550485	0.386368
fat-6	lipid anabolism	1.07529	-0.931074	-0.0395825	0.182562	-0.27158	0.753742	0.220804	0.220804	0.673327	3.77051	1.37265	1.50959	-1.23416	-0.789902	1.13683	-0.41957	0.395604	1.48368	2.14049	3.71504	1.44968	1.0654	1.62321	-0.55281	0.225774	3.36721	0.340198	0.728815	-0.439009	0.234792	1.6346	-0.375616	0.473526	1.6554	-0.274338	0.611809	-0.488422	0.274697	-0.749907	0.243088	0.543457	0.947559	0.521952	-0.0232093	0.150774	-0.627092	0.916466	0.352437
fat-7	lipid anabolism	-0.860558	-1.58488	-1.20889	-0.803313	0.647647	-0.420813	0.484944	0.484944	0.315684	-5.50332	-6.14309	-0.0221834	-0.688448	1.51861	1.10019	0.665299	0.177822	1.41575	5.49536	5.93513	-1.54382	4.1071	1.28643	-0.674936	0.122877	-5.74002	-7.38143	-6.09508	-4.44105	-5.16706	-6.23451	0.582315	0.214785	0.980673	-0.523427	-0.550611	0.433885	1.26729	-0.94739	-0.39902	0.372627	1.38554	2.03386	1.76294	0.740395	1.4667	0.935974	-0.27589
ftn-1	0	-1.25755	-0.421251	-0.538314	-0.317401	-0.421383	-1.72454	0.206106	0.206106	0.695305	4.40558	1.39283	2.53875	-1.95333	1.57197	0.830383	-0.116567	0.796204	0.974138	5.78156	4.46281	-0.929648	1.30614	0.410939	-0.775701	0.0519481	1.84053	2.16845	2.00166	1.59056	1.01882	0.209162	0.437407	0.388611	0.17555	-1.35563	0.334895	0.523818	0.32777	-2.58779	0.104736	0.797203	5.41898	4.96623	3.92427	3.359	2.90855	3.36868	-0.127873
gas-1	ETC	-0.10065	-0.116192	0.0205341	0.324908	0.261958	0.348433	0.833631	0.833631	0.04995	0.172788	0.000468276	0.440722	0.0889272	-0.0452262	0.809058	-0.000778803	0.999001	0.356249	2.23918	1.62073	0.200603	0.118935	0.181725	-0.703305	0.0989011	0.329868	0.744007	0.204576	0.513763	-0.155614	0.746657	-0.441107	0.381618	0.571156	0.246531	0.123027	0.685504	-0.238669	-0.221858	0.699705	0.143856	0.235738	0.353362	-0.181829	0.49316	-0.0446479	0.498409	0.736272
gei-17	ageing candidates	-0.00137787	-0.601843	0.224604	-0.242401	0.771461	-0.0737185	0.349378	0.349378	0.48951	0.441189	0.204732	0.168695	-0.384847	0.753733	-0.748015	0.198953	0.641359	0.00492745	-0.257821	-0.0719496	0.203309	0.827899	-0.644909	0.576863	0.20979	0.216999	-0.188414	0.283699	-0.377944	0.958146	-0.092972	0.0387259	0.921079	0.667524	-0.899784	0.262989	0.0504126	-0.510996	-0.667544	0.51067	0.277722	0.0776675	-0.26841	0.366014	-0.317019	0.833893	-0.119368	-0.815054
gei-3	ageing candidates	-0.248998	-0.258378	-0.280775	-0.527209	0.375769	0.253334	-0.0361087	-0.0361087	0.962038	0.212648	0.178426	0.505728	-0.377013	0.527305	-0.0795371	0.361296	0.433566	-0.149998	0.346645	0.385276	-0.651946	0.42251	-0.0179283	-0.588127	0.202797	-0.102717	0.16746	0.349726	-0.533925	0.453888	-0.109016	-0.0919612	0.806194	0.351847	0.488391	0.153206	0.122979	-0.66547	-0.486256	0.867434	0.042957	0.283701	0.037618	0.37185	-0.451117	0.224479	-0.0286982	-0.745932
glb-1	#N/A	-0.55778	0.088763	-0.153618	-0.679854	0.0607054	0.0128885	-0.449381	-0.449381	0.347652	2.10816	2.39715	0.989884	-0.0212785	0.175034	1.41836	-0.747879	0.108891	0.6707	3.24343	1.76489	-2.37532	0.400367	0.318482	-0.901151	0.00699301	0.744117	2.81599	1.30244	0.875773	0.293871	2.44656	-0.577601	0.227772	1.64238	1.59554	1.01294	0.651692	0.321179	2.12916	0.357332	0.408591	1.72893	1.91421	0.870292	1.10222	0.751144	1.43299	0.327659
gpx-2	#N/A	-0.295822	-0.229104	-0.270731	-0.299893	-0.0317521	0.00332167	0.0841651	0.0841651	0.888112	1.44229	0.61996	0.711639	-0.58936	0.14443	1.04029	-0.421261	0.391608	0.340704	1.36227	1.50845	-0.38542	0.115883	0.0202789	-0.814273	0.036963	0.703431	0.276097	0.237534	0.18934	0.00155317	0.623214	-0.460086	0.358641	-0.104235	-0.114116	0.381019	0.0329134	-0.105408	-0.463609	0.474544	0.311688	0.632436	0.531486	0.247253	0.26581	0.191035	0.870625	0.337256
gst-29	#N/A	-0.561273	-0.536457	-0.0396266	-0.187425	-0.7952	-0.567946	0.29012	0.29012	0.573427	3.63761	1.16729	1.63573	-0.626713	0.347327	1.00392	-0.300629	0.506494	0.714224	4.17581	4.01875	-0.479944	0.932734	0.255427	-0.747436	0.0709291	1.10878	1.37989	0.414642	0.0452517	-0.140804	0.421641	-0.461244	0.356643	0.627955	-0.239814	0.248877	0.974898	-0.924874	-1.41032	0.700935	0.143856	2.52016	2.46058	1.60375	1.96437	0.935315	1.34159	0.174065
gst-4	#N/A	-0.406562	-0.360411	-0.133023	0.695785	-0.404645	-0.0269701	0.785997	0.785997	0.0659341	2.71067	1.75027	0.710942	-0.0601115	-0.434582	1.02945	-0.670872	0.177822	0.506608	3.14091	1.90881	-0.390001	-0.144719	-0.175818	-0.774041	0.0539461	-0.00889095	1.23164	0.357286	0.417121	-1.51957	0.243222	-0.0702833	0.847153	1.10853	-0.345484	-0.465692	0.849392	-1.04895	-1.06499	0.610298	0.208791	0.75506	0.968205	0.210418	0.786292	-0.458606	0.445045	0.582908
hacd-1	lipid catabolism	0.162935	0.41143	-0.026963	0.402046	-1.06167	-0.741799	-0.20883	-0.20883	0.684316	1.55865	3.39419	0.344232	-1.70043	-0.64906	1.44592	-0.7466	0.108891	0.853593	2.67886	2.01128	-0.739839	-1.64372	0.24851	-0.871725	0.014985	2.95348	2.40313	0.928886	0.96058	-0.490772	0.590859	-0.194408	0.674326	1.05323	0.95022	-0.589775	0.249957	-0.444913	-0.540229	0.430155	0.33966	1.59484	1.7847	0.938436	1.69218	-0.0687651	0.774011	0.462263
ham-2	ageing candidates	-0.0260557	0.199995	-0.309933	-0.540085	0.535195	0.654457	-0.320388	-0.320388	0.522478	0.403988	0.9296	0.337423	-0.317836	0.282245	0.434326	-0.565377	0.25974	0.621188	1.44507	0.752618	-1.19181	0.425798	-0.32514	-0.825226	0.032967	-0.633232	0.255143	0.185308	-0.35676	0.0598023	0.634704	-0.425019	0.413586	0.699116	0.899673	0.401702	0.511122	-1.08998	0.0096046	0.924212	0.00599401	0.530751	-0.0115631	0.788846	-0.220415	0.19366	0.445518	-0.492518
hlh-30	Autophagy	-0.713682	-0.977672	-0.514173	-0.547163	0.0020109	0.244686	0.46324	0.46324	0.330669	-0.331003	-0.266339	0.32141	-0.366442	0.0420179	0.474578	0.32276	0.468531	-0.436363	0.554495	0.0894435	-0.44773	-0.446979	0.0826779	-0.723253	0.0949051	-0.103059	0.297421	-0.105392	-0.875119	-0.0791465	0.532475	-0.805411	0.0549451	0.450955	0.0667005	0.174908	0.050784	-0.153236	-0.291762	0.682312	0.161838	-0.0518193	0.214555	-0.505083	-0.208623	-0.328208	0.277158	0.564439
hmbx-1	ageing candidates	-0.191447	-0.348907	-0.282869	0.189441	0.0765341	-0.777734	0.507069	0.507069	0.291708	0.422585	-1.22385	-0.246145	-0.265613	1.34073	-0.765961	0.479753	0.325674	0.222372	-0.261452	-0.00464898	0.794915	0.861208	-1.49295	0.553053	0.225774	-0.680152	-0.531414	0.803815	0.906365	0.318322	-0.811548	0.921171	0.010989	-0.49386	-4.49786	-1.17363	0.677333	-0.387857	-1.68056	-0.1485	0.714286	0.209172	0.0139235	0.205359	1.569	0.690415	0.877597	0.381733
hmg-1.2	ageing candidates	0.00880682	-0.173508	0.286028	-0.187115	-0.181923	0.533963	-0.061314	-0.061314	0.926074	0.411928	0.43826	0.144474	0.176388	0.285669	0.164818	-0.672806	0.175824	0.542467	0.831605	0.983516	-0.516651	0.365579	-0.0755429	-0.818	0.034965	-0.0497997	0.00730044	-0.112014	-0.495989	-0.107377	-0.246281	-0.417834	0.416583	0.660665	-0.0430516	0.452633	0.011064	-0.820776	-0.588962	0.889356	0.022977	0.638634	-0.0465887	0.453413	-0.17063	0.172986	0.167531	-0.741923
hsp-6	mito UPR	-0.0167161	-0.283347	-0.0510861	1.35359	0.785965	0.318886	0.940532	0.940532	0.00699301	0.299398	0.781416	0.544782	0.25291	0.404191	0.818286	-0.427349	0.388611	0.100497	0.565356	0.334247	0.413776	0.179161	0.104291	-0.0795645	0.869131	0.347467	0.186985	0.181956	2.33665	0.231017	0.623638	0.420352	0.415584	0.159139	0.623876	-0.0733447	1.17747	0.297493	-0.416277	0.137672	0.729271	0.503679	-0.0317259	-0.126398	1.44193	0.546227	0.876037	0.313551
ife-1	TOR	-0.157521	-0.325487	-0.104538	0.672031	0.17424	0.096797	0.966871	0.966871	<1e-3	-0.191465	-0.517399	0.196437	0.940169	0.720406	-0.405169	0.720661	0.135864	-0.000173428	-0.03356	-0.248617	0.459923	0.302023	-0.855842	0.575371	0.20979	-0.808481	-0.725539	-1.10754	-0.315735	-0.369493	-0.674186	-0.0817425	0.824176	0.121726	-3.49508	-0.548198	1.22023	-0.48609	-0.951997	0.00780402	0.984016	0.1707	-0.135376	0.168217	0.801492	0.353601	0.142259	0.0468363
irg-7	#N/A	0.0318788	-0.67663	0.109439	-0.0576027	1.38215	0.65611	0.440844	0.440844	0.355644	nan	-0.402118	-0.500931	-0.147087	0.142538	0.484747	-0.256908	0.558442	-0.202984	0.195515	-0.561266	nan	0.169972	-0.13991	0.323904	0.531469	-0.0314308	0.211704	-0.0510148	0.0814838	0.715166	0.714536	-0.591821	0.206793	0.0771812	-0.0262876	0.160611	-0.596358	0.184915	-0.203071	-0.207693	0.601399	-0.680429	nan	-0.877166	-0.15552	0.291671	0.506355	0.377459
isw-1	ageing candidates	0.0281494	-0.137177	0.199535	0.0855107	0.109683	0.287247	0.516736	0.516736	0.277722	-0.322937	-0.231144	0.428642	0.152279	0.317418	-0.060464	0.944338	0.00999001	-0.112195	0.366861	0.311189	-0.72968	0.0108112	-0.0281221	-0.853486	0.017982	-0.514888	-0.373569	0.0938736	-0.103898	-0.0964282	-0.271595	0.713594	0.0959041	0.0969373	0.394312	0.114286	0.23412	-0.673296	-0.128379	0.902537	0.018981	0.100022	0.143895	0.275835	-0.0657337	0.157341	0.0300666	-0.524248
k06a5.2	#N/A	-0.638539	-1.21045	-0.125102	0.719741	-0.397835	-2.90704	0.442543	0.442543	0.350649	0.74592	-2.67031	-1.35624	0.608435	0.828864	-3.42123	0.408146	0.400599	0.0523325	-1.78197	-1.46086	2.34512	0.513721	-4.38153	0.669863	0.123876	-0.725279	-2.62462	-0.0282355	1.96071	-0.586251	-2.76348	0.889853	0.026973	-1.11022	-6.86145	-2.73262	0.679862	-0.587325	-5.10659	-0.144346	0.716284	-0.0615259	-1.45862	-0.471123	3.45923	0.871863	0.670769	0.205621
k07a1.10	#N/A	-0.0415813	-0.148841	0.032224	0.48909	0.259235	-1.05266	0.373803	0.373803	0.448551	-0.325614	-1.12723	-0.62162	0.119252	0.744611	-1.47396	0.54387	0.275724	0.531752	-0.278386	-0.279579	0.617787	0.684629	-1.96311	0.415293	0.401598	-0.390435	-1.08057	-0.12397	0.472346	0.0396995	-1.2843	0.853763	0.03996	-0.645196	-4.43699	-1.13364	0.466725	-0.487652	-1.81358	-0.140962	0.722278	0.581382	-0.375819	-0.0816496	0.835074	0.908144	0.0404225	-0.447852
kri-1	ILS	-0.602507	0.469909	0.841004	1.09371	1.06348	-0.36072	0.50672	0.50672	0.291708	0.13929	3.35474	-0.108253	-1.7895	1.03859	1.57941	-0.61464	0.217782	-0.238111	-0.198935	-0.579957	-1.18107	-0.788346	-0.35439	-0.915569	0.00599401	-0.101476	0.982472	-0.0751709	0.944562	0.163354	0.564185	-0.239795	0.629371	-0.465427	1.12918	-0.269758	0.0825434	1.44959	0.422038	-0.756129	0.110889	-0.205258	1.66503	0.00542758	0.699392	0.460776	1.02029	0.772112
let-363	TOR	-0.704269	-0.765985	-0.459546	-0.0716784	0.619055	0.0950112	0.661439	0.661439	0.144855	-0.491898	-0.169142	-0.247831	-0.61528	0.339335	0.506277	-0.0707643	0.877123	-0.640929	-0.117802	-0.600327	-0.215318	-0.23616	-0.791864	0.338263	0.509491	-0.111991	0.340835	0.0579749	0.0506906	0.591768	0.132984	-0.281218	0.574426	-0.504902	-2.12908	-0.22847	-0.0642011	0.286025	-1.26993	-0.289815	0.470529	-0.267722	0.350888	-0.703507	0.460032	0.287607	0.530213	0.580975
lgg-1	Autophagy	-2.673	-1.01533	-0.164023	-0.384101	0.134739	0.297595	0.500898	0.500898	0.298701	-1.87526	0.452324	0.501179	-0.273781	0.431984	0.852518	0.210124	0.623377	-1.72549	1.00215	0.430855	-0.557972	-0.550471	-0.503829	-0.355959	0.482517	-2.29506	0.16681	0.279063	-0.196444	-0.325546	0.358224	0.0304296	0.936064	-1.67997	-0.318148	0.634807	-0.362721	0.112176	0.22997	-0.253265	0.525475	0.54931	0.389183	-0.140835	-0.00820527	-0.401057	0.305931	0.2746
lin-13	ageing candidates	-0.334283	-0.309588	-0.254065	-0.369059	0.269015	0.131127	0.179056	0.179056	0.727273	-0.102721	0.367095	0.295016	-0.322494	0.527485	-0.276245	0.251843	0.568432	-0.280185	-0.554486	-0.232713	-1.11058	-0.250247	-0.0240202	-0.570431	0.212787	-0.431194	-0.238261	-0.375748	-0.855102	0.285482	-0.133469	-0.515026	0.302697	-0.802706	0.578933	0.0454855	0.028487	-0.44377	-0.0659611	0.267696	0.492507	0.0300121	-0.0563513	0.230673	-0.598735	0.279894	-0.0129184	-0.659484
lin-35	ageing candidates	0.248817	0.0546879	-0.288352	-0.146973	0.000358327	0.426766	-0.316501	-0.316501	0.526474	0.622573	0.43277	0.00874653	-0.440965	-0.0750892	-0.464972	-0.385188	0.420579	0.252332	-0.624546	0.102013	-2.61239	-0.167051	-0.237155	-0.721257	0.0949051	-0.041473	-0.279582	-0.42283	-0.589652	-0.188301	0.181526	-0.815644	0.047952	0.311707	0.783646	-0.400764	-0.246278	-1.06686	0.278561	0.567348	0.241758	0.825585	-0.733537	0.160938	-0.407562	-0.187743	0.022545	-0.645317
lin-36	ageing candidates	-1.01442	-0.536031	-0.123261	0.0604454	0.846116	0.339468	0.604032	0.604032	0.188811	-0.452306	-0.170247	0.232759	0.00631642	1.23094	-0.196335	0.611334	0.218781	-0.533924	-0.0895582	-0.0964627	-1.03622	0.770657	-0.643356	-0.15183	0.753247	-1.65975	-0.701924	-0.176606	-0.22797	0.59687	-0.26134	0.210539	0.66034	-0.661228	-2.59112	-0.0613966	0.201958	-0.00525723	-0.499231	-0.218314	0.584416	-0.202952	-0.0683583	0.112985	0.0316969	0.857633	0.430109	-0.224947
lin-39	ageing candidates	-0.356014	0.633815	-0.35574	0.194334	0.756619	0.646291	0.0420564	0.0420564	0.945055	-0.566939	0.345571	0.551163	0.186382	0.472323	0.111891	0.530634	0.294705	-0.0951431	1.20049	-0.006719	-0.0557904	0.7565	-0.293333	-0.202124	0.673327	-0.742863	1.50959	0.63798	0.340958	0.629685	0.63837	-0.210496	0.66034	0.482889	2.62131	0.31062	1.0122	-0.559675	0.534975	0.520217	0.270729	0.305853	1.13216	0.3739	0.286391	0.713994	0.363693	0.141774
lipl-2	lipid catabolism	-0.421707	-0.119494	-0.13184	-0.491778	0.239802	-0.131678	-0.151365	-0.151365	0.767233	0.0910793	0.292236	0.271637	-1.28031	0.117193	0.712735	-0.269784	0.542458	0.738529	3.55823	2.93451	-1.14253	1.63637	1.47432	-0.814244	0.036963	1.58773	2.09756	1.49828	0.533632	1.08132	2.31726	-0.765296	0.0659341	0.0995636	-0.633991	-0.448164	0.126934	-0.526417	-0.754522	0.406847	0.363636	2.16974	2.43246	1.37659	1.29315	1.26644	1.88027	0.203889
lipl-4	lipid catabolism	-1.23406	-1.67691	-0.988092	-0.566787	0.830294	-1.10894	0.600053	0.600053	0.192807	3.07583	1.8531	2.37684	-1.23102	1.38287	0.631761	-0.111573	0.804196	0.305822	2.55207	3.14959	-1.06111	1.72451	1.00819	-0.701659	0.103896	2.28747	1.66159	2.32783	0.433051	2.83698	1.6014	-0.156864	0.735265	0.596058	-1.5702	0.459863	0.184902	0.839124	-1.36582	-0.128528	0.747253	2.36376	2.24074	2.10647	1.88851	2.40082	1.51948	-0.736561
lipl-5	lipid catabolism	-0.0356528	-0.277851	0.297058	-0.699348	0.33542	0.244138	-0.243252	-0.243252	0.641359	0.237833	0.579422	1.09218	-1.21292	0.823502	0.718037	0.0765385	0.872128	0.117176	4.45841	3.51686	-0.647072	2.31695	1.60972	-0.661723	0.125874	0.786223	1.15502	0.830882	0.465784	0.496689	1.0163	-0.622176	0.183816	0.447674	0.314105	0.169105	-0.605683	0.541988	-0.34328	-0.235067	0.559441	0.490956	1.05042	0.26866	-0.012378	0.790764	0.872126	0.0523613
lips-17	lipid catabolism	-0.0310019	-0.0976837	-0.00429072	-0.0109023	0.314721	0.26267	0.37027	0.37027	0.450549	-1.05541	-1.02062	0.280673	0.0247719	0.405681	0.896045	0.516858	0.310689	0.377681	1.60705	0.381694	-0.554766	0.0612039	-0.564666	-0.705979	0.0989011	0.358975	1.6041	0.319701	0.061322	-0.203843	1.32077	-0.70291	0.108891	1.12257	0.0634254	0.75841	0.777313	-0.227327	1.222	0.535487	0.258741	1.32068	1.43707	0.398036	1.12205	0.211764	0.816606	0.433045
maoc-1	lipid catabolism	-0.170156	0.531146	-0.109996	-0.0536406	-1.01476	-0.12319	-0.481156	-0.481156	0.316683	1.14079	0.656894	0.752638	-0.562161	-0.431084	0.453259	-0.379672	0.423576	0.58498	2.24184	2.25818	-0.0772436	-0.947426	1.00604	-0.819251	0.034965	1.10988	1.12721	0.23335	0.17826	-0.698414	0.0919372	-0.232886	0.638362	0.91194	0.506647	0.203375	0.0292477	-0.587275	-0.0608308	0.793585	0.0929071	1.27074	1.22788	0.565773	0.596585	-0.286471	1.13474	0.43018
mdh-2	#N/A	nan	nan	nan	nan	nan	nan	nan	#N/A	nan	nan	nan	nan	nan	nan	nan	nan	nan	nan	nan	nan	nan	nan	nan	nan	nan	nan	nan	nan	nan	nan	nan	nan	nan	nan	nan	nan	nan	nan	nan	nan	nan	nan	nan	nan	nan	nan	nan	nan
mgl-2	ageing candidates	-1.15901	-0.472728	-0.456889	-0.821217	0.892899	0.278771	0.175672	0.175672	0.728272	-0.624575	0.0913292	0.437159	-0.480989	1.29212	-0.328755	0.512185	0.315684	-1.071	-1.36767	-1.32986	-1.7866	0.0903806	0.109107	0.0194194	0.96004	-1.32788	-0.409811	-0.382694	-1.38658	0.762115	0.197757	-0.384101	0.457542	-1.13897	-0.31042	-0.104197	-0.376531	0.382428	0.436384	-0.669466	0.164835	-0.303906	-0.284785	0.0408463	-0.760427	0.412638	0.174471	-0.436543
mlcd-1	lipid catabolism	-0.84183	-0.571786	-0.408829	-0.030394	-0.169333	-0.197852	0.827341	0.827341	0.04995	0.736167	0.434805	0.604109	-0.42277	0.341269	0.743733	-0.25894	0.555445	-0.137443	1.07794	-0.336206	-0.452276	-0.733249	-1.78963	-0.387409	0.441558	-0.255763	0.397639	0.172866	0.22499	-0.0812813	-1.10027	0.540464	0.271728	-0.355115	-2.43534	-0.270949	0.167626	-0.118231	-2.41837	-0.0022129	0.996004	0.767416	1.33363	-0.215958	0.79327	0.113834	0.903713	0.615494
mml-1	#N/A	-0.706071	-0.809051	-0.525842	0.00873177	-0.117555	-0.379587	0.958513	0.958513	<1e-3	-0.159978	-0.281826	-0.106541	-0.365876	0.142122	-0.0101623	0.277687	0.532468	-0.455293	0.18797	-0.558652	0.0713761	-0.618067	-1.1833	0.0989039	0.841159	0.149021	-0.00472229	-0.538055	-0.130066	-0.0138382	-0.76499	0.0141377	0.965035	-0.682149	-2.66502	-0.531841	-0.153798	-0.273994	-2.32055	-0.0762135	0.862138	-0.0902757	0.244396	-0.737426	0.54511	-0.203007	0.268607	0.683508
mtl-1	#N/A	-0.258998	-0.85637	-0.627379	-0.449619	0.407204	-0.431166	0.393497	0.393497	0.424575	1.86842	1.13363	0.0479627	-0.669351	0.155811	0.157128	-0.622875	0.20979	1.10249	1.13235	0.15526	0.0508186	0.765359	0.500017	-0.526578	0.25974	2.79947	2.42486	1.23429	2.29751	2.38372	1.82835	-0.385	0.457542	1.79536	-1.02549	0.0973059	-0.0841181	0.802464	-0.740206	-0.0762249	0.862138	3.90848	4.56244	2.68296	4.38894	3.05631	3.95595	0.661975
mxl-2	#N/A	-0.220104	-0.5546	-0.421661	0.235206	0.416065	0.371148	0.727938	0.727938	0.110889	-0.250968	0.411221	0.0455202	0.19758	0.61724	0.346568	0.0100376	0.974026	0.170864	0.884656	0.733187	-0.36192	0.501916	0.281897	-0.76718	0.0609391	-0.508633	-0.144175	-0.137015	0.0669462	0.32535	0.456369	-0.236575	0.635365	-0.175573	0.297447	0.731584	0.449079	0.333114	0.406443	0.0348465	0.941059	0.356609	0.062004	-0.173976	0.536482	-0.196309	0.415692	0.508129
nduf-6	ETC	0.707123	-0.117191	0.27561	0.441291	0.678182	0.535053	0.470882	0.470882	0.326673	0.796348	-0.0826923	0.557392	0.596	0.615334	0.377841	0.51929	0.305694	0.838979	1.6183	1.31095	0.0887319	1.00552	-0.0970249	-0.59506	0.190809	0.197083	0.641878	-0.0768438	0.176598	0.705769	0.660891	-0.823474	0.043956	1.61544	0.394319	0.261895	0.754506	-0.365109	0.324807	0.662889	0.164835	0.87435	0.164337	0.516915	0.0901026	0.792737	0.369047	-0.946774
nfyc-1	ageing candidates	0.436198	-0.26941	0.052096	-0.589114	-0.00953109	0.391048	-0.405645	-0.405645	0.407592	0.643956	0.0961144	0.363701	-0.297725	0.589134	0.0676406	0.123264	0.784216	0.435567	0.182426	0.321239	-0.433249	0.0688214	0.0892664	-0.850434	0.021978	0.12157	-0.451592	-0.0652453	-0.557062	-0.0274498	0.0895977	-0.291709	0.57043	0.531113	-0.0147775	0.218497	-0.13089	-0.554296	-0.219884	0.838383	0.0559441	0.367402	0.0177234	0.139773	-0.643963	0.121145	0.161788	-0.58319
nhr-120	ageing candidates	-0.148457	-0.0388627	-0.338897	-0.113112	0.442796	0.0623252	0.161344	0.161344	0.749251	0.0683735	-0.0977451	0.123767	0.0931847	0.00364585	-0.731628	0.46856	0.348651	0.0157994	-0.452267	-0.930303	-0.361305	-0.00726581	-0.537877	0.343119	0.504496	-0.0225532	-0.543589	-0.542475	-0.612545	0.108661	-0.454842	-0.23254	0.638362	0.902463	0.265527	-0.282948	0.800413	-0.851381	0.10706	0.669504	0.164835	0.179409	-0.263477	0.396556	-0.204158	0.642501	0.120456	-0.794797
nhr-193	ageing candidates	-0.190142	0.270265	0.156725	0.437727	0.352269	-0.260303	0.384936	0.384936	0.436563	1.20292	1.16761	-0.112906	-0.0661043	0.85678	-0.649836	-0.358319	0.43956	-0.0629671	0.622925	0.482479	0.32566	0.227482	0.498432	-0.2626	0.612388	0.49262	0.969281	1.07868	1.21534	0.232025	-0.103586	0.697716	0.111888	0.186068	1.13263	-0.048026	1.55616	-0.658382	0.0642402	0.561608	0.244755	0.144461	0.514641	0.6752	0.846414	0.674331	0.762864	0.550843
nhr-205	#N/A	0.0406123	-1.05916	-0.174607	0.410811	0.0135444	-1.90687	0.432507	0.432507	0.362637	0.886334	-2.18171	-0.605422	0.702604	1.1104	-1.89133	0.47755	0.32967	0.89093	-1.19467	-0.769187	1.69774	0.778248	-3.53623	0.552615	0.225774	-0.744632	-1.99342	0.0282439	1.11809	0.0979154	-1.88998	0.877685	0.02997	-0.641971	-5.89083	-1.71803	0.865202	-0.849484	-3.70869	-0.0490462	0.913087	0.867075	-0.891635	-0.0493584	2.33686	1.19494	1.53436	0.0711551
nhr-49	#N/A	-0.713732	-1.13304	-0.543863	-0.292234	0.269045	0.273379	0.643383	0.643383	0.153846	0.915747	0.11901	0.799047	-0.0801658	0.232684	0.803885	0.000721851	0.999001	0.0349606	0.908725	1.23701	0.101912	0.0119639	-0.259092	-0.534513	0.254745	0.671748	0.286397	-0.152768	-0.332623	0.319499	0.333382	-0.754879	0.0689311	1.31736	-0.648819	0.122371	0.00755337	-0.171265	-0.229155	0.320928	0.437562	0.304311	0.547386	-0.0746427	0.26994	-0.0659769	0.673961	0.697341
nhr-7	ageing candidates	0.0543104	-0.648245	-0.479909	-0.340435	0.769141	0.347048	0.281746	0.281746	0.58042	-0.170715	-0.213491	0.0464267	-0.174679	0.871	-0.46017	0.546268	0.26973	0.175294	-0.390339	-0.756967	-0.293629	0.629825	-0.614849	0.377462	0.458541	-0.743002	-0.915877	-0.796099	-1.10434	0.92896	-0.210164	-0.286975	0.573427	0.161239	-0.171516	0.134735	0.298108	-0.212104	-0.827477	0.505816	0.280719	0.609752	0.0805821	0.164274	-0.443917	0.765603	0.481289	-0.6887
nhr-80	lipid anabolism	-0.772443	-1.03056	-0.335062	-0.610688	1.37015	0.479773	0.382474	0.382474	0.43956	-0.00447085	0.494277	0.467363	-0.767763	0.8851	0.694761	-0.0245066	0.942058	-0.415861	0.291408	0.425683	-0.657864	0.882724	0.0780719	-0.254053	0.623377	-0.473246	0.268897	-0.192171	-0.396297	0.894356	0.340084	-0.487028	0.328671	0.498362	-1.05619	0.134252	-0.465046	0.953774	-0.464419	-0.463891	0.312687	-0.202663	0.496854	-0.51482	-0.243861	0.582241	0.752764	0.239982
nhr-84	ageing candidates	0.475046	0.751878	-0.455837	1.28052	2.13258	0.422532	0.382209	0.382209	0.43956	-1.17614	0.217474	-1.9493	0.376917	1.88122	-0.38721	-0.0841305	0.847153	1.44244	0.565675	-0.827005	0.787066	2.29422	0.0436058	0.434167	0.381618	1.18368	1.06853	-0.529852	1.39154	1.88748	0.149551	-0.167063	0.718282	1.65906	2.32399	-0.446962	1.19033	0.376988	-0.202229	0.248823	0.533467	nan	0.102022	-1.33887	1.86577	1.62229	1.18061	0.142855
nhr-90	ageing candidates	0.232006	-0.530992	0.527617	0.215946	0.725528	0.534572	0.579069	0.579069	0.211788	0.802352	0.700821	0.551147	0.578605	0.873776	0.0464678	0.142299	0.762238	0.262391	0.337719	0.909324	-0.271718	0.576501	0.0812444	-0.53341	0.254745	-0.281836	0.073343	0.236313	0.192291	1.1013	-0.0794194	0.211568	0.66034	0.519534	-0.277393	0.651832	0.551654	0.0769461	-0.262111	0.468976	0.312687	0.809267	0.117667	0.682393	0.58255	0.975107	0.483603	-0.823428
nra-2	ageing candidates	-0.25384	-0.039451	0.237073	-0.680439	-0.352916	0.309989	-0.511763	-0.511763	0.282717	0.0222381	0.166367	-0.380776	-0.87081	-0.0992803	-0.0324615	-0.616747	0.211788	0.0493938	0.286042	0.416298	-0.833081	-0.185634	0.210935	-0.932439	0.00599401	-0.0251557	-0.366641	-0.109147	-0.403491	-0.322066	0.151177	-0.356219	0.486513	0.278188	0.155205	-0.393381	-0.459774	-1.13906	-0.453245	0.775038	0.0949051	0.306701	-0.158144	-0.0177826	-0.83578	-0.456922	-0.0141494	-0.353588
nuo-6	ETC	0.185856	-0.0427112	-0.0625986	0.53713	0.015696	0.189105	0.703421	0.703421	0.125874	0.599992	0.4584	0.369537	0.0291001	-0.166243	0.980729	-0.567211	0.252747	0.434552	2.00475	1.0887	0.00435533	-0.0987974	-0.0692745	-0.734464	0.0789211	0.621997	0.964032	0.647364	0.536568	0.0557413	0.778426	-0.321386	0.518482	0.647453	0.0732011	0.0250301	0.727756	-0.407774	-0.196654	0.687668	0.152847	0.333058	0.462457	-0.108887	0.336011	-0.101388	0.182018	0.529905
nurf-1	ETC	-0.447655	0.217865	0.714505	0.128845	-0.760152	0.24958	-0.060693	-0.060693	0.926074	-0.381342	-0.150769	0.0455765	0.224867	-0.79451	-0.838005	0.264189	0.549451	-0.273117	-0.502905	0.391959	-0.697293	-0.689531	-0.42962	-0.595749	0.190809	-0.988614	-1.30773	-0.0759218	-0.403621	-1.04329	-1.03498	0.919115	0.010989	0.0130796	-0.335131	0.758785	-0.580219	-1.67364	-1.16747	0.907397	0.011988	0.0724405	-0.108852	0.612379	-0.137826	-0.495555	-0.354724	-0.144526
par-4	ILS	-0.861556	-0.591918	-0.0592126	0.194037	0.802624	-0.0186316	0.710106	0.710106	0.121878	-0.730985	-0.055688	-0.329789	-0.806247	0.395395	0.100455	-0.0139684	0.954046	-0.6485	-0.853845	-0.74868	-0.467743	-0.447647	-0.485714	0.830463	0.026973	-0.583907	0.243099	-0.0105715	-0.486997	0.453317	0.135665	-0.395434	0.450549	-0.499371	0.088079	-0.301769	-0.0270443	0.546887	-0.153484	-0.818072	0.0779221	-0.620174	0.499262	-0.683562	0.119777	-0.00362178	0.179718	0.698412
pdk-1	ILS	-0.40282	-0.27856	-0.667931	0.533418	0.0585087	-0.508654	0.675889	0.675889	0.132867	0.830297	1.18895	0.0709581	-0.894395	0.124398	0.309784	-0.659366	0.188811	0.467162	2.00632	1.02995	-0.354459	-0.0428396	0.25452	-0.856782	0.015984	0.874123	0.757324	0.166077	0.207666	-0.0259023	-0.0800825	-0.168425	0.717283	0.869203	0.887608	0.0286424	0.118362	-0.1746	-0.0114771	0.535816	0.258741	0.972508	1.7508	0.143116	1.11212	0.333007	0.753336	0.561862
pha-4	Autophagy	-0.426948	-1.92161	-1.04193	-0.0708054	0.364462	-0.0582203	0.739108	0.739108	0.101898	-0.150309	-0.798993	-0.943319	-0.0573649	0.0237466	-0.330474	-0.0331145	0.937063	-0.583628	-1.14398	-1.94399	0.426312	-0.88475	-2.24136	0.655682	0.132867	-0.131745	-1.02958	-0.880568	-0.63941	0.254394	-1.28439	0.200607	0.662338	0.610181	-3.06085	-1.09368	-0.16275	-0.487982	-2.55534	0.0276029	0.953047	-0.264539	-0.474142	-1.46797	-0.235877	-0.130205	0.0786575	0.168614
pmk-1	Defence system	-0.356843	-0.725286	-0.345422	-0.116809	0.0453925	0.113984	0.723225	0.723225	0.111888	0.397746	-0.318574	-0.12778	-0.39452	-0.00611616	0.622768	-0.306929	0.492507	0.132282	-0.272798	-0.994206	0.0667616	-1.20483	-1.17626	0.0736634	0.878122	0.105956	0.292351	-0.503535	-0.0608598	-0.168176	-0.424315	-0.31972	0.52048	0.629848	-1.21816	0.0687862	0.281285	-0.187394	-0.527657	0.204894	0.61039	0.386837	0.492598	-0.85716	0.112668	-0.210774	0.524941	0.419693
pod-2	lipid anabolism	-0.464148	-0.145758	-0.308445	-0.314752	0.448319	-0.454063	0.123548	0.123548	0.809191	0.275621	1.06842	0.772345	-0.714499	0.450991	0.149949	-0.147676	0.744256	-0.297247	1.02643	1.04933	-0.478078	0.569761	0.194257	-0.597732	0.18981	0.103065	0.266936	-0.331375	0.0657062	0.22446	-0.0574645	-0.521101	0.296703	-0.603999	1.14714	-0.0777246	-0.0715554	0.461192	-0.564902	-0.184805	0.666334	0.189225	0.749294	-0.0886824	0.343233	0.530556	0.550114	0.434417
pqm-1	ageing candidates	-0.205746	-0.89461	0.675326	-0.234285	0.470086	0.0246043	0.43378	0.43378	0.360639	0.277671	0.0098392	-0.174938	-0.655146	0.822134	-0.372925	0.0387119	0.929071	0.290005	0.0266801	-0.306076	-0.23198	0.276847	-0.805516	0.0158521	0.968032	-0.420227	-0.955737	-0.85511	-1.12033	-0.214173	-1.08239	-0.0508879	0.89011	1.12844	0.259244	0.06931	-0.804413	-0.253283	-0.779998	0.364606	0.406593	0.180487	-0.474671	-0.0846367	-0.563611	0.823833	-0.0953887	-0.83456
pud-3	ILS	0.867113	0.265733	0.584543	0.261778	-0.0994036	-1.02042	-0.227651	-0.227651	0.66034	3.64427	1.76488	0.699676	-0.88694	-0.496077	0.279237	-0.534116	0.290709	3.24052	3.52728	0.362359	-2.4375	-1.32227	-1.49854	-0.801607	0.041958	3.72408	4.25732	3.34981	1.66607	0.688295	-0.146093	0.177314	0.701299	1.06453	-0.945839	-2.16372	-1.61339	-0.431657	-3.84796	0.0250247	0.959041	4.29918	3.57291	1.32409	2.24743	1.3514	2.70045	0.101497
pud-4	ILS	0.0309269	-0.681499	-0.199977	-0.539786	0.0452036	-1.51005	-0.014603	-0.014603	0.99001	3.95958	2.2299	1.70324	-1.86344	0.859025	1.26355	-0.404696	0.405594	2.46665	3.28428	1.11054	-3.2763	0.362436	0.508465	-0.913025	0.00599401	3.61091	4.28992	4.16311	0.650906	2.18169	2.02921	-0.156941	0.735265	1.22029	-0.975628	-1.21994	-1.69144	0.61316	-3.77769	-0.0943768	0.827173	3.75633	3.32198	2.73803	1.69086	2.09422	2.73456	-0.223153
r119.2	#N/A	-0.164505	-0.0121257	-0.0235405	0.504314	0.170338	-0.0811725	0.808942	0.808942	0.0589411	-0.21251	-0.235988	0.146361	0.414676	0.0974486	-0.404031	0.744134	0.108891	0.0236582	0.792905	0.682904	0.467599	0.442059	0.108702	-0.136743	0.776224	-0.24614	-0.29105	-0.0509873	0.493664	-0.350108	-0.581001	0.808718	0.048951	0.538362	0.504379	0.0159196	0.936515	-1.26179	-0.337176	0.853387	0.044955	0.294247	-0.041723	0.358672	0.363688	0.117355	0.0190285	-0.327107
r12e2.1	#N/A	-0.491267	-0.546672	-0.568572	-0.508813	-0.420155	-0.719918	0.121926	0.121926	0.814186	0.305519	-1.02872	-0.617215	0.0732493	0.796902	-1.69933	0.39826	0.412587	-0.166485	-1.1235	-0.326522	0.277344	0.34214	-1.52145	0.648626	0.137862	-1.29242	-2.16283	-1.25998	-0.542376	0.144534	-0.960208	0.284094	0.573427	-0.978826	-4.43384	-0.792282	-0.28393	-1.26442	-1.97496	0.0137737	0.975025	0.256927	-1.66371	-0.0155929	0.214289	-0.00649946	-0.141543	-0.445837
r12e2.7	#N/A	nan	nan	nan	nan	nan	nan	nan	#N/A	nan	nan	nan	nan	nan	nan	nan	nan	nan	nan	nan	nan	nan	nan	nan	nan	nan	nan	nan	nan	nan	nan	nan	nan	nan	nan	nan	nan	nan	nan	nan	nan	nan	nan	nan	nan	nan	nan	nan	nan
raga-1	TOR	-0.171873	-0.713023	0.00241791	0.100655	-0.684295	-0.281266	0.530975	0.530975	0.258741	0.650103	0.199919	-0.212081	0.124175	-0.242009	0.5526	-0.776327	0.0969031	0.272727	0.246194	-0.645869	-0.0747115	-1.53004	-1.93034	-0.206599	0.67033	0.122885	0.410885	-0.203317	0.449244	-0.842464	-1.17034	0.377043	0.46953	0.131445	-2.7056	-0.8851	0.0618242	-0.255718	-2.48374	-0.0212604	0.965035	0.835771	0.88848	-0.423246	0.697484	-0.273859	0.356559	0.430937
repo-1	#N/A	0.416949	-0.296056	0.259686	-0.389344	-0.166767	0.556828	-0.251624	-0.251624	0.622378	0.554138	0.101407	0.0380025	0.00276542	0.334594	0.00691621	-0.184859	0.673327	0.89545	0.296509	0.137492	-0.695854	0.0677486	-0.457316	-0.647178	0.143856	-0.694066	-0.835176	-0.420671	-0.819421	0.00592952	-0.472385	0.012439	0.972028	0.740559	-0.330977	0.250123	-0.0223091	-0.60373	-0.222151	0.730201	0.11988	0.838061	-0.243188	0.382299	-0.606476	0.145508	-0.20158	-0.845058
rict-1	TOR	-0.698066	-1.19462	-0.382152	-0.0188042	0.116764	-0.175097	0.888767	0.888767	0.020979	-0.0464832	-0.464716	-0.400673	-0.654376	-0.416154	0.106203	-0.417545	0.395604	-0.0766585	-0.584608	-1.07742	-0.0477968	-1.0668	-1.30262	0.245692	0.634366	0.0458115	0.0168543	-0.234029	-0.00149429	-0.169143	-0.492952	0.250855	0.619381	-0.443214	-2.90467	-0.72683	-0.380316	-0.397941	-1.8441	-0.11902	0.764236	-0.0630796	0.439436	-0.805768	0.089266	-0.452239	0.181911	0.662608
rpn-6.1	#N/A	-0.395737	-0.522025	-0.29081	-0.138648	0.710624	0.150107	0.507946	0.507946	0.28971	0.203688	-0.249663	0.158754	-0.762158	0.793529	0.489126	0.118276	0.793207	-0.198539	-0.000320731	-0.649594	-0.449095	-0.0898728	-1.4213	0.00556393	0.987013	-0.681677	0.290303	-0.249571	-0.797181	0.244239	-0.195885	-0.474701	0.342657	0.102919	-2.14781	0.0564838	-0.206608	0.491415	-1.55168	-0.187709	0.654346	0.238747	0.403499	-0.411201	0.0648404	0.285343	0.537316	0.266861
rsks-1	TOR	-0.707855	-1.06202	-0.51779	-0.411954	1.41987	0.0975103	0.462036	0.462036	0.334665	-0.589585	0.0176588	0.273682	-0.831661	0.891518	0.238577	0.283463	0.528472	-0.65973	-0.147204	-0.218495	-0.618471	0.880913	-0.289012	0.152071	0.753247	-0.812633	-0.249601	-0.172408	-0.49885	0.992372	0.39437	-0.275323	0.579421	0.0527092	0.362403	0.407857	-0.541997	0.690588	0.0318059	-0.451448	0.316683	-0.521143	-0.165079	-0.464103	-0.305084	0.674979	0.468948	-0.00124779
sdc-3	ageing candidates	-0.531693	-0.53689	-0.330317	-0.551122	0.914928	0.0222197	0.247402	0.247402	0.636364	-0.341523	-0.16107	0.430399	-0.433024	0.802699	-0.627226	0.656671	0.18981	-0.317393	-0.0828126	-0.231938	-0.755434	0.72926	-0.0678904	-0.0774899	0.876124	-1.39612	-0.89122	-0.411525	-0.722443	0.749419	-0.252853	0.0079368	0.979021	0.296422	0.0347309	0.0936348	-0.143537	-0.623747	-0.412823	0.902639	0.018981	-0.437822	-0.124029	0.264513	-0.753562	0.733044	-0.0875583	-0.500019
sdha-1	ETC	0.0631567	-0.341168	-0.121604	0.341262	-0.0730621	0.14954	0.798496	0.798496	0.0619381	0.36809	0.307207	0.261171	0.0551436	-0.126073	1.00343	-0.495215	0.324675	0.352219	1.38085	0.242275	0.0294615	-0.513378	-0.780097	-0.524883	0.25974	0.564892	0.84586	-0.0645047	0.689361	-0.345221	-0.176904	0.00803385	0.979021	0.121523	-1.68223	-0.304816	0.391308	-0.277722	-1.69632	0.129997	0.743257	0.72059	0.635668	-0.36783	0.669439	-0.011506	0.598663	0.45065
skn-1	#N/A	-0.454126	-0.483397	-0.000464988	0.101148	0.455374	-0.300414	0.720353	0.720353	0.117882	-0.412583	0.400035	0.344117	-0.893644	0.911088	0.810878	0.00804931	0.982018	-0.160458	0.172804	-0.00613521	-0.379367	0.0883761	-0.420561	-0.444851	0.373626	-0.235922	-0.0964683	-0.00640692	0.670165	0.593361	0.487847	0.121055	0.77023	0.358582	-0.626058	-0.257335	0.592993	0.629877	-0.612459	-0.304691	0.453546	0.217382	0.296674	-0.524483	0.531964	0.477885	0.657201	0.343389
skr-12	#N/A	-0.155315	-0.607895	0.255626	-1.1896	0.676897	-0.11972	-0.179453	-0.179453	0.727273	5.0013	3.32506	2.0876	-1.44955	0.889883	1.44049	-0.479674	0.325674	0.095935	0.596049	-0.0225632	-2.28259	-0.95366	-1.20217	-0.9163	0.00599401	1.20952	1.87866	1.45448	-0.550978	1.30126	0.632082	-0.355172	0.486513	0.159377	-1.07682	0.0623114	0.0611028	0.154763	-2.09954	0.0907167	0.831169	0.401059	0.817747	-0.118197	-0.360808	0.262674	0.0376484	-0.14617
sma-10	#N/A	-0.0359205	-0.394985	-0.570702	-0.468417	0.115968	-0.225322	-0.0687553	-0.0687553	0.917083	1.04763	0.229026	-0.208676	-0.799996	0.359423	-0.815848	-0.225959	0.602398	-0.143887	0.158845	-0.133031	-0.594407	0.107335	0.232518	-0.590941	0.1998	0.634054	-0.238911	0.139394	-0.601962	0.19514	-0.612919	0.114604	0.777223	-0.0180221	0.490997	-0.192844	-0.503585	-0.976973	-0.254066	0.694037	0.147852	0.614921	-0.39263	0.415906	-0.383425	0.210795	0.305112	-0.701351
sod-3	ILS	0.0913572	-0.384633	-0.370241	1.06378	-0.74095	-0.410594	0.54074	0.54074	0.242757	2.30701	2.33244	2.20837	0.900367	-0.256165	2.14779	-0.453892	0.361638	1.6264	3.10175	2.50821	0.108905	-0.137918	-0.373517	-0.75754	0.0679321	1.56353	2.25986	0.957744	2.34965	-0.643552	1.33054	-0.0132008	0.965035	1.35584	-0.52679	0.957595	2.6053	-0.21775	0.25687	0.484858	0.306693	2.62851	2.4325	1.39057	2.48071	0.275133	1.97934	0.505072
sod-5	0	-2.66054	-2.49535	-2.24656	0.603002	nan	nan	0.920812	#N/A	0.014985	-2.34811	nan	nan	-0.0163314	nan	-0.0933158	nan	nan	nan	nan	3.28332	0.682419	nan	nan	nan	nan	-2.55456	-2.34819	0.0314244	-0.191489	nan	nan	0.94988	0.00799201	-1.41167	-3.89765	2.95499	0.354454	0.184412	-3.28562	0.124814	0.756244	-1.28368	-0.350317	nan	1.82413	nan	0.370903	0.7366
somi-1	ageing candidates	0.356797	-0.225783	0.292593	-0.24508	0.290991	0.371855	-0.0974585	-0.0974585	0.855145	-0.455317	-0.567002	0.515186	0.215448	0.0868372	-0.499908	0.972969	0.003996	0.551515	0.777719	0.814985	0.101042	0.693069	-1.31742	-0.166052	0.737263	0.783289	0.192287	-0.581399	-1.0669	0.287026	-0.423343	-0.529864	0.284715	1.04033	0.054454	0.420258	0.143502	-1.1728	-0.672346	0.893594	0.022977	0.889292	0.755145	0.668415	-0.0357461	0.216884	0.236148	-0.369558
sup-37	ageing candidates	-0.278439	-0.2274	0.336074	-0.387641	0.0165811	-0.271378	-0.0958554	-0.0958554	0.863137	-0.146348	-0.16547	-0.0926879	-0.561295	0.122697	-0.586541	0.287238	0.523477	0.397702	-0.330849	0.398688	-0.413744	0.145307	-0.229848	-0.34881	0.495504	0.125195	-0.602648	0.0745342	-0.425458	-0.191171	-1.12514	0.621505	0.183816	-0.0767524	0.401901	0.00805269	0.00750813	-0.996382	-0.88515	0.838549	0.0559441	0.0330507	0.129196	0.221846	-0.242542	0.328511	-0.26071	-0.691205
swsn-4	ageing candidates	-0.201876	-0.179528	0.0690352	-0.502863	0.0488661	0.359299	-0.221122	-0.221122	0.673327	-0.051819	0.573656	0.257133	-0.171803	0.292651	0.109545	-0.175597	0.691309	0.071743	0.895095	1.02787	-0.765639	0.382928	0.394512	-0.816522	0.034965	-0.578412	-0.353591	-0.179223	-0.479345	-0.0613958	-0.11498	-0.155295	0.735265	0.344886	0.563842	0.101485	0.217497	-0.868513	0.244317	0.831066	0.0729271	0.56153	0.628153	0.419918	-0.0536037	0.26951	0.368964	-0.230599
swsn-7	ageing candidates	0.342634	-0.163496	0.449323	-0.263036	-0.429357	0.0811148	-0.359623	-0.359623	0.470529	0.375199	-0.326085	0.61485	0.594617	-0.465892	-0.162664	0.434663	0.384615	0.673685	-0.0169785	0.823663	-0.260038	-0.25039	-0.331161	-0.56907	0.213786	0.441374	-0.798797	0.00807525	-0.731536	-0.273828	-1.24025	0.420432	0.415584	0.4221	-0.419047	0.531061	0.11703	-1.41682	-0.721541	0.940992	0.00599401	0.939227	0.304301	0.553848	0.0678127	-0.209381	0.0525671	-0.317605
t05e7.1	#N/A	0.378355	0.658282	1.51593	0.423904	0.910856	0.335817	-0.0557439	-0.0557439	0.929071	1.31848	2.08246	0.303184	-1.17999	1.67803	0.648435	-0.460784	0.351648	0.294948	1.79203	3.3228	-0.110081	2.58722	2.1533	-0.408226	0.412587	1.1184	1.30315	3.42325	1.8334	0.50048	0.110048	0.819649	0.046953	0.248011	0.841883	-0.34808	-0.531296	0.566046	0.156172	-0.442782	0.320679	1.25376	0.70243	1.18716	0.785168	1.42556	0.81287	-0.970997
t08b6.4	#N/A	-0.890399	-1.38722	-0.666044	0.635684	-0.0913442	-3.84545	0.398992	0.398992	0.423576	-0.268378	-2.80204	-1.75929	0.837784	1.60236	-4.59882	0.468736	0.348651	-0.427161	-1.7267	-1.61089	3.10775	0.788081	-6.00462	0.639738	0.150849	-2.10625	-2.83811	0.182526	2.46274	-0.11856	-4.13893	0.895109	0.025974	-3.25882	-6.74122	-3.44335	0.414049	-0.461064	-6.72998	-0.236579	0.552448	-0.220401	-1.37702	-0.7863	4.65601	1.20941	4.73866	0.473652
t09b4.8	#N/A	0.534067	0.711116	0.848601	0.250313	-0.372251	-0.44313	-0.447334	-0.447334	0.348651	0.127537	0.299409	-0.389414	0.0428328	-0.0591301	0.0525218	-0.922068	0.017982	0.468653	0.961198	0.745722	-0.0884121	-0.0580022	-0.817639	-0.544355	0.236763	0.331244	0.417061	0.86632	0.793121	-0.602391	-0.560581	0.690643	0.115884	0.73471	-2.75207	-0.638373	0.317321	-0.811733	-1.41299	0.170962	0.682318	0.817168	0.0968619	0.668104	-0.142902	0.343254	0.0691316	-0.825373
t10e9.3	#N/A	1.01886	0.62426	0.934941	-0.0647851	-0.868806	0.556917	-0.573926	-0.573926	0.21978	1.98849	2.49528	0.530739	0.647613	-0.750734	2.06703	-0.840296	0.0649351	1.02671	3.70036	2.56814	-1.12609	-0.315065	0.817926	-0.925367	0.00599401	0.184951	1.43167	0.940847	0.266869	-0.231786	1.19525	-0.359189	0.482517	0.928562	1.42292	0.795862	0.844901	-2.22798	1.09614	0.851903	0.045954	1.88227	0.427749	1.46923	0.157919	-0.239519	0.86674	-0.272613
t19a6.4	#N/A	0.500178	0.353441	-0.294723	-0.279955	-0.854093	0.157262	-0.649831	-0.649831	0.150849	0.362387	1.31528	0.75762	0.801184	-0.257875	1.70137	-0.494396	0.324675	0.479841	1.66511	0.197884	-0.441923	-0.512013	-0.110123	-0.791229	0.045954	1.1104	1.07064	-0.424982	-0.929615	-0.402278	0.255943	-0.713215	0.0959041	0.849585	-0.157353	0.65875	1.16988	-1.90331	0.735496	0.822517	0.0739261	1.96785	0.524677	0.96801	0.184446	-0.367738	0.877596	-0.187266
t19b4.3	#N/A	-0.528009	-0.157169	0.615099	0.246733	0.154189	0.168706	0.526531	0.526531	0.267732	-0.56571	0.0149235	0.193393	0.134955	0.14959	-0.147319	0.615841	0.217782	-0.247375	2.17193	2.21765	-0.0464263	1.14928	0.114696	-0.496685	0.294705	-0.437619	0.549612	0.174895	-0.168133	0.450181	0.201259	-0.328429	0.515485	0.319184	-1.76994	-0.362084	0.230414	-0.612998	-0.594158	0.178602	0.678322	0.258548	0.197792	0.721311	0.363659	0.778099	0.423561	-0.479241
t20f5.4	#N/A	-1.18213	-1.18449	-0.30917	0.829509	-0.296491	nan	0.960165	0.500637	<1e-3	0.224033	-2.80459	-1.40387	0.975652	1.34212	nan	0.379484	0.423576	-0.763732	-1.72897	-1.4763	2.6995	0.60271	nan	0.981609	<1e-3	-2.22696	-2.28879	0.0412414	2.39516	-0.161241	nan	0.802752	0.0549451	-1.97292	-6.58481	-3.1027	0.889312	-0.780236	nan	-0.296584	0.464535	-0.0709144	-1.04573	-0.360976	nan	1.05265	nan	-0.84376
taf-5	ageing candidates	-0.376744	-0.348636	-0.156124	-0.205724	0.135611	-0.386465	0.454279	0.454279	0.341658	0.0367258	-1.00723	-0.0984981	-0.130862	0.639082	-0.89178	0.657258	0.188811	-0.0704594	-0.63946	-0.0736806	-0.0304429	0.477425	-0.943272	0.49621	0.294705	-1.1284	-0.829556	-0.0262072	-0.183188	0.0666506	-0.577676	0.598377	0.1998	-0.447109	-3.43002	-0.577926	0.175483	-0.500738	-1.05427	-0.0993299	0.814186	0.220749	-0.484377	0.134349	0.187271	0.662285	0.277213	-0.562704
ubl-5	mito UPR	-0.0690072	-1.01702	0.167319	-0.204997	0.296916	0.412706	0.511207	0.511207	0.282717	0.511625	0.42909	0.118053	-0.31501	0.168596	0.582283	-0.646021	0.197802	0.293611	0.299706	-0.251289	-0.305308	-0.579292	-0.417357	-0.628944	0.160839	-0.394149	-0.232304	-0.835016	-0.519517	-0.527886	-0.437867	-0.782273	0.0559441	0.80734	-0.560575	0.0452419	-0.0995748	0.328289	-0.0624478	-0.130779	0.743257	0.228778	0.434382	-0.6105	0.03684	-0.136257	0.239263	0.4024
ucr-2.2	ETC	-0.214865	-0.0591164	-0.340635	0.431038	1.07501	0.318322	0.554985	0.554985	0.233766	-0.254158	-0.504638	0.0725168	-0.112225	0.665253	0.690994	0.349631	0.44955	-0.240225	1.21842	0.090716	0.393322	0.64687	-0.820009	0.0317628	0.945055	0.0914972	0.723785	-0.026666	0.30067	0.758229	0.444132	-0.590225	0.206793	0.292666	-1.1958	-0.294697	0.257392	0.197616	-0.826197	-0.136486	0.73027	-0.181241	0.45227	-0.555449	0.336735	0.55511	0.54169	0.414994
ugt-44	Defence system	-0.259476	-0.186729	-0.0152617	-0.184683	0.123272	-0.302826	0.220769	0.220769	0.673327	0.0805655	1.31695	0.763571	-1.38923	0.35686	1.47422	-0.35026	0.447552	0.260706	1.72135	2.60543	-0.791707	0.0173505	1.25691	-0.827823	0.030969	0.54415	1.04198	0.222019	1.62576	0.0442327	0.842127	0.00580393	0.99001	-0.596193	0.348527	0.184302	-0.296067	-0.360143	-0.00240163	0.267837	0.492507	-0.0435863	0.774921	-0.141262	0.462623	-0.114307	1.10493	0.874022
ugt-6	#N/A	-1.21065	-1.16984	0.0376237	-0.0658826	0.924331	0.278015	0.670572	0.670572	0.135864	1.0073	0.511427	0.774107	-0.83465	0.908197	0.68406	-0.0971461	0.82018	-0.539913	1.69915	2.0581	-0.767301	1.48633	0.944735	-0.510854	0.271728	0.648826	1.98255	0.590267	-0.584902	0.623357	0.0478259	-0.444034	0.375624	-0.941137	-2.34854	-0.148829	-1.20021	0.572734	-0.924662	-0.546298	0.253746	0.137253	1.3418	0.26331	1.07642	1.04496	1.24448	0.681622
unc-51	Autophagy	-0.272271	-0.76991	-0.362938	-0.442144	0.606294	0.321656	0.355247	0.355247	0.478521	-0.0528934	0.0928154	0.236077	-0.784843	0.54161	0.718266	-0.0538104	0.901099	-0.228583	0.339865	-0.476493	-0.401681	-0.168348	-0.602377	-0.343005	0.504496	-0.045779	0.254016	-0.0577556	-0.293693	0.695261	0.101691	-0.46185	0.356643	0.399117	-1.77712	0.0707186	-0.0653792	0.463143	-0.904103	-0.192366	0.639361	0.0219551	0.319317	-0.560959	-0.364469	0.0269746	0.605764	0.301123
w09c3.7	#N/A	0.346674	0.0374318	-0.221456	-0.911864	0.130382	0.182356	-0.708136	-0.708136	0.121878	1.29776	0.601884	-0.00594014	-0.436511	0.421024	-0.345838	-0.385302	0.420579	0.589985	3.83378	3.35987	-0.551824	2.26847	0.369802	-0.63561	0.150849	0.185888	1.31647	2.24394	1.57433	0.614873	0.126568	0.753959	0.0689311	1.05906	-1.20811	-0.556688	-0.404755	-0.755607	-1.06701	0.336644	0.423576	0.974151	0.577411	0.681576	-0.624411	0.289707	-0.0295223	-0.619318
y106g6a.1	#N/A	0.193359	-0.514309	0.199017	-0.29667	-0.157985	-0.0613979	0.0252271	0.0252272	0.974026	0.605954	0.40431	0.094712	-0.166535	0.374188	0.00925548	-0.396087	0.413586	0.440644	0.0561801	0.443397	-0.268098	0.0812246	-0.162269	-0.620066	0.162837	0.583304	0.262844	0.384473	-0.0288244	0.448341	0.372636	-0.364057	0.47952	0.0386478	-1.95489	-0.252634	0.111035	-0.61054	-1.0069	0.171	0.682318	0.448587	-0.3042	0.323227	-0.280098	0.284137	0.443874	-0.600069
y18h1a.9	#N/A	-1.49078	1.59302	0.535049	0.106782	-0.200686	0.732858	-0.205788	-0.205788	0.695305	-2.09743	-1.19743	1.46351	0.535181	-0.261921	0.0739406	0.778707	0.0969031	-0.579305	0.681478	1.0171	-0.210277	0.308479	2.66927	-0.2884	0.577423	-0.255309	0.1814	1.31316	-0.347471	0.141848	-0.14839	0.449746	0.372627	1.53892	0.243084	-0.717091	0.616352	-1.36271	-0.220454	0.627831	0.18981	0.898164	-0.433261	1.16071	-0.23768	1.02705	0.207063	-0.875514
y47g6a.21	#N/A	nan	nan	nan	nan	nan	nan	nan	#N/A	nan	nan	nan	nan	nan	nan	nan	nan	nan	nan	nan	nan	nan	nan	nan	nan	nan	nan	nan	nan	nan	nan	nan	nan	nan	nan	nan	nan	nan	nan	nan	nan	nan	nan	nan	nan	nan	nan	nan	nan
hmg-1.1	ageing candidates	-0.919227	-1.23164	-0.83877	0.29527	0.152599	-0.907236	0.883079	0.883079	0.027972	-0.157259	-2.65549	-1.20438	0.43271	0.874388	-1.74074	0.518116	0.307692	-0.556265	-2.18779	-1.16588	1.64175	0.938983	-2.2775	0.879021	0.00999001	-1.87534	-2.27125	-0.707247	0.960903	0.00546598	-1.21367	0.661443	0.13986	-1.55961	-6.33021	-2.16968	0.29596	-0.689477	-2.50392	-0.24321	0.543457	-0.201421	-1.23819	-0.556952	1.32249	1.19549	1.34073	0.0749405
y53h1b.2	#N/A	0.692604	0.0606082	0.041909	-0.348902	0.708809	0.464048	-0.337684	-0.337684	0.501499	0.823688	0.710711	0.8905	0.63146	0.791865	1.23543	-0.12413	0.784216	0.972803	0.57353	0.108063	-0.609743	0.553776	-1.26037	-0.34651	0.497502	-0.604842	0.269426	-0.569478	-0.780856	0.822723	0.320947	-0.65291	0.148851	1.38552	-0.482938	1.07997	0.983053	-0.223102	-0.125907	0.616766	0.204795	1.64177	0.0761164	1.12907	-0.420472	1.10196	0.0861997	-0.937319
dmd-9	ageing candidates	0.151193	0.305713	0.0553186	-0.162408	0.231841	0.0516599	-0.809229	-0.809229	0.0569431	0.460618	0.414967	0.249329	-0.0728548	0.313546	-0.128713	-0.147315	0.745255	0.170138	0.839257	0.718472	-0.65173	0.316978	-0.122309	-0.796179	0.042957	-0.0255264	0.0489932	0.173253	-0.54892	-0.0128983	-0.782279	0.261831	0.597403	0.528975	0.264097	0.20429	0.510578	-1.03722	-0.277435	0.941633	0.00599401	0.543526	0.174773	0.335785	-0.29754	0.159384	-0.108892	-0.749367
y71g12b.10	#N/A	-0.142551	0.26059	0.43133	0.351585	0.271365	0.432058	0.40371	0.40371	0.416583	-0.472388	0.36395	0.17565	0.368984	0.39628	0.21394	0.246059	0.571429	-0.0856739	0.996744	0.817638	-0.24612	0.575714	0.154752	-0.590252	0.1998	-0.700645	0.533922	0.0689848	0.277429	0.175244	0.2492	-0.10547	0.786214	0.492246	0.737513	0.0459482	0.886411	-0.491948	0.327519	0.687429	0.153846	0.485707	0.166374	0.263596	0.108723	0.511803	0.232398	-0.932373
y87g2a.13	#N/A	-0.00221976	0.094734	0.0144187	-0.188338	0.80469	0.257069	-0.00749039	-0.00749039	0.997003	-0.435768	-0.0490402	0.0656618	-0.229031	0.340671	-0.0903989	0.488473	0.324675	-0.0469711	0.267667	0.0475668	-0.23993	0.468515	-0.100012	-0.203999	0.671329	-0.698834	-0.334264	0.207118	-0.237762	0.505425	0.08705	0.149187	0.738262	0.490955	0.783387	0.366942	0.257451	-1.07292	-0.20402	0.930233	0.00599401	0.368593	-0.0910248	0.360686	-0.358374	0.497339	0.155361	-0.842971
y95b8a.2	#N/A	nan	nan	nan	nan	nan	nan	nan	#N/A	nan	nan	nan	nan	nan	nan	nan	nan	nan	nan	nan	nan	nan	nan	nan	nan	nan	nan	nan	nan	nan	nan	nan	nan	nan	nan	nan	nan	nan	nan	nan	nan	nan	nan	nan	nan	nan	nan	nan	nan
y95d11a.1	#N/A	0.965831	0.126612	0.43823	0.753147	0.453045	-0.0543214	0.268289	0.268289	0.596404	0.191549	0.194259	-0.160856	0.0391693	0.68628	-0.0307294	-0.0552568	0.901099	1.07523	0.723231	1.56124	-0.216413	0.680264	-0.460309	-0.539947	0.24975	-0.250045	-1.09833	0.449413	0.203374	-0.367349	-1.45669	0.962772	0.00799201	0.881224	0.361827	-0.220674	0.937956	-0.217671	-0.524747	0.477993	0.306693	1.02305	0.299353	0.691717	0.420651	0.88758	-0.0390063	-0.920187
zc123.1	#N/A	nan	nan	nan	nan	nan	nan	nan	#N/A	nan	nan	nan	nan	nan	nan	nan	nan	nan	nan	nan	nan	nan	nan	nan	nan	nan	nan	nan	nan	nan	nan	nan	nan	nan	nan	nan	nan	nan	nan	nan	nan	nan	nan	nan	nan	nan	nan	nan	nan
zgpa-1	ageing candidates	0.130224	-0.7991	0.372188	0.0581037	0.335889	-0.172891	0.568349	0.568349	0.224775	1.0769	-0.544413	0.122797	0.691398	0.814117	-0.144119	0.33891	0.450549	0.455148	-0.93051	-0.222708	0.398237	0.61861	-1.20376	0.574672	0.210789	-0.615731	-1.23656	0.32086	0.223189	0.574064	-0.478502	0.693715	0.111888	0.285219	-3.9549	-0.787508	0.412272	-0.274521	-1.27266	-0.0988567	0.818182	0.459128	-0.610037	-0.0546867	0.329431	0.849768	0.285768	-0.572107
zip-3	ageing candidates	0.676659	0.357599	0.578103	-0.228862	0.634908	-0.203332	-0.510297	-0.510297	0.282717	1.06531	0.272127	-0.161309	-0.61934	0.696219	-0.612942	-0.184055	0.675325	0.296408	0.548136	1.44157	-0.33902	1.15793	0.62604	-0.447145	0.371628	0.823602	0.026046	0.473959	0.195025	0.0314508	-0.790439	0.558987	0.24975	0.150665	0.695916	-0.0692575	0.088227	-0.43183	-0.397191	0.622993	0.194805	0.0543816	-0.428644	-0.106701	-0.292935	0.801633	-0.18219	-0.787142
ztf-14	ageing candidates	-0.313976	-0.326213	-0.476021	0.343392	-0.818025	-0.0970715	0.423889	0.423889	0.380619	0.584672	-0.164658	-0.0664863	0.431513	-0.553765	-0.805023	0.00919777	0.974026	0.168868	-0.139627	-0.31575	-0.195657	-0.0913455	-0.727018	0.0111367	0.972028	0.11643	-0.859733	-1.72334	-1.16338	-0.472868	-0.687313	-0.609141	0.195804	-0.875076	-7.51754	-2.90147	0.871098	-0.825561	-6.18347	-0.0812355	0.845155	0.47772	-0.455281	-0.128641	0.439571	-0.58633	-0.20041	0.00703711
ztf-2	#N/A	0.0686522	-1.23889	0.489848	-0.64539	0.586679	-0.707185	0.233196	0.233196	0.65035	0.397264	-2.65328	-0.0544614	0.0563698	0.526139	-1.98741	0.673399	0.172827	0.31324	-1.55725	0.175301	0.583278	0.99337	-1.93642	0.561244	0.215784	-0.918413	-2.13833	-0.437146	-0.333614	0.334566	-1.95348	0.703517	0.108891	-0.809925	-5.92996	-0.811604	0.153647	-1.24893	-2.29842	-0.00823951	0.984016	0.761429	-1.29561	-0.077831	-0.157607	1.25779	-0.372303	-0.852886
ztf-3	ageing candidates	-0.314139	-0.912654	-0.478146	-0.00820639	0.251858	-0.26993	0.791917	0.791917	0.0649351	0.331351	-0.963189	-0.084914	-0.00665351	0.8722	-0.991895	0.566315	0.252747	0.072095	-0.742474	-0.211767	0.108361	0.746623	-1.21707	0.538389	0.250749	-0.951791	-1.19191	0.00160456	0.185522	0.352618	-0.280521	0.563576	0.24975	-0.760678	-4.21077	-0.758234	-1.83542	-0.440584	-1.47756	-0.288488	0.472527	-0.0308281	-0.499551	-0.350525	0.125666	0.395152	0.0587918	-0.329503
ztf-6	#N/A	0.17873	-0.00182496	-0.177935	-0.312848	1.41359	-0.0863643	0.0199467	0.0199467	0.0524101	0.425285	0.132754	-0.341477	1.00932	0.157588	0.0434285	0.929071	0.700843	0.668145	0.0296573	-0.900476	1.22159	-0.442919	-0.357912	0.47952	-0.403531	0.631902	0.157349	-0.230129	1.0254	0.072565	-0.25617	0.609391	0.275261	-0.139291	0.450523	0.0821084	-0.0411527	-0.32564	0.545227	0.257742	1.04336	0.16227	0.574547	-0.156227	1.61309	0.294465	-0.917509	<1e-3
[truncated: 121 more columns]

## Sheet: qrtpcr_network
target	regulator	PCC	adjusted p-values	repNo
d2005.6	age-1	0.709414	0.121878	7
aak-1	age-1	0.135551	0.778222	7
aakb-1	age-1	0.25077	0.625375	7
abf-2	age-1	0.760555	0.0849151	7
acdh-1	age-1	0.669317	0.136863	7
acdh-11	age-1	0.356541	0.476523	7
acdh-3	age-1	-0.577361	0.213786	7
acdh-9	age-1	0.572227	0.21978	7
acly-1	age-1	0.346204	0.495504	7
acox-1.1	age-1	-0.395894	0.424575	7
acox-1.5	age-1	-0.0324846	0.967033	7
acs-17	age-1	0.503991	0.292707	7
acs-2	age-1	0.704384	0.125874	7
acs-22	age-1	0.158191	0.751249	7
age-1	age-1	1	<1e-3	7
ahcy-1	age-1	-0.0219002	0.979021	7
akt-1	age-1	0.843506	0.044955	7
akt-2	age-1	0.512288	0.280719	7
amt-1	age-1	0.827093	0.04995	7
asg-2	age-1	0.692765	0.125874	7
attf-3	age-1	0.296369	0.553447	7
attf-6	age-1	0.14529	0.77023	7
b0261.1	age-1	0.298522	0.551449	7
b0336.3	age-1	0.503802	0.292707	7
c01f6.9	age-1	-0.341484	0.5005	7
c04f5.9	age-1	0.382211	0.43956	7
c10g11.8	age-1	0.344789	0.496503	7
c27a12.2	age-1	0.144717	0.77023	7
c31h5.7	age-1	0.473322	0.326673	7
c32d5.1	age-1	0.763745	0.0809191	7
c34b2.8	age-1	0.822649	0.014985	7
ccr-4	age-1	0.0504047	0.935065	7
cct-1	age-1	0.473393	0.326673	7
cct-6	age-1	-0.421234	0.382617	7
col-60	age-1	0.280443	0.583417	7
cpt-4	age-1	0.634405	0.162837	7
ctl-2	age-1	0.706696	0.123876	7
cyp-33C9	age-1	0.222546	0.671329	7
cyp-34A9	age-1	0.439348	0.357642	7
cyp-37A1	age-1	-0.261915	0.601399	7
daf-12	age-1	0.801582	0.0599401	7
daf-15	age-1	0.696589	0.125874	7
daf-16	age-1	0.0751635	0.91009	7
daf-18	age-1	0.816061	0.0529471	7
daf-2	age-1	0.238778	0.644356	7
daf-21	age-1	0.313512	0.533467	7
daf-22	age-1	0.0609042	0.926074	7
dct-11	age-1	-0.512953	0.280719	7
dgat-2	age-1	0.135235	0.778222	7
dhs-2	age-1	-0.38286	0.43956	7
dhs-22	age-1	0.437171	0.357642	7
dhs-3	age-1	0.104074	0.841159	7
dnj-11	age-1	-0.0754177	0.91009	7
ech-1.2	age-1	-0.412459	0.392607	7
ech-4	age-1	0.188208	0.715285	7
ech-7	age-1	0.177993	0.727273	7
ech-8	age-1	0.842208	0.047952	7
elo-2	age-1	0.232007	0.65035	7
elo-5	age-1	0.420272	0.382617	7
elo-6	age-1	0.432918	0.362637	7
erm-1	age-1	-0.581807	0.206793	7
f23b12.7	age-1	0.032374	0.967033	7
f25f8.1	age-1	-0.17786	0.727273	7
f26a10.2	age-1	0.300612	0.551449	7
f26b1.8	age-1	0.270486	0.594406	7
f27c1.1	age-1	0.444975	0.348651	7
f33h1.4	age-1	-0.210859	0.684316	7
f36a2.14	age-1	0.502349	0.293706	7
far-3	age-1	-0.628238	0.171828	7
fard-1	age-1	0.441745	0.350649	7
fasn-1	age-1	-0.77366	0.0729271	7
fat-5	age-1	0.455086	0.33966	7
fat-6	age-1	0.220804	0.673327	7
fat-7	age-1	0.484944	0.315684	7
ftn-1	age-1	0.206106	0.695305	7
gas-1	age-1	0.833631	0.04995	7
gei-17	age-1	0.349378	0.48951	7
gei-3	age-1	-0.0361087	0.962038	7
glb-1	age-1	-0.449381	0.347652	7
gpx-2	age-1	0.0841651	0.888112	7
gst-29	age-1	0.29012	0.573427	7
gst-4	age-1	0.785997	0.0659341	7
hacd-1	age-1	-0.20883	0.684316	7
ham-2	age-1	-0.320388	0.522478	7
hlh-30	age-1	0.46324	0.330669	7
hmbx-1	age-1	0.507069	0.291708	7
hmg-1.2	age-1	-0.061314	0.926074	7
hsp-6	age-1	0.940532	0.00699301	7
ife-1	age-1	0.966871	<1e-3	7
irg-7	age-1	0.440844	0.355644	7
isw-1	age-1	0.516736	0.277722	7
k06a5.2	age-1	0.442543	0.350649	7
k07a1.10	age-1	0.373803	0.448551	7
kri-1	age-1	0.50672	0.291708	7
let-363	age-1	0.661439	0.144855	7
lgg-1	age-1	0.500898	0.298701	7
lin-13	age-1	0.179056	0.727273	7
lin-35	age-1	-0.316501	0.526474	7
lin-36	age-1	0.604032	0.188811	7
lin-39	age-1	0.0420564	0.945055	7
lipl-2	age-1	-0.151365	0.767233	7
lipl-4	age-1	0.600053	0.192807	7
lipl-5	age-1	-0.243252	0.641359	7
lips-17	age-1	0.37027	0.450549	7
maoc-1	age-1	-0.481156	0.316683	7
mgl-2	age-1	0.175672	0.728272	7
mlcd-1	age-1	0.827341	0.04995	7
mml-1	age-1	0.958513	<1e-3	7
mtl-1	age-1	0.393497	0.424575	7
mxl-2	age-1	0.727938	0.110889	7
nduf-6	age-1	0.470882	0.326673	7
nfyc-1	age-1	-0.405645	0.407592	7
nhr-120	age-1	0.161344	0.749251	7
nhr-193	age-1	0.384936	0.436563	7
nhr-205	age-1	0.432507	0.362637	7
nhr-49	age-1	0.643383	0.153846	7
nhr-7	age-1	0.281746	0.58042	7
nhr-80	age-1	0.382474	0.43956	7
nhr-84	age-1	0.382209	0.43956	7
nhr-90	age-1	0.579069	0.211788	7
nra-2	age-1	-0.511763	0.282717	7
nuo-6	age-1	0.703421	0.125874	7
nurf-1	age-1	-0.060693	0.926074	7
par-4	age-1	0.710106	0.121878	7
pdk-1	age-1	0.675889	0.132867	7
pha-4	age-1	0.739108	0.101898	7
pmk-1	age-1	0.723225	0.111888	7
pod-2	age-1	0.123548	0.809191	7
pqm-1	age-1	0.43378	0.360639	7
pud-3	age-1	-0.227651	0.66034	7
pud-4	age-1	-0.014603	0.99001	7
r119.2	age-1	0.808942	0.0589411	7
r12e2.1	age-1	0.121926	0.814186	7
raga-1	age-1	0.530975	0.258741	7
repo-1	age-1	-0.251624	0.622378	7
rict-1	age-1	0.888767	0.020979	7
rpn-6.1	age-1	0.507946	0.28971	7
rsks-1	age-1	0.462036	0.334665	7
sdc-3	age-1	0.247402	0.636364	7
sdha-1	age-1	0.798496	0.0619381	7
skn-1	age-1	0.720353	0.117882	7
skr-12	age-1	-0.179453	0.727273	7
sma-10	age-1	-0.0687553	0.917083	7
sod-3	age-1	0.54074	0.242757	7
somi-1	age-1	-0.0974585	0.855145	7
sup-37	age-1	-0.0958554	0.863137	7
swsn-4	age-1	-0.221122	0.673327	7
swsn-7	age-1	-0.359623	0.470529	7
t05e7.1	age-1	-0.0557439	0.929071	7
t08b6.4	age-1	0.398992	0.423576	7
t09b4.8	age-1	-0.447334	0.348651	7
t10e9.3	age-1	-0.573926	0.21978	7
t19a6.4	age-1	-0.649831	0.150849	7
t19b4.3	age-1	0.526531	0.267732	7
t20f5.4	age-1	0.500637	<1e-3	7
taf-5	age-1	0.454279	0.341658	7
ubl-5	age-1	0.511207	0.282717	7
ucr-2.2	age-1	0.554985	0.233766	7
ugt-44	age-1	0.220769	0.673327	7
ugt-6	age-1	0.670572	0.135864	7
unc-51	age-1	0.355247	0.478521	7
w09c3.7	age-1	-0.708136	0.121878	7
y106g6a.1	age-1	0.0252272	0.974026	7
y18h1a.9	age-1	-0.205788	0.695305	7
hmg-1.1	age-1	0.883079	0.027972	7
y53h1b.2	age-1	-0.337684	0.501499	7
dmd-9	age-1	-0.809229	0.0569431	7
y71g12b.10	age-1	0.40371	0.416583	7
y87g2a.13	age-1	-0.00749039	0.997003	7
y95d11a.1	age-1	0.268289	0.596404	7
zgpa-1	age-1	0.568349	0.224775	7
zip-3	age-1	-0.510297	0.282717	7
ztf-14	age-1	0.423889	0.380619	7
ztf-2	age-1	0.233196	0.65035	7
ztf-3	age-1	0.791917	0.0649351	7
ztf-6	age-1	0.0199467	0.979021	7
d2005.6	ahcy-1	0.411702	0.396603	6
aak-1	ahcy-1	-0.144212	0.754246	6
aakb-1	ahcy-1	0.223921	0.605395	6
abf-2	ahcy-1	-0.152206	0.728272	6
acdh-1	ahcy-1	-0.23341	0.588412	6
acdh-11	ahcy-1	-0.335201	0.452547	6
acdh-3	ahcy-1	-0.428738	0.388611	6
acdh-9	ahcy-1	-0.435554	0.384615	6
acly-1	ahcy-1	-0.551112	0.264735	6
acox-1.1	ahcy-1	0.446642	0.37962	6
acox-1.5	ahcy-1	-0.440567	0.380619	6
acs-17	ahcy-1	0.579839	0.244755	6
acs-2	ahcy-1	0.376299	0.426573	6
acs-22	ahcy-1	-0.0205523	0.944056	6
age-1	ahcy-1	0.0336237	0.937063	6
ahcy-1	ahcy-1	1	<1e-3	6
akt-1	ahcy-1	-0.0854808	0.843157	6
akt-2	ahcy-1	-0.242228	0.579421	6
amt-1	ahcy-1	-0.734422	0.117882	6
asg-2	ahcy-1	-0.152124	0.728272	6
attf-3	ahcy-1	0.711527	0.140859	6
attf-6	ahcy-1	0.606316	0.221778	6
b0261.1	ahcy-1	0.183047	0.677323	6
b0336.3	ahcy-1	0.634933	0.1998	6
c01f6.9	ahcy-1	-0.441086	0.380619	6
c04f5.9	ahcy-1	-0.223792	0.605395	6
c10g11.8	ahcy-1	0.384678	0.420579	6
c27a12.2	ahcy-1	0.350963	0.447552	6
c31h5.7	ahcy-1	-0.0137917	0.954046	6
c32d5.1	ahcy-1	0.439786	0.380619	6
c34b2.8	ahcy-1	0.267276	0.545455	6
ccr-4	ahcy-1	-0.437283	0.380619	6
cct-1	ahcy-1	0.405553	0.405594	6
cct-6	ahcy-1	-0.531311	0.294705	6
col-60	ahcy-1	0.52833	0.297702	6
cpt-4	ahcy-1	0.706917	0.143856	6
ctl-2	ahcy-1	-0.537796	0.280719	6
cyp-33C9	ahcy-1	-0.00684511	0.984016	6
cyp-34A9	ahcy-1	-0.153325	0.726274	6
cyp-37A1	ahcy-1	-0.344013	0.44955	6
daf-12	ahcy-1	0.329378	0.463536	6
daf-15	ahcy-1	0.341647	0.450549	6
daf-16	ahcy-1	-0.335106	0.452547	6
daf-18	ahcy-1	0.208911	0.623377	6
daf-2	ahcy-1	0.0587704	0.899101	6
daf-21	ahcy-1	-0.662879	0.183816	6
daf-22	ahcy-1	0.293435	0.514486	6
dct-11	ahcy-1	-0.495847	0.322677	6
dgat-2	ahcy-1	-0.46221	0.351648	6
dhs-2	ahcy-1	-0.0194901	0.946054	6
dhs-22	ahcy-1	-0.611553	0.218781	6
dhs-3	ahcy-1	-0.259531	0.551449	6
dnj-11	ahcy-1	0.352453	0.445554	6
ech-1.2	ahcy-1	0.0845724	0.843157	6
ech-4	ahcy-1	-0.201333	0.636364	6
ech-7	ahcy-1	-0.367027	0.42957	6
ech-8	ahcy-1	-0.533964	0.291708	6
elo-2	ahcy-1	-0.461046	0.351648	6
elo-5	ahcy-1	-0.676903	0.168831	6
elo-6	ahcy-1	-0.57428	0.250749	6
erm-1	ahcy-1	-0.228112	0.597403	6
f23b12.7	ahcy-1	0.541769	0.27972	6
f25f8.1	ahcy-1	0.244619	0.572428	6
f26a10.2	ahcy-1	0.702114	0.154845	6
f26b1.8	ahcy-1	0.286956	0.523477	6
f27c1.1	ahcy-1	0.414322	0.395604	6
f33h1.4	ahcy-1	0.387695	0.420579	6
f36a2.14	ahcy-1	0.383781	0.420579	6
far-3	ahcy-1	-0.0518001	0.904096	6
fard-1	ahcy-1	0.165656	0.707293	6
fasn-1	ahcy-1	-0.739035	0.117882	6
fat-5	ahcy-1	-0.448558	0.373626	6
fat-6	ahcy-1	-0.41957	0.395604	6
fat-7	ahcy-1	0.665299	0.177822	6
ftn-1	ahcy-1	-0.116567	0.796204	6
gas-1	ahcy-1	-0.000778803	0.999001	6
gei-17	ahcy-1	0.198953	0.641359	6
gei-3	ahcy-1	0.361296	0.433566	6
glb-1	ahcy-1	-0.747879	0.108891	6
gpx-2	ahcy-1	-0.421261	0.391608	6
gst-29	ahcy-1	-0.300629	0.506494	6
gst-4	ahcy-1	-0.670872	0.177822	6
hacd-1	ahcy-1	-0.7466	0.108891	6
ham-2	ahcy-1	-0.565377	0.25974	6
hlh-30	ahcy-1	0.32276	0.468531	6
hmbx-1	ahcy-1	0.479753	0.325674	6
hmg-1.2	ahcy-1	-0.672806	0.175824	6
hsp-6	ahcy-1	-0.427349	0.388611	6
ife-1	ahcy-1	0.720661	0.135864	6
irg-7	ahcy-1	-0.256908	0.558442	6
isw-1	ahcy-1	0.944338	0.00999001	6
k06a5.2	ahcy-1	0.408146	0.400599	6
k07a1.10	ahcy-1	0.54387	0.275724	6
kri-1	ahcy-1	-0.61464	0.217782	6
let-363	ahcy-1	-0.0707643	0.877123	6
lgg-1	ahcy-1	0.210124	0.623377	6
lin-13	ahcy-1	0.251843	0.568432	6
lin-35	ahcy-1	-0.385188	0.420579	6
lin-36	ahcy-1	0.611334	0.218781	6
lin-39	ahcy-1	0.530634	0.294705	6
lipl-2	ahcy-1	-0.269784	0.542458	6
lipl-4	ahcy-1	-0.111573	0.804196	6
lipl-5	ahcy-1	0.0765385	0.872128	6
lips-17	ahcy-1	0.516858	0.310689	6
maoc-1	ahcy-1	-0.379672	0.423576	6
mgl-2	ahcy-1	0.512185	0.315684	6
mlcd-1	ahcy-1	-0.25894	0.555445	6
mml-1	ahcy-1	0.277687	0.532468	6
mtl-1	ahcy-1	-0.622875	0.20979	6
mxl-2	ahcy-1	0.0100376	0.974026	6
nduf-6	ahcy-1	0.51929	0.305694	6
nfyc-1	ahcy-1	0.123264	0.784216	6
nhr-120	ahcy-1	0.46856	0.348651	6
nhr-193	ahcy-1	-0.358319	0.43956	6
nhr-205	ahcy-1	0.47755	0.32967	6
nhr-49	ahcy-1	0.000721851	0.999001	6
nhr-7	ahcy-1	0.546268	0.26973	6
nhr-80	ahcy-1	-0.0245066	0.942058	6
nhr-84	ahcy-1	-0.0841305	0.847153	6
nhr-90	ahcy-1	0.142299	0.762238	6
nra-2	ahcy-1	-0.616747	0.211788	6
nuo-6	ahcy-1	-0.567211	0.252747	6
nurf-1	ahcy-1	0.264189	0.549451	6
par-4	ahcy-1	-0.0139684	0.954046	6
pdk-1	ahcy-1	-0.659366	0.188811	6
pha-4	ahcy-1	-0.0331145	0.937063	6
pmk-1	ahcy-1	-0.306929	0.492507	6
pod-2	ahcy-1	-0.147676	0.744256	6
pqm-1	ahcy-1	0.0387119	0.929071	6
pud-3	ahcy-1	-0.534116	0.290709	6
pud-4	ahcy-1	-0.404696	0.405594	6
r119.2	ahcy-1	0.744134	0.108891	6
r12e2.1	ahcy-1	0.39826	0.412587	6
raga-1	ahcy-1	-0.776327	0.0969031	6
repo-1	ahcy-1	-0.184859	0.673327	6
rict-1	ahcy-1	-0.417545	0.395604	6
rpn-6.1	ahcy-1	0.118276	0.793207	6
rsks-1	ahcy-1	0.283463	0.528472	6
sdc-3	ahcy-1	0.656671	0.18981	6
sdha-1	ahcy-1	-0.495215	0.324675	6
skn-1	ahcy-1	0.00804931	0.982018	6
skr-12	ahcy-1	-0.479674	0.325674	6
sma-10	ahcy-1	-0.225959	0.602398	6
sod-3	ahcy-1	-0.453892	0.361638	6
somi-1	ahcy-1	0.972969	0.003996	6
sup-37	ahcy-1	0.287238	0.523477	6
swsn-4	ahcy-1	-0.175597	0.691309	6
swsn-7	ahcy-1	0.434663	0.384615	6
t05e7.1	ahcy-1	-0.460784	0.351648	6
t08b6.4	ahcy-1	0.468736	0.348651	6
t09b4.8	ahcy-1	-0.922068	0.017982	6
t10e9.3	ahcy-1	-0.840296	0.0649351	6
t19a6.4	ahcy-1	-0.494396	0.324675	6
t19b4.3	ahcy-1	0.615841	0.217782	6
t20f5.4	ahcy-1	0.379484	0.423576	6
taf-5	ahcy-1	0.657258	0.188811	6
ubl-5	ahcy-1	-0.646021	0.197802	6
ucr-2.2	ahcy-1	0.349631	0.44955	6
ugt-44	ahcy-1	-0.35026	0.447552	6
ugt-6	ahcy-1	-0.0971461	0.82018	6
unc-51	ahcy-1	-0.0538104	0.901099	6
w09c3.7	ahcy-1	-0.385302	0.420579	6
y106g6a.1	ahcy-1	-0.396087	0.413586	6
y18h1a.9	ahcy-1	0.778707	0.0969031	6
hmg-1.1	ahcy-1	0.518116	0.307692	6
y53h1b.2	ahcy-1	-0.12413	0.784216	6
dmd-9	ahcy-1	-0.147315	0.745255	6
y71g12b.10	ahcy-1	0.246059	0.571429	6
y87g2a.13	ahcy-1	0.488473	0.324675	6
y95d11a.1	ahcy-1	-0.0552568	0.901099	6
zgpa-1	ahcy-1	0.33891	0.450549	6
zip-3	ahcy-1	-0.184055	0.675325	6
ztf-14	ahcy-1	0.00919777	0.974026	6
ztf-2	ahcy-1	0.673399	0.172827	6
ztf-3	ahcy-1	0.566315	0.252747	6
ztf-6	ahcy-1	0.929071	0.700843	6
d2005.6	attf-3	0.696476	0.107892	6
aak-1	attf-3	-0.300618	0.565435	6
aakb-1	attf-3	-0.705076	0.0989011	6
abf-2	attf-3	-0.232662	0.638362	6
acdh-1	attf-3	-0.647415	0.143856	6
acdh-11	attf-3	-0.778557	0.0519481	6
acdh-3	attf-3	-0.714598	0.0949051	6
acdh-9	attf-3	-0.226562	0.642358	6
acly-1	attf-3	-0.462596	0.343656	6
acox-1.1	attf-3	-0.608932	0.177822	6
acox-1.5	attf-3	-0.683228	0.118881	6
acs-17	attf-3	-0.741552	0.0739261	6
acs-2	attf-3	-0.178985	0.708292	6
acs-22	attf-3	-0.535715	0.253746	6
age-1	attf-3	0.254938	0.622378	6
ahcy-1	attf-3	-0.688456	0.115884	6
akt-1	attf-3	0.0301283	0.948052	6
akt-2	attf-3	-0.87348	0.011988	6
amt-1	attf-3	-0.761693	0.0629371	6
asg-2	attf-3	-0.624484	0.162837	6
attf-3	attf-3	1	<1e-3	6
attf-6	attf-3	0.458612	0.356643	6
b0261.1	attf-3	0.237697	0.635365	6
b0336.3	attf-3	0.26203	0.612388	6
c01f6.9	attf-3	-0.800379	0.041958	6
c04f5.9	attf-3	-0.795327	0.042957	6
c10g11.8	attf-3	0.658861	0.131868	6
c27a12.2	attf-3	-0.45685	0.362637	6
c31h5.7	attf-3	0.163948	0.738262	6
c32d5.1	attf-3	0.330515	0.519481	6
c34b2.8	attf-3	-0.366733	0.475524	6
ccr-4	attf-3	-0.808037	0.040959	6
cct-1	attf-3	-0.00302022	0.998002	6
cct-6	attf-3	-0.326486	0.526474	6
col-60	attf-3	0.622601	0.162837	6
cpt-4	attf-3	0.123227	0.79021	6
ctl-2	attf-3	-0.708877	0.0979021	6
cyp-33C9	attf-3	-0.59964	0.18981	6
cyp-34A9	attf-3	-0.658286	0.131868	6
cyp-37A1	attf-3	-0.830095	0.026973	6
daf-12	attf-3	0.738759	0.0759241	6
daf-15	attf-3	0.601177	0.187812	6
daf-16	attf-3	-0.849531	0.021978	6
daf-18	attf-3	0.175227	0.712288	6
daf-2	attf-3	-0.570427	0.212787	6
daf-21	attf-3	-0.288426	0.577423	6
daf-22	attf-3	-0.711359	0.0979021	6
dct-11	attf-3	-0.948158	0.001998	6
dgat-2	attf-3	-0.695971	0.110889	6
dhs-2	attf-3	-0.692858	0.115884	6
dhs-22	attf-3	-0.388634	0.438561	6
dhs-3	attf-3	-0.878045	0.00999001	6
dnj-11	attf-3	0.328146	0.526474	6
ech-1.2	attf-3	-0.681587	0.118881	6
ech-4	attf-3	-0.761862	0.0629371	6
ech-7	attf-3	-0.640815	0.14985	6
ech-8	attf-3	-0.782364	0.0509491	6
elo-2	attf-3	-0.638795	0.150849	6
elo-5	attf-3	-0.762617	0.0629371	6
elo-6	attf-3	-0.687856	0.117882	6
erm-1	attf-3	-0.139799	0.772228	6
f23b12.7	attf-3	-0.336509	0.516484	6
f25f8.1	attf-3	-0.407153	0.412587	6
f26a10.2	attf-3	0.505022	0.283716	6
f26b1.8	attf-3	0.59783	0.18981	6
f27c1.1	attf-3	0.655062	0.132867	6
f33h1.4	attf-3	0.171325	0.723277	6
f36a2.14	attf-3	0.645004	0.147852	6
far-3	attf-3	-0.935819	0.004995	6
fard-1	attf-3	0.385659	0.441558	6
fasn-1	attf-3	-0.836542	0.022977	6
fat-5	attf-3	-0.806768	0.040959	6
fat-6	attf-3	-0.55281	0.225774	6
fat-7	attf-3	-0.674936	0.122877	6
ftn-1	attf-3	-0.775701	0.0519481	6
gas-1	attf-3	-0.703305	0.0989011	6
gei-17	attf-3	0.576863	0.20979	6
gei-3	attf-3	-0.588127	0.202797	6
glb-1	attf-3	-0.901151	0.00699301	6
gpx-2	attf-3	-0.814273	0.036963	6
gst-29	attf-3	-0.747436	0.0709291	6
gst-4	attf-3	-0.774041	0.0539461	6
hacd-1	attf-3	-0.871725	0.014985	6
ham-2	attf-3	-0.825226	0.032967	6
hlh-30	attf-3	-0.723253	0.0949051	6
hmbx-1	attf-3	0.553053	0.225774	6
hmg-1.2	attf-3	-0.818	0.034965	6
hsp-6	attf-3	-0.0795645	0.869131	6
ife-1	attf-3	0.575371	0.20979	6
irg-7	attf-3	0.323904	0.531469	6
isw-1	attf-3	-0.853486	0.017982	6
k06a5.2	attf-3	0.669863	0.123876	6
k07a1.10	attf-3	0.415293	0.401598	6
kri-1	attf-3	-0.915569	0.00599401	6
let-363	attf-3	0.338263	0.509491	6
lgg-1	attf-3	-0.355959	0.482517	6
lin-13	attf-3	-0.570431	0.212787	6
lin-35	attf-3	-0.721257	0.0949051	6
lin-36	attf-3	-0.15183	0.753247	6
lin-39	attf-3	-0.202124	0.673327	6
lipl-2	attf-3	-0.814244	0.036963	6
lipl-4	attf-3	-0.701659	0.103896	6
lipl-5	attf-3	-0.661723	0.125874	6
lips-17	attf-3	-0.705979	0.0989011	6
maoc-1	attf-3	-0.819251	0.034965	6
mgl-2	attf-3	0.0194194	0.96004	6
mlcd-1	attf-3	-0.387409	0.441558	6
mml-1	attf-3	0.0989039	0.841159	6
mtl-1	attf-3	-0.526578	0.25974	6
mxl-2	attf-3	-0.76718	0.0609391	6
nduf-6	attf-3	-0.59506	0.190809	6
nfyc-1	attf-3	-0.850434	0.021978	6
nhr-120	attf-3	0.343119	0.504496	6
nhr-193	attf-3	-0.2626	0.612388	6
nhr-205	attf-3	0.552615	0.225774	6
nhr-49	attf-3	-0.534513	0.254745	6
nhr-7	attf-3	0.377462	0.458541	6
nhr-80	attf-3	-0.254053	0.623377	6
nhr-84	attf-3	0.434167	0.381618	6
nhr-90	attf-3	-0.53341	0.254745	6
nra-2	attf-3	-0.932439	0.00599401	6
nuo-6	attf-3	-0.734464	0.0789211	6
nurf-1	attf-3	-0.595749	0.190809	6
par-4	attf-3	0.830463	0.026973	6
pdk-1	attf-3	-0.856782	0.015984	6
pha-4	attf-3	0.655682	0.132867	6
pmk-1	attf-3	0.0736634	0.878122	6
pod-2	attf-3	-0.597732	0.18981	6
pqm-1	attf-3	0.0158521	0.968032	6
pud-3	attf-3	-0.801607	0.041958	6
pud-4	attf-3	-0.913025	0.00599401	6
r119.2	attf-3	-0.136743	0.776224	6
r12e2.1	attf-3	0.648626	0.137862	6
raga-1	attf-3	-0.206599	0.67033	6
repo-1	attf-3	-0.647178	0.143856	6
rict-1	attf-3	0.245692	0.634366	6
rpn-6.1	attf-3	0.00556393	0.987013	6
rsks-1	attf-3	0.152071	0.753247	6
sdc-3	attf-3	-0.0774899	0.876124	6
sdha-1	attf-3	-0.524883	0.25974	6
skn-1	attf-3	-0.444851	0.373626	6
skr-12	attf-3	-0.9163	0.00599401	6
sma-10	attf-3	-0.590941	0.1998	6
sod-3	attf-3	-0.75754	0.0679321	6
somi-1	attf-3	-0.166052	0.737263	6
sup-37	attf-3	-0.34881	0.495504	6
swsn-4	attf-3	-0.816522	0.034965	6
swsn-7	attf-3	-0.56907	0.213786	6
t05e7.1	attf-3	-0.408226	0.412587	6
t08b6.4	attf-3	0.639738	0.150849	6
t09b4.8	attf-3	-0.544355	0.236763	6
t10e9.3	attf-3	-0.925367	0.00599401	6
t19a6.4	attf-3	-0.791229	0.045954	6
t19b4.3	attf-3	-0.496685	0.294705	6
t20f5.4	attf-3	0.981609	<1e-3	6
taf-5	attf-3	0.49621	0.294705	6
ubl-5	attf-3	-0.628944	0.160839	6
ucr-2.2	attf-3	0.0317628	0.945055	6
ugt-44	attf-3	-0.827823	0.030969	6
ugt-6	attf-3	-0.510854	0.271728	6
unc-51	attf-3	-0.343005	0.504496	6
w09c3.7	attf-3	-0.63561	0.150849	6
y106g6a.1	attf-3	-0.620066	0.162837	6
y18h1a.9	attf-3	-0.2884	0.577423	6
hmg-1.1	attf-3	0.879021	0.00999001	6
y53h1b.2	attf-3	-0.34651	0.497502	6
dmd-9	attf-3	-0.796179	0.042957	6
y71g12b.10	attf-3	-0.590252	0.1998	6
y87g2a.13	attf-3	-0.203999	0.671329	6
y95d11a.1	attf-3	-0.539947	0.24975	6
zgpa-1	attf-3	0.574672	0.210789	6
zip-3	attf-3	-0.447145	0.371628	6
ztf-14	attf-3	0.0111367	0.972028	6
ztf-2	attf-3	0.561244	0.215784	6
ztf-3	attf-3	0.538389	0.250749	6
ztf-6	attf-3	0.47952	-0.403531	6
d2005.6	b0336.3	0.37318	0.477522	6
aak-1	b0336.3	0.155707	0.735265	6
aakb-1	b0336.3	-0.276662	0.579421	6
abf-2	b0336.3	-0.0559933	0.881119	6
acdh-1	b0336.3	0.933344	0.00799201	6
acdh-11	b0336.3	-0.84707	0.040959	6
acdh-3	b0336.3	-0.491581	0.323676	6
acdh-9	b0336.3	-0.136132	0.752248	6
acly-1	b0336.3	-0.153948	0.736264	6
acox-1.1	b0336.3	-0.493463	0.31968	6
acox-1.5	b0336.3	-0.943191	0.00799201	6
acs-17	b0336.3	0.00988649	0.977023	6
acs-2	b0336.3	-0.128041	0.759241	6
acs-22	b0336.3	-0.390333	0.454545	6
age-1	b0336.3	0.785088	0.0559441	6
ahcy-1	b0336.3	-0.832345	0.041958	6
akt-1	b0336.3	0.518675	0.301698	6
akt-2	b0336.3	0.058094	0.876124	6
amt-1	b0336.3	-0.503148	0.30969	6
asg-2	b0336.3	-0.265781	0.594406	6
attf-3	b0336.3	0.368606	0.478521	6
attf-6	b0336.3	-0.144791	0.746254	6
b0261.1	b0336.3	-0.389684	0.454545	6
b0336.3	b0336.3	1	<1e-3	6
c01f6.9	b0336.3	-0.870271	0.030969	6
c04f5.9	b0336.3	0.503485	0.30969	6
c10g11.8	b0336.3	0.889292	0.026973	6
c27a12.2	b0336.3	0.20968	0.66034	6
c31h5.7	b0336.3	0.39851	0.447552	6
c32d5.1	b0336.3	0.647425	0.154845	6
c34b2.8	b0336.3	0.837609	0.041958	6
ccr-4	b0336.3	-0.755884	0.0689311	6
cct-1	b0336.3	0.570111	0.241758	6
cct-6	b0336.3	0.61089	0.195804	6
col-60	b0336.3	0.902955	0.018981	6
cpt-4	b0336.3	-0.306815	0.553447	6
ctl-2	b0336.3	-0.575215	0.22977	6
cyp-33C9	b0336.3	-0.617822	0.191808	6
cyp-34A9	b0336.3	0.358233	0.485514	6
cyp-37A1	b0336.3	-0.587381	0.206793	6
daf-12	b0336.3	0.0894019	0.812188	6
daf-15	b0336.3	0.222855	0.649351	6
daf-16	b0336.3	-0.3092	0.546454	6
daf-18	b0336.3	0.664215	0.13986	6
daf-2	b0336.3	-0.384269	0.457542	6
daf-21	b0336.3	0.101826	0.795205	6
daf-22	b0336.3	-0.677419	0.123876	6
dct-11	b0336.3	-0.856314	0.036963	6
dgat-2	b0336.3	-0.374842	0.473526	6
dhs-2	b0336.3	-0.279057	0.578422	6
dhs-22	b0336.3	-0.370799	0.477522	6
dhs-3	b0336.3	-0.57959	0.21978	6
dnj-11	b0336.3	0.795882	0.0559441	6
ech-1.2	b0336.3	-0.408518	0.432567	6
ech-4	b0336.3	-0.553171	0.250749	6
ech-7	b0336.3	-0.815229	0.047952	6
ech-8	b0336.3	-0.34256	0.5005	6
elo-2	b0336.3	-0.0561597	0.881119	6
elo-5	b0336.3	-0.448474	0.372627	6
elo-6	b0336.3	0.0857126	0.817183	6
erm-1	b0336.3	-0.763216	0.0659341	6
f23b12.7	b0336.3	0.258096	0.607393	6
f25f8.1	b0336.3	-0.137228	0.751249	6
f26a10.2	b0336.3	0.398561	0.447552	6
f26b1.8	b0336.3	0.886519	0.026973	6
f27c1.1	b0336.3	0.865634	0.032967	6
f33h1.4	b0336.3	-0.615087	0.192807	6
f36a2.14	b0336.3	0.731158	0.0869131	6
far-3	b0336.3	-0.5798	0.217782	6
fard-1	b0336.3	-0.804245	0.0549451	6
fasn-1	b0336.3	-0.356252	0.486513	6
fat-5	b0336.3	-0.899147	0.020979	6
fat-6	b0336.3	-0.375616	0.473526	6
fat-7	b0336.3	0.582315	0.214785	6
ftn-1	b0336.3	0.437407	0.388611	6
gas-1	b0336.3	-0.441107	0.381618	6
gei-17	b0336.3	0.0387259	0.921079	6
gei-3	b0336.3	-0.0919612	0.806194	6
glb-1	b0336.3	-0.577601	0.227772	6
gpx-2	b0336.3	-0.460086	0.358641	6
gst-29	b0336.3	-0.461244	0.356643	6
gst-4	b0336.3	-0.0702833	0.847153	6
hacd-1	b0336.3	-0.194408	0.674326	6
ham-2	b0336.3	-0.425019	0.413586	6
hlh-30	b0336.3	-0.805411	0.0549451	6
hmbx-1	b0336.3	0.921171	0.010989	6
hmg-1.2	b0336.3	-0.417834	0.416583	6
hsp-6	b0336.3	0.420352	0.415584	6
ife-1	b0336.3	-0.0817425	0.824176	6
irg-7	b0336.3	-0.591821	0.206793	6
isw-1	b0336.3	0.713594	0.0959041	6
k06a5.2	b0336.3	0.889853	0.026973	6
k07a1.10	b0336.3	0.853763	0.03996	6
kri-1	b0336.3	-0.239795	0.629371	6
let-363	b0336.3	-0.281218	0.574426	6
lgg-1	b0336.3	0.0304296	0.936064	6
lin-13	b0336.3	-0.515026	0.302697	6
lin-35	b0336.3	-0.815644	0.047952	6
lin-36	b0336.3	0.210539	0.66034	6
lin-39	b0336.3	-0.210496	0.66034	6
lipl-2	b0336.3	-0.765296	0.0659341	6
lipl-4	b0336.3	-0.156864	0.735265	6
lipl-5	b0336.3	-0.622176	0.183816	6
lips-17	b0336.3	-0.70291	0.108891	6
maoc-1	b0336.3	-0.232886	0.638362	6
mgl-2	b0336.3	-0.384101	0.457542	6
mlcd-1	b0336.3	0.540464	0.271728	6
mml-1	b0336.3	0.0141377	0.965035	6
mtl-1	b0336.3	-0.385	0.457542	6
mxl-2	b0336.3	-0.236575	0.635365	6
nduf-6	b0336.3	-0.823474	0.043956	6
nfyc-1	b0336.3	-0.291709	0.57043	6
nhr-120	b0336.3	-0.23254	0.638362	6
nhr-193	b0336.3	0.697716	0.111888	6
nhr-205	b0336.3	0.877685	0.02997	6
nhr-49	b0336.3	-0.754879	0.0689311	6
nhr-7	b0336.3	-0.286975	0.573427	6
nhr-80	b0336.3	-0.487028	0.328671	6
nhr-84	b0336.3	-0.167063	0.718282	6
nhr-90	b0336.3	0.211568	0.66034	6
nra-2	b0336.3	-0.356219	0.486513	6
nuo-6	b0336.3	-0.321386	0.518482	6
nurf-1	b0336.3	0.919115	0.010989	6
par-4	b0336.3	-0.395434	0.450549	6
pdk-1	b0336.3	-0.168425	0.717283	6
pha-4	b0336.3	0.200607	0.662338	6
pmk-1	b0336.3	-0.31972	0.52048	6
pod-2	b0336.3	-0.521101	0.296703	6
pqm-1	b0336.3	-0.0508879	0.89011	6
pud-3	b0336.3	0.177314	0.701299	6
pud-4	b0336.3	-0.156941	0.735265	6
r119.2	b0336.3	0.808718	0.048951	6
r12e2.1	b0336.3	0.284094	0.573427	6
raga-1	b0336.3	0.377043	0.46953	6
repo-1	b0336.3	0.012439	0.972028	6
rict-1	b0336.3	0.250855	0.619381	6
rpn-6.1	b0336.3	-0.474701	0.342657	6
rsks-1	b0336.3	-0.275323	0.579421	6
sdc-3	b0336.3	0.0079368	0.979021	6
sdha-1	b0336.3	0.00803385	0.979021	6
skn-1	b0336.3	0.121055	0.77023	6
skr-12	b0336.3	-0.355172	0.486513	6
sma-10	b0336.3	0.114604	0.777223	6
sod-3	b0336.3	-0.0132008	0.965035	6
sod-5	b0336.3	0.94988	0.00799201	6
somi-1	b0336.3	-0.529864	0.284715	6
sup-37	b0336.3	0.621505	0.183816	6
swsn-4	b0336.3	-0.155295	0.735265	6
swsn-7	b0336.3	0.420432	0.415584	6
t05e7.1	b0336.3	0.819649	0.046953	6
t08b6.4	b0336.3	0.895109	0.025974	6
t09b4.8	b0336.3	0.690643	0.115884	6
t10e9.3	b0336.3	-0.359189	0.482517	6
t19a6.4	b0336.3	-0.713215	0.0959041	6
t19b4.3	b0336.3	-0.328429	0.515485	6
t20f5.4	b0336.3	0.802752	0.0549451	6
taf-5	b0336.3	0.598377	0.1998	6
ubl-5	b0336.3	-0.782273	0.0559441	6
ucr-2.2	b0336.3	-0.590225	0.206793	6
ugt-44	b0336.3	0.00580393	0.99001	6
ugt-6	b0336.3	-0.444034	0.375624	6
unc-51	b0336.3	-0.46185	0.356643	6
w09c3.7	b0336.3	0.753959	0.0689311	6
y106g6a.1	b0336.3	-0.364057	0.47952	6
y18h1a.9	b0336.3	0.449746	0.372627	6
hmg-1.1	b0336.3	0.661443	0.13986	6
y53h1b.2	b0336.3	-0.65291	0.148851	6
dmd-9	b0336.3	0.261831	0.597403	6
y71g12b.10	b0336.3	-0.10547	0.786214	6
y87g2a.13	b0336.3	0.149187	0.738262	6
y95d11a.1	b0336.3	0.962772	0.00799201	6
zgpa-1	b0336.3	0.693715	0.111888	6
zip-3	b0336.3	0.558987	0.24975	6
ztf-14	b0336.3	-0.609141	0.195804	6
ztf-2	b0336.3	0.703517	0.108891	6
ztf-3	b0336.3	0.563576	0.24975	6
ztf-6	b0336.3	0.609391	0.275261	6
d2005.6	c04f5.9	0.756855	0.110889	6
aak-1	c04f5.9	-0.0834632	0.844156	6
aakb-1	c04f5.9	-0.0514649	0.908092	6
abf-2	c04f5.9	0.254189	0.522478	6
acdh-1	c04f5.9	0.966892	<1e-3	6
acdh-11	c04f5.9	0.309855	0.44955	6
acdh-3	c04f5.9	0.836526	0.0559441	6
acdh-9	c04f5.9	0.730506	0.11988	6
acly-1	c04f5.9	0.11713	0.771229	6
acox-1.1	c04f5.9	-0.650629	0.168831	6
acox-1.5	c04f5.9	-0.667886	0.164835	6
acs-17	c04f5.9	0.415434	0.355644	6
acs-2	c04f5.9	-0.299284	0.460539	6
acs-22	c04f5.9	-0.475813	0.311688	6
age-1	c04f5.9	-0.268219	0.492507	6
ahcy-1	c04f5.9	0.415116	0.355644	6
akt-1	c04f5.9	0.0826725	0.844156	6
akt-2	c04f5.9	0.764977	0.105894	6
amt-1	c04f5.9	0.0550726	0.899101	6
asg-2	c04f5.9	0.546043	0.253746	6
attf-3	c04f5.9	0.887585	0.022977	6
attf-6	c04f5.9	0.405462	0.363636	6
b0261.1	c04f5.9	0.754571	0.110889	6
b0336.3	c04f5.9	0.711505	0.138861	6
c01f6.9	c04f5.9	0.199008	0.619381	6
c04f5.9	c04f5.9	1	<1e-3	6
c10g11.8	c04f5.9	0.0163487	0.97003	6
c27a12.2	c04f5.9	0.752491	0.110889	6
c31h5.7	c04f5.9	-0.00423982	0.992008	6
c32d5.1	c04f5.9	0.457233	0.315684	6
c34b2.8	c04f5.9	0.521077	0.270729	6
ccr-4	c04f5.9	0.919568	0.00799201	6
cct-1	c04f5.9	-0.110703	0.783217	6
cct-6	c04f5.9	-0.0975792	0.818182	6
col-60	c04f5.9	-0.180961	0.676324	6
cpt-4	c04f5.9	-0.0241805	0.959041	6
ctl-2	c04f5.9	0.0165223	0.97003	6
cyp-33C9	c04f5.9	-0.0408239	0.927073	6
cyp-34A9	c04f5.9	0.0529258	0.903097	6
cyp-37A1	c04f5.9	-0.280146	0.478521	6
daf-12	c04f5.9	-0.0773618	0.858142	6
daf-15	c04f5.9	-0.312351	0.447552	6
daf-16	c04f5.9	0.218601	0.584416	6
daf-18	c04f5.9	-0.316069	0.442557	6
daf-2	c04f5.9	0.194856	0.633367	6
daf-21	c04f5.9	0.197256	0.623377	6
daf-22	c04f5.9	-0.437736	0.326673	6
dct-11	c04f5.9	0.726906	0.123876	6
dgat-2	c04f5.9	-0.358555	0.408591	6
dhs-2	c04f5.9	-0.020269	0.967033	6
dhs-22	c04f5.9	0.526111	0.265734	6
dhs-3	c04f5.9	-0.178313	0.678322	6
dnj-11	c04f5.9	0.02252	0.963037	6
ech-1.2	c04f5.9	0.80952	0.0819181	6
ech-4	c04f5.9	-0.411688	0.358641	6
ech-7	c04f5.9	-0.0561112	0.899101	6
ech-8	c04f5.9	-0.235438	0.554446	6
elo-2	c04f5.9	0.405066	0.363636	6
elo-5	c04f5.9	0.204932	0.609391	6
elo-6	c04f5.9	0.163209	0.687313	6
erm-1	c04f5.9	0.80182	0.0899101	6
f23b12.7	c04f5.9	0.3409	0.420579	6
f25f8.1	c04f5.9	0.856434	0.042957	6
f26a10.2	c04f5.9	0.71427	0.137862	6
f26b1.8	c04f5.9	-0.0133517	0.975025	6
f27c1.1	c04f5.9	-0.0610837	0.893107	6
f33h1.4	c04f5.9	0.826823	0.0739261	6
f36a2.14	c04f5.9	-0.136346	0.73027	6
far-3	c04f5.9	0.405643	0.363636	6
fard-1	c04f5.9	-0.325668	0.435564	6
fasn-1	c04f5.9	0.826547	0.0739261	6
fat-5	c04f5.9	-0.650432	0.168831	6
fat-6	c04f5.9	0.243088	0.543457	6
fat-7	c04f5.9	-0.39902	0.372627	6
ftn-1	c04f5.9	0.104736	0.797203	6
gas-1	c04f5.9	0.699705	0.143856	6
gei-17	c04f5.9	0.51067	0.277722	6
gei-3	c04f5.9	0.867434	0.042957	6
glb-1	c04f5.9	0.357332	0.408591	6
gpx-2	c04f5.9	0.474544	0.311688	6
gst-29	c04f5.9	0.700935	0.143856	6
gst-4	c04f5.9	0.610298	0.208791	6
hacd-1	c04f5.9	0.430155	0.33966	6
ham-2	c04f5.9	0.924212	0.00599401	6
hlh-30	c04f5.9	0.682312	0.161838	6
hmbx-1	c04f5.9	-0.1485	0.714286	6
hmg-1.2	c04f5.9	0.889356	0.022977	6
hsp-6	c04f5.9	0.137672	0.729271	6
ife-1	c04f5.9	0.00780402	0.984016	6
irg-7	c04f5.9	-0.207693	0.601399	6
isw-1	c04f5.9	0.902537	0.018981	6
k06a5.2	c04f5.9	-0.144346	0.716284	6
k07a1.10	c04f5.9	-0.140962	0.722278	6
kri-1	c04f5.9	-0.756129	0.110889	6
let-363	c04f5.9	-0.289815	0.470529	6
lgg-1	c04f5.9	-0.253265	0.525475	6
lin-13	c04f5.9	0.267696	0.492507	6
lin-35	c04f5.9	0.567348	0.241758	6
lin-36	c04f5.9	-0.218314	0.584416	6
lin-39	c04f5.9	0.520217	0.270729	6
lipl-2	c04f5.9	0.406847	0.363636	6
lipl-4	c04f5.9	-0.128528	0.747253	6
lipl-5	c04f5.9	-0.235067	0.559441	6
lips-17	c04f5.9	0.535487	0.258741	6
maoc-1	c04f5.9	0.793585	0.0929071	6
mgl-2	c04f5.9	-0.669466	0.164835	6
mlcd-1	c04f5.9	-0.0022129	0.996004	6
mml-1	c04f5.9	-0.0762135	0.862138	6
mtl-1	c04f5.9	-0.0762249	0.862138	6
mxl-2	c04f5.9	0.0348465	0.941059	6
nduf-6	c04f5.9	0.662889	0.164835	6
nfyc-1	c04f5.9	0.838383	0.0559441	6
nhr-120	c04f5.9	0.669504	0.164835	6
nhr-193	c04f5.9	0.561608	0.244755	6
nhr-205	c04f5.9	-0.0490462	0.913087	6
nhr-49	c04f5.9	0.320928	0.437562	6
nhr-7	c04f5.9	0.505816	0.280719	6
nhr-80	c04f5.9	-0.463891	0.312687	6
nhr-84	c04f5.9	0.248823	0.533467	6
nhr-90	c04f5.9	0.468976	0.312687	6
nra-2	c04f5.9	0.775038	0.0949051	6
nuo-6	c04f5.9	0.687668	0.152847	6
nurf-1	c04f5.9	0.907397	0.011988	6
par-4	c04f5.9	-0.818072	0.0779221	6
pdk-1	c04f5.9	0.535816	0.258741	6
pha-4	c04f5.9	0.0276029	0.953047	6
pmk-1	c04f5.9	0.204894	0.61039	6
pod-2	c04f5.9	-0.184805	0.666334	6
pqm-1	c04f5.9	0.364606	0.406593	6
pud-3	c04f5.9	0.0250247	0.959041	6
pud-4	c04f5.9	-0.0943768	0.827173	6
r119.2	c04f5.9	0.853387	0.044955	6
r12e2.1	c04f5.9	0.0137737	0.975025	6
raga-1	c04f5.9	-0.0212604	0.965035	6
repo-1	c04f5.9	0.730201	0.11988	6
rict-1	c04f5.9	-0.11902	0.764236	6
rpn-6.1	c04f5.9	-0.187709	0.654346	6
rsks-1	c04f5.9	-0.451448	0.316683	6
sdc-3	c04f5.9	0.902639	0.018981	6
sdha-1	c04f5.9	0.129997	0.743257	6
skn-1	c04f5.9	-0.304691	0.453546	6
skr-12	c04f5.9	0.0907167	0.831169	6
sma-10	c04f5.9	0.694037	0.147852	6
sod-3	c04f5.9	0.484858	0.306693	6
sod-5	c04f5.9	0.124814	0.756244	6
somi-1	c04f5.9	0.893594	0.022977	6
sup-37	c04f5.9	0.838549	0.0559441	6
swsn-4	c04f5.9	0.831066	0.0729271	6
swsn-7	c04f5.9	0.940992	0.00599401	6
t05e7.1	c04f5.9	-0.442782	0.320679	6
t08b6.4	c04f5.9	-0.236579	0.552448	6
t09b4.8	c04f5.9	0.170962	0.682318	6
t10e9.3	c04f5.9	0.851903	0.045954	6
t19a6.4	c04f5.9	0.822517	0.0739261	6
t19b4.3	c04f5.9	0.178602	0.678322	6
t20f5.4	c04f5.9	-0.296584	0.464535	6
taf-5	c04f5.9	-0.0993299	0.814186	6
ubl-5	c04f5.9	-0.130779	0.743257	6
ucr-2.2	c04f5.9	-0.136486	0.73027	6
ugt-44	c04f5.9	0.267837	0.492507	6
ugt-6	c04f5.9	-0.546298	0.253746	6
unc-51	c04f5.9	-0.192366	0.639361	6
w09c3.7	c04f5.9	0.336644	0.423576	6
y106g6a.1	c04f5.9	0.171	0.682318	6
y18h1a.9	c04f5.9	0.627831	0.18981	6
hmg-1.1	c04f5.9	-0.24321	0.543457	6
y53h1b.2	c04f5.9	0.616766	0.204795	6
dmd-9	c04f5.9	0.941633	0.00599401	6
y71g12b.10	c04f5.9	0.687429	0.153846	6
y87g2a.13	c04f5.9	0.930233	0.00599401	6
y95d11a.1	c04f5.9	0.477993	0.306693	6
zgpa-1	c04f5.9	-0.0988567	0.818182	6
zip-3	c04f5.9	0.622993	0.194805	6
ztf-14	c04f5.9	-0.0812355	0.845155	6
ztf-2	c04f5.9	-0.00823951	0.984016	6
ztf-3	c04f5.9	-0.288488	0.472527	6
ztf-6	c04f5.9	0.257742	1.04336	6
d2005.6	daf-16	0.503556	0.378621	6
aak-1	daf-16	0.805625	<1e-3	6
aakb-1	daf-16	-0.222138	0.704296	6
abf-2	daf-16	0.186639	0.752248	6
acdh-1	daf-16	0.763784	0.037962	6
acdh-11	daf-16	0.245398	0.684316	6
acdh-3	daf-16	-0.122492	0.87013	6
acdh-9	daf-16	0.741147	0.0539461	6
acly-1	daf-16	-0.0129536	0.999001	6
acox-1.1	daf-16	-0.242216	0.692308	6
acox-1.5	daf-16	0.345951	0.516484	6
acs-17	daf-16	0.0282142	0.989011	6
acs-2	daf-16	0.470365	0.425574	6
acs-22	daf-16	-0.351403	0.516484	6
age-1	daf-16	0.682439	0.131868	6
ahcy-1	daf-16	-0.7169	0.0539461	6
akt-1	daf-16	0.817897	<1e-3	6
akt-2	daf-16	0.423346	0.505495	6
amt-1	daf-16	0.6473	0.203796	6
asg-2	daf-16	0.550566	0.248751	6
attf-3	daf-16	-0.60544	0.205794	6
attf-6	daf-16	-0.712592	0.0549451	6
b0261.1	daf-16	-0.509568	0.362637	6
b0336.3	daf-16	-0.935209	<1e-3	6
c01f6.9	daf-16	-0.748073	0.0529471	6
c04f5.9	daf-16	-0.77962	0.018981	6
c10g11.8	daf-16	0.41949	0.505495	6
c27a12.2	daf-16	0.0326367	0.989011	6
c31h5.7	daf-16	-0.467328	0.428571	6
c32d5.1	daf-16	-0.566307	0.205794	6
c34b2.8	daf-16	-0.952175	<1e-3	6
ccr-4	daf-16	-0.281905	0.645355	6
cct-1	daf-16	-0.771169	0.034965	6
cct-6	daf-16	-0.490083	0.401598	6
col-60	daf-16	0.271585	0.654346	6
cpt-4	daf-16	-0.757112	0.043956	6
ctl-2	daf-16	0.289957	0.61039	6
cyp-33C9	daf-16	-0.0536147	0.953047	6
cyp-34A9	daf-16	-0.945502	<1e-3	6
cyp-37A1	daf-16	-0.44329	0.452547	6
daf-12	daf-16	0.647553	0.203796	6
daf-15	daf-16	0.495267	0.398601	6
daf-16	daf-16	1	<1e-3	6
daf-18	daf-16	0.387168	0.516484	6
daf-2	daf-16	0.974745	<1e-3	6
daf-21	daf-16	0.337716	0.516484	6
daf-22	daf-16	-0.184547	0.752248	6
dct-11	daf-16	-0.707999	0.0569431	6
dgat-2	daf-16	-0.22445	0.704296	6
dhs-2	daf-16	-0.500532	0.390609	6
dhs-22	daf-16	0.726273	0.0539461	6
dhs-3	daf-16	0.152094	0.824176	6
dnj-11	daf-16	-0.735544	0.0539461	6
ech-1.2	daf-16	-0.663587	0.174825	6
ech-4	daf-16	-0.539976	0.253746	6
ech-7	daf-16	0.0558301	0.948052	6
ech-8	daf-16	0.512829	0.351648	6
elo-2	daf-16	0.365746	0.516484	6
elo-5	daf-16	0.212751	0.704296	6
elo-6	daf-16	0.221169	0.704296	6
erm-1	daf-16	-0.264167	0.669331	6
f23b12.7	daf-16	-0.240896	0.692308	6
f25f8.1	daf-16	-0.511637	0.354645	6
f26a10.2	daf-16	-0.605853	0.205794	6
f26b1.8	daf-16	0.271667	0.654346	6
f27c1.1	daf-16	0.133212	0.863137	6
f33h1.4	daf-16	-0.316807	0.538462	6
f36a2.14	daf-16	-0.0628281	0.941059	6
far-3	daf-16	-0.241732	0.692308	6
fard-1	daf-16	0.0418225	0.974026	6
fasn-1	daf-16	0.566435	0.205794	6
fat-5	daf-16	0.386368	0.516484	6
fat-6	daf-16	0.352437	0.516484	6
fat-7	daf-16	-0.27589	0.65035	6
ftn-1	daf-16	-0.127873	0.868132	6
gas-1	daf-16	0.736272	0.0539461	6
gei-17	daf-16	-0.815054	<1e-3	6
gei-3	daf-16	-0.745932	0.0529471	6
glb-1	daf-16	0.327659	0.516484	6
gpx-2	daf-16	0.337256	0.516484	6
gst-29	daf-16	0.174065	0.766234	6
gst-4	daf-16	0.582908	0.205794	6
hacd-1	daf-16	0.462263	0.435564	6
ham-2	daf-16	-0.492518	0.400599	6
hlh-30	daf-16	0.564439	0.206793	6
hmbx-1	daf-16	0.381733	0.516484	6
hmg-1.2	daf-16	-0.741923	0.0539461	6
hsp-6	daf-16	0.313551	0.538462	6
ife-1	daf-16	0.0468363	0.969031	6
irg-7	daf-16	0.377459	0.516484	6
isw-1	daf-16	-0.524248	0.315684	6
k06a5.2	daf-16	0.205621	0.718282	6
k07a1.10	daf-16	-0.447852	0.451548	6
kri-1	daf-16	0.772112	0.031968	6
let-363	daf-16	0.580975	0.205794	6
lgg-1	daf-16	0.2746	0.654346	6
lin-13	daf-16	-0.659484	0.186813	6
lin-35	daf-16	-0.645317	0.204795	6
lin-36	daf-16	-0.224947	0.704296	6
lin-39	daf-16	0.141774	0.835165	6
lipl-2	daf-16	0.203889	0.718282	6
lipl-4	daf-16	-0.736561	0.0539461	6
lipl-5	daf-16	0.0523613	0.956044	6
lips-17	daf-16	0.433045	0.485514	6
maoc-1	daf-16	0.43018	0.497502	6
mgl-2	daf-16	-0.436543	0.482517	6
mlcd-1	daf-16	0.615494	0.205794	6
mml-1	daf-16	0.683508	0.128871	6
mtl-1	daf-16	0.661975	0.180819	6
mxl-2	daf-16	0.508129	0.363636	6
nduf-6	daf-16	-0.946774	<1e-3	6
nfyc-1	daf-16	-0.58319	0.205794	6
nhr-120	daf-16	-0.794797	<1e-3	6
nhr-193	daf-16	0.550843	0.248751	6
nhr-205	daf-16	0.0711551	0.932068	6
nhr-49	daf-16	0.697341	0.0869131	6
nhr-7	daf-16	-0.6887	0.100899	6
nhr-80	daf-16	0.239982	0.692308	6
nhr-84	daf-16	0.142855	0.834166	6
nhr-90	daf-16	-0.823428	<1e-3	6
nra-2	daf-16	-0.353588	0.516484	6
nuo-6	daf-16	0.529905	0.286713	6
nurf-1	daf-16	-0.144526	0.832168	6
par-4	daf-16	0.698412	0.0809191	6
pdk-1	daf-16	0.561862	0.214785	6
pha-4	daf-16	0.168614	0.77023	6
pmk-1	daf-16	0.419693	0.505495	6
pod-2	daf-16	0.434417	0.485514	6
pqm-1	daf-16	-0.83456	<1e-3	6
pud-3	daf-16	0.101497	0.882118	6
pud-4	daf-16	-0.223153	0.704296	6
r119.2	daf-16	-0.327107	0.516484	6
r12e2.1	daf-16	-0.445837	0.451548	6
raga-1	daf-16	0.430937	0.493506	6
repo-1	daf-16	-0.845058	<1e-3	6
rict-1	daf-16	0.662608	0.180819	6
rpn-6.1	daf-16	0.266861	0.662338	6
rsks-1	daf-16	-0.00124779	0.999001	6
sdc-3	daf-16	-0.500019	0.390609	6
sdha-1	daf-16	0.45065	0.451548	6
skn-1	daf-16	0.343389	0.516484	6
skr-12	daf-16	-0.14617	0.829171	6
sma-10	daf-16	-0.701351	0.0759241	6
sod-3	daf-16	0.505072	0.371628	6
sod-5	daf-16	0.7366	0.0539461	6
somi-1	daf-16	-0.369558	0.516484	6
sup-37	daf-16	-0.691205	0.0969031	6
swsn-4	daf-16	-0.230599	0.699301	6
swsn-7	daf-16	-0.317605	0.538462	6
t05e7.1	daf-16	-0.970997	<1e-3	6
t08b6.4	daf-16	0.473652	0.420579	6
t09b4.8	daf-16	-0.825373	<1e-3	6
t10e9.3	daf-16	-0.272613	0.654346	6
t19a6.4	daf-16	-0.187266	0.752248	6
t19b4.3	daf-16	-0.479241	0.405594	6
t20f5.4	daf-16	-0.84376	<1e-3	6
taf-5	daf-16	-0.562704	0.208791	6
ubl-5	daf-16	0.4024	0.516484	6
ucr-2.2	daf-16	0.414994	0.506494	6
ugt-44	daf-16	0.874022	<1e-3	6
ugt-6	daf-16	0.681622	0.134865	6
unc-51	daf-16	0.301123	0.568432	6
w09c3.7	daf-16	-0.619318	0.205794	6
y106g6a.1	daf-16	-0.600069	0.205794	6
y18h1a.9	daf-16	-0.875514	<1e-3	6
hmg-1.1	daf-16	0.0749405	0.922078	6
y53h1b.2	daf-16	-0.937319	<1e-3	6
dmd-9	daf-16	-0.749367	0.0529471	6
y71g12b.10	daf-16	-0.932373	<1e-3	6
y87g2a.13	daf-16	-0.842971	<1e-3	6
y95d11a.1	daf-16	-0.920187	<1e-3	6
zgpa-1	daf-16	-0.572107	0.205794	6
zip-3	daf-16	-0.787142	<1e-3	6
ztf-14	daf-16	0.00703711	0.999001	6
ztf-2	daf-16	-0.852886	<1e-3	6
ztf-3	daf-16	-0.329503	0.516484	6
ztf-6	daf-16	<1e-3	0.297768	6
d2005.6	dnj-11	0.874465	0.015984	6
aak-1	dnj-11	-0.811848	0.023976	6
aakb-1	dnj-11	-0.459346	0.367632	6
abf-2	dnj-11	0.211736	0.657343	6
acdh-1	dnj-11	0.732802	0.0849151	6
acdh-11	dnj-11	-0.280435	0.578422	6
acdh-3	dnj-11	0.69225	0.124875	6
acdh-9	dnj-11	0.601883	0.186813	6
acly-1	dnj-11	0.0939494	0.856144	6
acox-1.1	dnj-11	-0.0851571	0.876124	6
acox-1.5	dnj-11	-0.546921	0.243756	6
acs-17	dnj-11	0.0522426	0.918082	6
acs-2	dnj-11	0.206116	0.67033	6
acs-22	dnj-11	-0.614212	0.180819	6
age-1	dnj-11	-0.0130278	0.99001	6
ahcy-1	dnj-11	0.641552	0.15984	6
akt-1	dnj-11	0.29216	0.565435	6
akt-2	dnj-11	-0.4505	0.37962	6
amt-1	dnj-11	0.53115	0.265734	6
asg-2	dnj-11	0.0823553	0.881119	6
attf-3	dnj-11	0.16447	0.739261	6
attf-6	dnj-11	0.619048	0.17982	6
b0261.1	dnj-11	0.321627	0.538462	6
b0336.3	dnj-11	0.869514	0.015984	6
c01f6.9	dnj-11	0.291873	0.567433	6
c04f5.9	dnj-11	0.379463	0.452547	6
c10g11.8	dnj-11	0.661223	0.151848	6
c27a12.2	dnj-11	0.530888	0.265734	6
c31h5.7	dnj-11	0.789962	0.030969	6
c32d5.1	dnj-11	0.710332	0.10989	6
c34b2.8	dnj-11	0.774799	0.047952	6
ccr-4	dnj-11	0.516958	0.293706	6
cct-1	dnj-11	0.805354	0.025974	6
cct-6	dnj-11	0.323219	0.536464	6
col-60	dnj-11	0.572635	0.215784	6
cpt-4	dnj-11	0.244082	0.625375	6
ctl-2	dnj-11	-0.509602	0.300699	6
cyp-33C9	dnj-11	-0.383954	0.444555	6
cyp-34A9	dnj-11	-0.341897	0.48951	6
cyp-37A1	dnj-11	-0.54499	0.243756	6
daf-12	dnj-11	0.0601804	0.909091	6
daf-15	dnj-11	0.0711184	0.895105	6
daf-16	dnj-11	-0.745966	0.0749251	6
daf-18	dnj-11	-0.0570403	0.912088	6
daf-2	dnj-11	-0.683629	0.130869	6
daf-21	dnj-11	-0.677848	0.135864	6
daf-22	dnj-11	-0.0228895	0.971029	6
dct-11	dnj-11	0.186781	0.703297	6
dgat-2	dnj-11	-0.75663	0.0589411	6
dhs-2	dnj-11	-0.377231	0.457542	6
dhs-22	dnj-11	-0.465561	0.358641	6
dhs-3	dnj-11	-0.669574	0.142857	6
dnj-11	dnj-11	1	<1e-3	6
ech-1.2	dnj-11	0.509726	0.300699	6
ech-4	dnj-11	-0.300734	0.554446	6
ech-7	dnj-11	0.171849	0.732268	6
ech-8	dnj-11	-0.120727	0.802198	6
elo-2	dnj-11	0.0183192	0.984016	6
elo-5	dnj-11	-0.524405	0.276723	6
elo-6	dnj-11	-0.42854	0.397602	6
erm-1	dnj-11	0.562006	0.222777	6
f23b12.7	dnj-11	0.696767	0.123876	6
f25f8.1	dnj-11	0.11199	0.822178	6
f26a10.2	dnj-11	0.546826	0.243756	6
f26b1.8	dnj-11	0.667621	0.146853	6
f27c1.1	dnj-11	0.666154	0.146853	6
f33h1.4	dnj-11	0.671971	0.13986	6
f36a2.14	dnj-11	0.658423	0.151848	6
far-3	dnj-11	-0.556628	0.226773	6
fard-1	dnj-11	-0.111984	0.822178	6
fasn-1	dnj-11	-0.237369	0.63037	6
fat-5	dnj-11	-0.653533	0.156843	6
fat-6	dnj-11	0.00700081	0.998002	6
fat-7	dnj-11	0.28703	0.571429	6
ftn-1	dnj-11	-0.391727	0.441558	6
gas-1	dnj-11	0.582588	0.206793	6
gei-17	dnj-11	0.549273	0.237762	6
gei-3	dnj-11	0.531281	0.265734	6
glb-1	dnj-11	-0.749398	0.0699301	6
gpx-2	dnj-11	-0.290315	0.568432	6
gst-29	dnj-11	0.463979	0.362637	6
gst-4	dnj-11	0.23498	0.632368	6
hacd-1	dnj-11	-0.685268	0.127872	6
ham-2	dnj-11	0.362286	0.475524	6
hlh-30	dnj-11	0.404545	0.427572	6
hmbx-1	dnj-11	0.861654	0.018981	6
hmg-1.2	dnj-11	0.656391	0.152847	6
hsp-6	dnj-11	0.54932	0.237762	6
ife-1	dnj-11	0.909676	0.011988	6
irg-7	dnj-11	-0.0972355	0.85015	6
isw-1	dnj-11	0.841026	0.021978	6
k06a5.2	dnj-11	0.587265	0.198801	6
k07a1.10	dnj-11	0.784847	0.045954	6
kri-1	dnj-11	-0.880189	0.015984	6
let-363	dnj-11	-0.0200073	0.983017	6
lgg-1	dnj-11	-0.533034	0.263736	6
lin-13	dnj-11	-0.179327	0.72028	6
lin-35	dnj-11	-0.0283963	0.954046	6
lin-36	dnj-11	0.37126	0.466533	6
lin-39	dnj-11	0.0883896	0.862138	6
lipl-2	dnj-11	-0.352818	0.476523	6
lipl-4	dnj-11	-0.380604	0.452547	6
lipl-5	dnj-11	-0.459393	0.367632	6
lips-17	dnj-11	0.0975748	0.85015	6
maoc-1	dnj-11	-0.0131523	0.989011	6
mgl-2	dnj-11	-0.270897	0.583417	6
mlcd-1	dnj-11	0.103948	0.837163	6
mml-1	dnj-11	0.0709266	0.895105	6
mtl-1	dnj-11	-0.463528	0.362637	6
mxl-2	dnj-11	-0.12947	0.79021	6
nduf-6	dnj-11	0.640959	0.15984	6
nfyc-1	dnj-11	0.528739	0.270729	6
nhr-120	dnj-11	0.596025	0.188811	6
nhr-193	dnj-11	0.779292	0.045954	6
nhr-205	dnj-11	0.64944	0.156843	6
nhr-49	dnj-11	0.297305	0.556444	6
nhr-7	dnj-11	0.594519	0.18981	6
nhr-80	dnj-11	-0.331661	0.51049	6
nhr-84	dnj-11	0.312934	0.545455	6
nhr-90	dnj-11	-0.664599	0.150849	6
nra-2	dnj-11	0.370833	0.466533	6
nuo-6	dnj-11	0.359689	0.475524	6
nurf-1	dnj-11	0.416424	0.411588	6
par-4	dnj-11	-0.505062	0.307692	6
pdk-1	dnj-11	-0.75947	0.0569431	6
pha-4	dnj-11	0.450764	0.37962	6
pmk-1	dnj-11	0.272941	0.583417	6
pod-2	dnj-11	-0.621736	0.177822	6
pqm-1	dnj-11	-0.0537902	0.915085	6
pud-3	dnj-11	-0.178	0.724276	6
pud-4	dnj-11	-0.52629	0.276723	6
r119.2	dnj-11	0.723664	0.0949051	6
r12e2.1	dnj-11	0.912312	0.011988	6
raga-1	dnj-11	0.179181	0.722278	6
repo-1	dnj-11	0.410915	0.416583	6
rict-1	dnj-11	0.168029	0.739261	6
rpn-6.1	dnj-11	0.10728	0.83017	6
rsks-1	dnj-11	-0.530999	0.265734	6
sdc-3	dnj-11	0.664315	0.150849	6
sdha-1	dnj-11	0.192814	0.693307	6
skn-1	dnj-11	-0.355322	0.475524	6
skr-12	dnj-11	0.020371	0.976024	6
sma-10	dnj-11	0.0180359	0.984016	6
sod-3	dnj-11	0.225004	0.641359	6
sod-5	dnj-11	-0.0995333	0.847153	6
somi-1	dnj-11	0.720112	0.0969031	6
sup-37	dnj-11	0.713429	0.103896	6
swsn-4	dnj-11	0.424074	0.403596	6
swsn-7	dnj-11	0.745647	0.0749251	6
t05e7.1	dnj-11	-0.611069	0.183816	6
t08b6.4	dnj-11	0.537311	0.254745	6
t09b4.8	dnj-11	0.553522	0.230769	6
t10e9.3	dnj-11	0.202676	0.675325	6
t19a6.4	dnj-11	0.208553	0.664336	6
t19b4.3	dnj-11	0.774125	0.047952	6
t20f5.4	dnj-11	0.433016	0.393606	6
taf-5	dnj-11	0.955938	0.001998	6
ubl-5	dnj-11	-0.860436	0.018981	6
ucr-2.2	dnj-11	0.542444	0.243756	6
ugt-44	dnj-11	-0.822639	0.022977	6
ugt-6	dnj-11	-0.32938	0.518482	6
unc-51	dnj-11	0.0868245	0.868132	6
w09c3.7	dnj-11	0.0301531	0.952048	6
y106g6a.1	dnj-11	0.615734	0.17982	6
y18h1a.9	dnj-11	0.555054	0.228771	6
hmg-1.1	dnj-11	0.584724	0.205794	6
y53h1b.2	dnj-11	0.652018	0.156843	6
dmd-9	dnj-11	0.469097	0.354645	6
y71g12b.10	dnj-11	0.50925	0.303696	6
y87g2a.13	dnj-11	0.420086	0.405594	6
y95d11a.1	dnj-11	0.77746	0.045954	6
zgpa-1	dnj-11	0.487809	0.330669	6
zip-3	dnj-11	0.822368	0.022977	6
ztf-14	dnj-11	0.594291	0.190809	6
ztf-2	dnj-11	0.8002	0.027972	6
ztf-3	dnj-11	0.638563	0.164835	6
ztf-6	dnj-11	0.632368	0.890574	6
d2005.6	f26a10.2	0.414379	0.45954	6
aak-1	f26a10.2	-0.652257	0.17982	6
aakb-1	f26a10.2	-0.501244	0.342657	6
abf-2	f26a10.2	-0.264754	0.598402	6
acdh-1	f26a10.2	0.334726	0.531469	6
acdh-11	f26a10.2	-0.964607	<1e-3	6
acdh-3	f26a10.2	-0.671728	0.158841	6
acdh-9	f26a10.2	-0.503619	0.340659	6
acly-1	f26a10.2	-0.57579	0.252747	6
acox-1.1	f26a10.2	-0.453883	0.403596	6
acox-1.5	f26a10.2	-0.886855	0.010989	6
acs-17	f26a10.2	0.0937091	0.864136	6
acs-2	f26a10.2	-0.763454	0.0779221	6
acs-22	f26a10.2	-0.49238	0.358641	6
age-1	f26a10.2	-0.0304671	0.952048	6
ahcy-1	f26a10.2	-0.619738	0.201798	6
akt-1	f26a10.2	0.083481	0.885115	6
akt-2	f26a10.2	-0.440944	0.432567	6
amt-1	f26a10.2	-0.826584	0.047952	6
asg-2	f26a10.2	-0.843197	0.030969	6
attf-3	f26a10.2	0.304554	0.563437	6
attf-6	f26a10.2	-0.105284	0.849151	6
b0261.1	f26a10.2	-0.206034	0.687313	6
b0336.3	f26a10.2	0.791176	0.0609391	6
c01f6.9	f26a10.2	-0.326994	0.538462	6
c04f5.9	f26a10.2	0.36177	0.48951	6
c10g11.8	f26a10.2	0.828089	0.045954	6
c27a12.2	f26a10.2	-0.116168	0.833167	6
c31h5.7	f26a10.2	0.561368	0.26973	6
c32d5.1	f26a10.2	0.738868	0.101898	6
c34b2.8	f26a10.2	0.588703	0.240759	6
ccr-4	f26a10.2	-0.629565	0.196803	6
cct-1	f26a10.2	0.0238816	0.964036	6
cct-6	f26a10.2	-0.61475	0.205794	6
col-60	f26a10.2	0.818345	0.0529471	6
cpt-4	f26a10.2	-0.0768618	0.89011	6
ctl-2	f26a10.2	-0.707635	0.122877	6
cyp-33C9	f26a10.2	-0.445366	0.41958	6
cyp-34A9	f26a10.2	0.432106	0.437562	6
cyp-37A1	f26a10.2	-0.796959	0.0539461	6
daf-12	f26a10.2	-0.356362	0.495504	6
daf-15	f26a10.2	-0.282339	0.584416	6
daf-16	f26a10.2	-0.761689	0.0809191	6
daf-18	f26a10.2	-0.0838666	0.885115	6
daf-2	f26a10.2	-0.890685	0.00699301	6
daf-21	f26a10.2	-0.352717	0.497502	6
daf-22	f26a10.2	-0.60359	0.221778	6
dct-11	f26a10.2	-0.335097	0.531469	6
dgat-2	f26a10.2	-0.748599	0.0899101	6
dhs-2	f26a10.2	0.0543891	0.922078	6
dhs-22	f26a10.2	-0.711035	0.122877	6
dhs-3	f26a10.2	-0.919826	<1e-3	6
dnj-11	f26a10.2	0.581204	0.244755	6
ech-1.2	f26a10.2	-0.0565901	0.922078	6
ech-4	f26a10.2	-0.802275	0.0529471	6
ech-7	f26a10.2	-0.527273	0.310689	6
ech-8	f26a10.2	-0.492165	0.358641	6
elo-2	f26a10.2	-0.384924	0.474525	6
elo-5	f26a10.2	-0.834349	0.037962	6
elo-6	f26a10.2	-0.768578	0.0749251	6
erm-1	f26a10.2	-0.386807	0.472527	6
f23b12.7	f26a10.2	0.505623	0.338661	6
f25f8.1	f26a10.2	-0.183214	0.733267	6
f26a10.2	f26a10.2	1	<1e-3	6
f26b1.8	f26a10.2	0.855126	0.023976	6
f27c1.1	f26a10.2	0.790867	0.0609391	6
f33h1.4	f26a10.2	-0.0483846	0.935065	6
f36a2.14	f26a10.2	0.648298	0.180819	6
far-3	f26a10.2	-0.752898	0.0879121	6
fard-1	f26a10.2	-0.471354	0.386613	6
fasn-1	f26a10.2	-0.796139	0.0539461	6
fat-5	f26a10.2	-0.95347	<1e-3	6
fat-6	f26a10.2	-0.0951992	0.864136	6
fat-7	f26a10.2	0.0750184	0.891109	6
ftn-1	f26a10.2	0.441383	0.432567	6
gas-1	f26a10.2	-0.873069	0.015984	6
gei-17	f26a10.2	0.738738	0.101898	6
gei-3	f26a10.2	0.116937	0.83017	6
glb-1	f26a10.2	-0.645495	0.184815	6
gpx-2	f26a10.2	-0.690351	0.143856	6
gst-29	f26a10.2	0.0516734	0.927073	6
gst-4	f26a10.2	-0.377063	0.477522	6
hacd-1	f26a10.2	-0.555454	0.277722	6
ham-2	f26a10.2	-0.557043	0.273726	6
hlh-30	f26a10.2	-0.930677	<1e-3	6
hmbx-1	f26a10.2	0.764659	0.0779221	6
hmg-1.2	f26a10.2	-0.00277677	0.997003	6
hsp-6	f26a10.2	-0.10339	0.852148	6
ife-1	f26a10.2	0.60991	0.20979	6
irg-7	f26a10.2	-0.723006	0.10989	6
isw-1	f26a10.2	0.635294	0.193806	6
k06a5.2	f26a10.2	0.787218	0.0659341	6
k07a1.10	f26a10.2	0.734876	0.103896	6
kri-1	f26a10.2	-0.885906	0.010989	6
let-363	f26a10.2	-0.423083	0.447552	6
lgg-1	f26a10.2	-0.205236	0.687313	6
lin-13	f26a10.2	0.109321	0.844156	6
lin-35	f26a10.2	-0.170047	0.753247	6
lin-36	f26a10.2	0.355554	0.495504	6
lin-39	f26a10.2	-0.447461	0.41958	6
lipl-2	f26a10.2	-0.532643	0.303696	6
lipl-4	f26a10.2	0.321687	0.547453	6
lipl-5	f26a10.2	-0.315917	0.551449	6
lips-17	f26a10.2	-0.729836	0.107892	6
maoc-1	f26a10.2	-0.232597	0.654346	6
mgl-2	f26a10.2	-0.036501	0.949051	6
mlcd-1	f26a10.2	0.0152308	0.974026	6
mml-1	f26a10.2	-0.156881	0.773227	6
mtl-1	f26a10.2	-0.546891	0.286713	6
mxl-2	f26a10.2	-0.742755	0.0949051	6
nduf-6	f26a10.2	-0.797175	0.0539461	6
nfyc-1	f26a10.2	-0.269678	0.59041	6
nhr-120	f26a10.2	0.688649	0.146853	6
nhr-193	f26a10.2	0.938166	<1e-3	6
nhr-205	f26a10.2	0.835052	0.037962	6
nhr-49	f26a10.2	-0.834666	0.037962	6
nhr-7	f26a10.2	0.0890853	0.876124	6
nhr-80	f26a10.2	-0.492737	0.358641	6
nhr-84	f26a10.2	0.0224461	0.964036	6
nhr-90	f26a10.2	0.529216	0.308691	6
nra-2	f26a10.2	-0.653367	0.178821	6
nuo-6	f26a10.2	-0.835657	0.035964	6
nurf-1	f26a10.2	0.322304	0.547453	6
par-4	f26a10.2	-0.805654	0.0529471	6
pdk-1	f26a10.2	-0.362689	0.48951	6
pha-4	f26a10.2	-0.151058	0.779221	6
pmk-1	f26a10.2	-0.458606	0.393606	6
pod-2	f26a10.2	-0.505712	0.338661	6
pqm-1	f26a10.2	0.211153	0.675325	6
pud-3	f26a10.2	0.49907	0.344655	6
pud-4	f26a10.2	0.353606	0.497502	6
r119.2	f26a10.2	0.352547	0.497502	6
r12e2.1	f26a10.2	0.56493	0.263736	6
raga-1	f26a10.2	-0.0182489	0.971029	6
repo-1	f26a10.2	-0.547954	0.283716	6
rict-1	f26a10.2	-0.360917	0.48951	6
rpn-6.1	f26a10.2	-0.442518	0.430569	6
rsks-1	f26a10.2	-0.611217	0.207792	6
sdc-3	f26a10.2	0.192447	0.713287	6
sdha-1	f26a10.2	-0.562845	0.264735	6
skn-1	f26a10.2	-0.454104	0.403596	6
skr-12	f26a10.2	-0.463173	0.392607	6
sma-10	f26a10.2	0.555525	0.277722	6
sod-3	f26a10.2	-0.467242	0.388611	6
sod-5	f26a10.2	0.270305	0.59041	6
somi-1	f26a10.2	-0.0260369	0.957043	6
sup-37	f26a10.2	0.457483	0.393606	6
swsn-4	f26a10.2	-0.253013	0.619381	6
swsn-7	f26a10.2	0.561641	0.26973	6
t05e7.1	f26a10.2	0.237012	0.643357	6
t08b6.4	f26a10.2	0.801332	0.0539461	6
t09b4.8	f26a10.2	0.494141	0.354645	6
t10e9.3	f26a10.2	-0.644574	0.184815	6
t19a6.4	f26a10.2	-0.395734	0.465534	6
t19b4.3	f26a10.2	0.187914	0.728272	6
taf-5	f26a10.2	0.430319	0.437562	6
ubl-5	f26a10.2	-0.953771	<1e-3	6
ucr-2.2	f26a10.2	-0.56946	0.257742	6
ugt-44	f26a10.2	-0.827436	0.047952	6
ugt-6	f26a10.2	-0.21657	0.672328	6
unc-51	f26a10.2	-0.424997	0.447552	6
w09c3.7	f26a10.2	-0.468538	0.386613	6
y106g6a.1	f26a10.2	0.637774	0.193806	6
y18h1a.9	f26a10.2	-0.605257	0.220779	6
hmg-1.1	f26a10.2	0.613264	0.207792	6
y53h1b.2	f26a10.2	-0.701088	0.128871	6
dmd-9	f26a10.2	0.168069	0.753247	6
y71g12b.10	f26a10.2	-0.49189	0.358641	6
y87g2a.13	f26a10.2	-0.621324	0.1998	6
y95d11a.1	f26a10.2	-0.167652	0.753247	6
zgpa-1	f26a10.2	0.61618	0.205794	6
zip-3	f26a10.2	0.644947	0.184815	6
ztf-14	f26a10.2	0.2212	0.667333	6
ztf-2	f26a10.2	0.467445	0.388611	6
ztf-3	f26a10.2	0.524876	0.314685	6
ztf-6	f26a10.2	0.491508	1.22457	6
d2005.6	gei-17	0.0821296	0.885115	6
aak-1	gei-17	-0.329915	0.571429	6
aakb-1	gei-17	0.036393	0.925075	6
abf-2	gei-17	0.0012073	0.997003	6
acdh-1	gei-17	-0.294865	0.611389	6
acdh-11	gei-17	-0.715421	0.105894	6
acdh-3	gei-17	-0.0845111	0.885115	6
acdh-9	gei-17	-0.22825	0.7003	6
acly-1	gei-17	-0.33876	0.557443	6
acox-1.1	gei-17	-0.816381	0.0569431	6
acox-1.5	gei-17	-0.624241	0.160839	6
acs-17	gei-17	0.263744	0.652348	6
acs-2	gei-17	-0.317281	0.588412	6
acs-22	gei-17	-0.634955	0.155844	6
age-1	gei-17	-0.125449	0.829171	6
ahcy-1	gei-17	-0.292574	0.613387	6
akt-1	gei-17	-0.230225	0.694306	6
akt-2	gei-17	0.646572	0.14985	6
amt-1	gei-17	-0.450098	0.406593	6
asg-2	gei-17	-0.474205	0.357642	6
attf-3	gei-17	-0.0272355	0.932068	6
attf-6	gei-17	0.818462	0.0569431	6
b0261.1	gei-17	-0.487301	0.33966	6
b0336.3	gei-17	0.673629	0.12987	6
c01f6.9	gei-17	0.253972	0.661339	6
c04f5.9	gei-17	0.260651	0.655345	6
c10g11.8	gei-17	0.37857	0.496503	6
c27a12.2	gei-17	-0.0099265	0.964036	6
c31h5.7	gei-17	0.627795	0.160839	6
c32d5.1	gei-17	0.737596	0.100899	6
c34b2.8	gei-17	0.27597	0.629371	6
ccr-4	gei-17	-0.142318	0.813187	6
cct-1	gei-17	0.51521	0.302697	6
cct-6	gei-17	0.4496	0.406593	6
col-60	gei-17	0.338796	0.557443	6
cpt-4	gei-17	0.357892	0.533467	6
ctl-2	gei-17	-0.169661	0.769231	6
cyp-33C9	gei-17	-0.460041	0.381618	6
cyp-34A9	gei-17	0.255968	0.66034	6
cyp-37A1	gei-17	-0.803749	0.0629371	6
daf-12	gei-17	-0.0691017	0.898102	6
daf-15	gei-17	-0.730799	0.102897	6
daf-16	gei-17	-0.417221	0.450549	6
daf-18	gei-17	-0.493043	0.332667	6
daf-2	gei-17	0.177458	0.756244	6
daf-21	gei-17	0.353115	0.535465	6
daf-22	gei-17	-0.762174	0.0919081	6
dct-11	gei-17	0.173484	0.763237	6
dgat-2	gei-17	-0.285636	0.622378	6
dhs-2	gei-17	-0.178486	0.752248	6
dhs-22	gei-17	-0.169391	0.769231	6
dhs-3	gei-17	-0.789921	0.0689311	6
dnj-11	gei-17	0.56252	0.233766	6
ech-1.2	gei-17	-0.485036	0.348651	6
ech-4	gei-17	-0.757432	0.0939061	6
ech-7	gei-17	-0.571459	0.221778	6
ech-8	gei-17	-0.688473	0.11988	6
elo-2	gei-17	-0.289787	0.617383	6
elo-5	gei-17	-0.673184	0.12987	6
elo-6	gei-17	-0.809304	0.0599401	6
erm-1	gei-17	0.824208	0.0569431	6
f23b12.7	gei-17	-0.0197603	0.953047	6
f25f8.1	gei-17	-0.81452	0.0599401	6
f26a10.2	gei-17	0.521107	0.296703	6
f26b1.8	gei-17	0.518771	0.297702	6
f27c1.1	gei-17	0.34324	0.553447	6
f33h1.4	gei-17	-0.151221	0.797203	6
f36a2.14	gei-17	0.276068	0.629371	6
far-3	gei-17	-0.0323955	0.93007	6
fard-1	gei-17	-0.410354	0.460539	6
fasn-1	gei-17	-0.665878	0.134865	6
fat-5	gei-17	-0.426662	0.440559	6
fat-6	gei-17	-0.108735	0.85015	6
fat-7	gei-17	0.0282178	0.932068	6
ftn-1	gei-17	0.386307	0.488511	6
gas-1	gei-17	0.116094	0.837163	6
gei-17	gei-17	1	<1e-3	6
gei-3	gei-17	0.642257	0.153846	6
glb-1	gei-17	-0.60505	0.193806	6
gpx-2	gei-17	-0.408984	0.461538	6
gst-29	gei-17	0.022537	0.945055	6
gst-4	gei-17	0.0665715	0.902098	6
hacd-1	gei-17	-0.535132	0.270729	6
ham-2	gei-17	0.0351734	0.929071	6
hlh-30	gei-17	-0.465881	0.378621	6
hmbx-1	gei-17	0.26498	0.652348	6
hmg-1.2	gei-17	0.228609	0.7003	6
hsp-6	gei-17	0.464458	0.378621	6
ife-1	gei-17	0.763684	0.0869131	6
irg-7	gei-17	-0.70377	0.113886	6
isw-1	gei-17	0.738184	0.100899	6
k06a5.2	gei-17	0.358818	0.532468	6
k07a1.10	gei-17	0.300517	0.6004	6
kri-1	gei-17	-0.726685	0.104895	6
let-363	gei-17	-0.935178	0.017982	6
lgg-1	gei-17	0.00324358	0.985015	6
lin-13	gei-17	-0.56385	0.22977	6
lin-35	gei-17	-0.0712742	0.894106	6
lin-36	gei-17	0.0816508	0.885115	6
lin-39	gei-17	-0.753779	0.0939061	6
lipl-2	gei-17	-0.140289	0.814186	6
lipl-4	gei-17	-0.282178	0.627373	6
lipl-5	gei-17	-0.48166	0.348651	6
lips-17	gei-17	-0.733357	0.100899	6
maoc-1	gei-17	-0.0674953	0.899101	6
mgl-2	gei-17	-0.611765	0.17982	6
mlcd-1	gei-17	-0.663457	0.137862	6
mml-1	gei-17	-0.426172	0.441558	6
mtl-1	gei-17	-0.0490034	0.917083	6
mxl-2	gei-17	-0.0647605	0.902098	6
nduf-6	gei-17	0.169937	0.768232	6
nfyc-1	gei-17	-0.138189	0.817183	6
nhr-120	gei-17	0.340057	0.556444	6
nhr-193	gei-17	-0.28702	0.619381	6
nhr-205	gei-17	0.428309	0.437562	6
nhr-49	gei-17	-0.889351	0.024975	6
nhr-7	gei-17	0.10303	0.851149	6
nhr-80	gei-17	-0.774572	0.0789211	6
nhr-84	gei-17	-0.103963	0.851149	6
nhr-90	gei-17	0.485448	0.348651	6
nra-2	gei-17	-0.39178	0.478521	6
nuo-6	gei-17	-0.477944	0.355644	6
nurf-1	gei-17	0.876058	0.026973	6
par-4	gei-17	-0.77526	0.0789211	6
pdk-1	gei-17	-0.564675	0.22977	6
pha-4	gei-17	-0.174008	0.763237	6
pmk-1	gei-17	-0.428243	0.437562	6
pod-2	gei-17	-0.81588	0.0569431	6
pqm-1	gei-17	0.441637	0.413586	6
pud-3	gei-17	-0.216612	0.722278	6
pud-4	gei-17	-0.264163	0.652348	6
r119.2	gei-17	-0.235231	0.683317	6
r12e2.1	gei-17	0.500874	0.323676	6
raga-1	gei-17	-0.181343	0.746254	6
repo-1	gei-17	0.107161	0.851149	6
rict-1	gei-17	-0.766185	0.0869131	6
rpn-6.1	gei-17	-0.672889	0.12987	6
rsks-1	gei-17	-0.428986	0.436563	6
sdc-3	gei-17	0.0399659	0.923077	6
sdha-1	gei-17	-0.420879	0.447552	6
skn-1	gei-17	-0.827031	0.0559441	6
skr-12	gei-17	-0.442568	0.413586	6
sma-10	gei-17	-0.257454	0.66034	6
sod-3	gei-17	0.092176	0.866134	6
somi-1	gei-17	0.00807289	0.97003	6
sup-37	gei-17	0.33584	0.562438	6
swsn-4	gei-17	-0.407793	0.465534	6
swsn-7	gei-17	0.330716	0.57043	6
t05e7.1	gei-17	-0.630104	0.158841	6
t08b6.4	gei-17	0.278834	0.627373	6
t09b4.8	gei-17	-0.078062	0.889111	6
t10e9.3	gei-17	-0.70219	0.113886	6
t19a6.4	gei-17	-0.52584	0.282717	6
t19b4.3	gei-17	0.411414	0.45954	6
t20f5.4	gei-17	0.28161	0.627373	6
taf-5	gei-17	0.458373	0.381618	6
ubl-5	gei-17	-0.826692	0.0559441	6
ucr-2.2	gei-17	-0.486487	0.348651	6
ugt-44	gei-17	-0.609589	0.182817	6
ugt-6	gei-17	-0.645362	0.14985	6
unc-51	gei-17	-0.916466	0.01998	6
w09c3.7	gei-17	-0.833996	0.0539461	6
y106g6a.1	gei-17	-0.362313	0.527473	6
y18h1a.9	gei-17	0.602764	0.1998	6
hmg-1.1	gei-17	0.139428	0.814186	6
y53h1b.2	gei-17	-0.237611	0.683317	6
dmd-9	gei-17	-0.209925	0.724276	6
y71g12b.10	gei-17	0.521144	0.296703	6
y87g2a.13	gei-17	-0.136834	0.821179	6
y95d11a.1	gei-17	0.119936	0.833167	6
zgpa-1	gei-17	0.257461	0.66034	6
zip-3	gei-17	-0.736518	0.100899	6
ztf-14	gei-17	0.43344	0.428571	6
ztf-2	gei-17	0.457067	0.381618	6
ztf-3	gei-17	0.159937	0.788212	6
ztf-6	gei-17	0.138861	0.099256	6
d2005.6	gei-3	0.511618	0.271728	6
aak-1	gei-3	-0.283057	0.609391	6
aakb-1	gei-3	-0.764135	0.0709291	6
abf-2	gei-3	-0.448674	0.370629	6
acdh-1	gei-3	0.0774611	0.884116	6
acdh-11	gei-3	0.190176	0.736264	6
acdh-3	gei-3	-0.545095	0.231768	6
acdh-9	gei-3	0.0381615	0.925075	6
acly-1	gei-3	0.451817	0.370629	6
acox-1.1	gei-3	-0.261209	0.645355	6
acox-1.5	gei-3	0.0973654	0.846154	6
acs-17	gei-3	-0.549125	0.231768	6
acs-2	gei-3	-0.0264404	0.947053	6
acs-22	gei-3	0.458113	0.366633	6
age-1	gei-3	0.296417	0.579421	6
ahcy-1	gei-3	-0.120977	0.813187	6
akt-1	gei-3	0.118639	0.814186	6
akt-2	gei-3	-0.941437	0.01998	6
amt-1	gei-3	-0.360764	0.498501	6
asg-2	gei-3	0.667164	0.114885	6
attf-3	gei-3	0.249768	0.66034	6
attf-6	gei-3	-0.00545208	0.981019	6
b0261.1	gei-3	0.340354	0.525475	6
b0336.3	gei-3	0.56599	0.217782	6
c01f6.9	gei-3	-0.883059	0.044955	6
c04f5.9	gei-3	0.272951	0.623377	6
c10g11.8	gei-3	0.464048	0.355644	6
c27a12.2	gei-3	-0.225854	0.694306	6
c31h5.7	gei-3	-0.105243	0.839161	6
c32d5.1	gei-3	0.0683476	0.891109	6
c34b2.8	gei-3	0.232694	0.685315	6
ccr-4	gei-3	-0.805195	0.0609391	6
cct-1	gei-3	0.594123	0.171828	6
cct-6	gei-3	-0.0407972	0.924076	6
col-60	gei-3	0.468424	0.34965	6
cpt-4	gei-3	0.490672	0.316683	6
ctl-2	gei-3	-0.389689	0.433566	6
cyp-33C9	gei-3	-0.200888	0.719281	6
cyp-34A9	gei-3	0.481254	0.335664	6
cyp-37A1	gei-3	0.401098	0.423576	6
daf-12	gei-3	0.741329	0.0739261	6
daf-15	gei-3	0.536709	0.242757	6
daf-16	gei-3	-0.494928	0.310689	6
daf-18	gei-3	0.255812	0.65035	6
daf-2	gei-3	0.0798377	0.881119	6
daf-21	gei-3	0.328867	0.539461	6
daf-22	gei-3	-0.0753229	0.885115	6
dct-11	gei-3	-0.544097	0.231768	6
dgat-2	gei-3	0.19816	0.725275	6
dhs-2	gei-3	-0.280266	0.61039	6
dhs-22	gei-3	0.0563815	0.901099	6
dhs-3	gei-3	0.0841959	0.868132	6
dnj-11	gei-3	-0.282948	0.609391	6
ech-1.2	gei-3	0.235163	0.682318	6
ech-4	gei-3	0.0112312	0.972028	6
ech-7	gei-3	-0.387607	0.436563	6
ech-8	gei-3	-0.221195	0.696304	6
elo-2	gei-3	0.162895	0.778222	6
elo-5	gei-3	-0.413192	0.410589	6
elo-6	gei-3	0.197254	0.725275	6
erm-1	gei-3	-0.479084	0.336663	6
f23b12.7	gei-3	-0.276111	0.618382	6
f25f8.1	gei-3	-0.0953335	0.846154	6
f26a10.2	gei-3	-0.368235	0.474525	6
f26b1.8	gei-3	0.359996	0.498501	6
f27c1.1	gei-3	0.523819	0.255744	6
f33h1.4	gei-3	-0.509524	0.275724	6
f36a2.14	gei-3	0.686409	0.0999001	6
far-3	gei-3	-0.793258	0.0629371	6
fard-1	gei-3	0.381502	0.451548	6
fasn-1	gei-3	-0.566833	0.214785	6
fat-5	gei-3	-0.731089	0.0799201	6
fat-6	gei-3	-0.370163	0.472527	6
fat-7	gei-3	-0.735793	0.0779221	6
ftn-1	gei-3	-0.276055	0.618382	6
gas-1	gei-3	0.230097	0.692308	6
gei-17	gei-3	0.273576	0.62038	6
gei-3	gei-3	1	<1e-3	6
glb-1	gei-3	-0.537742	0.242757	6
gpx-2	gei-3	-0.699847	0.0959041	6
gst-29	gei-3	-0.750046	0.0729271	6
gst-4	gei-3	-0.119612	0.814186	6
hacd-1	gei-3	-0.633506	0.134865	6
ham-2	gei-3	-0.851771	0.04995	6
hlh-30	gei-3	-0.801307	0.0609391	6
hmbx-1	gei-3	0.635606	0.12987	6
hmg-1.2	gei-3	-0.611177	0.155844	6
hsp-6	gei-3	0.844519	0.0529471	6
ife-1	gei-3	0.90319	0.037962	6
irg-7	gei-3	0.397083	0.427572	6
isw-1	gei-3	-0.0572157	0.901099	6
k06a5.2	gei-3	0.490062	0.316683	6
k07a1.10	gei-3	0.349296	0.511489	6
kri-1	gei-3	0.467357	0.34965	6
let-363	gei-3	0.648611	0.11988	6
lgg-1	gei-3	0.044303	0.914086	6
lin-13	gei-3	0.246936	0.664336	6
lin-35	gei-3	0.516634	0.262737	6
lin-36	gei-3	0.166083	0.776224	6
lin-39	gei-3	0.0477636	0.912088	6
lipl-2	gei-3	-0.499439	0.294705	6
lipl-4	gei-3	-0.154757	0.788212	6
lipl-5	gei-3	-0.409912	0.414585	6
lips-17	gei-3	0.201057	0.718282	6
maoc-1	gei-3	-0.755991	0.0719281	6
mgl-2	gei-3	0.131409	0.806194	6
mlcd-1	gei-3	-0.232108	0.688312	6
mml-1	gei-3	0.0632865	0.896104	6
mtl-1	gei-3	-0.316928	0.549451	6
mxl-2	gei-3	0.417565	0.405594	6
nduf-6	gei-3	0.255881	0.65035	6
nfyc-1	gei-3	-0.720032	0.0839161	6
nhr-120	gei-3	-0.106616	0.837163	6
nhr-193	gei-3	0.519667	0.257742	6
nhr-205	gei-3	0.279786	0.611389	6
nhr-49	gei-3	-0.641793	0.122877	6
nhr-7	gei-3	0.166675	0.776224	6
nhr-80	gei-3	0.264861	0.642358	6
nhr-84	gei-3	0.780191	0.0649351	6
nhr-90	gei-3	-0.15267	0.788212	6
nra-2	gei-3	-0.946999	0.014985	6
nuo-6	gei-3	0.039808	0.924076	6
nurf-1	gei-3	-0.209196	0.709291	6
par-4	gei-3	0.0847292	0.866134	6
pdk-1	gei-3	0.198492	0.725275	6
pha-4	gei-3	0.515423	0.265734	6
pmk-1	gei-3	0.117667	0.815185	6
pod-2	gei-3	-0.127833	0.808192	6
pqm-1	gei-3	0.118603	0.814186	6
pud-3	gei-3	-0.51361	0.267732	6
pud-4	gei-3	-0.417284	0.407592	6
r119.2	gei-3	0.238337	0.676324	6
r12e2.1	gei-3	0.048234	0.912088	6
raga-1	gei-3	-0.315918	0.549451	6
repo-1	gei-3	-0.692452	0.0979021	6
rict-1	gei-3	0.385943	0.436563	6
rpn-6.1	gei-3	0.294014	0.584416	6
rsks-1	gei-3	0.423139	0.396603	6
sdc-3	gei-3	-0.051399	0.905095	6
sdha-1	gei-3	0.0317949	0.934066	6
skn-1	gei-3	0.644496	0.120879	6
skr-12	gei-3	-0.423331	0.395604	6
sma-10	gei-3	0.112519	0.82018	6
sod-3	gei-3	-0.371437	0.472527	6
sod-5	gei-3	0.759569	0.0719281	6
somi-1	gei-3	-0.0562347	0.901099	6
sup-37	gei-3	0.635681	0.12987	6
swsn-4	gei-3	-0.837495	0.0559441	6
swsn-7	gei-3	-0.755868	0.0719281	6
t05e7.1	gei-3	-0.517265	0.261738	6
t08b6.4	gei-3	0.490984	0.316683	6
t09b4.8	gei-3	-0.614194	0.151848	6
t10e9.3	gei-3	-0.521856	0.257742	6
t19a6.4	gei-3	-0.837098	0.0559441	6
t19b4.3	gei-3	-0.0873403	0.86014	6
t20f5.4	gei-3	0.55631	0.228771	6
taf-5	gei-3	0.24672	0.664336	6
ubl-5	gei-3	-0.489091	0.317682	6
ucr-2.2	gei-3	0.872753	0.045954	6
ugt-44	gei-3	0.690419	0.0999001	6
ugt-6	gei-3	-0.0913204	0.854146	6
unc-51	gei-3	0.0153188	0.968032	6
w09c3.7	gei-3	-0.480071	0.335664	6
y106g6a.1	gei-3	0.0119931	0.968032	6
y18h1a.9	gei-3	0.0292595	0.937063	6
hmg-1.1	gei-3	0.566886	0.214785	6
y53h1b.2	gei-3	-0.583243	0.187812	6
dmd-9	gei-3	-0.771067	0.0699301	6
y71g12b.10	gei-3	0.286569	0.6004	6
y87g2a.13	gei-3	0.564258	0.217782	6
y95d11a.1	gei-3	-0.0641441	0.896104	6
zgpa-1	gei-3	0.240069	0.67033	6
zip-3	gei-3	0.0950912	0.848152	6
ztf-14	gei-3	0.142364	0.801199	6
ztf-2	gei-3	0.341244	0.525475	6
ztf-3	gei-3	0.177859	0.756244	6
ztf-6	gei-3	0.438561	0.321505	6
d2005.6	hmbx-1	0.806412	0.0689311	6
aak-1	hmbx-1	0.288838	0.586414	6
aakb-1	hmbx-1	-0.518614	0.272727	6
abf-2	hmbx-1	0.699354	0.125874	6
acdh-1	hmbx-1	0.657384	0.15984	6
acdh-11	hmbx-1	-0.509343	0.281718	6
acdh-3	hmbx-1	0.591955	0.206793	6
acdh-9	hmbx-1	0.594198	0.205794	6
acly-1	hmbx-1	0.585479	0.212787	6
acox-1.1	hmbx-1	-0.43145	0.374625	6
acox-1.5	hmbx-1	-0.687717	0.134865	6
acs-17	hmbx-1	0.222937	0.683317	6
acs-2	hmbx-1	-0.350078	0.495504	6
acs-22	hmbx-1	-0.58678	0.212787	6
age-1	hmbx-1	0.538172	0.25974	6
ahcy-1	hmbx-1	0.529126	0.26973	6
akt-1	hmbx-1	0.634644	0.171828	6
akt-2	hmbx-1	-0.219954	0.684316	6
amt-1	hmbx-1	-0.371564	0.477522	6
asg-2	hmbx-1	0.425541	0.384615	6
attf-3	hmbx-1	0.702931	0.117882	6
attf-6	hmbx-1	0.39181	0.43956	6
b0261.1	hmbx-1	0.347335	0.4995	6
b0336.3	hmbx-1	0.610398	0.194805	6
c01f6.9	hmbx-1	0.923868	0.012987	6
c04f5.9	hmbx-1	0.0314178	0.937063	6
c10g11.8	hmbx-1	0.764127	0.0869131	6
c27a12.2	hmbx-1	0.412269	0.412587	6
c31h5.7	hmbx-1	0.76103	0.0879121	6
c32d5.1	hmbx-1	0.891596	0.013986	6
c34b2.8	hmbx-1	0.768299	0.0839161	6
ccr-4	hmbx-1	0.758849	0.0879121	6
cct-1	hmbx-1	0.721572	0.105894	6
cct-6	hmbx-1	0.608933	0.194805	6
col-60	hmbx-1	0.555571	0.248751	6
cpt-4	hmbx-1	0.613952	0.192807	6
ctl-2	hmbx-1	-0.545863	0.257742	6
cyp-33C9	hmbx-1	-0.296427	0.578422	6
cyp-34A9	hmbx-1	0.0662946	0.891109	6
cyp-37A1	hmbx-1	-0.801322	0.0719281	6
daf-12	hmbx-1	0.205345	0.703297	6
daf-15	hmbx-1	0.339618	0.511489	6
daf-16	hmbx-1	-0.631739	0.181818	6
daf-18	hmbx-1	0.395388	0.43956	6
daf-2	hmbx-1	-0.662348	0.155844	6
daf-21	hmbx-1	-0.302515	0.57043	6
daf-22	hmbx-1	-0.350509	0.495504	6
dct-11	hmbx-1	0.395782	0.438561	6
dgat-2	hmbx-1	-0.748612	0.0919081	6
dhs-2	hmbx-1	-0.855871	0.028971	6
dhs-22	hmbx-1	0.337991	0.511489	6
dhs-3	hmbx-1	-0.463541	0.327672	6
dnj-11	hmbx-1	0.74378	0.0969031	6
ech-1.2	hmbx-1	0.576761	0.227772	6
ech-4	hmbx-1	-0.62544	0.183816	6
ech-7	hmbx-1	0.362848	0.486513	6
ech-8	hmbx-1	0.215276	0.692308	6
elo-2	hmbx-1	0.617928	0.191808	6
elo-5	hmbx-1	0.229761	0.677323	6
elo-6	hmbx-1	0.0545651	0.905095	6
erm-1	hmbx-1	0.475867	0.313686	6
f23b12.7	hmbx-1	0.10895	0.816184	6
f25f8.1	hmbx-1	0.156539	0.748252	6
f26a10.2	hmbx-1	0.233454	0.669331	6
f26b1.8	hmbx-1	0.669403	0.144855	6
f27c1.1	hmbx-1	0.589892	0.207792	6
f33h1.4	hmbx-1	0.357416	0.488511	6
f36a2.14	hmbx-1	0.664723	0.150849	6
far-3	hmbx-1	-0.488209	0.304695	6
fard-1	hmbx-1	0.206518	0.699301	6
fasn-1	hmbx-1	0.183679	0.723277	6
fat-5	hmbx-1	-0.235822	0.666334	6
fat-6	hmbx-1	0.257986	0.629371	6
fat-7	hmbx-1	0.238705	0.659341	6
ftn-1	hmbx-1	0.09551	0.838162	6
gas-1	hmbx-1	0.358324	0.487512	6
gei-17	hmbx-1	0.604142	0.200799	6
gei-3	hmbx-1	0.345195	0.507493	6
glb-1	hmbx-1	-0.416044	0.403596	6
gpx-2	hmbx-1	-0.560639	0.241758	6
gst-29	hmbx-1	0.497579	0.297702	6
gst-4	hmbx-1	0.5514	0.256743	6
hacd-1	hmbx-1	-0.0925194	0.842158	6
ham-2	hmbx-1	0.103017	0.829171	6
hlh-30	hmbx-1	0.057543	0.901099	6
hmbx-1	hmbx-1	1	<1e-3	6
hmg-1.2	hmbx-1	0.620873	0.190809	6
hsp-6	hmbx-1	0.461888	0.328671	6
ife-1	hmbx-1	0.912387	0.013986	6
irg-7	hmbx-1	0.179427	0.725275	6
isw-1	hmbx-1	0.727142	0.104895	6
k06a5.2	hmbx-1	0.619121	0.190809	6
k07a1.10	hmbx-1	0.779995	0.0819181	6
kri-1	hmbx-1	-0.792379	0.0769231	6
let-363	hmbx-1	0.301922	0.571429	6
lgg-1	hmbx-1	-0.588981	0.208791	6
lin-13	hmbx-1	-0.0300232	0.94006	6
lin-35	hmbx-1	0.16178	0.741259	6
lin-36	hmbx-1	0.568437	0.227772	6
lin-39	hmbx-1	-0.0262111	0.951049	6
lipl-2	hmbx-1	0.156305	0.748252	6
lipl-4	hmbx-1	0.0246829	0.952048	6
lipl-5	hmbx-1	-0.588638	0.208791	6
lips-17	hmbx-1	-0.107173	0.82018	6
maoc-1	hmbx-1	0.129119	0.786214	6
mgl-2	hmbx-1	-0.593278	0.206793	6
mlcd-1	hmbx-1	0.363207	0.484515	6
mml-1	hmbx-1	0.466073	0.320679	6
mtl-1	hmbx-1	0.448723	0.346653	6
mxl-2	hmbx-1	-0.121623	0.794206	6
nduf-6	hmbx-1	0.600586	0.200799	6
nfyc-1	hmbx-1	0.491719	0.302697	6
nhr-120	hmbx-1	0.808194	0.0689311	6
nhr-193	hmbx-1	0.693328	0.131868	6
nhr-205	hmbx-1	0.651227	0.167832	6
nhr-49	hmbx-1	0.443447	0.351648	6
nhr-7	hmbx-1	0.759308	0.0879121	6
nhr-80	hmbx-1	-0.0667243	0.889111	6
nhr-84	hmbx-1	0.00135508	0.989011	6
nhr-90	hmbx-1	0.682484	0.135864	6
nra-2	hmbx-1	0.275261	0.602398	6
nuo-6	hmbx-1	0.43264	0.374625	6
nurf-1	hmbx-1	0.335372	0.513487	6
par-4	hmbx-1	-0.436088	0.367632	6
pdk-1	hmbx-1	0.439949	0.356643	6
pha-4	hmbx-1	0.752289	0.0899101	6
pmk-1	hmbx-1	0.803557	0.0689311	6
pod-2	hmbx-1	-0.663816	0.150849	6
pqm-1	hmbx-1	0.228019	0.679321	6
pud-3	hmbx-1	0.467055	0.320679	6
pud-4	hmbx-1	0.389808	0.442557	6
r119.2	hmbx-1	0.74614	0.0949051	6
r12e2.1	hmbx-1	0.870203	0.025974	6
raga-1	hmbx-1	0.517722	0.272727	6
repo-1	hmbx-1	0.601761	0.200799	6
rict-1	hmbx-1	0.637994	0.171828	6
rpn-6.1	hmbx-1	0.313709	0.549451	6
rsks-1	hmbx-1	-0.815106	0.0599401	6
sdc-3	hmbx-1	0.420098	0.394605	6
sdha-1	hmbx-1	0.527748	0.26973	6
skn-1	hmbx-1	0.106024	0.823177	6
skr-12	hmbx-1	-0.026238	0.951049	6
sma-10	hmbx-1	0.153386	0.756244	6
sod-3	hmbx-1	0.267831	0.608392	6
sod-5	hmbx-1	-0.0506803	0.908092	6
somi-1	hmbx-1	0.550619	0.256743	6
sup-37	hmbx-1	0.654717	0.164835	6
swsn-4	hmbx-1	0.222018	0.684316	6
swsn-7	hmbx-1	0.56368	0.233766	6
t05e7.1	hmbx-1	-0.665443	0.150849	6
t08b6.4	hmbx-1	0.409956	0.413586	6
t09b4.8	hmbx-1	0.820691	0.0569431	6
t10e9.3	hmbx-1	0.000959153	0.989011	6
t19a6.4	hmbx-1	0.270391	0.608392	6
t19b4.3	hmbx-1	0.831705	0.044955	6
t20f5.4	hmbx-1	0.988541	<1e-3	6
taf-5	hmbx-1	0.730647	0.0999001	6
ubl-5	hmbx-1	0.186472	0.719281	6
ucr-2.2	hmbx-1	0.620763	0.190809	6
ugt-44	hmbx-1	-0.83603	0.040959	6
ugt-6	hmbx-1	-0.33888	0.511489	6
unc-51	hmbx-1	0.349076	0.4995	6
w09c3.7	hmbx-1	0.335955	0.513487	6
y106g6a.1	hmbx-1	0.74958	0.0919081	6
y18h1a.9	hmbx-1	0.705667	0.116883	6
hmg-1.1	hmbx-1	0.645943	0.168831	6
y53h1b.2	hmbx-1	0.642687	0.171828	6
dmd-9	hmbx-1	0.504624	0.286713	6
y71g12b.10	hmbx-1	0.513327	0.278721	6
y87g2a.13	hmbx-1	0.137343	0.777223	6
y95d11a.1	hmbx-1	0.715003	0.111888	6
zgpa-1	hmbx-1	0.719407	0.108891	6
zip-3	hmbx-1	0.758337	0.0879121	6
ztf-14	hmbx-1	0.558629	0.246753	6
ztf-2	hmbx-1	0.788088	0.0789211	6
ztf-3	hmbx-1	0.644518	0.168831	6
ztf-6	hmbx-1	0.823177	0.131917	6
d2005.6	hmg-1.2	0.0828863	0.867133	6
aak-1	hmg-1.2	0.50276	0.328671	6
aakb-1	hmg-1.2	0.546577	0.292707	6
abf-2	hmg-1.2	0.191615	0.694306	6
acdh-1	hmg-1.2	0.307931	0.527473	6
acdh-11	hmg-1.2	0.618897	0.206793	6
acdh-3	hmg-1.2	0.763693	0.0779221	6
acdh-9	hmg-1.2	0.383225	0.453546	6
acly-1	hmg-1.2	0.0721331	0.881119	6
acox-1.1	hmg-1.2	-0.076926	0.877123	6
acox-1.5	hmg-1.2	0.375341	0.465534	6
acs-17	hmg-1.2	0.434167	0.401598	6
acs-2	hmg-1.2	-0.255506	0.593407	6
acs-22	hmg-1.2	-0.38751	0.447552	6
age-1	hmg-1.2	-0.0266962	0.958042	6
ahcy-1	hmg-1.2	0.249324	0.601399	6
akt-1	hmg-1.2	0.088005	0.866134	6
akt-2	hmg-1.2	0.656296	0.176823	6
amt-1	hmg-1.2	0.376172	0.465534	6
asg-2	hmg-1.2	0.615046	0.20979	6
attf-3	hmg-1.2	-0.730238	0.0979021	6
attf-6	hmg-1.2	-0.617158	0.207792	6
b0261.1	hmg-1.2	-0.566138	0.26973	6
b0336.3	hmg-1.2	-0.695624	0.12987	6
c01f6.9	hmg-1.2	0.0627097	0.893107	6
c04f5.9	hmg-1.2	-0.0900878	0.864136	6
c10g11.8	hmg-1.2	-0.781044	0.0739261	6
c27a12.2	hmg-1.2	-0.231048	0.627373	6
c31h5.7	hmg-1.2	-0.658991	0.176823	6
c32d5.1	hmg-1.2	-0.940026	0.003996	6
c34b2.8	hmg-1.2	-0.567762	0.268731	6
ccr-4	hmg-1.2	0.48967	0.345654	6
cct-1	hmg-1.2	-0.412516	0.426573	6
cct-6	hmg-1.2	-0.138371	0.784216	6
col-60	hmg-1.2	-0.814042	0.0509491	6
cpt-4	hmg-1.2	-0.307981	0.527473	6
ctl-2	hmg-1.2	0.505689	0.323676	6
cyp-33C9	hmg-1.2	0.0742747	0.881119	6
cyp-34A9	hmg-1.2	-0.324106	0.51049	6
cyp-37A1	hmg-1.2	0.346432	0.493506	6
daf-12	hmg-1.2	0.013161	0.985015	6
daf-15	hmg-1.2	0.0445531	0.927073	6
daf-16	hmg-1.2	0.55773	0.282717	6
daf-18	hmg-1.2	-0.135221	0.786214	6
daf-2	hmg-1.2	0.5072	0.323676	6
daf-21	hmg-1.2	0.533348	0.303696	6
daf-22	hmg-1.2	0.188922	0.704296	6
dct-11	hmg-1.2	-0.21291	0.658342	6
dgat-2	hmg-1.2	0.113477	0.808192	6
dhs-2	hmg-1.2	0.259894	0.591409	6
dhs-22	hmg-1.2	0.951485	0.003996	6
dhs-3	hmg-1.2	0.562335	0.276723	6
dnj-11	hmg-1.2	-0.762586	0.0779221	6
ech-1.2	hmg-1.2	-0.20886	0.668332	6
ech-4	hmg-1.2	0.00650729	0.992008	6
ech-7	hmg-1.2	-0.642901	0.181818	6
ech-8	hmg-1.2	0.206691	0.671329	6
[truncated: 1,712 more rows]
