# Supplementary material for: Gene regulatory network inference in long-lived C. elegans reveals modular properties that are predictive of novel aging genes
Source: iScience. 2021 Dec 20;25(1):103663. doi: 10.1016/j.isci.2021.103663 (PMC8753122; doi:10.1016/j.isci.2021.103663)
Supplement: Table S17. List of genes used as an input regulator and its category (GenAge, TF or High variability) and orthologues, related to to Figure 1, Figure S3 and Figure S4. [file mmc13.csv]

Gene	Input Type	Orthologue
aak-2	GenAge	y
aakb-1	GenAge	y
aakb-2	GenAge	y
aakg-2	GenAge
aat-8	GenAge	y
abcx-1	GenAge	y
abu-11	HV
acdh-13	HV	y
ace-1	GenAge
acl-11	GenAge	y
acn-1	HV	y
aco-2	GenAge	y
acs-20	GenAge	y
acs-4	GenAge	y
acs-5	GenAge	y
acs-7	GenAge	y
adr-1	GenAge	y
adr-2	GenAge	y
age-1	GenAge	y
agmo-1	HV	y
aha-1	TF	y
ain-1	GenAge
aip-1	GenAge	y
akt-1	GenAge	y
alg-2	GenAge	y
alh-6	HV	y
ant-1.1	HV
apl-1	GenAge	y
aps-1	GenAge	y
aps-3	GenAge	y
apy-1	GenAge	y
arf-1.1	GenAge	y
argk-1	GenAge	y
arl-8	GenAge	y
arr-1	GenAge	y
asb-1	GenAge	y
asb-2	HV	y
asg-1	HV	y
asg-2	HV	y
ash-2	GenAge	y
asm-3	GenAge	y
atad-3	GenAge	y
atf-6	GenAge	y
atfs-1	GenAge	y
atg-18	GenAge	y
atg-3	GenAge	y
atg-4.1	TF	y
atg-4.2	GenAge	y
atg-5	GenAge	y
atg-7	GenAge	y
atg-9	GenAge	y
atp-2	HV	y
atp-3	HV	y
atp-4	HV
atp-5	HV	y
atx-3	GenAge	y
baf-1	GenAge	y
bar-1	TF	y
bcat-1	GenAge	y
bec-1	GenAge	y
bet-1	GenAge	y
blmp-1	TF	y
bmk-1	GenAge	y
bra-1	GenAge
bub-3	GenAge	y
bus-8	HV	y
calu-1	GenAge	y
cbs-1	GenAge	y
cchl-1	GenAge	y
cco-1	HV
cco-2	HV
ccr-4	GenAge	y
cct-1	GenAge	y
cct-4	GenAge	y
cct-6	GenAge	y
cct-8	GenAge	y
cdc-25.1	GenAge	y
cdc-48.1	GenAge	y
cdk-7	GenAge	y
cec-3	GenAge
ced-3	GenAge	y
ceh-18	TF	y
ceh-20	TF	y
ceh-23	TF	y
ceh-37	TF	y
cel-1	GenAge	y
cep-1	TF
cgt-2	GenAge	y
chc-1	GenAge	y
che-11	HV
che-13	GenAge	y
che-3	GenAge	y
chk-1	GenAge	y
chn-1	HV	y
cid-1	GenAge	y
cit-1.2	GenAge	y
cku-70	GenAge	y
clec-186	GenAge
clec-227	GenAge
clk-1	GenAge	y
clk-2	GenAge	y
cnb-1	GenAge	y
col-93	HV
cpn-3	GenAge	y
cpna-3	GenAge	y
crn-5	GenAge	y
crtc-1	GenAge	y
csp-2	GenAge	y
cst-1	GenAge	y
ctbp-1	TF	y
cth-1	GenAge	y
cth-2	GenAge	y
cua-1	GenAge	y
cul-1	GenAge	y
cup-4	GenAge
cwp-4	GenAge
cyc-1	HV	y
cyc-2.1	GenAge	y
cyk-3	GenAge	y
daf-1	GenAge	y
daf-10	GenAge	y
daf-12	TF
daf-14	GenAge	y
daf-15	GenAge	y
daf-16	TF	y
daf-18	GenAge	y
daf-19	TF	y
daf-2	GenAge	y
daf-28	GenAge
daf-3	TF	y
daf-4	GenAge	y
daf-5	GenAge
daf-6	GenAge
daf-7	GenAge	y
daf-8	TF
daf-9	HV	y
dagl-2	GenAge	y
dcr-1	GenAge	y
dct-11	GenAge
dct-15	GenAge
dct-18	HV
ddl-1	GenAge	y
ddl-2	GenAge	y
ddl-3	GenAge	y
des-2	GenAge
dgk-5	GenAge	y
dhs-21	GenAge	y
dic-1	GenAge	y
din-1	GenAge
dis-3	GenAge	y
dkf-2	GenAge	y
dlat-1	HV	y
dld-1	HV	y
dlk-1	GenAge	y
dnj-21	GenAge	y
dod-17	GenAge	y
dod-18	GenAge	y
dod-19	GenAge
dod-22	GenAge	y
dod-23	GenAge
dod-24	GenAge	y
dot-1.1	GenAge	y
dpy-27	GenAge	y
drl-1	GenAge	y
drr-1	GenAge	y
drr-2	GenAge
dve-1	TF	y
eak-7	GenAge	y
eat-18	GenAge
eat-2	GenAge
eat-3	GenAge	y
eat-6	GenAge	y
eef-2	GenAge	y
egl-10	GenAge	y
egl-18	TF	y
egl-27	TF	y
egl-3	GenAge	y
egl-30	GenAge
egl-45	GenAge	y
egl-8	GenAge	y
egl-9	GenAge	y
eif-1	GenAge	y
elc-1	GenAge	y
elo-1	GenAge
elo-2	GenAge
elo-5	GenAge
elt-6	TF	y
emb-27	GenAge	y
epc-1	GenAge	y
ergo-1	GenAge	y
eri-1	GenAge	y
erm-1	HV	y
ero-1	GenAge	y
ets-4	TF	y
ets-9	TF	y
exo-3	GenAge	y
exos-3	GenAge	y
fat-4	GenAge	y
fat-7	GenAge	y
fbp-1	GenAge	y
fbxa-188	GenAge
fgt-1	GenAge	y
fkh-7	GenAge	y
fmo-2	GenAge	y
frh-1	GenAge	y
ftt-2	GenAge	y
fzy-1	GenAge	y
gas-1	HV	y
gcy-28	GenAge	y
gdh-1	HV	y
gdi-1	GenAge	y
gei-15	GenAge
gei-4	GenAge
glf-1	HV	y
glp-1	GenAge	y
goa-1	GenAge	y
gpa-1	GenAge	y
gpa-10	GenAge	y
gpa-15	GenAge	y
gpa-2	GenAge	y
gpa-3	GenAge	y
gpa-9	GenAge	y
gpc-1	GenAge
gpd-2	GenAge	y
gpd-3	GenAge	y
gpi-1	GenAge	y
grld-1	GenAge	y
gro-1	GenAge	y
gsa-1	GenAge	y
gst-10	HV	y
gst-5	GenAge	y
hcf-1	GenAge	y
hel-1	GenAge	y
hhat-2	GenAge	y
hif-1	TF	y
him-6	GenAge	y
his-37	GenAge	y
his-71	GenAge
hlb-1	GenAge	y
hlh-30	TF	y
hmg-4	TF	y
hpk-1	GenAge	y
hpl-2	GenAge
hpo-31	GenAge	y
hrp-1	GenAge	y
hsf-1	TF	y
hsp-4	GenAge	y
hsp-6	GenAge	y
htp-3	GenAge
hus-1	GenAge	y
hyl-1	GenAge	y
idh-1	HV	y
idha-1	HV	y
ifd-1	HV	y
ife-1	GenAge	y
ife-2	GenAge	y
iff-1	GenAge	y
ifg-1	GenAge	y
ifp-1	HV	y
iglr-1	GenAge	y
impt-1	GenAge	y
inf-1	GenAge	y
ins-1	GenAge
ins-18	GenAge
ins-7	HV
inx-14	GenAge
inx-8	GenAge
inx-9	GenAge
ire-1	GenAge
isp-1	HV	y
itr-1	GenAge	y
jkk-1	GenAge	y
jmjd-2	GenAge	y
jnk-1	GenAge	y
kat-1	HV	y
klf-1	TF	y
klo-1	HV	y
klo-2	GenAge	y
kri-1	GenAge	y
kynu-1	GenAge	y
lagr-1	GenAge
lars-2	GenAge	y
lbp-4	GenAge
lbp-6	GenAge	y
lbp-7	GenAge	y
lbp-8	GenAge	y
lbp-9	HV	y
ldb-1	GenAge	y
lem-2	GenAge	y
let-23	GenAge	y
let-363	GenAge
let-418	GenAge	y
let-502	GenAge	y
let-60	GenAge	y
let-630	HV	y
let-653	GenAge
let-765	GenAge	y
lgg-1	GenAge	y
lin-11	TF
lin-14	TF
lin-2	GenAge	y
lin-23	GenAge	y
lin-28	GenAge	y
lin-3	GenAge
lin-40	TF	y
lin-5	GenAge
lin-65	GenAge
lip-1	GenAge	y
lipl-4	HV	y
lmn-1	GenAge	y
lpd-5	HV	y
lpd-9	HV
lpr-5	HV
lsm-7	GenAge	y
lys-8	HV
mag-1	GenAge	y
maoc-1	GenAge
mars-1	GenAge	y
max-1	GenAge	y
max-2	GenAge	y
mboa-1	HV	y
mcm-2	GenAge	y
mdh-1	GenAge	y
mdh-2	HV	y
mdl-1	TF	y
mdt-15	GenAge	y
mdt-26	GenAge
mec-8	GenAge	y
mecr-1	HV	y
mek-2	GenAge	y
mel-28	TF	y
memo-1	GenAge	y
mep-1	TF
mes-1	GenAge	y
mes-2	GenAge	y
met-2	TF	y
mev-1	HV	y
mfn-1	GenAge
mics-1	GenAge	y
miro-1	GenAge	y
mkk-4	GenAge	y
mml-1	TF
mnk-1	GenAge	y
mod-5	GenAge	y
mpk-1	GenAge	y
mpz-1	GenAge
mrp-5	GenAge	y
mrpl-10	GenAge
mrpl-12	HV	y
mrpl-2	HV	y
mrpl-24	GenAge	y
mrpl-37	HV	y
mrpl-47	HV	y
mrpl-50	HV	y
mrps-10	HV	y
mrps-30	HV	y
mrps-33	HV	y
mrps-5	GenAge	y
mrps-9	HV	y
mtch-1	GenAge	y
mtl-2	GenAge
mtm-3	GenAge	y
mvk-1	GenAge	y
mxl-2	TF	y
nac-2	GenAge	y
nac-3	GenAge	y
nars-1	GenAge	y
nas-38	HV
ncbp-2	GenAge	y
ndg-4	GenAge
ndk-1	GenAge	y
nduf-2.2	GenAge	y
nfi-1	TF	y
nhr-119	GenAge	y
nhr-14	GenAge	y
nhr-154	GenAge	y
nhr-23	TF
nhr-25	TF	y
nhr-49	GenAge	y
nhr-8	TF	y
nhx-2	HV	y
nkcc-1	GenAge	y
nlp-7	GenAge
nnt-1	GenAge	y
nol-1	GenAge
nol-5	GenAge
npa-1	GenAge
npp-2	GenAge	y
npp-3	GenAge	y
nrx-1	GenAge
nsun-5	GenAge	y
ntl-3	GenAge	y
nuc-1	GenAge	y
nuo-1	HV	y
nuo-2	HV	y
nuo-3	HV	y
nuo-4	HV	y
nuo-5	HV	y
nuo-6	HV	y
ocr-2	GenAge	y
odr-2	GenAge
odr-3	GenAge	y
ogdh-1	GenAge	y
old-1	GenAge	y
osm-1	GenAge	y
osm-3	GenAge	y
osm-5	GenAge	y
osm-6	GenAge	y
pab-1	GenAge	y
pab-2	GenAge	y
pak-1	GenAge	y
par-5	GenAge	y
pash-1	GenAge	y
pat-10	HV	y
pat-3	HV	y
pat-4	HV	y
pat-6	HV	y
pbs-5	GenAge	y
pcf-11	GenAge	y
pch-2	GenAge
pck-2	GenAge	y
pcm-1	GenAge
pdk-1	GenAge	y
pdp-1	HV	y
pept-1	GenAge	y
pfn-2	GenAge	y
pghm-1	GenAge
pgl-1	GenAge
pha-4	TF	y
phb-1	HV	y
phb-2	HV	y
pnc-1	GenAge
pnk-1	GenAge	y
pod-1	GenAge	y
pos-1	GenAge	y
prdx-2	GenAge	y
prdx-3	HV	y
prx-5	GenAge	y
ptr-23	GenAge
pup-2	GenAge	y
pyc-1	GenAge	y
qars-1	GenAge	y
rab-10	GenAge
rab-5	GenAge	y
rab-7	GenAge
rack-1	HV	y
ragc-1	GenAge	y
ral-1	GenAge	y
rbr-2	TF	y
rcan-1	GenAge	y
rcq-5	GenAge	y
rec-8	GenAge
rha-2	GenAge	y
rheb-1	GenAge	y
rhi-1	GenAge	y
ric-4	GenAge	y
rict-1	GenAge	y
ril-1	GenAge
ril-2	GenAge
rla-0	HV	y
rle-1	GenAge	y
rnf-5	GenAge	y
rnr-2	GenAge	y
rpa-1	GenAge	y
rpb-8	GenAge	y
rpc-1	GenAge	y
rpl-1	HV	y
rpl-10	GenAge	y
rpl-17	HV	y
rpl-19	HV	y
rpl-23	GenAge	y
rpl-3	HV	y
rpl-30	GenAge	y
rpl-31	GenAge	y
rpl-4	HV	y
rpl-7	GenAge	y
rpl-9	GenAge	y
rpn-11	GenAge	y
rpn-6.1	GenAge	y
rps-0	HV	y
rps-10	GenAge	y
rps-11	HV	y
rps-12	GenAge	y
rps-14	HV	y
rps-15	HV	y
rps-16	GenAge	y
rps-20	GenAge	y
rps-22	GenAge	y
rps-23	GenAge	y
rps-26	GenAge	y
rps-3	HV	y
rps-5	HV	y
rps-6	HV	y
rps-8	GenAge	y
rpt-1	GenAge	y
rsks-1	GenAge	y
rsr-1	GenAge
rsr-2	GenAge
sac-1	GenAge	y
sams-1	HV	y
sams-3	GenAge	y
sas-5	GenAge
sbds-1	GenAge	y
sbt-1	GenAge	y
sca-1	GenAge	y
scd-2	GenAge	y
scl-20	GenAge	y
sco-1	HV	y
scrm-8	GenAge	y
sel-5	GenAge	y
sem-5	GenAge	y
ser-1	GenAge	y
ser-4	GenAge	y
sesn-1	GenAge	y
set-15	GenAge	y
set-2	GenAge	y
set-26	GenAge	y
set-4	GenAge	y
set-6	GenAge	y
set-9	TF	y
sgk-1	GenAge	y
shc-1	GenAge	y
sid-2	GenAge
sinh-1	GenAge	y
sip-1	GenAge	y
sir-2.1	GenAge	y
skn-1	TF
skr-2	GenAge	y
skr-5	GenAge	y
slcf-1	GenAge	y
sma-10	GenAge	y
smg-1	GenAge	y
smk-1	GenAge	y
smn-1	GenAge	y
snap-1	GenAge	y
snap-29	GenAge	y
sod-1	GenAge	y
sod-2	HV	y
spe-26	GenAge	y
spe-5	GenAge	y
spg-7	GenAge
spl-1	GenAge	y
spp-17	GenAge
spr-3	TF	y
spt-4	GenAge	y
sptf-3	TF	y
sptl-1	GenAge	y
syd-2	GenAge	y
symk-1	GenAge	y
tag-174	GenAge
tald-1	HV	y
tars-1	GenAge	y
tatn-1	GenAge	y
tax-6	GenAge	y
tba-4	HV	y
tba-7	GenAge	y
tbb-2	GenAge	y
tbc-7	GenAge	y
tbp-1	TF
tcer-1	GenAge	y
tdp-1	GenAge	y
tes-1	HV	y
timm-23	GenAge	y
tin-44	GenAge	y
tkt-1	HV	y
tlf-1	TF	y
tmem-135	GenAge	y
tom-1	GenAge	y
tomm-22	HV	y
top-1	GenAge	y
tpa-1	GenAge	y
trpa-1	GenAge	y
try-1	GenAge	y
tsp-3	GenAge	y
ttm-5	GenAge	y
ttr-1	GenAge
ttr-5	HV
ttx-1	TF	y
ttx-3	TF	y
tub-1	GenAge	y
tufm-1	HV	y
ubc-13	GenAge	y
ubh-1	GenAge	y
ubh-3	GenAge	y
ubh-4	GenAge	y
ucr-1	HV	y
ucr-2.3	GenAge	y
ufd-1	GenAge	y
ule-1	GenAge
ule-2	GenAge
ule-3	GenAge
ule-4	GenAge
ule-5	GenAge
ulp-1	GenAge	y
unc-10	GenAge	y
unc-13	GenAge	y
unc-26	GenAge	y
unc-31	GenAge	y
unc-32	GenAge	y
unc-36	GenAge	y
unc-51	GenAge	y
unc-52	HV	y
unc-60	GenAge	y
unc-62	TF	y
unc-64	GenAge	y
unc-76	GenAge	y
unc-83	GenAge
usp-48	GenAge	y
utx-1	GenAge	y
vab-1	GenAge	y
vang-1	GenAge	y
vha-6	GenAge	y
vhl-1	GenAge
vit-1	GenAge
vit-2	GenAge
vit-5	GenAge
vps-16	GenAge	y
vps-22	GenAge	y
vps-33.1	GenAge	y
vps-36	GenAge	y
vps-37	GenAge	y
vrk-1	GenAge
wah-1	HV	y
wdr-23	GenAge	y
wdr-5.1	GenAge	y
wip-1	GenAge	y
wts-1	GenAge	y
wwp-1	GenAge	y
xbp-1	TF
yars-1	GenAge
zfh-2	TF	y
zfp-1	GenAge	y
r119.2	HV
r119.3	HV
y65b4bl.1	HV
grl-16	HV
y65b4a.8	HV
y18h1a.9	HV
t06a4.3	HV
t06a4.1	HV
zc123.1	HV
y95b8a.6	HV
y95b8a.2	HV
nas-30	HV
mrpl-38	HV	y
haf-6	HV	y
y48g8al.12	HV
set-29	HV	y
mrpl-15	HV	y
y73e7a.8	HV
y71g12b.17	HV
mppa-1	HV	y
y71g12b.10	HV
rpl-27	HV	y
rla-1	HV	y
y37e3.8	HV
y37e3.17	HV
nsun-4	HV	y
f23c8.5	HV
f32b5.7	HV
w03d8.9	HV
w03d8.8	HV
w10c8.5	HV
trap-1	HV	y
col-48	HV
col-49	HV
mrpl-17	HV	y
pqn-72	HV
y47g6a.15	HV
y47g6a.19	HV
y47g6a.21	HV
ccb-1	HV	y
inx-13	HV
rpl-13	HV	y
ptr-2	HV
pgk-1	HV	y
clec-53	HV
abf-2	HV
mrrf-1	HV	y
t20f5.4	HV
r12e2.15	HV
r12e2.14	HV
r12e2.7	HV
inx-15	HV
r12e2.1	HV
tufm-2	HV	y
cps-6	HV	y
mrpl-19	HV	y
acbp-1	HV	y
gsp-3	HV
w09c3.7	HV
ugt-27	HV
ugt-25	HV
m04f3.4	HV
f25f8.1	HV
spd-5	HV
osr-1	HV
sem-2	TF	y
f27c1.2	HV
dpy-5	HV	y
f27c1.1	HV
pqn-52	HV
ptr-10	HV
t19b4.3	HV
rad-8	HV	y
che-14	HV
oxy-5	HV
noah-1	HV
haf-9	HV	y
msrp-2	HV
nspd-1	HV
spch-3	HV
pept-3	HV	y
t09b4.8	HV
t05e7.1	HV
ech-1.2	HV	y
rps-17	HV	y
spp-15	HV
c10g11.8	HV
col-58	HV
f26b1.8	HV
acdh-3	HV	y
k06a5.2	HV
acdh-1	HV	y
c55b7.3	HV
t10e9.4	HV
t10e9.3	HV
ucr-11	HV
d2092.4	HV
unc-87	HV	y
ahcy-1	HV	y
smz-2	HV
trhr-1	HV	y
plin-1	HV
w01a8.6	HV
nduf-6	HV	y
col-60	HV
fecl-1	HV
myo-1	HV	y
mrpl-13	HV	y
gcsh-2	HV
unc-15	HV	y
spe-4	HV
nas-36	HV
d2030.4	HV
f27d4.1	HV
d2005.6	HV
suro-1	HV	y
t02e1.8	HV
col-63	HV
cyp-36a1	HV
t19a6.4	HV
syx-17	HV	y
egg-6	HV	y
mrps-15	HV	y
pqn-26	HV
f36a2.7	HV
f36a2.14	HV
f53b6.4	HV
f36f2.2	HV
c31h5.7	HV
rsbp-1	HV
nduf-7	HV	y
mel-26	HV	y
mrpl-54	HV	y
cbl-1	HV
nkb-1	HV	y
ile-1	HV	y
k07a1.10	HV
nra-2	HV	y
c04f12.1	HV
rpl-14	HV	y
f26e4.3	HV
tba-1	HV	y
nhr-62	TF
zig-1	HV	y
nas-5	HV
strl-1	HV	y
y106g6a.1	HV
b0379.1	HV
iars-2	HV	y
lid-1	HV	y
rps-7	HV	y
zc434.8	HV
zc434.9	HV
y106g6h.13	HV
f59c6.5	HV
hsp-12.1	HV	y
set-18	HV	y
sdha-2	HV	y
c34b2.8	HV
b0205.10	HV
nspd-10	HV
y95d11a.1	HV
f46a8.13	HV
f36d1.7	HV
y53h1b.2	HV
zk1025.3	HV
col-65	HV
rga-2	HV	y
y47h10a.4	HV
rrf-2	HV
abhd-11.2	HV	y
c15c6.1	HV
c15c6.2	HV
flp-33	HV
h28o16.1	HV
tba-2	HV	y
c47b2.9	HV
pals-6	HV	y
oxa-1	HV	y
y87g2a.19	HV
y87g2a.2	HV
y87g2a.13	HV
unc-59	HV	y
w09c5.8	HV
y63d3a.7	HV
unc-95	HV	y
y105e8a.11	HV
lev-11	HV	y
mtx-1	HV	y
k11b4.1	HV
unc-54	HV	y
tep-1	HV	y
sqt-2	HV
tre-5	HV	y
col-68	HV
c50d2.1	HV
mrpl-28	HV	y
chs-2	HV
mrpl-41	HV	y
mps-2	HV
sgcb-1	HV	y
cpn-2	HV	y
c03h5.5	HV
clec-10	HV
lgc-34	HV
t27a1.2	HV
mlt-10	HV
mlt-8	HV
acdh-9	HV	y
t07d3.9	HV
pho-14	HV	y
lin-42	HV	y
y51h7c.13	HV
y51h7c.1	HV
h17b01.2	HV
fbxa-3	HV
fbxa-182	HV
y25c1a.14	HV
chil-24	HV	y
zc239.14	HV
nep-8	HV	y
skpo-2	HV	y
col-71	HV
fbxa-24	HV
r11f4.1	HV
rhgf-2	HV	y
f56d3.1	HV
r03h10.2	HV
c01f1.5	HV
hlh-1	TF	y
f35d11.3	HV
lgc-27	HV
fut-6	HV	y
t05a7.1	HV
f41c3.5	HV
f26g1.2	HV
ttm-2	HV	y
f26g1.5	HV
nep-12	HV	y
msp-40	HV
c33f10.1	HV
col-17	HV
col-73	HV
gst-6	HV	y
ndx-3	HV
f33g12.6	HV
msp-45	HV
msp-49	HV
msp-50	HV
c34f11.8	HV
pho-1	HV	y
f09e5.3	HV
dct-5	HV
mrps-16	HV	y
ilcr-2	HV	y
f12a10.1	HV
t25e4.1	HV
bli-2	HV
c25h3.7	HV
c25h3.9	HV
eif-2d	HV
c25h3.14	HV
ifb-2	HV	y
f10c1.8	HV
ifb-1	HV	y
msp-142	HV
msp-64	HV
b0034.1	HV
zk84.1	HV
c30b5.6	HV
f13h8.5	HV
c29f5.1	HV
f58f12.1	HV
cutl-16	HV
c56c10.4	HV
t19d12.1	HV
c18h9.6	HV
dpy-10	HV
dpy-2	HV
t13c2.6	HV
dnj-5	HV
c44b7.11	HV
art-1	HV	y
c27h5.2	HV
e04f6.4	HV
dhs-7	HV	y
e04f6.8	HV
e04f6.9	HV
f32a5.3	HV
prx-13	HV	y
mrpl-14	HV	y
nas-7	HV
wrt-10	HV
rol-8	HV
r07g3.7	HV
cpna-2	HV	y
b0228.7	HV
mthf-1	HV	y
t09a5.5	HV
best-23	HV	y
dbt-1	HV	y
t05h10.4	HV
pdha-1	HV	y
sfxn-5	HV	y
qua-1	HV	y
col-77	HV
m195.2	HV
f49e12.12	HV
efl-3	TF	y
f14e5.1	HV
lips-10	HV
mrps-18b	HV
col-38	HV
rpl-5	HV	y
bcs-1	HV	y
f28c6.5	HV
rpl-26	HV	y
cup-16	HV
rol-6	HV
f07h5.8	HV
pho-13	HV	y
enol-1	HV	y
c18e9.4	HV
c18e9.7	HV
f44g4.2	HV
abu-14	HV
gst-13	HV	y
t26c5.2	HV
aqp-2	HV	y
sdhb-1	HV	y
gss-1	HV	y
mrpl-53	HV
zk1320.2	HV
aqp-10	HV	y
zk1321.4	HV
zk938.1	HV
rnh-1.2	HV
c05c10.3	HV
dtmk-1	HV	y
r53.4	HV
lec-3	HV	y
let-268	HV	y
lact-2	HV	y
phg-1	HV
r05h5.3	HV
tts-2	HV
mrps-14	HV	y
m02g9.1	HV
cut-4	HV
myrf-1	TF	y
f59b10.3	HV
dap-3	HV	y
mrps-22	HV	y
gbh-1	HV
bli-1	HV
f44f4.3	HV
ptr-8	HV
r03d7.2	HV
col-81	HV
ram-2	HV
f33a8.7	HV
rpl-36.a	HV
rps-9	HV	y
bigr-1	HV
cox-15	HV	y
t06d8.10	HV
sqt-1	HV	y
rmd-3	HV	y
b0491.5	HV
c05d12.3	HV
ooc-3	HV
f54d5.12	HV
f54d5.3	HV
gfat-1	HV
inos-1	HV	y
f13d12.6	HV
zk930.2	HV
ippk-1	HV	y
rol-1	HV
tric-1b.1	HV
clec-4	HV
lips-15	HV
cox-10	HV	y
cnp-2	HV
spds-1	HV	y
y46g5a.29	HV
ptr-18	HV
hphd-1	HV	y
zyx-1	TF	y
pqn-32	HV	y
gfm-1	HV	y
f32a11.3	HV
f32a11.1	HV
lec-1	HV	y
mrpl-20	HV	y
y48e1c.4	HV
e01g4.5	HV
e01g4.6	HV
f45h10.2	HV
nep-17	HV	y
tag-10	HV
y54g9a.7	HV
y54g9a.9	HV
c01b9.1	HV
y51h1a.3	HV
mltn-3	HV
f01d5.6	HV
f01d5.10	HV
k09e4.3	HV
men-1	HV	y
y54g11a.4	HV
k10h10.4	HV
madf-5	TF
tag-297	HV
hhat-1	HV	y
c09f9.2	HV
cdh-7	HV	y
r03c1.1	HV
elo-9	HV	y
y53f4b.45	HV
y53f4b.27	HV
gst-26	HV	y
gst-27	HV	y
gst-28	HV	y
fbxa-6	HV
h10e21.4	HV
col-88	HV
taco-1	HV	y
y55b1bl.1	HV
f30h5.3	HV
t17h7.1	HV
cyn-6	HV	y
ceeh-1	HV	y
moma-1	HV	y
fbxa-60	HV
y34f4.1	HV
y34f4.4	HV
exc-6	HV	y
cdh-12	HV
y119d3b.14	HV
pals-18	HV
y82e9br.3	HV
y82e9br.16	HV
cisd-3.2	HV	y
y22d7al.9	HV
y22d7al.10	HV
pvf-1	HV	y
c39b5.5	HV
mrpl-30	HV	y
y54f10am.8	HV
y54f10am.5	HV
feh-1	HV	y
gpa-17	HV	y
set-27	HV	y
y71h2am.15	HV
y71h2am.5	HV
y71h2am.4	HV
y71h2ar.1	HV
y55d5a.4	HV
ubl-1	HV	y
mec-12	HV	y
y53g8al.2	HV
c34c12.8	HV
rsu-1	HV	y
rpl-16	HV	y
mrpl-35	HV	y
ben-1	HV	y
mrps-31	HV	y
pdi-1	HV	y
zk1058.9	HV
r10e9.2	HV
c36e8.1	HV
r74.2	HV
mnp-1	HV
pals-26	HV	y
pals-27	HV	y
mpc-1	HV	y
rps-1	HV	y
mrps-34	HV	y
cisd-3.1	HV	y
idhg-1	HV	y
lips-3	HV
dnj-18	HV	y
mrpl-16	HV	y
col-89	HV	y
b0393.5	HV
msd-4	HV
gipc-1	HV	y
mmab-1	HV	y
mrps-18c	HV
r144.12	HV
mrps-26	HV	y
gop-3	HV	y
glrx-21	HV
w03a5.2	HV
lon-1	HV	y
dex-1	HV
f09f7.7	HV
hach-1	HV	y
mlc-3	HV	y
hpo-28	HV	y
c28h8.5	HV
mlp-1	HV	y
zk328.6	HV
nmt-1	HV	y
anmt-2	HV	y
c18f10.7	HV
let-767	HV	y
rps-13	HV	y
c16a3.5	HV
c05d11.5	HV
nas-4	HV
cra-1	HV	y
abu-13	HV
eef-1a.1	HV
r01h2.7	HV
zk418.5	HV
zk418.7	HV
rpia-1	HV	y
f37c12.3	HV
dpy-31	HV
t20h4.5	HV
psd-1	HV	y
alh-12	HV	y
fum-1	HV	y
fbn-1	HV	y
zk686.3	HV
rpl-35	HV	y
coq-5	HV	y
c29e4.12	HV
col-90	HV
let-754	HV	y
c29e4.15	HV
f44b9.2	HV
k12h4.5	HV
k12h4.7	HV
c14b9.3	HV
c14b9.10	HV
hsp-12.2	HV	y
col-91	HV
f10e9.12	HV
mrpl-32	HV	y
acdh-6	HV	y
twk-7	HV
mrpl-11	HV	y
mtss-1	HV	y
pat-2	HV	y
f44e2.4	HV
f44e2.9	HV
lnkn-1	HV	y
f02a9.4	HV
rnr-1	HV	y
t02c1.1	HV
c40h1.8	HV
emb-9	HV	y
k04h4.2	HV
mrps-23	HV	y
gei-13	TF
ech-6	TF	y
vha-1	HV
alg-4	HV
gln-2	HV
t16g12.1	HV
zk1128.1	HV
mua-3	HV	y
cts-1	HV	y
t20g5.14	HV
div-1	HV	y
cor-1	HV	y
r01h10.4	HV
t07a5.1	HV
umps-1	HV	y
f43d9.1	HV
unc-49	HV
y45f3a.4	HV
mrpl-22	HV	y
y39a1a.9	HV
y39a1a.21	HV
tbb-1	HV	y
ptr-19	HV
col-92	HV
y48a6b.9	HV
hmt-1	HV	y
t28d6.5	HV
t28d6.4	HV
t28d6.3	HV
y47d3b.1	HV
y47d3b.6	HV
nars-2	HV	y
c18d11.6	HV
y56a3a.19	HV
nft-1	HV	y
y75b8a.6	HV
grl-15	HV
y111b2a.3	HV
y37d8a.6	HV
bckd-1a	HV
zk1010.2	HV
col-97	HV
col-98	HV
f56a8.3	HV
y43f4b.5	HV
myo-6	HV	y
f45g2.8	HV
t27e9.2	HV
aldo-1	HV	y
act-5	HV
t12d8.9	HV
b0545.4	HV
f29c4.2	HV
col-99	HV	y
y38c1aa.7	HV
dpy-9	HV
dsc-4	HV	y
rps-24	HV	y
k11h12.9	HV
k11h12.1	HV
rpl-15	HV	y
f56b3.11	HV
ech-5	HV	y
mrpl-46	HV	y
lem-4	HV	y
y55f3am.13	HV
y55f3am.14	TF
y55f3ar.1	HV
ost-1	HV	y
clec-170	HV
col-104	HV
col-107	HV
y41d4b.14	HV
y41d4a.6	HV
col-109	HV
c23h5.8	HV
test-1	HV	y
vha-11	HV	y
c45g7.4	HV
cdh-10	HV	y
y69a2ar.18	HV
y69a2ar.31	HV
y54g2a.57	HV
cpg-9	HV
clec-173	HV
w08e12.7	HV
vha-19	HV	y
pdhb-1	HV	y
grd-13	HV	y
grd-10	HV	y
unc-17	HV	y
map-1	HV	y
clec-67	HV
clec-72	HV
drd-50	HV
f49f1.7	HV
dpy-13	HV
col-34	HV
ttr-20	HV
rpl-7a	HV
zk180.5	HV
zk180.6	HV
col-110	HV
col-111	HV
ssq-2	HV
ssq-4	HV
c02b10.3	HV
c24d10.6	HV
lam-1	HV	y
msp-59	HV
y4c6b.2	HV
gba-4	HV	y
21ur-5057	HV
c39h7.1	HV
perm-5	HV
c06e7.4	HV
mcu-1	HV	y
c46g7.2	HV
pqn-22	HV	y
cpi-1	HV	y
c49a9.3	HV
hil-2	HV	y
bli-6	HV
prkl-1	HV	y
rps-4	HV	y
deb-1	HV	y
nas-8	HV
col-113	HV
c42d4.3	HV
f42c5.4	HV
vdac-1	HV	y
clec-180	HV
mrpl-1	HV
f33d4.6	HV
sucg-1	HV	y
clx-1	HV
col-14	HV
c49h3.16	HV
col-115	HV
c26b2.8	HV
c26b2.7	HV
f42g8.10	HV
clec-51	HV
f17e9.5	HV
d2096.6	HV
cdh-5	HV	y
col-117	HV
col-3	HV
col-118	HV
alp-1	HV	y
nhr-11	TF
mppb-1	HV	y
lpl-1	HV	y
pcp-3	HV	y
pcp-2	HV	y
y11d7a.9	HV
col-120	HV
c33a12.1	HV
msp-76	HV
fat-3	HV	y
nspd-2	HV
mccc-1	HV	y
sss-1	HV
bed-3	TF	y
dur-1	HV
dhp-2	HV	y
mam-2	HV
gipc-2	HV	y
ipla-7	HV	y
msp-36	HV
spch-1	HV
c04g2.9	HV
msp-38	HV
ttr-54	HV
ttr-53	HV
pps-1	HV	y
gta-1	HV	y
tram-1	HV	y
ech-8	HV
thk-1	HV	y
r09e10.6	HV
r10h10.3	HV
f13b12.4	HV
c02f4.4	HV
efn-2	HV	y
r09h10.5	HV
epi-1	HV	y
r102.5	HV
cyb-1	HV	y
grl-21	HV
ssp-34	HV
best-15	HV	y
zk596.1	HV
y69e1a.1	HV
y69e1a.2	HV
y69e1a.5	HV
t05e11.9	HV
sdz-27	HV
r07h5.8	HV
col-125	HV
col-128	HV
zk809.3	HV
ent-1	HV	y
h01g02.1	HV
ech-2	HV	y
zk822.2	HV
mrpl-51	HV	y
col-129	HV
f20b10.3	HV
hpo-12	HV	y
col-130	HV
irg-4	HV
smz-1	HV
igdb-2	HV
k08e7.5	HV
k08e7.8	HV
t23f6.1	HV
nstp-5	HV
zk896.5	HV
k08d8.3	HV
k08d8.5	HV
k10d11.6	HV
scl-3	HV	y
scl-5	HV	y
c39e9.7	HV
c39e9.8	HV
tin-9.2	HV
rpl-12	HV	y
cox-11	HV	y
ttr-51	HV
ttr-45	HV
kdp-1	HV
fat-1	HV
fat-2	HV
pqn-74	HV
y62e10a.13	HV
y38h8a.1	HV
y45f10b.13	HV
fbxa-98	HV
sorb-1	HV	y
noah-2	HV
col-133	HV
xhd-1	HV
tag-273	HV	y
y57g11a.2	HV
t27e7.1	HV
mrps-7	HV	y
sec-61	HV	y
rps-18	HV	y
dpy-4	HV
ccg-1	HV
y105c5b.9	HV
y43d4a.5	HV
y116a8c.27	HV
col-138	HV
zk550.3	HV
dlat-2	HV	y
npr-26	HV	y
k09c6.9	HV
ptr-16	HV
t21h3.1	HV
y75b7ar.1	HV
r12a1.3	HV
pqn-54	HV
f52f10.2	HV
f36h9.5	HV
mrpl-39	HV	y
y32g9b.1	HV
t08b1.4	HV
tnt-4	HV	y
alh-5	HV	y
comt-4	HV	y
f22f7.2	HV
irg-3	HV
f53e10.1	HV
w02g9.4	HV
c24b9.3	HV
folt-2	HV	y
ifc-1	HV	y
cyp-33c9	HV
y73c8b.1	HV
t28a11.16	HV
f35f10.6	HV
lys-7	HV
f59b1.10	HV
cyp-33c8	HV
ugt-32	HV
cyp-35b1	HV
cyp-34a5	HV
cyp-34a9	HV
phat-4	HV
y45g5am.6	HV
nhr-114	TF
f32d1.5	HV
grl-5	HV
y47d7a.15	HV
y47d7a.13	HV
t08h10.1	HV
y61a9la.11	HV
pmt-2	HV	y
f41f3.3	HV
col-139	HV
r02f11.1	HV
ugt-8	HV
ugt-14	HV
h23n18.5	HV
c02e7.7	HV
c02e7.6	HV
cpt-4	HV
f14f9.3	HV
abu-15	HV
abu-8	HV
b0238.1	HV
b0238.12	HV
ncx-2	HV
t05c3.6	HV
pqn-13	HV
clec-1	HV	y
gcst-1	HV	y
cyn-17	HV
dhs-17	HV	y
y38a10a.2	HV
f17a9.4	HV
k08b12.1	HV
gfi-1	HV
f57f4.4	HV
lec-10	HV	y
zk1055.6	HV
pmp-5	HV	y
dlst-1	HV	y
clik-1	HV	y
col-141	HV
col-142	HV
f20a1.6	HV
c13f10.5	HV
c03g6.5	HV
cyp-33a1	HV
zk105.1	HV
y97e10c.1	HV
cyp-32a1	HV
c26f1.1	HV
zk742.3	HV
mig-6	HV	y
f40a3.6	HV
ech-3	HV	y
k07c11.3	HV
c16d9.1	HV
mrps-2	HV	y
mrpl-4	HV	y
t23b12.8	HV
slc-17.8	HV
asns-1	HV	y
tag-196	HV	y
f41e6.11	HV
zc196.3	HV
b0507.6	HV
t19a5.3	HV
c25e10.8	HV
swm-1	HV
c25e10.12	HV
t27e4.1	HV
f21c10.7	HV
f21c10.11	HV
col-144	HV	y
col-145	HV	y
col-10	HV	y
asp-2	HV	y
grd-6	HV	y
lron-2	HV	y
f44a2.3	HV
try-5	HV
flp-6	HV
gsnl-1	HV	y
k09g1.1	HV
pqn-63	HV
t06e4.8	HV
t06e4.14	HV
t06e4.12	HV
cyp-29a4	HV
aqp-4	HV	y
f58e6.13	HV
f58e6.5	HV
f46b6.6	HV
uda-1	HV	y
ugt-47	HV
zk856.7	HV
lys-2	HV
col-149	HV
col-150	HV
crm-1	HV	y
col-13	HV
col-12	HV
y32f6a.5	HV
t21c9.9	HV
sqv-4	HV	y
d1054.9	HV
f32d8.5	HV
f32d8.7	HV
nas-31	HV
f17c11.11	HV
col-153	HV
act-3	HV	y
act-2	HV	y
act-1	HV	y
lact-8	HV	y
t19c4.1	HV
t19c4.5	HV
cln-3.1	HV	y
cutl-18	HV
grl-7	HV
col-154	HV
col-155	HV
k03b8.6	HV
f57b7.2	HV
col-156	HV
col-157	HV
nlp-24	HV
mpst-1	HV	y
f58h1.2	HV
dars-2	HV	y
r07b7.6	HV
c13c4.7	HV
c27a7.8	HV
lon-3	HV
myo-3	HV	y
lrx-1	HV	y
tsfm-1	HV	y
r04f11.2	HV
sqt-3	HV
f23h12.5	HV
k01d12.5	HV
cdr-2	HV	y
inx-11	HV
mrpl-49	HV	y
fkb-4	HV	y
zc443.4	HV
dhrs-4	HV	y
t16g1.2	HV
f15b9.8	HV
far-3	HV
f15b9.6	HV
f57b1.9	HV
col-159	HV
col-160	HV
col-161	HV
f32h5.3	HV
f53f1.4	HV
cut-2	HV
col-162	HV
f25h9.7	HV
c50b8.4	HV
f53f4.10	HV
spp-12	HV
stdh-1	HV	y
eol-1	HV	y
ddx-17	HV	y
ins-10	HV
d1086.2	HV
d1086.1	HV
k02e11.10	HV
f47b8.2	HV
vha-13	HV	y
cyn-1	HV	y
c15h11.16	HV
f08h9.2	HV
unc-112	HV	y
c01g10.9	HV
ugt-30	HV
cyp-34a2	HV
t26h5.9	HV
dpf-1	HV	y
cgt-1	HV	y
gst-38	HV	y
f36g9.7	HV
oac-20	HV
f11a5.9	HV
f21h7.12	HV
f21h7.5	HV
y70c5a.3	HV
t20b3.1	HV
tni-3	HV	y
t05e12.6	HV
scl-24	HV
ddo-1	HV	y
r10e8.8	HV
ttr-26	HV
grdn-1	HV	y
mrps-35	HV	y
y39b6a.29	HV
asp-1	HV	y
y39b6a.9	HV
y39b6a.1	HV
y43f8a.2	HV
c25f9.5	HV
y43f8b.3	HV
mrps-28	HV	y
m162.5	HV
pcp-4	HV	y
gly-4	HV	y
fars-2	HV	y
dhs-24	HV
ncx-1	HV	y
rpl-2	HV	y
b0250.5	HV
mlt-11	HV	y
mrps-12	HV	y
clec-264	HV
pbo-5	HV
abu-12	HV
aagr-4	HV	y
b0310.1	HV
ugt-46	HV
mrp-2	HV	y
unc-96	HV
lpr-7	HV
trap-2	HV	y
nas-15	HV
igcm-1	HV	y
zc13.1	HV
mab-7	HV
nlf-1	HV
unc-1	HV
c05d9.3	HV
h42k12.3	HV
k06a9.1	HV
wrt-9	HV	y
y102a11a.5	HV
f53b1.4	HV
f53b1.8	HV
dpy-3	HV
hex-1	HV	y
vha-15	HV	y
f47g3.4	HV
t07d1.2	HV
r04b3.3	HV
k02e10.4	HV
t03g6.1	HV
t03g6.3	HV
immt-1	HV	y
f53b3.6	HV
f53b3.3	HV
f53b3.5	HV
y41g9a.10	HV
clec-265	HV	y
wrt-2	HV	y
unc-78	HV	y
wrt-6	HV	y
gyg-1	HV
cgr-1	HV	y
c18b2.3	HV
c18b2.5	HV
r11g1.6	HV
c02f12.5	TF
aex-4	HV
tag-18	HV
f35a5.4	HV
abu-10	HV
t19d2.1	HV
r02e4.3	HV
f09f9.2	HV
zk470.6	HV
vha-12	HV	y
c52b9.4	HV
cka-2	HV	y
paf-2	HV	y
c46c11.3	HV
k02g10.5	HV
lon-2	HV
tsp-14	HV	y
mct-4	HV	y
act-4	HV	y
m03f4.6	HV
dpy-8	HV
y34b4a.10	HV
c25f6.7	HV
dpyd-1	HV	y
mboa-3	HV
lgx-1	HV
unc-97	HV	y
sulp-2	HV	y
octr-1	HV	y
set-19	HV	y
w01c8.5	HV
f46g11.2	HV
f22f4.1	HV
ptr-4	HV
c45b2.2	HV
c15h9.4	HV
tag-275	HV	y
mtp-18	HV	y
c14f11.4	HV
c14f11.6	HV
got-2.2	HV	y
w05h9.1	HV
col-166	HV
col-167	HV
col-168	HV
col-169	HV
col-170	HV
mup-2	HV	y
fah-1	HV	y
t28b4.1	HV
nas-11	HV
smf-1	HV	y
asp-3	HV	y
col-173	HV
nhx-4	HV	y
f14b8.5	HV
f14b8.6	HV
inx-1	HV
ugt-57	HV
b0403.5	HV
b0403.3	HV
lam-2	HV	y
f46h5.3	HV
c07d8.6	HV
dpy-7	HV
f46c8.8	HV
unc-98	TF	y
dhs-29	HV	y
f27d9.7	HV
spp-14	HV
mec-7	HV	y
zk154.1	HV
gpx-7	HV	y
c54d2.1	HV
tnt-3	HV	y
dim-1	HV	y
c18a11.3	HV
cdd-1	HV
inx-5	HV
r09f10.1	HV
f40b5.2	HV
wrk-1	HV	y
dpy-6	HV
grd-14	HV	y
h03e18.1	HV
sdha-1	HV	y
jmjd-3.1	HV	y
tnt-2	HV	y
zig-12	HV	y
acs-22	HV	y
twk-18	HV
c24a3.4	HV
f47e1.2	HV
col-175	HV
pes-8	HV
tmc-2	HV	y
b0272.3	HV
t14b1.1	HV
t09b9.1	HV
nas-37	HV
cysl-1	HV	y
f42g10.1	HV
zc374.2	HV
col-176	HV	y
tiar-3	HV	y
f44a6.5	HV
f41e7.2	HV
f41e7.1	HV
r07e3.6	HV
f59f5.7	HV
acbp-3	HV	y
t21b6.3	HV
ttr-31	HV
lpr-3	HV
lpr-6	HV
lpr-4	HV
grd-1	HV	y
c34f6.1	HV
idh-2	HV	y
ifa-1	HV	y
f38b2.6	HV
f38b2.4	HV
aco-1	HV	y
tni-1	HV	y
spp-9	HV
f29g6.1	HV
col-180	HV
c44c10.9	HV
y62h9a.12	HV
ucr-2.1	HV	y
m153.1	HV
m153.2	HV
c23h4.6	HV
e01g6.3	HV
e01g6.1	HV
nspc-10	HV
nspc-13	HV
myo-2	HV	y
adt-1	HV	y
c05e7.2	HV
c05e7.1	HV
unc-9	HV
asp-4	HV	y
c49f8.3	HV
nlg-1	HV	y
m03b6.3	HV
lgc-21	HV
vha-20	HV	y
k06g5.1	HV
nspc-16	HV
let-4	HV	y
sym-1	HV	y
f54e4.3	HV
syg-2	HV	y
tsp-8	HV	y
f33c8.4	HV
sucl-1	HV	y
y16b4a.2	HV
c27c12.1	HV
dhhc-1	TF	y
mlt-9	HV
unc-7	HV
ucr-2.2	HV	y
col-41	HV
f39d8.3	HV
nkat-3	HV	y
k09a9.6	HV
k09a9.8	HV
zk662.2	HV
wrt-4	HV	y
y7a5a.1	HV
f53h4.3	HV
mec-5	HV
col-186	HV
let-2	HV
pat-9	TF	y
c06g1.1	HV
got-1.2	HV	y
f41g4.8	HV
f35b3.4	HV
f10d7.3	HV
vap-1	HV	y
f11c7.2	HV
mlc-2	HV	y
mlc-1	HV	y
t23e7.2	HV
t23e7.6	HV
msrp-1	HV
b0261.6	HV
f48c1.9	HV
c17f3.1	HV
c30f12.3	HV
f07a5.2	HV
zk858.2	HV
cutl-10	HV
k08c9.2	HV
t05a7.6	HV
msp-3	HV
c33f10.11	HV
acdh-8	HV	y
y51b9a.8	HV
zk945.7	HV
w02b12.12	HV
f43g6.17	HV
t19c3.2	HV
be0003n10.6	HV
f56d2.3	HV
zk353.4	HV
t08b6.4	HV
msp-55	HV
ssq-3	HV
c34d4.3	HV
his-59	HV	y
b0218.7	HV
f08b4.8	HV
msp-78	HV
r09e10.2	HV
f49e11.2	HV
pals-33	HV
d1014.5	HV
c14c10.1	HV
h37a05.2	HV
y32b12b.1	HV
cht-1	HV	y
f49e10.2	HV
cyp-13b1	HV
m03a1.8	HV
c06e4.8	HV
t26h5.10	HV
fbxa-143	HV
ptr-22	HV
f36g3.3	HV
2l52.1	TF
spe-10	TF	y
mex-6	TF	y
b0019.2	TF
b0035.1	TF
xnp-1	TF	y
b0261.1	TF
odd-1	TF	y
nhr-10	TF
fkh-6	TF	y
b0310.2	TF
wrm-1	TF
b0336.3	TF
b0336.7	TF
scpl-1	TF	y
dac-1	TF	y
rnt-1	TF	y
unc-30	TF	y
gmeb-1	TF	y
sup-37	TF
c01f6.9	TF
let-526	TF	y
nhr-17	TF	y
hlh-8	TF	y
ceh-63	TF	y
c02f5.12	TF
[truncated: 626 more rows]
