# Supplementary material for: Gene regulatory network inference in long-lived C. elegans reveals modular properties that are predictive of novel aging genes
Source: iScience. 2021 Dec 20;25(1):103663. doi: 10.1016/j.isci.2021.103663 (PMC8753122; doi:10.1016/j.isci.2021.103663)
Supplement: Table S18. Strain and primers used in the study, related to Star Methods. [file mmc14.xlsx]

## Sheet: strain list
Name	Genotype	Observations	Source
CF1903	glp-1(e2144)III	maintain at 15	CGC
JK816	fem-3(q20) ts IV	no oocytes - Gain of function. Temperature sensitive. XX germline makes only sperm at 25C; XX germline makes oocytes and excess sperm at 15C	CGC
LIU1	ldrIs1 [dhs-3p::dhs-3::GFP + unc-76(+)]. dhs-3::GFP	is expressed mainly in intestinal cells and localized to intestinal lipid droplets. Reference: Zhang P, et al. Mol Cell Proteomics. 2012 Aug;11(8):317-28.	CGC
CF1553	muIs84 [(pAD76) sod-3p::GFP + rol-6]		CGC
NL2099	rrf-3(pk1426)		CGC
GR1395	mgls49[mlt-10p::GFP::PEST +ttx-3:GFP]		Frand lab
MOC269	glp-1(e2144)III; ldrIs1 [dhs-3p::dhs-3::GFP + unc-76(+)]	cf1903 x LIU1 ts grow at 16degres	this study
MOC267	fem-3(q20) ts IV; ldrIs1 [dhs-3p::dhs-3::GFP + unc-76(+)]	LIU1 x JK816 ts grow at 16degres	this study
MOC274	fem-3(q20) ts IV; muIs84 [(pAD76) sod-3p::GFP + rol-6]	JK816 x CF1553 ts grow at 16degres, not roller anymore	this study
MOC313	glp-1(e2144ts) III; muIs84 [(pAD76) sod-3p::GFP + rol-6]	CF1903 x CF1553 - Not Roller	this study
MOC308	glp-1(e2144)III, rrf-3(pk1426) II	CF1903 x NL2099 - ts maintain at 16 degrees, sensitif to RNAi, genotyped by sequencing and PCR	this study
MOC82	glp-1(e2144)III; mgls49[mlt-10p::GFP::PEST +ttx-3:GFP]	GR1395 was outcrossed 7 times with N2 wild type and then crossed to CF1903 to generate MOC82	this study

## Sheet: primer list
List of primers used in this study
Name	Sequence 5 to 3
cdc-42 F	TCCACAGACCGACGTGTTTC
cdc-42 R	AGGCACCCATTTTTCTCGGA
pmp-3 F	gttcccgtgttcatcactcat
pmp-3 R	acaccgtcgagaagctgtaga
ire-1 F	TACTTGCCACCACGGAGACC
ire-1 R	CGTTGCCATCGTCATCATTG
OL001 F mdh-1	GAACCAAGGCTGGGCAATTC
OL002 R mdh-1	ACCCTCGATGGTAACTGGGA
OL003 F sams-1	CCAGCATTGGATTCGACCAC
OL004 R sams-1	TCCGACATCTTCTCCGTCCT
OL005 F far-3	GAGCTCATTGCTGGAGGACG
OL006 R far-3	TGCAGCAACTTGGGTTTCAAT
OL007 F sma-4	ATATCCGTTATTACCTCAAATGCCA
OL008 R sma-4	AGAAGACGCTTCGTCAAGAG
OL009 F sma-10	AAGTTGCAAGTCTACCAAGCG
OL010 R sma-10	CCGGTCTTGGAGTTCCTGTG
OL011 F bcat-1	TCCCGGAGCAAAAGTTCTTCA
OL012 R bcat-1	TTCTGGACGGAACATGCGAA
OL015 F elo-1	ACACGAAACGATTTGTGGCTA
OL016 R elo-1	AGGATTGAAGCCTGAATAGTAACAT
OL017 F ech-8	GGCTCAGTGGTCTCTTCCAAAT
OL018 R ech-8	GCGATTGCAATTCCTCTTCCC
OL019 F gba-4	GGATTTGGAGCTGCATTCACTG
OL020 R gba-4	CCCGAGACCATCATCGGAAAA
OL021 F ttx-3	AGGGTTCTGCAGGTTTGGTT
OL022 R ttx-3	ATTGATGCCAATGGGGCAGA
OL023 F asp-3	ACGATGTTGTCTGCTTCGGA
OL024 R asp-3	AGCGACGAAGGTGATTCCTG
OL025 F acs-7	ATCGGGTACAACTGGAAAACCA
OL026 R acs-7	CGTTGGCATCGAAGAATCTCA
OL027 F lpr-3	TAGGACAGGTTGTCCCACCA
OL028 R lpr-3	GGGAGGGCAATTGGTTGTTG
OL029 F lin-3	ACTACTGTCATCACAACGCGA
OL030 R lin-3	AACCCTGTGGACAATGGCAA
OL035 F best-17	CTGGATGAAGGTGGCAGAGG
OL036 R best-17	ATCGCCATGCCTCTCGAAAT
OL041 F daf-2	GGAAGAAGAGAATCTCGGCCC
OL042 R daf-2	CGAGCTTCGCTGCTGCTTA
OL043 F nduf-6	CGGACAAGCGTGGGATCAAT
OL044 R nduf-6	AATCCTCTGGAGGGCGTTGA
OL047 F nuo-6	TTCTTCGACCAGCTGCCAAC
OL048 R nuo-6	GCAGAAATTCGGTCTTTCCGTG
OL051 F nhr-62 (Ver.2)	ACCTGGTATGCGTAGTCTGC
OL052 R nhr-62 (Ver 2)	CCGGTTGTGCCAAACACTTC
OL053 F nhr-17 (Ver.2)	TCATCCACACGGCGTTTTCT
OL054 R nhr-17 (Ver.2)	AGCAACGTTTCGAAATCCACA
OL55 F abu-11	AGGAGAATGTGTTCCTCCGC
OL56 R abu-11	GTTGGTTTGAGCTGGTTGGC
OL57 F fmo-2	TCGACATGGTCTTCTCTATGGC
OL58 R fmo-2	TGACGACTCATTCGTTTCGTG
OL61 F lpr-5	GGAGAAGCCACCGGATCAAT
OL62 R lpr-5	CCCTTTCCTTTCACCAAGGC
OL69 F gipc-2	GCCGTTCTAGAAGCCGATCA
OL70 R gipc-2	TGAAGCTAAAACGGCAGGCT
OL71 F nhr-76	TCGTAACGCCGTAGTGATGG
OL72 R nhr-76	CGAGAAGACCAGCCTCATGT
OL73 F cup-16	AGGAAGATCGCATCAGTTGGG
OL74 R cup-16	AGAGAGCACTTAACGGCTTCAA
OL75 F tatn-1	CGTATTACCCCACTTCCGGG
OL76 R tatn-1	GATCCTTGCGGTTTGGCTTG
OL81 F tre-5	CGAGCTAACGCAATTGACCG
OL82 R tre-5	CATTGTCCAGGCGCTGTTTC
OL85 F mak-1	AGCTATTGCCATTCCTGGAGC
OL86 R mak-1	TTTCGGCAACCGTATCAGGA
OL87 F hsp-70	CGATGAAGTTGTCTTGGTTGGG
OL88 R hsp-70	TGGAGCAGTTGAGGTCCTTC
OL89 F tnt-4	TTGAATGAGCGTTCCCGTCA
OL90 R tnt-4	TGGACCTTTGGTGGATGTCTT
OL91 F nhr-23	GCCAATACTGCCGTCTCAAA
OL92 R nhr-23	TGCATTCGAACCTCATCTTCT
OL93 F aagr-4	ACCAAGCAGGAGCTTTCCAG
OL94 R aagr-4	AGCTTCAGTTGTGTTGTCTGC
OL97 F pqn-13	AACTTGCGGACAACAAGCTC
OL98 R pqn-13	AGGTTTGCTGGCACTGTGG
OL99 F faah-2	GTATCGCCAGCTCTTCCACA
OL100 R faah-2	ACAGATCCTGCAGCATAATCCA
OL101 F abu-13	GTGAAGCAATGTCGCAAGGG
OL102 R abu-13	GCTCGGCGAGTTCTCTATCC
OL107 F F56F10.1	CCTCCATTCGATGCAAACACA
OL108 R F56F10.1	TGTGCTGTTGCTCTGTCCAT
OL109 F clec-186	AGCCTGTCCACAAGGATTCG
OL110 R clec-186	CGGAGCATCATCCGGTACAT
OL111 F nas-36	AGCAAAATCTACCGATGCCGA
OL112 R nas-36	CACCCCAATCTGCCCATACA
OL115 F dlat-1	CGCCAAAAGCTCAGGACTTG
OL116 R dlat-1	TGCTTTGGCAGATTTCCACTG
OL117 F cnp-3	CACTTCCAATGCCACCACAATC
OL118 R cnp-3	ATACGGCATCATTGGAGGCA
OL119 F R08B4.3	GCAGTCGTCATATGGGATGGT
OL120 R R08B4.3	AGCGTATCGACGTAGTCTGC
OL121 F Y14H12B.1	TGCACATGGGATGGTTGTGA
OL122 R Y14H12B.1	CCGCGTCGATGGAATCTCAG
OL123 F mccc-1	GCAGGTACCGTCGAGTTCAT
OL124 R mccc-1	AGATCCGTGCCTGTGATAGC
OL125 F C25H3.9	AGGACTATCCAACAGAACCACA
OL126 R C25H3.9	TTCGTGGTGCTCAACATCCG
OL127 F dpyd-1	AGATGACAACGGCAAGTGGT
OL128 R dpyd-1	AAAGCCGACAAAACTGCGTC
OL129 F mlc-3	CGGACAGGAGTTCAAGCGTA
OL130 R mlc-3	GGTTCCTTGCTCCTTCTCCT
OL131 F aqp-7	TATCTTCGGAGCCTGGTCCT
OL132 R aqp-7	GTCGGTGGCAAGTTTCAGTG
OL133 F K12C11.1	TGCTAGTAAAATCGCGTCGGA
OL134 R K12C11.1	TGTGACGGAACAGACTCTCC
OL135 F fbxa-85	GCTGATCCCAATCCAGAGATTAGT
OL136 R fbxa-85	TTGCCATGCTCAATTGCGAG
OL137 F unc-10	GCCAATGTTGGCTTCCAGTG
OL138 R unc-10	TCTCCTAGCACCGGTGAGG
OL141 F phb-2	CACTCAACGCCAACAGGTTT
OL142 R phb-2	GCTCGGTGAGGGAAACATCA
OL143 F hpl-2	CCACCGGGACATCGAATTCTT
OL144 R hpl-2	CGGTTTGCGCTTCAGTCATC
OL145 F prdx-3	TCTGGAACTGTCCGTCACAC
OL146 R prdx-3	GGCAAACCTCTCCGTGCTTA
OL147 F haf-9	AGGAAGCCAAATGTCAGGAGG
OL148 R haf-9	TCAGCGTCCAAAGCAGATGT
OL149 F nuo-5	GAATGAGATCGCTCCCCACC
OL150 R nuo-5	GGGAGACGTCAACGTCGATT
OL153 F egl-9	GTGTACATATTGTGGAAGCTCGTG
OL154 R egl-9	CAATCGAGTTGCTGGTGCTC
OL155 F grl-16	AGACCAACGAAGCTGTCGAG
OL156 R grl-16	TCGAGGTTGTCCTTCTCGTTC
OL157 F coq-5	AGACATTCGCCTACCGCAAA
OL158 R coq-5	CGCGAGATGGTTGGATATCTCT
OL159 F asp-14	CAACCAAGCAAAGTCGTCGT
OL160 R asp-14	CGGTCTCCGATCACAACAGT
OL161 F Y69A2AR.18	CAACCTCAGAGCTGCCTGC
OL162 R Y69A2AR.18	GGAAAATTGGGGCGTCGAAA
OL163 F abu-10	TATTGTCGCCCTGGCACTTT
OL164 R abu-10	GATGGTGGATTGTTGGCAGC
OL165 F rmh-2	GATGGATGTCACCCGTCGAA
OL166 R rmh-2	GCAGGACACTGGTTCCTCAT
OL167 F immt-1	ACGAGCTCTTGTGGAAAGCC
OL168 R immt-1	GAGTCCGGATGACTTGCTCC
OL169 F f17h10.1	AGCTTACAGACCCGATCCGA
OL170 R f17h10.1	TGGCGAGAAGACCTCCCATA
OL171 acd-1 F	ACTGATGGACACATGAGAGCAA
OL172 acd-1 R	TCACTGAGAAGTTGCGTGACA
OL173 ahcy-1 F	CTGCAACGTTGGTCACTTCG
OL174 ahcy-1 R	GTAACGGTCAACCTGTGGCT
OL175 art-1 F	ACAAATCGCCTGGAAGACTGT
OL176 art-1 R	GTAGCATTGACAGCGGCTTG
OL177 atp-2 F	AGTCGCTGAGGTGTTCACTG
OL178 atp-2 R	GGTGGTCGAGTTCTCCCTTG
OL179 asp-17 F	TGGGGTCACTTATGTTCCGC
OL180 asp-17 R	CCGTGTCGGAAATTACCTGATTG
OL181 alp-1 F	CGTCCAGACTTGGTCAGGTT
OL182 alp-1 R	TGTGTATGAGGAACCCTGTTGA
OL183 bli-6 F	GGCTTCAGAAATGGAGGTGGA
OL184 bli-6 R	CGGAAGTGTGATACATACCGAAAG
OL185 clec-265 F	ACACAAACTTTGCAGTTGGAGA
OL186 clec-265 R	AGAATCTGGGCATGGCTGAG
OL187 bli-1 F	TGCCCAGAACTATCCAAGGTTT
OL188 bli-1 R	CCGGCTCTCTACCGTAATTGT
OL189 clec-75 F	GGTGTTCAGCCAATCTCCGA
OL190 clec-75 R	GCAAACGGCACTAGATAACACA
OL191 col-109 F	GATCGCTGGAAACCTGACCA
OL192 col-109 R	AGGCTTTCCGTTACGTCCTG
OL193 dld-1 F	GTCGCTGTCCAGAACGACT
OL194 dld-1 R	GACGAGATCGGCATCTTGAGT
OL195 dod-19 F	TGGGCAGAAAACACTCCTTGA
OL196 dod-19 R	GCTGTAATCAGATAGGCGGACT
OL197 fkb-1 F	GCGTTCAGAAATCCAGAAAGGG
OL198 fkb-1 R	ATTCTTCATTGCGAGTGCGG
OL199 folt-2 F	GGCCACAGTTTGTGGTCTATTC
OL200 folt-2 R	CGTTTTGAAAAACCGCCTGC
OL201 grsp-2 F	GCTCAGGGATCCCCAGGTC
OL202 grsp-2 R	CCATCCTCCAGATGAACCGA
OL203 lec-10 F	TATCACAACCCCGGTGTCC
OL204 lec-10 R	TTCTTGTGATGTCCGTGACGA
OL205 lips-15 F	GGGTCAGCAACCTTGAATGC
OL206 lips-15 R	GTGTTCGGGTAGTGGGACTG
OL207 lpd-5 F	CTGGAACTGCGGATCCACTC
OL208 lpd-5 R	CTCCTCGACGTCAAACTCCC
OL209 dpy-13 F	ATCGCCGTGCTTTCGGTTT
OL210 dpy-13 R	CTTGCAGGTAAGGGCTTCGT
OL211 ell-1 F	ACCAGCTTCTAAGCTCAACCC
OL212 ell-1 R	AGTGTCACGTGATGGTGGTG
OL213 mec-12 F	TCGGAGGATCCGATGACTCT
OL214 mec-12 R	GCGGATTTCGTCAATGACAGT
OL215 mec-7 F	GCAATCAGCAGTATCGTGCC
OL216 mec-7 R	CAGCGGTGAGATAACGTCCA
OL217 mrpl-32 F	ACTGCACAAAACTTGCCAATGA
OL218 mrpl-32 R	GCGAGTTACTTTCTTTGGTTTGC
OL219 mrpl-4 F	GGACTTTGTGTTGCTCTCACTC
OL220 mrpl-4 R	GAGCTTCGCAAAGATCAATCCA
OL221 mrps-26 F	CTGCCATGTCACAAATGGACG
OL222 mrps-26 R	TAGAGAACTTTCTTCGATGGAGGC
OL223 mrps-30 F	AGGAAGCTAAACAAATGCTCGAC
OL224 mrps-30 R	TGAATCCATGAGTGTGAGCTTGA
OL225 oxy-5 F	TCGGCCCAGTTGGAAAGATT
OL226 oxy-5 R	AGCCAGTATTAACAGCCTCACA
OL227 pat-10 F	CCGACAACATGGCTGAGGAT
OL228 pat-10 R	GCTTTCCTCTGTCGAAGGCA
OL229 rack-1 F	GAAGCTTACCGGAACCCTCG
OL230 rack-1 R	GTCTTGTCGCGGGAAGATGA
OL231 rla-0 F	GCTTGTCGAGCTTTTCGAGG
OL232 rla-0 R	TCAGCATGTCCTCTCATGGC
OL233 rol-8 F	ACGGTAGAGATGCTGAGGTT
OL234 rol-8 R	ATTGGTCCTATAGCTCCCATTG
OL235 rpl-3 F	GGATACGTCGACACCCCAC
OL236 rpl-3 R	CTTGGATTTAGCCCAGTTGCTG
OL237 rps-11 F	GTCGTTCGTCGTGACTACCT
OL238 rps-11 R	GTGGATATCTCTGAAGGCTGGG
OL239 rps-28 F	AGAAACGTTAAGGGCCCAGT
OL240 rps-28 R	AGTCGAGACCGACACTTAGC
OL241 rps-9 F	CAGGCTCCAAACCCAGGTC
OL242 rps-9 R	TTGTCTGCGGACACGGATG
OL243 sdha-2 F	AGGAAGAGGAGTCGGACCAA
OL244 sdha-2 R	GGTTTCCGAGATTCCTGGCA
OL245 sol-2 F	TGCAGTGGAGGGTCTGATTG
OL246 sol-2 R	TCCATGACCCTGTTCAACACA
OL247 taco-1 F	AGAAGGGGCACTCGAAATGG
OL248 taco-1 R	CTGCTCCACGGACCTTTCTG
OL249 tfg-1 F	GCCAACGACTTGACACTCATC
OL250 tfg-1 R	TGTCACCAAATCGCCTTCTTC
OL251 trap-1 F	GCCAATGTTGTTCGCGAGTT
OL252 trap-1 R	GTCTCAGCGTACTTCACGACA
OL253 tufm-1 F	ACAAAGATCCTCGCCACATCA
OL254 tufm-1 R	TTGATGGTGATACCACGGGC
OL255 ugt-25 F	CAGTACTAGACGAACGACCACA
OL256 ugt-25 R	CTCCAGCAGTCCATTTCTCCA
OL257 unc-62 F	GGCATCCGATGGAGGGATCA
OL258 unc-62 R	GTCCCCTGCTTGGTTGGAAG
OL259 unc-69 F	AGTGCTCGGCCAGTACATT
OL260 unc-69 R	AAAATCGTCGTCGTGAATGCT
OL261 vdac-1 F	CGGATGGAAGGTTGGTGGAA
OL262 vdac-1 R	CAACGGCAACTTGGGAAGAG
OL263 vhl-1 F	TGGCTGAATCCATCAAAACAACC
OL264 vhl-1 R	CTCCTAGCAACCCATGGATGA
OL265 trp-4 F	AATAAGAAAAGCGCCACGCC
OL266 trp-4 R	GGGTCATGCATCTCAACCGA
OL267 vap-1 F	CGGCTGCTCTAACACCAAGA
OL268 vap-1 R	ACTTGTTTGGCTCAAGCCCT
OL269 mct-4 F	GGCGGGAGGATTGATCTCTG
OL270 mct-4 R	CAAGACCTCCCATCACTCCG
OL271 gst-10 F	ACTTCACTATTCGAGGATTCGGA
OL272 gst-10 R	CTTGCCATTCATTCCCCTCG
OL273 sams-3 F	CGCTGAGAACGGACACTTTG
OL274 sams-3 R	CCGTTTGAGATCGTTTTTCCTCC
OL275 B0491.5 F	CGTGGCTACCATGAAGAGCA
OL276 B0491.5 R	TTGGAGTCCAGTCTCCGAGT
OL277 C12D12.1 F	CCGTTACAGTGCCGACTACA
OL278 C12D12.1 R	TGGTTTGCTTACTTGTGCCA
OL279 C17F4.7 F	TTTGCACACAATTGCCCGTT
OL280 C17F4.7 R	TAGGGCTTATGCGCAGCC
OL281 C18D11.1 F	TCGGATTGCAGTTCCTCCAC
OL282 C18D11.1 R	CCACGGACGTCGTACACTTT
OL283 C40H1.8 F	ATTGGTCTGTACAAGCCGGA
OL284 C40H1.8 R	TGTACGGGAAAGTTTTGGTATGC
OL285 C55A6.7 F	GTAACCGGATCCAATCGAGGA
OL286 C55A6.7 R	TGAGAGCAGTTGCCTTATCAAC
OL287 dlat-2 F	ACTGAGGTCCGTGCCGA
OL288 dlat-2 R	GGAGTGATAAGGCCGGTTGG
OL289 C55B7.3 F	TGTGACTCTGAGACTGCTCCA
OL290 C55B7.3 R	ACACTTGTTGAGAACCGAGTGA
OL291 cpt-3 F	GTTGGCGAAAATCGTCTCCG
OL292 cpt-3 R	CGGTTTTTGCTCCATTCGGT
OL293 dct-8 F	GCTTCCTTCGCAACCTCATTG
OL294 dct-8 R	TTTCCATACATATTTCCTCCGGCA
OL295 eef-1A.1 F	ATCACTGGAACATCCCAGGC
OL296 eef-1A.1 R	CGCGAGTTTGTCCGTTCTTG
OL297 F23C8.5 F	TGCTGTCAAGATCCGTGTCAA
OL298 F23C8.5 R	TTGACGGCCTCCTCTAAAGC
OL299 F26G1.2 F	GAAGAACGCGAGAAAGTGCG
OL300 F26G1.2 R	CGTTGGATTCTTGCCCGATG
OL301 F33G12.6 F	CTGCTGACGACATAAGAGGTGA
OL302 F33G12.6 R	CGATTCGATCCCAACATGCTTC
OL303 fkb-7 F	TATGCCAGGACTTGATAAGGGTC
OL304 fkb-7 R	TGCTCTTGCTCTTTCTGCTCA
OL305 brp-1 F	CTTCAAGAAAACCGAAACATCCG
OL306 brp-1 R	TCCTGGATTTTCCGCAGAGTT
OL307 T19C9.8 F	GTGTAGCTAGTTACCATGCTGGA
OL308 T19C9.8 R	AACTTGGATTTGGTACCGGTGT
OL309 T21H3.1 F	CCGTCAGTCCACAGGACAAG
OL310 T21H3.1 R	GCAGCCCATGGAGTGTGAT
OL311 Y26D4A.21 F	AAAATGTAAGATTCATCCAACCGAC
OL312 Y26D4A.21 R	CTCGTCCGATTGAATTGCCTG
OL313 Y51H7C.13 F	GCTATTGGAACCAAGTGCTGC
OL314 Y51H7C.13 R	TTTGGGATGGAAGGTTCGGG
OL315 Y54F10AM.5 F	TCTTTGAAGCGTTCCTGCCT
OL316 Y54F10AM.5 R	TGGTCGTCATGGCACTTTGA
OL317 Y51H1A.3 F	GGAATTGGGGAGAGCTCGTG
OL318 Y51H1A.3 R	CGATCGAGTTCCAGGTGGTG
OL319 Y71G12B.10 F	GTTATGAGGTCTCGCTGGGC
OL320 Y71G12B.10 R	GTTTTTCGGCTGGCACACTT
OL321 Y43F8B.1 F	CGAGCAACTAGCCCAGAAGT
OL322 Y43F8B.1 R	GAGCTCGGAATCAGCTACCC
OL323 lpl-1 F	AGGTGTTAGGCATTTTGTGGAC
OL324 lpl-1 R	ACCCATACACCTGTATTCGCA
OL325 atp-1 F	AAACCGGAAAGACCGCCATT
OL326 atp-1 R	GACAGCGACGTAGATGCAGA
OL327 mdh-2 F	CTTCCAGCAAAGACCCTCGT
OL328 mdh-2 R	AGAAGAGCGACCTTTGGAGC
OL329 paf-2 F	AGTTGGTCATGTCATCCGCT
OL330 paf-2 R	TTGCTTTTTGGAAGTCCGTTGT
OL331 str-7 F	TTTCACATCAAACGGCAATTCG
OL332 str-7 R	GGAGGAACGTGTGAAACAAGTAT
OL333 tag-120 F	TATTTTCACTCTCTCGGCAGCA
OL334 tag-120 R	TCCACTGCATACTGTGGTGAT
OL335 sucl-1 F	GGGAGCTGCTCGTTTCTACA
OL336 sucl-1 R	AGGTACCCTGCTTTCCTGTG
OL337 tald-1 F	GAATTCGGGCTGCTAACACG
OL338 tald-1 R	GGCGAGATTAGGGTGACTCC
OL339 tiam-1 F	CCTTGTGATGAGCAGCCAGA
OL340 tiam-1 R	ACGCGAAACATTCCAGCAAAT
OL341 rhy-1 F	TGACACTTGTCGTCATCGGAA
OL342 rhy-1 R	TTCGAGGATCTTTCAGTGAGCA
OL343 dpy-2 F	GAATTTTGTCAGGCATCCGCA
OL344 dpy-2 R	ATCCAGCAGCCCTTTTCGTT
OL345 C16C10.4 F	TGCATACTTGGATGGACTGTTCT
OL346 C16C10.4 R	TCTGCCTGCACAATAGCGAA
OL347 glf-1 F	CCGTGTCACAATTCTCAGCAG
OL348 glf-1 R	TCTCTTCCTCGGTGATCGGA
col-129 F	TCAATGATGTCAACAATTACTATGATGA
col-129 R	GCCAGACGGTATTAGCATCG
acdh-11 F	TAATGCAGTCGCATCGTTGG
acdh-11 R	CCATTTGGACTGTGTTTGCCC
acdh-1 F	TCCGAGCTTCATCCACTTGT
acdh-1 R	TGCGTATTTGTAGCCTTTTCCA
acdh-8 F	CCGCAGCTGAAGTTGACTCT
acdh-8 R	CCTCCGAAGATCTGACAAGCA
acs-5 F	GGGAGAATACGTGGCACCAG
acs-5 R	AGCGATGAGCCATCTTTCCA
aip-1 F	CTGGACGGATTCAATCACATC
aip-1 R	TTGTAGAGAACGAGCCAGAGC
atg-18 F	AGCCGCAAGGAGTAATCAAGTATC
atg-18 R	TCCGTCTGATGTAGCAGCCAT
cct-4 F	CAGCCACGACGATAATACAACAG
cct-4 R	CAGGCGGTAGAGCAGGAAGT
cpt-4 F	CGAGAACAGAGACGCTACGC
cpt-4 R	TTCAACAGGTCTCTTCGCTCTT
cth-1 F	GGAGCCGCTATCACTAATAATGAC
cth-1 R	CGAATGGAGATGGAACACCT
dnj-11 F	AGCAAGCCGACAAGGAGACA
dnj-11 R	CATCTCTCCACGGTTCCAGGT
dod-17 F	ATTCACACTCACTGTCGCTAACG
dod-17 R	TCGGTCCTGTGCTGTATTCG
ech-6 F	TCTATGCCGGAGAGAAGGCT
ech-6 R	AACGCTGAGTACCTCCTGCT
elo-2 F	GCCCAGTGGCAAAGTTCATC
elo-2 R	GCACATTCCAGCTAACAGCG
elo-5 F	ATGCACTGGTACCATCACGC
elo-5 R	ACCCAAACCATATGGACAGCA
ets-4 F	TCTCAAAGGACGCCGATCAC
ets-4 R	CTGGGTGTCAAGACCGTTGT
fat-2 F	GTCCCGGCTCTTCGAGACTA
fat-2 R	GAGGACAAAGGCAATGTAAGCA
fat-4 F	AGTTTGCATTGAGCTCGAACAT
fat-4 R	CCTCCCCAAAGCCAGTCAAT
fat-7 F	GCCGTCTTCTCATTTGCTCTC
fat-7 R	CTCATTGGTGTGGTTGCCTT
lbp-8 F	GAGAGAAATTTGTTGAAATTGCTCCG
lbp-8 R	TGAAAACAGAGCTGTGGTGGT
lbp-9 F	TCGTGATGTGTCGAGCGTC
lbp-9 R	ACGATGACGAGCTTTCCGTT
let-767 F	GCAGCTGTGGCTTATCGTCT
let-767 R	CGGTGACAACAGCCCAAGAA
lipl-4 F	TGATGACTGTAATGATCCCATTGT
lipl-4 R	CCATGATTTTATTAATTCCGGCGTA
mex-1 F	TCGCAGAGCCACCAACAAGA
mex-1 R	GATGAGGAAGAGGACCGATGC
mtl-2 F	TGGTCTGCAAGTGTGACTGC
mtl-2 R	GGCAGTTGGGCAGCAGTATT
nhr-80 F	ATCACCGACGAGATCATGCC
nhr-80 R	TCGAAACCCCCTTGAAAGC
oma-1 F	CCAAGATATGAGCTACCAACGAA
oma-1 R	CAGCGAGACGGTGGATAGGT
sbp-1 F	ATCCGATTGGATTGCTCGCT
sbp-1 R	GAGTGCTAGTTCCATCCGGG
sip-1 F	CGGGTTCAGCAAGAGATCGT
sip-1 R	CCAAGTCGACGTCCTTTGGA
tcer-1 F	TGAGCCACGAAAATCAGGAGAA
tcer-1 R	CTCTACCTCTGCCGCCAAAA
vit-1 F	AGCCAGAAGAAATCCGATCTTG
vit-1 R	GCTCCACAGCTTCGTATCCA
vit-2 F	TCCATCAAGAGCCACATCAAGA
vit-2 R	CGAACTCAGCCTTGTCTCCA
