# Supplementary material for: Gene regulatory network inference in long-lived C. elegans reveals modular properties that are predictive of novel aging genes
Source: iScience. 2021 Dec 20;25(1):103663. doi: 10.1016/j.isci.2021.103663 (PMC8753122; doi:10.1016/j.isci.2021.103663)
Supplement: Table S19. List of non-variable genes used for RNA-Seq normalisation, related to Star Methods [file mmc15.csv]

2RSSE.1
aagr-4
aak-1
aakb-1
aakb-2
aakg-2
aakg-4
aap-1
aars-1
aat-1
aat-2
aat-3
aat-4
aat-5
aat-6
aat-9
abf-5
abf-6
abhd-11.2
abhd-14
abhd-3.1
abhd-3.2
abhd-5.1
abhd-5.2
abi-1
abl-1
abt-2
abtm-1
abts-2
abts-3
abts-4
acbp-3
acbp-5
acd-2
acd-5
acdh-13
acds-10
ace-1
ace-2
acin-1
acl-1
acl-11
acl-14
acl-2
acl-3
acl-5
acl-6
acl-7
acl-8
acox-1.2
acox-1.5
acox-1.6
acp-1
acp-5
acp-7
acs-12
acs-16
acs-17
acs-20
acs-3
acs-7
acsd-1
acy-1
acy-3
acy-4
ada-2
adbp-1
add-1
add-2
adm-2
adm-4
adpr-1
adr-1
adr-2
aex-1
aex-3
aex-4
aex-5
aex-6
afmd-2
age-1
ags-3
agt-2
agxt-1
AH9.3
aha-1
aho-3
aipl-1
aipr-1
akt-2
alfa-1
alg-2
algn-1
algn-13
algn-14
algn-2
algn-7
alh-10
alh-5
alkb-8
aly-1
aly-2
aman-3
amt-1
amt-4
amx-2
amx-3
anat-1
angl-1
ani-3
anmt-1
anmt-2
aos-1
apb-3
apc-2
aph-1
aph-2
apm-3
apn-1
apr-1
aps-1
aps-2
aps-3
apx-1
aqp-1
aqp-10
aqp-4
aqp-8
arc-1
arch-1
arf-6
arid-1
arl-1
arp-11
arr-1
arrd-10
arrd-13
arrd-14
arrd-17
arrd-18
arrd-22
arrd-7
arx-5
arx-7
asc-1
asd-1
asm-1
asm-2
asp-12
asp-17
atad-3
ate-1
atf-6
atg-13
atg-16.2
atg-3
atg-4.1
atg-5
atg-7
atgp-2
athp-1
athp-2
atl-1
atm-1
attf-3
attf-4
attf-5
attf-6
atx-3
avr-15
B0001.2
B0001.3
B0001.4
B0001.5
B0001.8
B0019.2
B0024.10
B0024.11
B0024.13
B0024.4
B0025.4
B0035.13
B0035.15
B0035.3
B0205.1
B0205.6
B0205.8
B0205.9
B0222.5
B0228.1
B0228.7
B0238.1
B0238.11
B0238.12
B0252.3
B0261.7
B0261.8
B0272.4
B0280.13
B0280.9
B0281.3
B0285.4
B0303.11
B0303.7
B0310.2
B0334.4
B0336.7
B0353.1
B0361.2
B0361.3
B0361.9
B0393.9
B0403.3
B0403.5
B0410.3
B0454.5
B0454.6
B0457.2
B0457.6
B0462.5
B0464.6
B0464.9
B0491.1
B0491.6
B0495.5
B0495.8
B0495.9
B0507.1
B0507.2
B0507.3
B0511.11
B0511.7
B0513.5
B0524.6
B0546.3
B0546.4
B0564.7
bag-1
bam-2
bar-1
bath-38
bath-47
baz-2
bca-1
bca-2
bcas-2
bcc-1
bcmo-2
bcs-1
BE0003N10.1
bec-1
bed-1
bed-2
ben-1
best-13
best-17
best-18
best-19
best-21
best-22
best-24
best-3
bet-2
bgal-1
bgal-2
bigr-1
bir-1
bli-3
blos-1
blos-2
bmy-1
bpl-1
bpnt-1
bra-2
brap-2
brc-2
bre-1
bre-4
brf-1
bris-1
btb-14
btb-16
btf-1
bub-3
bud-31
C01A2.2
C01A2.4
C01B10.10
C01B10.3
C01B10.8
C01B10.9
C01C10.2
C01C4.3
C01F1.3
C01F1.6
C01G10.7
C01G10.9
C01G6.4
C01H6.4
C01H6.8
C02B10.3
C02B10.4
C02B8.3
C02B8.6
C02F12.5
C02F12.8
C02F5.14
C02F5.3
C03B1.13
C03B1.14
C03F11.4
C03G6.5
C03H12.1
C03H5.3
C03H5.5
C04E12.4
C04E6.7
C04F12.8
C04F5.8
C04F5.9
C04G6.4
C05A9.2
C05B5.8
C05C10.2
C05C12.4
C05C8.1
C05C8.2
C05C8.5
C05D10.4
C05D11.13
C05D11.5
C05D11.8
C05D11.9
C05D12.1
C05D12.2
C05D2.10
C05D2.11
C05D9.3
C05D9.9
C05G5.1
C05G5.2
C06A1.2
C06A12.3
C06A5.3
C06A6.2
C06A8.8
C06B3.7
C06B8.7
C06E1.9
C06E7.2
C06G3.6
C06H2.2
C06H5.6
C07A12.7
C07A9.9
C07B5.4
C07D10.5
C07E3.3
C07E3.9
C07H4.1
C07H6.2
C08B11.8
C08B11.9
C08B6.10
C08B6.8
C08E8.10
C08F8.2
C08G5.7
C08G9.1
C08H9.15
C08H9.3
C09B7.2
C09D4.1
C09D4.2
C09D4.4
C09E7.7
C09E7.8
C09E8.1
C09F5.1
C09G1.4
C09H10.5
C10A4.10
C10B5.3
C10C5.2
C10C5.3
C10C5.4
C11D2.4
C11D2.7
C11E4.6
C11E4.7
C11G10.1
C11H1.3
C11H1.9
C13A10.1
C13B4.1
C13C4.6
C13F10.5
C13F10.7
C14A11.9
C14A4.12
C14A4.3
C14A4.6
C14B1.3
C14B1.8
C14B4.2
C14B9.3
C14F11.4
C14H10.2
C15A11.7
C15B12.1
C15C7.7
C15C8.4
C15C8.7
C15F1.1
C15H9.11
C15H9.4
C15H9.5
C16A11.2
C16C10.1
C16C10.2
C16C10.4
C16C10.8
C16D2.1
C16D9.4
C16E9.2
C16H3.3
C17C3.15
C17E4.10
C17E4.6
C17G10.13
C17H11.2
C17H11.6
C17H12.11
C17H12.4
C17H12.6
C18A11.1
C18A11.3
C18A3.3
C18B12.6
C18B2.3
C18D11.3
C18E3.9
C18E9.5
C18E9.9
C18H7.11
C23G10.6
C23G10.7
C23H3.3
C23H3.5
C23H4.2
C23H4.3
C23H4.7
C24A1.3
C24A3.2
C24A3.4
C24B5.4
C24D10.4
C24D10.6
C24G6.2
C24H10.2
C24H12.4
C25A1.1
C25A1.4
C25D7.10
C25D7.5
C25E10.12
C25E10.5
C25F6.1
C25F9.5
C25G4.2
C26B9.1
C26C6.9
C26D10.6
C26E1.2
C26G2.2
C27A12.2
C27A12.6
C27A12.7
C27A12.9
C27A7.1
C27A7.6
C27B7.7
C27C12.4
C27D6.12
C27D8.3
C27D8.4
C27F2.10
C27F2.4
C27F2.9
C27H5.2
C27H5.4
C27H6.8
C28C12.4
C28G1.5
C28G1.6
C29E4.12
C29G2.6
C29H12.6
C30B5.2
C30B5.4
C30F12.2
C30G4.4
C30G7.2
C30H6.9
C31C9.6
C31C9.7
C31E10.5
C31H5.4
C31H5.6
C32D5.10
C32D5.6
C32D5.7
C32E12.4
C32E8.5
C32E8.9
C33A11.2
C33A12.3
C33A12.4
C33B4.4
C33C12.10
C33D9.3
C33D9.6
C33F10.14
C33G3.6
C33G8.2
C33G8.4
C33H5.13
C33H5.8
C34B2.10
C34B2.5
C34B4.4
C34B7.2
C34C12.2
C34C12.6
C34C12.7
C34C12.8
C34C6.4
C34D1.4
C34D10.1
C34F11.8
C34F6.11
C34F6.5
C34F6.7
C34F6.9
C34H4.1
C35A11.4
C35A5.3
C35A5.6
C35B1.2
C35B8.3
C35C5.10
C35C5.9
C35D10.1
C35D10.10
C35D10.17
C35D10.5
C35D10.6
C35D10.7
C35E7.4
C35E7.6
C36A4.4
C36B1.9
C36B7.6
C36E6.2
C36E8.4
C37A2.8
C37C3.1
C37H5.13
C37H5.5
C38C3.4
C38H2.3
C39D10.11
C39D10.3
C39D10.8
C39E9.11
C39E9.7
C39F7.5
C39H7.4
C41A3.2
C41G11.1
C41H7.3
C41H7.4
C41H7.6
C42C1.12
C42C1.4
C42D8.1
C43H6.3
C43H6.4
C44B11.4
C44B11.6
C44B7.11
C44B7.12
C44B7.2
C44B7.7
C44C1.1
C44C10.11
C44C10.9
C44E12.1
C44E4.5
C44F1.1
C44H4.4
C44H9.4
C44H9.5
C44H9.6
C45B2.6
C45E5.1
C45E5.4
C45G7.13
C45G9.5
C45G9.6
C46C11.2
C46F11.4
C46F11.5
C46F11.6
C46F2.1
C46H11.2
C47B2.2
C47E12.2
C47E12.3
C47E12.7
C47E8.4
C47G2.3
C47G2.4
C48B4.8
C48E7.6
C49A1.10
C49A9.2
C49A9.4
C49A9.5
C49A9.6
C49A9.9
C49C3.10
C49C3.15
C49C3.8
C49C3.9
C49F5.7
C49G7.10
C49G7.7
C49H3.3
C49H3.6
C49H3.9
C50A2.3
C50B8.5
C50B8.6
C50D2.5
C50D2.8
C50D2.9
C50E3.5
C50F2.2
C50F2.4
C50F4.1
C50F4.16
C50F4.6
C50F4.8
C51E3.6
C51E3.9
C52A10.1
C52B11.5
C52B9.4
C52B9.8
C52G5.2
C53A5.13
C53A5.17
C53A5.6
C53B4.3
C53D5.1
C53D5.5
C53D6.4
C53D6.6
C53D6.7
C54E4.5
C54G4.7
C55A6.1
C55A6.10
C55A6.4
C55A6.7
C56A3.4
C56A3.5
C56A3.6
C56C10.7
C56E6.2
C56G7.3
cacn-1
cal-1
cal-2
cal-4
calu-2
cam-1
capg-1
catp-1
catp-5
cblc-1
cbp-2
CC8.2
cca-1
ccb-1
cccp-1
ccdc-55
ccm-3
ccnk-1
ccpp-1
ccz-1
CD4.3
cdc-25.1
cdc-26
cdc-48.3
cdc-6
cdc-73
cdd-2
cdf-1
cdf-2
cdgs-1
cdh-1
cdh-4
cdk-11.1
cdk-5
cdk-7
cdk-8
cdk-9
cdka-1
cdo-1
cdr-6
cebp-2
cec-1
cec-2
cec-3
cec-5
cec-6
ced-10
ced-12
ced-2
ced-4
ced-6
ced-9
cee-1
ceeh-1
ceeh-2
ceh-13
ceh-18
ceh-20
ceh-32
ceh-37
ceh-60
ceh-79
ceh-88
ceh-91
cel-1
cept-1
cept-2
cerk-1
cest-1
cex-2
cfim-1
cfim-2
cfp-1
cgef-1
cgr-1
cgt-1
cgt-2
che-3
chil-10
chil-13
chil-22
chil-24
chin-1
chn-1
chp-1
chup-1
chw-1
cic-1
cids-1
cids-2
cil-1
cima-1
cisd-3.1
cit-1.1
cka-1
ckb-1
ckb-2
ckb-4
ckc-1
cki-2
cks-1
cku-70
cku-80
cla-1
cld-9
clec-149
clec-166
clec-187
clec-199
clec-218
clec-264
clec-47
clec-5
clec-52
clec-57
clec-66
clec-8
clec-80
clec-86
clh-3
clh-4
clh-5
clh-6
clip-1
clk-1
clk-2
cln-3.2
clp-2
clpf-1
clpp-1
cls-3
clsp-1
cmk-1
cnb-1
cnc-10
cnc-3
cnc-4
cnc-8
cnep-1
cni-1
cnk-1
cnnm-1
cnnm-2
cnnm-3
cnp-3
coel-1
cogc-1
cogc-2
cogc-8
coh-1
col-118
col-153
col-34
col-43
col-96
comt-3
coq-1
coq-2
coq-3
coq-4
coq-5
coq-6
cor-1
cox-10
cox-15
cpd-1
cpd-2
cpf-1
cpf-2
cpg-8
cpin-1
cpna-3
cpna-5
cpr-8
cpsf-1
cpsf-2
cpsf-3
cpsf-4
cpt-5
cpt-6
cpx-1
crb-3
cri-2
crls-1
crm-1
crn-1
crn-2
crn-3
crn-6
crn-7
crp-1
crtc-1
csk-1
csn-1
csn-3
csn-4
csn-5
csn-6
ctf-18
ctg-2
ctn-1
ctsa-1
cua-1
cuc-1
cul-4
cul-5
cul-6
cup-14
cup-15
cup-16
cup-4
cup-5
cutc-1
cutl-24
cutl-26
cux-7
cyh-1
cyn-11
cyn-13
cyn-15
cyn-16
cyn-4
cyn-6
cyp-13A2
cyp-13A5
cyp-14A2
cyp-14A5
cyp-25A1
cyp-25A2
cyp-29A2
cyp-32A1
cyp-32B1
cyp-33A1
cyp-33C3
cyp-33C7
cyp-33C8
cyp-33C9
cyp-33E1
cyp-33E2
cyp-34A2
cyp-34A4
cyp-35A3
cyp-35A5
cyp-36A1
cyp-37A1
cyp-37B1
cyp-42A1
cyp-43A1
cyp-44A1
cysl-1
cyy-1
czw-1
D1007.15
D1007.5
D1014.4
D1022.4
D1025.1
D1025.10
D1037.1
D1043.1
D1044.6
D1054.1
D1054.3
D1054.5
D1054.8
D1069.3
D1086.12
D1086.8
D2005.3
D2007.1
D2023.1
D2023.4
D2023.6
D2024.5
D2030.3
D2045.7
D2045.8
D2045.9
D2096.12
D2096.7
daao-1
daf-1
daf-12
daf-14
daf-18
daf-19
daf-25
daf-28
daf-3
daf-36
daf-4
daf-7
daf-8
dap-3
dbl-1
dbr-1
DC2.5
dcaf-1
dcap-1
dcar-1
dcr-1
dcs-1
dct-1
dct-11
dct-17
ddl-2
ddl-3
ddp-1
ddr-1
ddx-23
ddx-27
deg-1
denn-4
dep-1
des-2
dgk-1
dgk-2
dgk-5
DH11.2
DH11.5
dhfr-1
dhhc-10
dhhc-14
dhhc-2
dhhc-3
dhhc-4
dhhc-6
dhhc-7
dhhc-8
dhhc-9
dhp-1
dhp-2
dhrs-4
dhs-1
dhs-12
dhs-14
dhs-18
dhs-19
dhs-2
dhs-20
dhs-21
dhs-24
dhs-29
dhs-30
dhs-5
dhs-7
dhs-9
dic-1
die-1
dis-3
div-1
djr-1.1
dkf-1
dkf-2
dlc-2
dmd-9
dmsr-1
dnc-2
dnc-3
dnc-4
dnc-5
dnc-6
dnj-14
dnj-15
dnj-17
dnj-18
dnj-2
dnj-22
dnj-23
dnj-27
dnj-30
dnj-8
dohh-1
dom-3
doxa-1
dpf-1
dpf-2
dpf-6
dpf-7
dph-1
dph-3
dpl-1
dpm-1
dpm-3
dpy-26
dpy-27
dpy-28
drd-1
drd-5
drd-50
dre-1
drh-1
drh-3
drl-1
droe-4
drr-1
dsbn-1
dsh-1
dsh-2
duo-3
dus-2
duxl-1
dve-1
dxbp-1
dyc-1
dyrb-1
E01A2.1
E01A2.2
E01G4.5
E01G6.2
E02H1.1
E02H1.5
E02H4.7
E02H9.3
E03H4.8
E04F6.15
E04F6.4
E04F6.6
eaf-1
eak-7
ears-2
eat-16
eat-20
ebax-1
ech-2
ech-3
ech-5
ech-8
EEED8.10
eff-1
efl-2
egal-1
egl-10
egl-13
egl-15
egl-19
egl-20
egl-23
egl-9
egrh-1
egrh-3
eif-2Balpha
eif-2Bbeta
eif-2Bdelta
eif-2Bepsilon
eif-2Bgamma
eif-2D
eipr-1
ekl-1
ekl-4
ekl-6
elb-1
elc-1
elks-1
elo-9
elp-1
elpc-1
elpc-2
elpc-3
elpc-4
elt-2
elt-3
elt-7
emb-27
emb-30
emb-4
emc-2
emc-5
emc-6
eme-1
emr-1
emre-1
endu-1
endu-2
eng-1
ent-4
ent-6
ent-7
eor-1
eor-2
epg-2
epg-5
epg-7
epg-8
ephx-1
ercc-1
eri-1
eri-3
eri-6
eri-7
eri-9
erl-1
erv-46
ess-2
esyt-2
ethe-1
ets-6
ets-9
evl-14
exc-4
exc-5
exc-6
exc-7
exc-9
exl-1
exoc-7
exoc-8
exos-1
exos-4.1
exos-7
exos-9
exp-2
F01D5.1
F01D5.2
F01D5.3
F01D5.5
F01D5.8
F01F1.15
F01F1.2
F01F1.3
F01G10.9
F01G4.5
F02C12.1
F02D8.5
F02E9.1
F02E9.10
F02E9.7
F07A11.4
F07A11.5
F07C6.3
F07E5.5
F07F6.8
F08B4.7
F08D12.3
F08D12.7
F08F1.3
F08F3.4
F08F8.10
F08F8.7
F08G12.1
F08G2.4
F08G2.5
F08G2.7
F08G5.3
F09C3.2
F09E10.1
F09E5.11
F09E5.14
F09E5.16
F09E5.8
F09E8.2
F09F7.5
F09F7.6
F09F7.7
F09G2.1
F09G2.8
F09G8.7
F10A3.17
F10B5.2
F10B5.8
F10C1.9
F10C2.3
F10C2.4
F10C2.5
F10C5.2
F10D11.2
F10D7.2
F10D7.3
F10D7.5
F10E7.5
F10E7.6
F10E9.12
F10E9.3
F10G7.10
F10G7.5
F10G8.8
F10G8.9
F11A10.5
F11A10.6
F11A10.7
F11D5.1
F11F1.1
F13A7.11
F13B12.6
F13B6.2
F13B6.3
F13C5.2
F13C5.5
F13D11.3
F13D11.4
F13D12.8
F13D12.9
F13D2.1
F13E6.5
F13E9.1
F13G3.10
F13G3.7
F13H10.3
F13H10.6
F13H10.8
F13H8.11
F13H8.2
F13H8.3
F14B6.2
F14B8.5
F14B8.6
F14D12.1
F14F9.4
F14H12.3
F15A4.6
F15A8.6
F15B9.10
F15D4.2
F15D4.5
F15E6.6
F16B12.4
F16B12.6
F16C3.2
F16F9.1
F16F9.4
F16H6.10
F17A9.2
F17A9.4
F17A9.5
F17C11.12
F17C11.2
F17C11.4
F17C11.6
F17C11.7
F17C8.9
F17E5.2
F17H10.1
F17H10.2
F18A11.3
F18A11.5
F18C12.3
F18E3.11
F18E3.12
F18E3.13
F18E9.3
F18F11.1
F18H3.4
F19B10.10
F19B2.6
F19C6.2
F19C6.4
F19C7.2
F19F10.11
F19F10.12
F19F10.3
F19H8.2
F20C5.4
F20D12.2
F20D6.11
F20D6.5
F20D6.8
F20G2.3
F20H11.1
F21A3.3
F21C10.11
F21D12.3
F21D5.1
F21D5.3
F21D5.5
F21D5.6
F21F3.7
F21G4.1
F21G4.6
F22B8.7
F22F7.7
F22F7.8
F22G12.4
F22H10.2
F22H10.6
F23A7.4
F23D12.3
F23D12.7
F23F1.4
F23F1.5
F23F1.7
F23F12.12
F23H12.3
F25B3.5
F25B4.4
F25B4.7
F25B4.8
F25B5.5
F25E2.3
F25E5.1
F25E5.4
F25E5.5
F25F8.1
F25G6.8
F25G6.9
F25H2.4
F25H5.8
F26A1.13
F26A3.1
F26C11.1
F26D11.1
F26E4.3
F26E4.4
F26E4.7
F26F2.7
F26F4.12
F26F4.6
F26F4.9
F26G1.1
F26G1.2
F27C1.6
F27D4.6
F27D4.7
F27D9.2
F28B3.10
F28B3.5
F28B3.6
F28C1.1
F28C1.3
F28C6.8
F28E10.1
F28F5.6
F28F8.7
F28H1.1
F28H6.4
F28H6.6
F28H7.8
F29C6.1
F30A10.3
F30A10.9
F30B5.4
F30F8.10
F30F8.9
F31C3.2
F31C3.6
F31D4.8
F31D5.2
F31E8.4
F32A5.3
F32A5.8
F32A5.9
F32A7.4
F32B4.4
F32B5.7
F32D8.11
F32D8.14
F32D8.4
F32H5.1
F33A8.4
F33C8.4
F33E11.3
F33G12.6
F33H1.3
F33H1.4
F33H12.7
F33H2.2
F33H2.3
F33H2.6
F34H10.3
F35A5.2
F35A5.8
F35B12.10
F35B12.3
F35B12.9
F35C11.4
F35C11.5
F35C11.6
F35C12.3
F35D11.3
F35D11.5
F35E12.10
F35E12.9
F35F10.1
F35G12.12
F35H8.2
F36A2.2
F36D3.1
F36F2.1
F36F2.2
F36G3.1
F36G3.2
F36H2.3
F36H9.4
F37A4.2
F37A8.5
F37B12.1
F37B12.3
F37C12.1
F37C4.4
F37F2.2
F38B2.4
F38B7.2
F38B7.3
F38E1.9
F38E9.1
F39B2.3
F39G3.3
F39H11.1
F39H12.3
F39H2.3
F40A3.1
F40A3.2
F40A3.6
F40B5.2
F40F12.7
F40F4.7
F40F8.1
F40F8.11
F40F8.4
F40F9.5
F40G9.17
F40H3.1
F41B4.1
F41B4.2
F41C3.11
F41C3.2
F41C3.4
F41C3.8
F41D9.2
F41E6.12
F41E7.1
F41E7.2
F41G3.10
F41G3.6
F41H10.3
F41H10.4
F42A10.7
F42A10.9
F42F12.3
F42F12.4
F42G10.1
F42G2.2
F42G2.5
F42G4.5
F42G9.1
F42H10.3
F42H10.6
F43B10.1
F43C11.7
F43C9.1
F43C9.2
F43D2.6
F43E2.1
F43G6.4
F43G6.8
F43G9.12
F43G9.13
F43G9.4
F43H9.4
F44A2.3
F44A2.5
F44A6.4
F44B9.2
F44B9.5
F44B9.8
F44D12.2
F44E2.10
F44E2.3
F44E2.6
F44E2.7
F44E2.8
F44E7.5
F44E7.9
F44G4.1
F45D3.2
F45E10.2
F45G2.10
F46B6.12
F46B6.4
F46B6.5
F46B6.6
F46C5.10
F46C5.6
F46C8.3
F46G10.2
F46G10.4
F46H5.2
F46H5.4
F47B10.5
F47B10.9
F47B8.2
F47B8.3
F47B8.8
F47D12.6
F47E1.2
F47F2.1
F47G3.1
F47G3.4
F47G4.4
F47G9.4
F47H4.2
F48A11.4
F48A9.1
F48B9.8
F48C1.6
F48E3.8
F48E8.2
F48F7.6
F49C12.14
F49D11.10
F49E2.1
F49E8.6
F49E8.7
F49F1.7
F52B11.2
F52B5.3
F52C12.1
F52C12.2
F52C12.6
F52C9.3
F52D10.2
F52D2.12
F52E1.2
F52E1.9
F52E10.4
F52E4.5
F52G2.3
F52H2.1
F52H2.6
F52H3.5
F53A9.1
F53A9.6
F53A9.7
F53A9.8
F53A9.9
F53B1.2
F53B1.8
F53C11.1
F53C11.9
F53E10.1
F53F1.3
F53F4.12
F53F4.14
F53F4.16
F53F8.4
F53F8.5
F53H1.3
F53H1.4
F53H2.4
F53H8.3
F54A3.2
F54A3.6
F54B11.5
F54B8.4
F54C9.11
F54C9.9
F54D11.4
F54D5.11
F54E4.3
F54F2.9
F54F7.2
F54G2.1
F55A11.6
F55A11.7
F55A12.5
F55A3.2
F55C10.5
F55D12.2
F55F3.2
F55F8.2
F55F8.3
F55G1.9
F55G11.8
F55H12.2
F55H12.3
F55H2.5
F55H2.7
F56A11.5
F56A8.5
F56B3.11
F56B3.2
F56B3.4
F56C11.5
F56C11.6
F56C3.9
F56C9.8
F56D2.5
F56D5.6
F56F10.2
F56G4.4
F56H11.2
F57A8.1
F57B10.8
F57B9.1
F57C12.2
F57C9.4
F57H12.6
F58A6.1
F58B3.4
F58B3.7
F58B4.3
F58B4.5
F58F9.3
F58G1.2
F58G6.3
F58G6.7
F58G6.9
F58H1.3
F58H1.7
F59A2.2
F59A7.2
F59A7.5
F59B1.8
F59B10.4
F59B10.5
F59B2.3
F59C12.3
F59E12.1
F59E12.6
F59F4.3
faah-1
faah-3
faah-4
fahd-1
far-5
far-7
fars-2
fbl-1
fbxa-105
fbxa-150
fbxa-156
fbxa-182
fbxa-189
fbxa-24
fbxa-51
fbxa-59
fbxa-60
fbxa-67
fbxa-74
fbxa-79
fbxa-98
fbxc-52
fbxc-54
fce-2
fcp-1
fdps-1
fem-1
fem-2
fic-1
fig-1
figl-1
fip-2
fip-5
fip-6
fipp-1
fipr-1
fipr-2
fipr-21
fis-2
fitm-2
fkb-5
fkb-8
fkh-6
fkh-7
flad-1
flap-1
flp-1
flp-10
flp-11
flp-12
flp-13
flp-14
flp-15
flp-16
flp-17
flp-18
flp-19
flp-2
flp-21
flp-22
flp-24
flp-26
flp-27
flp-3
flp-4
flp-5
flp-6
flp-7
flp-8
flp-9
flr-1
fmo-1
fmo-3
fmo-5
fnci-1
fnta-1
fox-1
fozi-1
fpn-1.1
fre-1
frg-1
frl-1
frm-8
frpr-19
fshr-1
fsn-1
fut-1
fut-3
fut-8
gad-1
gad-3
gana-1
gap-2
gap-3
gar-2
gba-1
gba-3
gbb-1
gbb-2
gbh-1
gbh-2
gcc-1
gcc-2
gck-2
gck-4
gcl-1
gcn-2
gcsh-1
gcy-11
gcy-12
gem-1
gem-4
ger-1
gex-2
gex-3
gfrp-1
ggtb-1
gip-1
gip-2
git-1
gkow-1
glb-33
glc-1
glc-2
glct-6
glit-1
gln-1
glna-1
glna-2
glo-1
glo-3
glo-4
glod-4
glp-1
glr-4
glr-5
glrx-22
glrx-5
glt-3
glt-4
glt-5
gly-13
gly-19
gly-2
gly-20
gly-9
gmeb-1
gon-1
gon-14
gon-4
gop-1
gop-2
gos-28
gpa-12
gpa-16
gpa-17
gpa-7
gpb-2
gpcp-1
gpd-1
gpdh-1
gpx-1
gpx-3
gras-1
grdn-1
grh-1
grk-1
grk-2
grl-10
grld-1
grp-1
grsp-2
gsnl-1
gspd-1
gst-20
gst-22
gst-24
gst-26
gst-39
gst-43
gst-6
gstk-1
gsto-1
gsto-3
gtl-1
guk-1
gut-2
H01G02.1
H03A11.1
H03A11.2
H05C05.2
H06H21.8
H06I04.6
H10D18.5
H10E21.1
H10E21.5
H11E01.3
H14A12.3
H14E04.2
H14N18.4
H19N07.3
H20E11.1
H20E11.3
H20J04.6
H24K24.4
H25P19.1
H27A22.1
H28G03.2
H35B03.1
H40L08.1
H41C03.1
H41C03.3
H43E16.1
H43I07.1
H43I07.3
haao-1
haf-6
haf-7
ham-2
ham-3
hat-1
hbl-1
hcf-1
hcp-4
hda-10
hda-3
hda-4
hda-5
hda-6
helq-1
henn-1
hex-2
hex-3
hex-4
hex-5
hid-1
hil-1
him-1
him-17
him-18
hinf-1
hint-1
hint-3
his-24
hlh-33
hmbx-1
hmg-11
hmgr-1
hmgs-1
hmit-1.1
hmit-1.2
hmit-1.3
hmp-2
homt-1
hosl-1
hpl-2
hpo-10
hpo-11
hpo-12
hpo-13
hpo-20
hpo-28
hpo-3
hpo-31
hpo-35
hpo-4
hpo-5
hpo-9
hrpf-1
hrpf-2
hrpk-1
hsb-1
hse-5
hsf-1
hsp-12.2
hsp-16.2
hsp-16.41
hsp-17
hsp-70
hst-1
hst-2
hum-6
hum-7
hum-9
hut-1
icln-1
idhg-2
idi-1
ifd-1
ifd-2
igcm-3
igdb-2
igeg-1
ikb-1
ilcr-1
ilcr-2
ilys-4
ima-1
imb-1
immp-1
immp-2
imp-1
imp-3
impk-1
ina-1
inft-2
ing-3
ins-17
ins-27
[truncated: 2,567 more rows]
